# Supplementary material for: Folding‐Induced Promotion of Proton‐Coupled Electron Transfers via Proximal Base for Light‐Driven Water Oxidation
Source: Angew Chem Int Ed Engl. 2023 Jan 12;62(7):e202217745. doi: 10.1002/anie.202217745 (PMC10107485; doi:10.1002/anie.202217745)
Supplement: Supplementary file 2 — Supporting Information [file ANIE-62-0-s001.cif]

  # 1. Submission Details
data_global
loop_
_publ_contact_author
;
 Frank W\"urthner

 Institut f\"ur Organische Chemie
 Julius-Maximilians-Universit\"at W\"urzburg
 Am Hubland
 D-97074 W\"urzburg
 Germany

 Center for Nanosystems Chemistry (CNC)
 Julius-Maximilians-Universit\"at W\"urzburg
 Theodor-Boveri-Weg
 D-97074 W\"urzburg
 Germany
;

_publ_contact_author_phone '049 931 3185340'
_publ_contact_author_fax   '049 931 3184756'
loop_
_publ_contact_author_email

'wuerthner@uni-wuerzburg.de'

_publ_requested_journal
;
 
;
_publ_section_title
;
Folding-induced Promotion of Proton-Coupled Electron Transfers via Proximal
Base for Light-Driven Water Oxidation
;
_publ_section_abstract
;
Proton-coupled electron transfer (PCET) processes play a key role in
biocatalytic energy conversion and storage, e.g., photosynthesis or nitrogen
fixation. Here, we report a series of bipyridine-containing di- to
tetranuclear Ru(bda) macrocycles 2C-4C (bda:
2,2'-bipyridine-6,6'-dicarboxylate) to promote the O-O bond formation.
In photocatalytic water oxidation under neutral conditions, all complexes
2C-4C prevail in a folded conformation that support the water nucleophilic
attack (WNA) pathway with remarkable turnover frequencies of up to 15.5 s^-1^,
per Ru unit respectively. Single crystal X-ray analysis revealed an increased
tendency for intramolecular \p-\p stacking and preorganization of the proximal
bases close to the active centers for the larger macrocycles. H/D kinetic
isotope effect studies and electrochemical data demonstrate the key role of
the proximal bipyridines as proton-acceptors in lowering the activation
barrier for the crucial nucleophilic attack of H2O in the WNA mechanism.
;
loop_
_publ_author_name
_publ_author_address

'Niklas Noll'
;
 Institut f\"ur Organische Chemie
 Julius-Maximilians-Universit\"at W\"urzburg
 Am Hubland
 D-97074 W\"urzburg
 Germany

 Center for Nanosystems Chemistry (CNC)
 Julius-Maximilians-Universit\"at W\"urzburg
 Theodor-Boveri-Weg
 D-97074 W\"urzburg
 Germany
;

'Tobias Gro\&s'
;
 Institut f\"ur Organische Chemie
 Julius-Maximilians-Universit\"at W\"urzburg
 Am Hubland
 D-97074 W\"urzburg
 Germany

 Center for Nanosystems Chemistry (CNC)
 Julius-Maximilians-Universit\"at W\"urzburg
 Theodor-Boveri-Weg
 D-97074 W\"urzburg
 Germany
;

'Kazutaka Shoyama'
;
 Institut f\"ur Organische Chemie
 Julius-Maximilians-Universit\"at W\"urzburg
 Am Hubland
 D-97074 W\"urzburg
 Germany

 Center for Nanosystems Chemistry (CNC)
 Julius-Maximilians-Universit\"at W\"urzburg
 Theodor-Boveri-Weg
 D-97074 W\"urzburg
 Germany
;

'Florian Beuerle'
;
 Institut f\"ur Organische Chemie
 Julius-Maximilians-Universit\"at W\"urzburg
 Am Hubland
 D-97074 W\"urzburg
 Germany

 Center for Nanosystems Chemistry (CNC)
 Julius-Maximilians-Universit\"at W\"urzburg
 Theodor-Boveri-Weg
 D-97074 W\"urzburg
 Germany

 Institut f\"ur Organische Chemie
 Universit\"at T\"ubingen
 Auf der Morgenstelle 18, 72076 T\"ubingen
 Germany
;

'Frank W\"urthner'
;
 Institut f\"ur Organische Chemie
 Julius-Maximilians-Universit\"at W\"urzburg
 Am Hubland
 D-97074 W\"urzburg
 Germany

 Center for Nanosystems Chemistry (CNC)
 Julius-Maximilians-Universit\"at W\"urzburg
 Theodor-Boveri-Weg
 D-97074 W\"urzburg
 Germany
;

# *******************Data*******************
 
 
data_nc2-ph7-tfe_a_sq
 
_audit_creation_method            'SHELXL-2018/3'
_shelx_SHELXL_version_number      '2018/3'
_chemical_name_systematic         ?
_chemical_name_common             ?
_chemical_melting_point           ?
_chemical_formula_moiety
'C64 H40 N12 O12 Ru2, 0.5(C6 H8 O6), 4(C2 H2 F3 O)'
_chemical_formula_sum             'C75 H52 F12 N12 O19 Ru2' 
_chemical_formula_weight          1855.43

loop_
 _atom_type_symbol
 _atom_type_description
 _atom_type_scat_dispersion_real
 _atom_type_scat_dispersion_imag
 _atom_type_scat_source
 'C'  'C'   0.0022   0.0012
 'International Tables Vol C Tables 4.2.6.8 and 6.1.1.4'
 'H'  'H'   0.0000   0.0000
 'International Tables Vol C Tables 4.2.6.8 and 6.1.1.4'
 'N'  'N'   0.0046   0.0025
 'International Tables Vol C Tables 4.2.6.8 and 6.1.1.4'
 'O'  'O'   0.0081   0.0046
 'International Tables Vol C Tables 4.2.6.8 and 6.1.1.4'
 'F'  'F'   0.0131   0.0078
 'International Tables Vol C Tables 4.2.6.8 and 6.1.1.4'
 'Ru'  'Ru'  -1.8914   0.6555
 'International Tables Vol C Tables 4.2.6.8 and 6.1.1.4'
 
_space_group_crystal_system       triclinic
_space_group_IT_number            2
_space_group_name_H-M_alt         'P -1'
_space_group_name_Hall            '-P 1'
 
_shelx_space_group_comment
;
The symmetry employed for this shelxl refinement is uniquely defined
by the following loop, which should always be used as a source of
symmetry information in preference to the above space-group names.
They are only intended as comments.
;
 
loop_
 _space_group_symop_operation_xyz
 'x, y, z'
 '-x, -y, -z'
 
_cell_length_a                    12.602(3)
_cell_length_b                    14.511(2)
_cell_length_c                    24.251(3)
_cell_angle_alpha                 102.832(6)
_cell_angle_beta                  100.374(10)
_cell_angle_gamma                 102.512(8)
_cell_volume                      4098.2(13)
_cell_formula_units_Z             2
_cell_measurement_temperature     100(2)
_cell_measurement_reflns_used     27933
_cell_measurement_theta_min       0.774
_cell_measurement_theta_max       28.172
 
_exptl_crystal_description        'block'
_exptl_crystal_colour             'brown'
_exptl_crystal_density_meas       ?
_exptl_crystal_density_method     'not measured'
_exptl_crystal_density_diffrn     1.504          
_exptl_crystal_F_000              1868
_exptl_transmission_factor_min    ?
_exptl_transmission_factor_max    ?
_exptl_crystal_size_max           0.050
_exptl_crystal_size_mid           0.020
_exptl_crystal_size_min           0.020
_exptl_absorpt_coefficient_mu     0.326
_shelx_estimated_absorpt_T_min    0.984
_shelx_estimated_absorpt_T_max    0.994
_exptl_absorpt_correction_type    none
_exptl_absorpt_correction_T_min   ?
_exptl_absorpt_correction_T_max   ?
_exptl_absorpt_process_details    ?
_exptl_absorpt_special_details    ?
_diffrn_ambient_temperature       100(2)
_diffrn_radiation_wavelength      0.61991
_diffrn_radiation_type            'synchrotron'
_diffrn_source                    'P11@PETRA III, DESY, Hamburg, Germany'
_diffrn_measurement_device_type
;
Eiger2 X 16M, High Precision 1-Axis Goniostat with Staeubli sample changing
robot
;
_diffrn_measurement_method        '180\deg \p scan'
_diffrn_detector_area_resol_mean  ?
_diffrn_reflns_number             140045
_diffrn_reflns_av_unetI/netI      0.0367
_diffrn_reflns_av_R_equivalents   0.0705
_diffrn_reflns_limit_h_min        -17
_diffrn_reflns_limit_h_max        17
_diffrn_reflns_limit_k_min        -21
_diffrn_reflns_limit_k_max        21
_diffrn_reflns_limit_l_min        -33
_diffrn_reflns_limit_l_max        34
_diffrn_reflns_theta_min          0.774
_diffrn_reflns_theta_max          28.172
_diffrn_reflns_theta_full         21.836
_diffrn_measured_fraction_theta_max   0.771
_diffrn_measured_fraction_theta_full  0.991
_diffrn_reflns_Laue_measured_fraction_max    0.771
_diffrn_reflns_Laue_measured_fraction_full   0.991
_diffrn_reflns_point_group_measured_fraction_max   0.771
_diffrn_reflns_point_group_measured_fraction_full  0.991
_reflns_number_total              23359
_reflns_number_gt                 16523
_reflns_threshold_expression      'I > 2\s(I)'
_reflns_Friedel_coverage          0.000
_reflns_Friedel_fraction_max      .
_reflns_Friedel_fraction_full     .
 
_reflns_special_details
;
 Reflections were merged by SHELXL according to the crystal
 class for the calculation of statistics and refinement.
 
 Structure factors included contributions from the .fab file.
 
 _reflns_Friedel_fraction is defined as the number of unique
 Friedel pairs measured divided by the number that would be
 possible theoretically, ignoring centric projections and
 systematic absences.
;
 
_computing_data_collection        'costum designed PXII GUI'
_computing_cell_refinement        'XDS (Kabsch, 2010)'
_computing_data_reduction         'XDS (Kabsch, 2010)'
_computing_structure_solution     'SHELXT 2018/2 (Sheldrick, 2018)'
_computing_structure_refinement   'SHELXL-2018/3 (Sheldrick, 2018)'
_computing_molecular_graphics     ?
_computing_publication_material   ?
_refine_special_details           ?
_refine_ls_structure_factor_coef  Fsqd
_refine_ls_matrix_type            full
_refine_ls_weighting_scheme       calc
_refine_ls_weighting_details
'w=1/[\s^2^(Fo^2^)+(0.2075P)^2^+7.4100P] where P=(Fo^2^+2Fc^2^)/3'
_atom_sites_solution_primary      dual
_atom_sites_solution_secondary    difmap
_atom_sites_solution_hydrogens    geom
_refine_ls_hydrogen_treatment     constr
_refine_ls_extinction_method      none
_refine_ls_extinction_coef        .
_refine_ls_number_reflns          23359
_refine_ls_number_parameters      1036
_refine_ls_number_restraints      302
_refine_ls_R_factor_all           0.1266
_refine_ls_R_factor_gt            0.1040
_refine_ls_wR_factor_ref          0.3412
_refine_ls_wR_factor_gt           0.3202
_refine_ls_goodness_of_fit_ref    1.019
_refine_ls_restrained_S_all       1.020
_refine_ls_shift/su_max           0.020
_refine_ls_shift/su_mean          0.000
 
loop_
 _atom_site_label
 _atom_site_type_symbol
 _atom_site_fract_x
 _atom_site_fract_y
 _atom_site_fract_z
 _atom_site_U_iso_or_equiv
 _atom_site_adp_type
 _atom_site_occupancy
 _atom_site_site_symmetry_order  
 _atom_site_calc_flag
 _atom_site_refinement_flags_posn
 _atom_site_refinement_flags_adp
 _atom_site_refinement_flags_occupancy
 _atom_site_disorder_assembly
 _atom_site_disorder_group
Ru1_1 Ru 0.30471(4) 0.44594(3) 0.62793(2) 0.05913(16) Uani 1 1 d . . . . .
O1_1 O 0.2272(4) 0.4858(3) 0.7001(2) 0.0706(11) Uani 1 1 d . . . . .
O2_1 O 0.2726(6) 0.5275(4) 0.7977(2) 0.0893(16) Uani 1 1 d . . . . .
O3_1 O 0.2083(5) 0.3984(4) 0.5372(2) 0.0815(14) Uani 1 1 d . . . . .
O4_1 O 0.2309(7) 0.3565(6) 0.4468(2) 0.124(3) Uani 1 1 d . . . . .
O5_1 O 0.3811(5) 0.0997(3) 0.64524(19) 0.0812(14) Uani 1 1 d . . . . .
O6_1 O 0.4611(4) 0.1787(3) 0.33145(16) 0.0613(9) Uani 1 1 d . . . . .
N1_1 N 0.4285(4) 0.4771(3) 0.69373(19) 0.0556(10) Uani 1 1 d . . . . .
N2_1 N 0.4152(5) 0.4225(4) 0.5863(2) 0.0635(12) Uani 1 1 d . . . . .
N3_1 N 0.2600(5) 0.3026(4) 0.6352(2) 0.0646(12) Uani 1 1 d . . . . .
N4_1 N 0.3946(5) 0.1057(4) 0.5528(2) 0.0620(11) Uani 1 1 d . . . . .
N5_1 N 0.4543(4) 0.1476(3) 0.42036(18) 0.0528(9) Uani 1 1 d . . . . .
N6_1 N 0.6717(4) 0.4108(4) 0.3775(2) 0.0586(10) Uani 1 1 d . . . . .
C1_1 C 0.5260(6) 0.4686(4) 0.6822(3) 0.0647(14) Uani 1 1 d . . . . .
C2_1 C 0.4132(6) 0.5005(4) 0.7486(2) 0.0635(14) Uani 1 1 d . . . . .
C3_1 C 0.4997(7) 0.5159(5) 0.7953(3) 0.0761(19) Uani 1 1 d . . . . .
H3_1 H 0.489473 0.530912 0.833795 0.091 Uiso 1 1 calc R U . . .
C4_1 C 0.6004(8) 0.5092(5) 0.7854(4) 0.089(2) Uani 1 1 d . . . . .
H4_1 H 0.661116 0.520175 0.817765 0.107 Uiso 1 1 calc R U . . .
C5_1 C 0.6191(7) 0.4859(5) 0.7272(4) 0.0793(19) Uani 1 1 d . . . . .
H5_1 H 0.690336 0.482680 0.720401 0.095 Uiso 1 1 calc R U . . .
C6_1 C 0.5201(6) 0.4380(4) 0.6183(3) 0.0657(14) Uani 1 1 d . . . . .
C7_1 C 0.3874(7) 0.3919(5) 0.5263(3) 0.076(2) Uani 1 1 d . . . . .
C8_1 C 0.4651(8) 0.3757(5) 0.4962(3) 0.0791(19) Uani 1 1 d . . . . .
H8_1 H 0.447245 0.356236 0.454847 0.095 Uiso 1 1 calc R U . . .
C9_1 C 0.5746(9) 0.3895(5) 0.5298(4) 0.091(3) Uani 1 1 d . . . . .
H9_1 H 0.630504 0.375821 0.510101 0.110 Uiso 1 1 calc R U . . .
C10_1 C 0.6033(7) 0.4220(5) 0.5900(4) 0.083(2) Uani 1 1 d . . . . .
H10_1 H 0.678057 0.432986 0.611313 0.100 Uiso 1 1 calc R U . . .
C11_1 C 0.2954(7) 0.5052(4) 0.7492(3) 0.0712(17) Uani 1 1 d . . . . .
C12_1 C 0.2698(8) 0.3802(5) 0.5011(3) 0.082(2) Uani 1 1 d . . . . .
C13_1 C 0.3329(6) 0.2473(4) 0.6372(2) 0.0663(15) Uani 1 1 d . . . . .
H13_1 H 0.406435 0.273560 0.633615 0.080 Uiso 1 1 calc R U . . .
C14_1 C 0.3054(7) 0.1545(5) 0.6442(2) 0.0744(18) Uani 1 1 d . . . . .
C15_1 C 0.2000(8) 0.1162(6) 0.6510(3) 0.081(2) Uani 1 1 d . . . . .
H15_1 H 0.179763 0.052603 0.656747 0.098 Uiso 1 1 calc R U . . .
C16_1 C 0.1247(8) 0.1723(6) 0.6494(3) 0.085(2) Uani 1 1 d . . . . .
H16_1 H 0.051738 0.147811 0.654357 0.102 Uiso 1 1 calc R U . . .
C17_1 C 0.1559(7) 0.2652(5) 0.6405(3) 0.0742(17) Uani 1 1 d . . . . .
H17_1 H 0.102842 0.302612 0.638048 0.089 Uiso 1 1 calc R U . . .
C18_1 C 0.4484(7) 0.1088(4) 0.6053(2) 0.0707(17) Uani 1 1 d . . . . .
C19_1 C 0.4572(5) 0.1179(4) 0.5137(2) 0.0555(11) Uani 1 1 d . . . . .
C20_1 C 0.5729(6) 0.1333(5) 0.5277(3) 0.0653(14) Uani 1 1 d . . . . .
H20_1 H 0.614687 0.141982 0.499426 0.078 Uiso 1 1 calc R U . . .
C21_1 C 0.6265(7) 0.1357(6) 0.5837(3) 0.0808(19) Uani 1 1 d . . . . .
H21_1 H 0.705435 0.147123 0.594648 0.097 Uiso 1 1 calc R U . . .
C22_1 C 0.5602(7) 0.1206(5) 0.6236(3) 0.0769(18) Uani 1 1 d . . . . .
H22_1 H 0.592431 0.118808 0.661739 0.092 Uiso 1 1 calc R U . . .
C23_1 C 0.3960(5) 0.1122(4) 0.4554(2) 0.0552(11) Uani 1 1 d . . . . .
C24_1 C 0.4018(5) 0.1393(4) 0.3674(2) 0.0595(12) Uani 1 1 d . . . . .
C25_1 C 0.2908(6) 0.0950(7) 0.3439(3) 0.087(2) Uani 1 1 d . . . . .
H25_1 H 0.257366 0.088872 0.304381 0.105 Uiso 1 1 calc R U . . .
C26_1 C 0.2295(7) 0.0595(10) 0.3795(4) 0.118(4) Uani 1 1 d . . . . .
H26_1 H 0.151877 0.027933 0.364806 0.141 Uiso 1 1 calc R U . . .
C27_1 C 0.2800(6) 0.0695(7) 0.4368(3) 0.081(2) Uani 1 1 d . . . . .
H27_1 H 0.237909 0.048214 0.462570 0.097 Uiso 1 1 calc R U . . .
C28_1 C 0.5647(5) 0.2448(4) 0.3577(2) 0.0591(12) Uani 1 1 d . . . . .
C29_1 C 0.5726(5) 0.3403(4) 0.3567(2) 0.0555(11) Uani 1 1 d . . . . .
H29_1 H 0.507261 0.357503 0.341036 0.067 Uiso 1 1 calc R U . . .
C30_1 C 0.7636(6) 0.3862(6) 0.4016(3) 0.0725(16) Uani 1 1 d . . . . .
H30_1 H 0.832643 0.435238 0.417727 0.087 Uiso 1 1 calc R U . . .
C31_1 C 0.7579(6) 0.2903(6) 0.4029(4) 0.082(2) Uani 1 1 d . . . . .
H31_1 H 0.823417 0.273424 0.418692 0.099 Uiso 1 1 calc R U . . .
C32_1 C 0.6549(6) 0.2176(5) 0.3807(3) 0.0728(16) Uani 1 1 d . . . . .
H32_1 H 0.649118 0.151822 0.382036 0.087 Uiso 1 1 calc R U . . .
Ru1_2 Ru 0.66089(4) 0.76398(3) 1.00588(2) 0.05803(16) Uani 1 1 d . . . . .
O1_2 O 0.6912(3) 0.6234(3) 0.96766(17) 0.0600(9) Uani 1 1 d . . . . .
O2_2 O 0.5913(4) 0.4676(3) 0.92062(17) 0.0627(10) Uani 1 1 d . . . . .
O3_2 O 0.7946(4) 0.9004(4) 1.0409(2) 0.0791(13) Uani 1 1 d . . . . .
O4_2 O 0.8186(6) 1.0590(4) 1.0858(3) 0.111(2) Uani 1 1 d . . . . .
O5_2 O 0.4366(4) 0.7234(3) 0.78718(16) 0.0625(10) Uani 1 1 d . . . . .
O6_2 O 0.4156(5) 1.2810(3) 0.78867(18) 0.0828(15) Uani 1 1 d . . . . .
N1_2 N 0.5136(4) 0.6758(3) 0.98454(17) 0.0547(10) Uani 1 1 d . . . . .
N2_2 N 0.5814(5) 0.8570(4) 1.03264(18) 0.0612(12) Uani 1 1 d . . . . .
N3_2 N 0.6444(4) 0.7811(4) 0.9228(2) 0.0618(11) Uani 1 1 d . . . . .
N4_2 N 0.4475(4) 0.8816(3) 0.78216(17) 0.0528(9) Uani 1 1 d . . . . .
N5_2 N 0.4132(5) 1.1186(3) 0.77894(19) 0.0614(12) Uani 1 1 d . . . . .
N6_2 N 0.3025(5) 1.2615(4) 0.9132(2) 0.0628(12) Uani 1 1 d . . . . .
C1_2 C 0.4293(5) 0.7147(4) 0.9966(2) 0.0555(12) Uani 1 1 d . . . . .
C2_2 C 0.4942(5) 0.5802(4) 0.9558(2) 0.0550(11) Uani 1 1 d . . . . .
C3_2 C 0.3871(5) 0.5197(4) 0.9373(2) 0.0585(12) Uani 1 1 d . . . . .
H3_2 H 0.373722 0.453339 0.915922 0.070 Uiso 1 1 calc R U . . .
C4_2 C 0.2981(5) 0.5561(5) 0.9501(3) 0.0645(13) Uani 1 1 d . . . . .
H4_2 H 0.223983 0.514432 0.938837 0.077 Uiso 1 1 calc R U . . .
C5_2 C 0.3196(6) 0.6548(5) 0.9797(3) 0.0649(14) Uani 1 1 d . . . . .
H5_2 H 0.259908 0.681144 0.988327 0.078 Uiso 1 1 calc R U . . .
C6_2 C 0.4695(6) 0.8209(5) 1.0259(2) 0.0604(13) Uani 1 1 d . . . . .
C7_2 C 0.6345(7) 0.9529(5) 1.0595(2) 0.0731(18) Uani 1 1 d . . . . .
C8_2 C 0.5744(8) 1.0162(5) 1.0807(2) 0.079(2) Uani 1 1 d . . . . .
H8_2 H 0.610854 1.083351 1.099477 0.095 Uiso 1 1 calc R U . . .
C9_2 C 0.4599(8) 0.9802(5) 1.0740(3) 0.0768(19) Uani 1 1 d . . . . .
H9_2 H 0.418073 1.023274 1.088408 0.092 Uiso 1 1 calc R U . . .
C10_2 C 0.4062(7) 0.8830(5) 1.0468(3) 0.0718(17) Uani 1 1 d . . . . .
H10_2 H 0.327980 0.858628 1.042319 0.086 Uiso 1 1 calc R U . . .
C11_2 C 0.6000(5) 0.5533(4) 0.9474(2) 0.0587(12) Uani 1 1 d . . . . .
C12_2 C 0.7560(8) 0.9738(5) 1.0628(3) 0.088(2) Uani 1 1 d . . . . .
C13_2 C 0.5462(5) 0.7589(4) 0.8828(2) 0.0557(11) Uani 1 1 d . . . . .
H13_2 H 0.478294 0.743791 0.894881 0.067 Uiso 1 1 calc R U . . .
C14_2 C 0.5406(6) 0.7574(4) 0.8253(2) 0.0600(13) Uani 1 1 d . . . . .
C15_2 C 0.6356(7) 0.7817(7) 0.8058(3) 0.083(2) Uani 1 1 d . . . . .
H15_2 H 0.632540 0.782129 0.766406 0.099 Uiso 1 1 calc R U . . .
C16_2 C 0.7386(7) 0.8061(10) 0.8476(4) 0.110(3) Uani 1 1 d . . . . .
H16_2 H 0.807647 0.822667 0.836792 0.132 Uiso 1 1 calc R U . . .
C17_2 C 0.7370(7) 0.8055(7) 0.9036(4) 0.084(2) Uani 1 1 d . . . . .
H17_2 H 0.807069 0.823808 0.931089 0.101 Uiso 1 1 calc R U . . .
C18_2 C 0.3854(5) 0.7923(4) 0.7733(2) 0.0575(12) Uani 1 1 d . . . . .
C19_2 C 0.3943(5) 0.9478(4) 0.7684(2) 0.0541(11) Uani 1 1 d . . . . .
C20_2 C 0.2809(6) 0.9246(5) 0.7440(3) 0.0695(15) Uani 1 1 d . . . . .
H20_2 H 0.245911 0.972310 0.733842 0.083 Uiso 1 1 calc R U . . .
C21_2 C 0.2188(7) 0.8257(5) 0.7349(4) 0.085(2) Uani 1 1 d . . . . .
H21_2 H 0.140390 0.806464 0.718304 0.102 Uiso 1 1 calc R U . . .
C22_2 C 0.2698(6) 0.7600(5) 0.7493(3) 0.0711(16) Uani 1 1 d . . . . .
H22_2 H 0.229268 0.693935 0.743616 0.085 Uiso 1 1 calc R U . . .
C23_2 C 0.4669(5) 1.0477(4) 0.7776(2) 0.0563(12) Uani 1 1 d . . . . .
C24_2 C 0.4744(7) 1.2082(4) 0.7876(2) 0.0683(16) Uani 1 1 d . . . . .
C25_2 C 0.5862(8) 1.2367(5) 0.7937(3) 0.085(2) Uani 1 1 d . . . . .
H25_2 H 0.624785 1.303029 0.798514 0.103 Uiso 1 1 calc R U . . .
C26_2 C 0.6429(7) 1.1621(6) 0.7926(3) 0.084(2) Uani 1 1 d . . . . .
H26_2 H 0.721721 1.176927 0.797323 0.101 Uiso 1 1 calc R U . . .
C27_2 C 0.5802(6) 1.0670(5) 0.7846(3) 0.0710(16) Uani 1 1 d . . . . .
H27_2 H 0.615831 1.015509 0.783953 0.085 Uiso 1 1 calc R U . . .
C28_2 C 0.3425(7) 1.2792(4) 0.8232(2) 0.0684(17) Uani 1 1 d . . . . .
C29_2 C 0.3695(6) 1.2608(4) 0.8779(2) 0.0638(14) Uani 1 1 d . . . . .
H29_2 H 0.439298 1.247380 0.889704 0.077 Uiso 1 1 calc R U . . .
C30_2 C 0.2032(6) 1.2819(5) 0.8966(3) 0.0739(18) Uani 1 1 d . . . . .
H30_2 H 0.153796 1.281963 0.921881 0.089 Uiso 1 1 calc R U . . .
C31_2 C 0.1715(8) 1.3027(5) 0.8434(3) 0.087(2) Uani 1 1 d . . . . .
H31_2 H 0.102081 1.317718 0.833118 0.104 Uiso 1 1 calc R U . . .
C32_2 C 0.2410(8) 1.3013(4) 0.8065(3) 0.083(2) Uani 1 1 d . . . . .
H32_2 H 0.220890 1.315034 0.770091 0.099 Uiso 1 1 calc R U . . .
F1_101 F 1.0191(6) -0.0357(5) 0.7201(3) 0.132(2) Uani 1 1 d D U . . .
F2_101 F 1.1290(6) 0.0657(6) 0.7944(4) 0.165(3) Uani 1 1 d D U . . .
F3_101 F 0.9802(8) 0.0969(7) 0.7556(4) 0.174(3) Uani 1 1 d D U . . .
O1_101 O 0.8676(11) -0.0238(19) 0.8035(11) 0.346(15) Uani 1 1 d D U . . .
C1_101 C 0.9861(12) -0.0213(18) 0.8149(8) 0.234(11) Uani 1 1 d D U . . .
H1A_101 H 0.996297 -0.088220 0.809469 0.281 Uiso 1 1 calc R U . . .
H1B_101 H 1.026322 0.018817 0.854833 0.281 Uiso 1 1 calc R U . . .
C2_101 C 1.0265(8) 0.0256(8) 0.7695(4) 0.110(3) Uani 1 1 d D U . . .
F1_102 F 0.8924(11) 0.0195(7) 0.4778(5) 0.209(5) Uani 1 1 d D U . . .
F2_102 F 0.8093(8) 0.1173(7) 0.4598(5) 0.216(5) Uani 1 1 d D U . . .
F3_102 F 0.9121(10) 0.1405(9) 0.5446(4) 0.201(4) Uani 1 1 d D U . . .
O1_102 O 0.9618(17) 0.1192(15) 0.4052(6) 0.303(12) Uani 1 1 d D U . . .
C1_102 C 0.9971(12) 0.1657(13) 0.4672(6) 0.184(6) Uani 1 1 d D U . . .
H1A_102 H 1.004418 0.237083 0.475892 0.221 Uiso 1 1 calc R U . . .
H1B_102 H 1.068895 0.154593 0.484659 0.221 Uiso 1 1 calc R U . . .
C2_102 C 0.9003(9) 0.1127(9) 0.4880(5) 0.124(3) Uani 1 1 d D U . . .
F1_103 F 0.8103(8) 0.0771(9) 0.8913(4) 0.184(4) Uani 1 1 d D U . . .
F2_103 F 0.8512(10) 0.2251(10) 0.9377(7) 0.241(6) Uani 1 1 d D U . . .
F3_103 F 0.9508(15) 0.1675(16) 0.8799(8) 0.302(9) Uani 1 1 d D U . . .
O1_103 O 0.9834(11) 0.0545(15) 0.9609(11) 0.330(14) Uani 1 1 d D U . . .
C1_103 C 0.961(2) 0.1480(16) 0.9778(8) 0.294(12) Uani 1 1 d D U . . .
H1A_103 H 1.030952 0.201868 0.991574 0.353 Uiso 1 1 calc R U . . .
H1B_103 H 0.918947 0.150749 1.008646 0.353 Uiso 1 1 calc R U . . .
C2_103 C 0.8891(13) 0.1524(12) 0.9200(7) 0.187(6) Uani 1 1 d D U . . .
F1_104 F 0.9843(16) 0.3058(14) 0.7233(8) 0.307(4) Uiso 1 1 d D . . . .
F2_104 F 0.8332(16) 0.1995(14) 0.7027(8) 0.307(4) Uiso 1 1 d D . . . .
F3_104 F 0.9146(16) 0.2920(15) 0.7909(8) 0.307(4) Uiso 1 1 d D . . . .
O1_104 O 0.835(2) 0.3625(18) 0.6657(10) 0.307(4) Uiso 1 1 d D . . . .
C1_104 C 0.809(2) 0.346(2) 0.7181(12) 0.307(4) Uiso 1 1 d D . . . .
H1A_104 H 0.729586 0.309955 0.711336 0.368 Uiso 1 1 calc R U . . .
H1B_104 H 0.825388 0.408625 0.748741 0.368 Uiso 1 1 calc R U . . .
C2_104 C 0.8871(19) 0.2849(17) 0.7336(10) 0.307(4) Uiso 1 1 d D . . . .
O1_201 O 1.0332(9) 0.4190(8) 0.9732(5) 0.095(3) Uiso 0.5 1 d G . P A -1
C1_201 C 0.9374(9) 0.3781(8) 0.9270(5) 0.091(4) Uiso 0.5 1 d G . P A -1
C2_201 C 0.8673(9) 0.4413(8) 0.9317(5) 0.075(3) Uiso 0.5 1 d G . P A -1
C3_201 C 0.9199(10) 0.5212(9) 0.9808(5) 0.088(4) Uiso 0.5 1 d G . P A -1
C4_201 C 1.0224(10) 0.5075(9) 1.0064(6) 0.094(5) Uiso 0.5 1 d G . P A -1
H4_201 H 1.084775 0.562714 1.005624 0.113 Uiso 0.5 1 calc R U P A -1
O2_201 O 0.9241(14) 0.3015(12) 0.8919(7) 0.119(4) Uiso 0.5 1 d . . P A -1
O3_201 O 0.7777(10) 0.4337(10) 0.8869(5) 0.077(3) Uiso 0.5 1 d . . P A -1
H3_201 H 0.738435 0.469767 0.899334 0.115 Uiso 0.5 1 calc R U P A -1
O4_201 O 0.8883(12) 0.5980(10) 1.0018(6) 0.098(3) Uiso 0.5 1 d . . P A -1
H4A_201 H 0.855538 0.588294 1.028079 0.147 Uiso 0.5 1 calc R U P A -1
O5_201 O 0.9457(16) 0.4214(14) 1.0769(10) 0.143(6) Uiso 0.5 1 d D . P A -1
H5A_201 H 0.963120 0.368500 1.067093 0.214 Uiso 0.5 1 calc R U P A -1
O6_201 O 1.2349(9) 0.5918(9) 1.0998(6) 0.075(3) Uiso 0.5 1 d D . P A -1
H6_201 H 1.242127 0.585984 1.065523 0.113 Uiso 0.5 1 calc R U P A -1
C5_201 C 1.0327(18) 0.5009(17) 1.0736(11) 0.115(6) Uiso 0.5 1 d D . P A -1
H5_201 H 1.017513 0.562166 1.095016 0.138 Uiso 0.5 1 calc R U P A -1
C6_201 C 1.1507(16) 0.5062(14) 1.1016(10) 0.102(5) Uiso 0.5 1 d D . P A -1
H6A_201 H 1.155371 0.506334 1.142785 0.123 Uiso 0.5 1 calc R U P A -1
H6B_201 H 1.169196 0.446259 1.081997 0.123 Uiso 0.5 1 calc R U P A -1
 
loop_
 _atom_site_aniso_label
 _atom_site_aniso_U_11
 _atom_site_aniso_U_22
 _atom_site_aniso_U_33
 _atom_site_aniso_U_23
 _atom_site_aniso_U_13
 _atom_site_aniso_U_12
Ru1_1 0.0743(3) 0.0559(3) 0.0429(2) 0.01252(18) 0.01472(19) 0.0091(2)
O1_1 0.087(3) 0.060(2) 0.068(3) 0.018(2) 0.031(2) 0.016(2)
O2_1 0.146(5) 0.071(3) 0.068(3) 0.024(2) 0.062(3) 0.028(3)
O3_1 0.089(3) 0.082(3) 0.052(2) 0.012(2) 0.001(2) -0.003(2)
O4_1 0.148(6) 0.134(6) 0.050(3) 0.012(3) 0.014(3) -0.027(5)
O5_1 0.137(5) 0.063(2) 0.050(2) 0.0230(19) 0.031(3) 0.025(3)
O6_1 0.080(3) 0.060(2) 0.0396(17) 0.0134(15) 0.0158(16) 0.0099(18)
N1_1 0.077(3) 0.046(2) 0.043(2) 0.0131(17) 0.0126(19) 0.0157(19)
N2_1 0.089(4) 0.052(2) 0.048(2) 0.0103(19) 0.024(2) 0.012(2)
N3_1 0.081(3) 0.060(3) 0.045(2) 0.0091(19) 0.020(2) 0.005(2)
N4_1 0.089(3) 0.053(2) 0.044(2) 0.0156(18) 0.016(2) 0.017(2)
N5_1 0.070(3) 0.046(2) 0.0384(18) 0.0084(16) 0.0091(17) 0.0135(18)
N6_1 0.065(3) 0.062(3) 0.047(2) 0.0172(19) 0.0137(19) 0.013(2)
C1_1 0.088(4) 0.049(3) 0.058(3) 0.017(2) 0.018(3) 0.017(3)
C2_1 0.100(4) 0.044(2) 0.046(3) 0.013(2) 0.015(3) 0.019(3)
C3_1 0.115(6) 0.054(3) 0.052(3) 0.017(2) 0.000(3) 0.020(3)
C4_1 0.112(6) 0.060(4) 0.076(4) 0.020(3) -0.020(4) 0.016(4)
C5_1 0.082(4) 0.063(4) 0.087(5) 0.022(3) 0.000(4) 0.024(3)
C6_1 0.083(4) 0.052(3) 0.070(4) 0.019(3) 0.034(3) 0.020(3)
C7_1 0.125(6) 0.052(3) 0.048(3) 0.008(2) 0.034(3) 0.009(3)
C8_1 0.117(6) 0.062(4) 0.064(4) 0.016(3) 0.038(4) 0.023(4)
C9_1 0.145(8) 0.060(4) 0.100(6) 0.030(4) 0.084(6) 0.038(4)
C10_1 0.088(5) 0.064(4) 0.111(6) 0.032(4) 0.041(4) 0.027(3)
C11_1 0.112(5) 0.050(3) 0.063(3) 0.020(3) 0.040(4) 0.026(3)
C12_1 0.104(6) 0.068(4) 0.055(3) 0.009(3) 0.014(3) -0.005(4)
C13_1 0.100(5) 0.055(3) 0.040(2) 0.011(2) 0.023(3) 0.008(3)
C14_1 0.114(5) 0.065(3) 0.036(2) 0.014(2) 0.017(3) 0.007(3)
C15_1 0.113(6) 0.065(4) 0.054(3) 0.016(3) 0.020(3) 0.000(4)
C16_1 0.109(6) 0.074(4) 0.061(4) 0.023(3) 0.021(4) -0.005(4)
C17_1 0.088(4) 0.070(4) 0.054(3) 0.013(3) 0.018(3) 0.004(3)
C18_1 0.119(6) 0.051(3) 0.042(2) 0.018(2) 0.017(3) 0.018(3)
C19_1 0.078(3) 0.050(2) 0.039(2) 0.0126(19) 0.013(2) 0.018(2)
C20_1 0.080(4) 0.059(3) 0.049(3) 0.014(2) 0.004(2) 0.014(3)
C21_1 0.096(5) 0.083(4) 0.056(3) 0.022(3) -0.003(3) 0.022(4)
C22_1 0.105(5) 0.071(4) 0.047(3) 0.017(3) 0.001(3) 0.020(4)
C23_1 0.074(3) 0.049(2) 0.043(2) 0.015(2) 0.014(2) 0.015(2)
C24_1 0.076(3) 0.059(3) 0.043(2) 0.017(2) 0.014(2) 0.014(2)
C25_1 0.073(4) 0.129(7) 0.052(3) 0.041(4) 0.003(3) 0.004(4)
C26_1 0.066(4) 0.198(11) 0.080(5) 0.078(7) -0.002(4) -0.009(5)
C27_1 0.072(4) 0.116(6) 0.055(3) 0.036(4) 0.013(3) 0.017(4)
C28_1 0.075(3) 0.061(3) 0.041(2) 0.018(2) 0.014(2) 0.012(2)
C29_1 0.069(3) 0.061(3) 0.039(2) 0.015(2) 0.015(2) 0.019(2)
C30_1 0.063(3) 0.078(4) 0.077(4) 0.033(3) 0.013(3) 0.012(3)
C31_1 0.068(4) 0.094(5) 0.101(5) 0.056(4) 0.019(4) 0.028(4)
C32_1 0.089(4) 0.071(4) 0.075(4) 0.035(3) 0.031(3) 0.029(3)
Ru1_2 0.0687(3) 0.0580(3) 0.0406(2) 0.01020(18) -0.00151(18) 0.0184(2)
O1_2 0.062(2) 0.066(2) 0.0476(18) 0.0114(16) 0.0016(16) 0.0214(18)
O2_2 0.075(3) 0.062(2) 0.0480(19) 0.0070(16) 0.0036(17) 0.0296(19)
O3_2 0.078(3) 0.069(3) 0.074(3) 0.014(2) -0.007(2) 0.012(2)
O4_2 0.120(5) 0.062(3) 0.113(5) -0.001(3) -0.017(4) 0.005(3)
O5_2 0.089(3) 0.0478(18) 0.0447(18) 0.0118(15) -0.0012(17) 0.0209(18)
O6_2 0.156(5) 0.049(2) 0.045(2) 0.0176(17) 0.019(3) 0.030(3)
N1_2 0.069(3) 0.059(2) 0.0347(17) 0.0107(17) 0.0019(17) 0.024(2)
N2_2 0.088(3) 0.056(2) 0.0371(19) 0.0127(17) 0.003(2) 0.024(2)
N3_2 0.069(3) 0.065(3) 0.048(2) 0.015(2) 0.007(2) 0.018(2)
N4_2 0.075(3) 0.047(2) 0.0347(17) 0.0121(15) 0.0103(17) 0.0140(19)
N5_2 0.096(4) 0.046(2) 0.039(2) 0.0120(17) 0.014(2) 0.015(2)
N6_2 0.077(3) 0.056(2) 0.044(2) 0.0072(18) -0.008(2) 0.019(2)
C1_2 0.071(3) 0.064(3) 0.035(2) 0.013(2) 0.012(2) 0.029(2)
C2_2 0.070(3) 0.061(3) 0.034(2) 0.0117(19) 0.0053(19) 0.026(2)
C3_2 0.067(3) 0.061(3) 0.045(2) 0.013(2) 0.005(2) 0.018(2)
C4_2 0.063(3) 0.074(4) 0.054(3) 0.016(3) 0.011(2) 0.016(3)
C5_2 0.074(4) 0.072(4) 0.053(3) 0.018(3) 0.011(3) 0.031(3)
C6_2 0.081(4) 0.065(3) 0.038(2) 0.015(2) 0.010(2) 0.030(3)
C7_2 0.111(5) 0.059(3) 0.039(2) 0.010(2) -0.008(3) 0.025(3)
C8_2 0.137(7) 0.060(3) 0.038(2) 0.011(2) 0.008(3) 0.033(4)
C9_2 0.120(6) 0.076(4) 0.045(3) 0.019(3) 0.021(3) 0.046(4)
C10_2 0.107(5) 0.073(4) 0.045(3) 0.014(3) 0.019(3) 0.045(4)
C11_2 0.067(3) 0.067(3) 0.039(2) 0.011(2) 0.003(2) 0.026(3)
C12_2 0.114(6) 0.063(4) 0.062(4) 0.014(3) -0.015(4) 0.009(4)
C13_2 0.071(3) 0.050(2) 0.044(2) 0.0094(19) 0.006(2) 0.019(2)
C14_2 0.084(4) 0.052(3) 0.045(2) 0.016(2) 0.011(2) 0.021(3)
C15_2 0.091(5) 0.112(6) 0.057(3) 0.038(4) 0.024(3) 0.029(4)
C16_2 0.071(5) 0.179(11) 0.087(5) 0.066(6) 0.018(4) 0.019(5)
C17_2 0.070(4) 0.104(6) 0.076(4) 0.040(4) 0.005(3) 0.015(4)
C18_2 0.084(4) 0.050(3) 0.040(2) 0.0149(19) 0.015(2) 0.019(2)
C19_2 0.072(3) 0.051(2) 0.043(2) 0.0162(19) 0.016(2) 0.017(2)
C20_2 0.070(4) 0.057(3) 0.083(4) 0.025(3) 0.014(3) 0.016(3)
C21_2 0.071(4) 0.060(4) 0.120(6) 0.032(4) 0.015(4) 0.011(3)
C22_2 0.076(4) 0.054(3) 0.082(4) 0.026(3) 0.017(3) 0.010(3)
C23_2 0.080(4) 0.053(3) 0.035(2) 0.0160(19) 0.011(2) 0.013(2)
C24_2 0.108(5) 0.054(3) 0.035(2) 0.014(2) 0.007(3) 0.012(3)
C25_2 0.119(6) 0.056(3) 0.056(3) 0.017(3) -0.005(3) -0.010(4)
C26_2 0.089(5) 0.083(5) 0.068(4) 0.033(4) 0.002(3) -0.004(4)
C27_2 0.089(4) 0.066(3) 0.054(3) 0.023(3) 0.011(3) 0.010(3)
C28_2 0.111(5) 0.043(2) 0.039(2) 0.0078(19) -0.005(3) 0.017(3)
C29_2 0.091(4) 0.050(3) 0.040(2) 0.004(2) -0.003(2) 0.023(3)
C30_2 0.077(4) 0.062(3) 0.066(3) 0.010(3) -0.019(3) 0.020(3)
C31_2 0.109(6) 0.061(4) 0.066(4) 0.016(3) -0.028(4) 0.014(4)
C32_2 0.123(6) 0.048(3) 0.053(3) 0.014(2) -0.026(4) 0.012(3)
F1_101 0.148(5) 0.131(5) 0.093(4) 0.016(3) -0.004(4) 0.028(4)
F2_101 0.122(5) 0.116(5) 0.204(8) -0.018(5) -0.012(5) 0.027(4)
F3_101 0.181(8) 0.187(8) 0.143(7) 0.035(6) -0.008(6) 0.076(6)
O1_101 0.126(9) 0.45(3) 0.45(3) 0.24(3) 0.036(13) -0.039(13)
C1_101 0.143(10) 0.41(3) 0.151(12) 0.142(18) 0.011(10) 0.022(15)
C2_101 0.095(5) 0.136(8) 0.086(5) 0.022(5) -0.002(4) 0.032(5)
F1_102 0.278(13) 0.145(6) 0.192(9) 0.057(6) 0.018(9) 0.052(8)
F2_102 0.151(6) 0.154(7) 0.280(12) 0.077(8) -0.083(7) 0.008(5)
F3_102 0.235(11) 0.226(10) 0.119(5) 0.058(6) 0.036(6) 0.013(9)
O1_102 0.35(2) 0.28(2) 0.179(11) -0.054(12) 0.146(13) -0.067(17)
C1_102 0.202(13) 0.243(17) 0.173(11) 0.091(12) 0.105(11) 0.109(12)
C2_102 0.122(7) 0.151(8) 0.116(6) 0.059(7) 0.015(6) 0.061(7)
F1_103 0.136(6) 0.253(10) 0.135(6) -0.001(6) -0.003(5) 0.081(6)
F2_103 0.174(10) 0.227(11) 0.302(16) 0.021(10) 0.033(9) 0.084(8)
F3_103 0.287(17) 0.40(2) 0.324(19) 0.175(18) 0.162(15) 0.150(15)
O1_103 0.141(10) 0.35(2) 0.64(4) 0.37(3) 0.139(17) 0.081(12)
C1_103 0.22(2) 0.31(2) 0.31(2) 0.17(2) -0.068(16) -0.004(17)
C2_103 0.126(11) 0.248(15) 0.177(15) 0.039(12) 0.013(8) 0.068(9)
 
_geom_special_details
;
 All esds (except the esd in the dihedral angle between two l.s. planes)
 are estimated using the full covariance matrix.  The cell esds are taken
 into account individually in the estimation of esds in distances, angles
 and torsion angles; correlations between esds in cell parameters are only
 used when they are defined by crystal symmetry.  An approximate (isotropic)
 treatment of cell esds is used for estimating esds involving l.s. planes.
;
 
loop_
 _geom_bond_atom_site_label_1
 _geom_bond_atom_site_label_2
 _geom_bond_distance
 _geom_bond_site_symmetry_2
 _geom_bond_publ_flag
Ru1_1 N2_1 1.907(5) . ?
Ru1_1 N1_1 1.913(5) . ?
Ru1_1 N6_1 2.072(5) 2_666 ?
Ru1_1 N3_1 2.089(5) . ?
Ru1_1 O1_1 2.183(5) . ?
Ru1_1 O3_1 2.189(5) . ?
O1_1 C11_1 1.269(9) . ?
O2_1 C11_1 1.251(8) . ?
O3_1 C12_1 1.292(10) . ?
O4_1 C12_1 1.260(9) . ?
O5_1 C14_1 1.368(10) . ?
O5_1 C18_1 1.405(9) . ?
O6_1 C28_1 1.384(7) . ?
O6_1 C24_1 1.385(7) . ?
N1_1 C1_1 1.334(9) . ?
N1_1 C2_1 1.358(7) . ?
N2_1 C6_1 1.351(9) . ?
N2_1 C7_1 1.378(8) . ?
N3_1 C13_1 1.347(9) . ?
N3_1 C17_1 1.347(9) . ?
N4_1 C18_1 1.318(8) . ?
N4_1 C19_1 1.354(8) . ?
N5_1 C24_1 1.300(7) . ?
N5_1 C23_1 1.333(7) . ?
N6_1 C30_1 1.355(8) . ?
N6_1 C29_1 1.362(8) . ?
C1_1 C5_1 1.387(10) . ?
C1_1 C6_1 1.496(9) . ?
C2_1 C3_1 1.362(9) . ?
C2_1 C11_1 1.503(11) . ?
C3_1 C4_1 1.353(13) . ?
C3_1 H3_1 0.9500 . ?
C4_1 C5_1 1.451(13) . ?
C4_1 H4_1 0.9500 . ?
C5_1 H5_1 0.9500 . ?
C6_1 C10_1 1.385(10) . ?
C7_1 C8_1 1.350(11) . ?
C7_1 C12_1 1.455(12) . ?
C8_1 C9_1 1.418(13) . ?
C8_1 H8_1 0.9500 . ?
C9_1 C10_1 1.384(13) . ?
C9_1 H9_1 0.9500 . ?
C10_1 H10_1 0.9500 . ?
C13_1 C14_1 1.371(9) . ?
C13_1 H13_1 0.9500 . ?
C14_1 C15_1 1.379(11) . ?
C15_1 C16_1 1.379(13) . ?
C15_1 H15_1 0.9500 . ?
C16_1 C17_1 1.397(10) . ?
C16_1 H16_1 0.9500 . ?
C17_1 H17_1 0.9500 . ?
C18_1 C22_1 1.359(11) . ?
C19_1 C20_1 1.392(9) . ?
C19_1 C23_1 1.460(7) . ?
C20_1 C21_1 1.392(8) . ?
C20_1 H20_1 0.9500 . ?
C21_1 C22_1 1.410(12) . ?
C21_1 H21_1 0.9500 . ?
C22_1 H22_1 0.9500 . ?
C23_1 C27_1 1.404(10) . ?
C24_1 C25_1 1.363(10) . ?
C25_1 C26_1 1.369(11) . ?
C25_1 H25_1 0.9500 . ?
C26_1 C27_1 1.381(10) . ?
C26_1 H26_1 0.9500 . ?
C27_1 H27_1 0.9500 . ?
C28_1 C32_1 1.350(9) . ?
C28_1 C29_1 1.374(8) . ?
C29_1 H29_1 0.9500 . ?
C30_1 C31_1 1.386(11) . ?
C30_1 H30_1 0.9500 . ?
C31_1 C32_1 1.411(11) . ?
C31_1 H31_1 0.9500 . ?
C32_1 H32_1 0.9500 . ?
Ru1_2 N2_2 1.918(5) . ?
Ru1_2 N1_2 1.918(5) . ?
Ru1_2 N3_2 2.063(5) . ?
Ru1_2 N6_2 2.066(5) 2_677 ?
Ru1_2 O3_2 2.185(5) . ?
Ru1_2 O1_2 2.190(4) . ?
O1_2 C11_2 1.290(8) . ?
O2_2 C11_2 1.240(7) . ?
O3_2 C12_2 1.311(10) . ?
O4_2 C12_2 1.255(9) . ?
O5_2 C18_2 1.372(7) . ?
O5_2 C14_2 1.377(7) . ?
O6_2 C28_2 1.351(10) . ?
O6_2 C24_2 1.413(9) . ?
N1_2 C1_2 1.353(7) . ?
N1_2 C2_2 1.354(7) . ?
N2_2 C7_2 1.358(8) . ?
N2_2 C6_2 1.360(9) . ?
N3_2 C17_2 1.340(10) . ?
N3_2 C13_2 1.354(7) . ?
N4_2 C18_2 1.309(7) . ?
N4_2 C19_2 1.350(7) . ?
N5_2 C24_2 1.310(8) . ?
N5_2 C23_2 1.346(8) . ?
N6_2 C29_2 1.305(9) . ?
N6_2 C30_2 1.359(8) . ?
C1_2 C5_2 1.398(9) . ?
C1_2 C6_2 1.476(8) . ?
C2_2 C3_2 1.373(9) . ?
C2_2 C11_2 1.504(8) . ?
C3_2 C4_2 1.394(9) . ?
C3_2 H3_2 0.9500 . ?
C4_2 C5_2 1.393(9) . ?
C4_2 H4_2 0.9500 . ?
C5_2 H5_2 0.9500 . ?
C6_2 C10_2 1.400(9) . ?
C7_2 C8_2 1.383(11) . ?
C7_2 C12_2 1.478(13) . ?
C8_2 C9_2 1.391(12) . ?
C8_2 H8_2 0.9500 . ?
C9_2 C10_2 1.376(11) . ?
C9_2 H9_2 0.9500 . ?
C10_2 H10_2 0.9500 . ?
C13_2 C14_2 1.379(7) . ?
C13_2 H13_2 0.9500 . ?
C14_2 C15_2 1.370(10) . ?
C15_2 C16_2 1.416(12) . ?
C15_2 H15_2 0.9500 . ?
C16_2 C17_2 1.363(12) . ?
C16_2 H16_2 0.9500 . ?
C17_2 H17_2 0.9500 . ?
C18_2 C22_2 1.399(9) . ?
C19_2 C20_2 1.380(9) . ?
C19_2 C23_2 1.482(8) . ?
C20_2 C21_2 1.425(9) . ?
C20_2 H20_2 0.9500 . ?
C21_2 C22_2 1.334(10) . ?
C21_2 H21_2 0.9500 . ?
C22_2 H22_2 0.9500 . ?
C23_2 C27_2 1.366(10) . ?
C24_2 C25_2 1.350(12) . ?
C25_2 C26_2 1.419(13) . ?
C25_2 H25_2 0.9500 . ?
C26_2 C27_2 1.385(10) . ?
C26_2 H26_2 0.9500 . ?
C27_2 H27_2 0.9500 . ?
C28_2 C32_2 1.398(11) . ?
C28_2 C29_2 1.409(7) . ?
C29_2 H29_2 0.9500 . ?
C30_2 C31_2 1.398(10) . ?
C30_2 H30_2 0.9500 . ?
C31_2 C32_2 1.360(13) . ?
C31_2 H31_2 0.9500 . ?
C32_2 H32_2 0.9500 . ?
F1_101 C2_101 1.299(11) . ?
F2_101 C2_101 1.269(10) . ?
F3_101 C2_101 1.368(12) . ?
O1_101 C1_101 1.461(12) . ?
C1_101 C2_101 1.521(11) . ?
C1_101 H1A_101 0.9900 . ?
C1_101 H1B_101 0.9900 . ?
F1_102 C2_102 1.298(12) . ?
F2_102 C2_102 1.248(11) . ?
F3_102 C2_102 1.312(12) . ?
O1_102 C1_102 1.445(12) . ?
C1_102 C2_102 1.524(11) . ?
C1_102 H1A_102 0.9900 . ?
C1_102 H1B_102 0.9900 . ?
F1_103 C2_103 1.268(15) . ?
F2_103 C2_103 1.270(14) . ?
F3_103 C2_103 1.376(15) . ?
O1_103 C1_103 1.431(13) . ?
C1_103 C2_103 1.548(12) . ?
C1_103 H1A_103 0.9900 . ?
C1_103 H1B_103 0.9900 . ?
F1_104 C2_104 1.278(17) . ?
F2_104 C2_104 1.264(16) . ?
F3_104 C2_104 1.345(16) . ?
O1_104 C1_104 1.427(13) . ?
C1_104 C2_104 1.515(13) . ?
C1_104 H1A_104 0.9900 . ?
C1_104 H1B_104 0.9900 . ?
O1_201 C4_201 1.405(9) . ?
O1_201 C1_201 1.405(9) . ?
C1_201 O2_201 1.197(19) . ?
C1_201 C2_201 1.405(9) . ?
C2_201 O3_201 1.386(15) . ?
C2_201 C3_201 1.405(9) . ?
C3_201 O4_201 1.293(16) . ?
C3_201 C4_201 1.405(9) . ?
C4_201 C5_201 1.64(3) . ?
C4_201 H4_201 1.0000 . ?
O3_201 H3_201 0.8400 . ?
O4_201 H4A_201 0.8400 . ?
O5_201 C5_201 1.436(17) . ?
O5_201 H5A_201 0.8400 . ?
O6_201 C6_201 1.463(16) . ?
O6_201 H6_201 0.8400 . ?
C5_201 C6_201 1.50(3) . ?
C5_201 H5_201 1.0000 . ?
C6_201 H6A_201 0.9900 . ?
C6_201 H6B_201 0.9900 . ?
 
loop_
 _geom_angle_atom_site_label_1
 _geom_angle_atom_site_label_2
 _geom_angle_atom_site_label_3
 _geom_angle
 _geom_angle_site_symmetry_1
 _geom_angle_site_symmetry_3
 _geom_angle_publ_flag
N2_1 Ru1_1 N1_1 82.3(2) . . ?
N2_1 Ru1_1 N6_1 93.2(2) . 2_666 ?
N1_1 Ru1_1 N6_1 94.48(19) . 2_666 ?
N2_1 Ru1_1 N3_1 93.9(2) . . ?
N1_1 Ru1_1 N3_1 89.3(2) . . ?
N6_1 Ru1_1 N3_1 172.3(2) 2_666 . ?
N2_1 Ru1_1 O1_1 160.7(2) . . ?
N1_1 Ru1_1 O1_1 78.4(2) . . ?
N6_1 Ru1_1 O1_1 87.77(18) 2_666 . ?
N3_1 Ru1_1 O1_1 86.47(18) . . ?
N2_1 Ru1_1 O3_1 77.7(2) . . ?
N1_1 Ru1_1 O3_1 159.9(2) . . ?
N6_1 Ru1_1 O3_1 87.8(2) 2_666 . ?
N3_1 Ru1_1 O3_1 90.9(2) . . ?
O1_1 Ru1_1 O3_1 121.7(2) . . ?
C11_1 O1_1 Ru1_1 111.9(4) . . ?
C12_1 O3_1 Ru1_1 112.1(5) . . ?
C14_1 O5_1 C18_1 114.2(5) . . ?
C28_1 O6_1 C24_1 117.2(4) . . ?
C1_1 N1_1 C2_1 123.3(5) . . ?
C1_1 N1_1 Ru1_1 116.3(4) . . ?
C2_1 N1_1 Ru1_1 120.3(5) . . ?
C6_1 N2_1 C7_1 122.7(6) . . ?
C6_1 N2_1 Ru1_1 116.9(4) . . ?
C7_1 N2_1 Ru1_1 120.5(5) . . ?
C13_1 N3_1 C17_1 118.4(6) . . ?
C13_1 N3_1 Ru1_1 122.4(4) . . ?
C17_1 N3_1 Ru1_1 119.1(5) . . ?
C18_1 N4_1 C19_1 116.8(6) . . ?
C24_1 N5_1 C23_1 118.5(5) . . ?
C30_1 N6_1 C29_1 118.7(5) . . ?
C30_1 N6_1 Ru1_1 116.6(4) . 2_666 ?
C29_1 N6_1 Ru1_1 124.6(4) . 2_666 ?
N1_1 C1_1 C5_1 120.3(6) . . ?
N1_1 C1_1 C6_1 113.1(6) . . ?
C5_1 C1_1 C6_1 126.6(7) . . ?
N1_1 C2_1 C3_1 120.1(7) . . ?
N1_1 C2_1 C11_1 112.3(5) . . ?
C3_1 C2_1 C11_1 127.6(6) . . ?
C4_1 C3_1 C2_1 118.4(7) . . ?
C4_1 C3_1 H3_1 120.8 . . ?
C2_1 C3_1 H3_1 120.8 . . ?
C3_1 C4_1 C5_1 122.4(7) . . ?
C3_1 C4_1 H4_1 118.8 . . ?
C5_1 C4_1 H4_1 118.8 . . ?
C1_1 C5_1 C4_1 115.4(8) . . ?
C1_1 C5_1 H5_1 122.3 . . ?
C4_1 C5_1 H5_1 122.3 . . ?
N2_1 C6_1 C10_1 119.0(7) . . ?
N2_1 C6_1 C1_1 111.4(5) . . ?
C10_1 C6_1 C1_1 129.6(7) . . ?
C8_1 C7_1 N2_1 121.1(8) . . ?
C8_1 C7_1 C12_1 125.9(7) . . ?
N2_1 C7_1 C12_1 113.0(6) . . ?
C7_1 C8_1 C9_1 116.4(7) . . ?
C7_1 C8_1 H8_1 121.8 . . ?
C9_1 C8_1 H8_1 121.8 . . ?
C10_1 C9_1 C8_1 122.7(7) . . ?
C10_1 C9_1 H9_1 118.7 . . ?
C8_1 C9_1 H9_1 118.7 . . ?
C9_1 C10_1 C6_1 118.2(8) . . ?
C9_1 C10_1 H10_1 120.9 . . ?
C6_1 C10_1 H10_1 120.9 . . ?
O2_1 C11_1 O1_1 125.5(8) . . ?
O2_1 C11_1 C2_1 117.5(7) . . ?
O1_1 C11_1 C2_1 117.0(5) . . ?
O4_1 C12_1 O3_1 121.7(9) . . ?
O4_1 C12_1 C7_1 121.6(8) . . ?
O3_1 C12_1 C7_1 116.7(6) . . ?
N3_1 C13_1 C14_1 122.7(7) . . ?
N3_1 C13_1 H13_1 118.6 . . ?
C14_1 C13_1 H13_1 118.6 . . ?
O5_1 C14_1 C13_1 121.2(7) . . ?
O5_1 C14_1 C15_1 119.3(6) . . ?
C13_1 C14_1 C15_1 119.5(8) . . ?
C16_1 C15_1 C14_1 118.4(7) . . ?
C16_1 C15_1 H15_1 120.8 . . ?
C14_1 C15_1 H15_1 120.8 . . ?
C15_1 C16_1 C17_1 119.8(8) . . ?
C15_1 C16_1 H16_1 120.1 . . ?
C17_1 C16_1 H16_1 120.1 . . ?
N3_1 C17_1 C16_1 121.1(8) . . ?
N3_1 C17_1 H17_1 119.5 . . ?
C16_1 C17_1 H17_1 119.5 . . ?
N4_1 C18_1 C22_1 126.1(7) . . ?
N4_1 C18_1 O5_1 115.1(7) . . ?
C22_1 C18_1 O5_1 118.8(6) . . ?
N4_1 C19_1 C20_1 122.3(5) . . ?
N4_1 C19_1 C23_1 116.1(5) . . ?
C20_1 C19_1 C23_1 121.6(5) . . ?
C19_1 C20_1 C21_1 119.0(7) . . ?
C19_1 C20_1 H20_1 120.5 . . ?
C21_1 C20_1 H20_1 120.5 . . ?
C20_1 C21_1 C22_1 118.1(7) . . ?
C20_1 C21_1 H21_1 120.9 . . ?
C22_1 C21_1 H21_1 120.9 . . ?
C18_1 C22_1 C21_1 117.4(6) . . ?
C18_1 C22_1 H22_1 121.3 . . ?
C21_1 C22_1 H22_1 121.3 . . ?
N5_1 C23_1 C27_1 121.5(5) . . ?
N5_1 C23_1 C19_1 117.7(5) . . ?
C27_1 C23_1 C19_1 120.8(5) . . ?
N5_1 C24_1 C25_1 125.1(6) . . ?
N5_1 C24_1 O6_1 118.8(5) . . ?
C25_1 C24_1 O6_1 116.1(5) . . ?
C24_1 C25_1 C26_1 117.1(6) . . ?
C24_1 C25_1 H25_1 121.5 . . ?
C26_1 C25_1 H25_1 121.5 . . ?
C25_1 C26_1 C27_1 120.4(7) . . ?
C25_1 C26_1 H26_1 119.8 . . ?
C27_1 C26_1 H26_1 119.8 . . ?
C26_1 C27_1 C23_1 117.4(7) . . ?
C26_1 C27_1 H27_1 121.3 . . ?
C23_1 C27_1 H27_1 121.3 . . ?
C32_1 C28_1 C29_1 121.1(6) . . ?
C32_1 C28_1 O6_1 122.8(6) . . ?
C29_1 C28_1 O6_1 116.0(5) . . ?
N6_1 C29_1 C28_1 121.6(5) . . ?
N6_1 C29_1 H29_1 119.2 . . ?
C28_1 C29_1 H29_1 119.2 . . ?
N6_1 C30_1 C31_1 120.8(6) . . ?
N6_1 C30_1 H30_1 119.6 . . ?
C31_1 C30_1 H30_1 119.6 . . ?
C30_1 C31_1 C32_1 119.9(6) . . ?
C30_1 C31_1 H31_1 120.0 . . ?
C32_1 C31_1 H31_1 120.0 . . ?
C28_1 C32_1 C31_1 117.8(6) . . ?
C28_1 C32_1 H32_1 121.1 . . ?
C31_1 C32_1 H32_1 121.1 . . ?
N2_2 Ru1_2 N1_2 81.8(2) . . ?
N2_2 Ru1_2 N3_2 96.1(2) . . ?
N1_2 Ru1_2 N3_2 91.21(19) . . ?
N2_2 Ru1_2 N6_2 91.99(19) . 2_677 ?
N1_2 Ru1_2 N6_2 93.0(2) . 2_677 ?
N3_2 Ru1_2 N6_2 171.3(2) . 2_677 ?
N2_2 Ru1_2 O3_2 77.7(2) . . ?
N1_2 Ru1_2 O3_2 159.5(2) . . ?
N3_2 Ru1_2 O3_2 91.1(2) . . ?
N6_2 Ru1_2 O3_2 87.6(2) 2_677 . ?
N2_2 Ru1_2 O1_2 159.5(2) . . ?
N1_2 Ru1_2 O1_2 77.72(18) . . ?
N3_2 Ru1_2 O1_2 84.77(18) . . ?
N6_2 Ru1_2 O1_2 88.72(17) 2_677 . ?
O3_2 Ru1_2 O1_2 122.75(19) . . ?
C11_2 O1_2 Ru1_2 112.4(4) . . ?
C12_2 O3_2 Ru1_2 111.3(5) . . ?
C18_2 O5_2 C14_2 117.1(4) . . ?
C28_2 O6_2 C24_2 114.9(4) . . ?
C1_2 N1_2 C2_2 121.6(5) . . ?
C1_2 N1_2 Ru1_2 117.0(4) . . ?
C2_2 N1_2 Ru1_2 121.3(4) . . ?
C7_2 N2_2 C6_2 121.6(6) . . ?
C7_2 N2_2 Ru1_2 122.0(5) . . ?
C6_2 N2_2 Ru1_2 116.4(4) . . ?
C17_2 N3_2 C13_2 115.7(5) . . ?
C17_2 N3_2 Ru1_2 118.7(4) . . ?
C13_2 N3_2 Ru1_2 125.1(4) . . ?
C18_2 N4_2 C19_2 116.8(5) . . ?
C24_2 N5_2 C23_2 117.2(6) . . ?
C29_2 N6_2 C30_2 118.5(6) . . ?
C29_2 N6_2 Ru1_2 124.0(4) . 2_677 ?
C30_2 N6_2 Ru1_2 117.5(5) . 2_677 ?
N1_2 C1_2 C5_2 119.4(5) . . ?
N1_2 C1_2 C6_2 112.1(5) . . ?
C5_2 C1_2 C6_2 128.4(5) . . ?
N1_2 C2_2 C3_2 120.5(5) . . ?
N1_2 C2_2 C11_2 112.3(5) . . ?
C3_2 C2_2 C11_2 127.1(5) . . ?
C2_2 C3_2 C4_2 119.8(6) . . ?
C2_2 C3_2 H3_2 120.1 . . ?
C4_2 C3_2 H3_2 120.1 . . ?
C5_2 C4_2 C3_2 118.9(6) . . ?
C5_2 C4_2 H4_2 120.6 . . ?
C3_2 C4_2 H4_2 120.6 . . ?
C4_2 C5_2 C1_2 119.8(6) . . ?
C4_2 C5_2 H5_2 120.1 . . ?
C1_2 C5_2 H5_2 120.1 . . ?
N2_2 C6_2 C10_2 119.9(6) . . ?
N2_2 C6_2 C1_2 112.7(5) . . ?
C10_2 C6_2 C1_2 127.3(7) . . ?
N2_2 C7_2 C8_2 119.9(8) . . ?
N2_2 C7_2 C12_2 111.5(6) . . ?
C8_2 C7_2 C12_2 128.6(7) . . ?
C7_2 C8_2 C9_2 119.1(7) . . ?
C7_2 C8_2 H8_2 120.4 . . ?
C9_2 C8_2 H8_2 120.4 . . ?
C10_2 C9_2 C8_2 120.9(7) . . ?
C10_2 C9_2 H9_2 119.5 . . ?
C8_2 C9_2 H9_2 119.5 . . ?
C9_2 C10_2 C6_2 118.6(8) . . ?
C9_2 C10_2 H10_2 120.7 . . ?
C6_2 C10_2 H10_2 120.7 . . ?
O2_2 C11_2 O1_2 126.4(6) . . ?
O2_2 C11_2 C2_2 117.5(5) . . ?
O1_2 C11_2 C2_2 116.0(5) . . ?
O4_2 C12_2 O3_2 122.1(9) . . ?
O4_2 C12_2 C7_2 120.5(8) . . ?
O3_2 C12_2 C7_2 117.4(6) . . ?
N3_2 C13_2 C14_2 122.7(6) . . ?
N3_2 C13_2 H13_2 118.7 . . ?
C14_2 C13_2 H13_2 118.7 . . ?
C15_2 C14_2 O5_2 120.9(5) . . ?
C15_2 C14_2 C13_2 121.3(6) . . ?
O5_2 C14_2 C13_2 117.6(6) . . ?
C14_2 C15_2 C16_2 116.3(6) . . ?
C14_2 C15_2 H15_2 121.9 . . ?
C16_2 C15_2 H15_2 121.9 . . ?
C17_2 C16_2 C15_2 118.9(8) . . ?
C17_2 C16_2 H16_2 120.6 . . ?
C15_2 C16_2 H16_2 120.6 . . ?
N3_2 C17_2 C16_2 125.1(7) . . ?
N3_2 C17_2 H17_2 117.4 . . ?
C16_2 C17_2 H17_2 117.4 . . ?
N4_2 C18_2 O5_2 118.3(6) . . ?
N4_2 C18_2 C22_2 125.2(5) . . ?
O5_2 C18_2 C22_2 116.5(5) . . ?
N4_2 C19_2 C20_2 123.4(5) . . ?
N4_2 C19_2 C23_2 115.7(5) . . ?
C20_2 C19_2 C23_2 120.9(5) . . ?
C19_2 C20_2 C21_2 116.8(6) . . ?
C19_2 C20_2 H20_2 121.6 . . ?
C21_2 C20_2 H20_2 121.6 . . ?
C22_2 C21_2 C20_2 120.5(7) . . ?
C22_2 C21_2 H21_2 119.7 . . ?
C20_2 C21_2 H21_2 119.7 . . ?
C21_2 C22_2 C18_2 117.3(6) . . ?
C21_2 C22_2 H22_2 121.3 . . ?
C18_2 C22_2 H22_2 121.3 . . ?
N5_2 C23_2 C27_2 122.2(6) . . ?
N5_2 C23_2 C19_2 115.2(5) . . ?
C27_2 C23_2 C19_2 122.7(6) . . ?
N5_2 C24_2 C25_2 126.5(7) . . ?
N5_2 C24_2 O6_2 115.8(7) . . ?
C25_2 C24_2 O6_2 117.6(6) . . ?
C24_2 C25_2 C26_2 116.2(6) . . ?
C24_2 C25_2 H25_2 121.9 . . ?
C26_2 C25_2 H25_2 121.9 . . ?
C27_2 C26_2 C25_2 118.3(8) . . ?
C27_2 C26_2 H26_2 120.9 . . ?
C25_2 C26_2 H26_2 120.9 . . ?
C23_2 C27_2 C26_2 119.6(7) . . ?
C23_2 C27_2 H27_2 120.2 . . ?
C26_2 C27_2 H27_2 120.2 . . ?
O6_2 C28_2 C32_2 120.3(6) . . ?
O6_2 C28_2 C29_2 121.0(6) . . ?
C32_2 C28_2 C29_2 118.6(7) . . ?
N6_2 C29_2 C28_2 122.7(6) . . ?
N6_2 C29_2 H29_2 118.6 . . ?
C28_2 C29_2 H29_2 118.6 . . ?
N6_2 C30_2 C31_2 122.1(8) . . ?
N6_2 C30_2 H30_2 118.9 . . ?
C31_2 C30_2 H30_2 118.9 . . ?
C32_2 C31_2 C30_2 119.3(8) . . ?
C32_2 C31_2 H31_2 120.3 . . ?
C30_2 C31_2 H31_2 120.3 . . ?
C31_2 C32_2 C28_2 118.7(6) . . ?
C31_2 C32_2 H32_2 120.7 . . ?
C28_2 C32_2 H32_2 120.7 . . ?
O1_101 C1_101 C2_101 102.8(11) . . ?
O1_101 C1_101 H1A_101 111.2 . . ?
C2_101 C1_101 H1A_101 111.2 . . ?
O1_101 C1_101 H1B_101 111.2 . . ?
C2_101 C1_101 H1B_101 111.2 . . ?
H1A_101 C1_101 H1B_101 109.1 . . ?
F2_101 C2_101 F1_101 109.0(9) . . ?
F2_101 C2_101 F3_101 107.5(10) . . ?
F1_101 C2_101 F3_101 105.5(8) . . ?
F2_101 C2_101 C1_101 101.6(10) . . ?
F1_101 C2_101 C1_101 114.9(13) . . ?
F3_101 C2_101 C1_101 117.8(12) . . ?
O1_102 C1_102 C2_102 101.0(11) . . ?
O1_102 C1_102 H1A_102 111.6 . . ?
C2_102 C1_102 H1A_102 111.6 . . ?
O1_102 C1_102 H1B_102 111.6 . . ?
C2_102 C1_102 H1B_102 111.6 . . ?
H1A_102 C1_102 H1B_102 109.4 . . ?
F2_102 C2_102 F1_102 104.5(11) . . ?
F2_102 C2_102 F3_102 113.0(12) . . ?
F1_102 C2_102 F3_102 103.0(10) . . ?
F2_102 C2_102 C1_102 110.2(11) . . ?
F1_102 C2_102 C1_102 111.6(12) . . ?
F3_102 C2_102 C1_102 113.9(11) . . ?
O1_103 C1_103 C2_103 101.8(13) . . ?
O1_103 C1_103 H1A_103 111.4 . . ?
C2_103 C1_103 H1A_103 111.4 . . ?
O1_103 C1_103 H1B_103 111.4 . . ?
C2_103 C1_103 H1B_103 111.4 . . ?
H1A_103 C1_103 H1B_103 109.3 . . ?
F1_103 C2_103 F2_103 111.1(14) . . ?
F1_103 C2_103 F3_103 102.5(15) . . ?
F2_103 C2_103 F3_103 111.8(16) . . ?
F1_103 C2_103 C1_103 117.7(15) . . ?
F2_103 C2_103 C1_103 101.3(14) . . ?
F3_103 C2_103 C1_103 112.8(15) . . ?
O1_104 C1_104 C2_104 101.1(14) . . ?
O1_104 C1_104 H1A_104 111.6 . . ?
C2_104 C1_104 H1A_104 111.6 . . ?
O1_104 C1_104 H1B_104 111.6 . . ?
C2_104 C1_104 H1B_104 111.6 . . ?
H1A_104 C1_104 H1B_104 109.4 . . ?
F2_104 C2_104 F1_104 109(2) . . ?
F2_104 C2_104 F3_104 113.5(19) . . ?
F1_104 C2_104 F3_104 100.7(17) . . ?
F2_104 C2_104 C1_104 102.7(18) . . ?
F1_104 C2_104 C1_104 117.7(19) . . ?
F3_104 C2_104 C1_104 113.5(19) . . ?
C4_201 O1_201 C1_201 108.0 . . ?
O2_201 C1_201 O1_201 122.2(11) . . ?
O2_201 C1_201 C2_201 129.8(11) . . ?
O1_201 C1_201 C2_201 108.0 . . ?
O3_201 C2_201 C3_201 127.6(9) . . ?
O3_201 C2_201 C1_201 122.7(9) . . ?
C3_201 C2_201 C1_201 108.0 . . ?
O4_201 C3_201 C2_201 130.3(10) . . ?
O4_201 C3_201 C4_201 121.7(10) . . ?
C2_201 C3_201 C4_201 108.0 . . ?
O1_201 C4_201 C3_201 108.0 . . ?
O1_201 C4_201 C5_201 108.0(12) . . ?
C3_201 C4_201 C5_201 113.7(11) . . ?
O1_201 C4_201 H4_201 109.0 . . ?
C3_201 C4_201 H4_201 109.0 . . ?
C5_201 C4_201 H4_201 109.0 . . ?
C2_201 O3_201 H3_201 109.5 . . ?
C3_201 O4_201 H4A_201 109.5 . . ?
C5_201 O5_201 H5A_201 109.5 . . ?
C6_201 O6_201 H6_201 109.5 . . ?
O5_201 C5_201 C6_201 117.4(19) . . ?
O5_201 C5_201 C4_201 111.1(18) . . ?
C6_201 C5_201 C4_201 110.4(16) . . ?
O5_201 C5_201 H5_201 105.7 . . ?
C6_201 C5_201 H5_201 105.7 . . ?
C4_201 C5_201 H5_201 105.7 . . ?
O6_201 C6_201 C5_201 114.8(16) . . ?
O6_201 C6_201 H6A_201 108.6 . . ?
C5_201 C6_201 H6A_201 108.6 . . ?
O6_201 C6_201 H6B_201 108.6 . . ?
C5_201 C6_201 H6B_201 108.6 . . ?
H6A_201 C6_201 H6B_201 107.5 . . ?
 
loop_
 _geom_torsion_atom_site_label_1
 _geom_torsion_atom_site_label_2
 _geom_torsion_atom_site_label_3
 _geom_torsion_atom_site_label_4
 _geom_torsion
 _geom_torsion_site_symmetry_1
 _geom_torsion_site_symmetry_2
 _geom_torsion_site_symmetry_3
 _geom_torsion_site_symmetry_4
 _geom_torsion_publ_flag
C2_1 N1_1 C1_1 C5_1 -1.5(9) . . . . ?
Ru1_1 N1_1 C1_1 C5_1 -177.4(5) . . . . ?
C2_1 N1_1 C1_1 C6_1 177.5(5) . . . . ?
Ru1_1 N1_1 C1_1 C6_1 1.6(6) . . . . ?
C1_1 N1_1 C2_1 C3_1 -0.5(8) . . . . ?
Ru1_1 N1_1 C2_1 C3_1 175.3(4) . . . . ?
C1_1 N1_1 C2_1 C11_1 -179.9(5) . . . . ?
Ru1_1 N1_1 C2_1 C11_1 -4.1(6) . . . . ?
N1_1 C2_1 C3_1 C4_1 1.4(9) . . . . ?
C11_1 C2_1 C3_1 C4_1 -179.3(6) . . . . ?
C2_1 C3_1 C4_1 C5_1 -0.3(10) . . . . ?
N1_1 C1_1 C5_1 C4_1 2.3(9) . . . . ?
C6_1 C1_1 C5_1 C4_1 -176.5(6) . . . . ?
C3_1 C4_1 C5_1 C1_1 -1.5(10) . . . . ?
C7_1 N2_1 C6_1 C10_1 -0.5(9) . . . . ?
Ru1_1 N2_1 C6_1 C10_1 -180.0(5) . . . . ?
C7_1 N2_1 C6_1 C1_1 -178.7(5) . . . . ?
Ru1_1 N2_1 C6_1 C1_1 1.8(6) . . . . ?
N1_1 C1_1 C6_1 N2_1 -2.1(7) . . . . ?
C5_1 C1_1 C6_1 N2_1 176.8(6) . . . . ?
N1_1 C1_1 C6_1 C10_1 179.9(6) . . . . ?
C5_1 C1_1 C6_1 C10_1 -1.2(11) . . . . ?
C6_1 N2_1 C7_1 C8_1 0.0(9) . . . . ?
Ru1_1 N2_1 C7_1 C8_1 179.5(5) . . . . ?
C6_1 N2_1 C7_1 C12_1 -179.9(6) . . . . ?
Ru1_1 N2_1 C7_1 C12_1 -0.4(7) . . . . ?
N2_1 C7_1 C8_1 C9_1 1.6(10) . . . . ?
C12_1 C7_1 C8_1 C9_1 -178.5(7) . . . . ?
C7_1 C8_1 C9_1 C10_1 -2.9(10) . . . . ?
C8_1 C9_1 C10_1 C6_1 2.5(11) . . . . ?
N2_1 C6_1 C10_1 C9_1 -0.7(10) . . . . ?
C1_1 C6_1 C10_1 C9_1 177.1(6) . . . . ?
Ru1_1 O1_1 C11_1 O2_1 -177.9(5) . . . . ?
Ru1_1 O1_1 C11_1 C2_1 1.8(6) . . . . ?
N1_1 C2_1 C11_1 O2_1 -179.1(5) . . . . ?
C3_1 C2_1 C11_1 O2_1 1.5(9) . . . . ?
N1_1 C2_1 C11_1 O1_1 1.1(7) . . . . ?
C3_1 C2_1 C11_1 O1_1 -178.3(6) . . . . ?
Ru1_1 O3_1 C12_1 O4_1 -176.5(7) . . . . ?
Ru1_1 O3_1 C12_1 C7_1 1.3(8) . . . . ?
C8_1 C7_1 C12_1 O4_1 -2.7(12) . . . . ?
N2_1 C7_1 C12_1 O4_1 177.1(7) . . . . ?
C8_1 C7_1 C12_1 O3_1 179.4(7) . . . . ?
N2_1 C7_1 C12_1 O3_1 -0.7(9) . . . . ?
C17_1 N3_1 C13_1 C14_1 0.2(8) . . . . ?
Ru1_1 N3_1 C13_1 C14_1 177.5(4) . . . . ?
C18_1 O5_1 C14_1 C13_1 -39.1(8) . . . . ?
C18_1 O5_1 C14_1 C15_1 141.8(6) . . . . ?
N3_1 C13_1 C14_1 O5_1 179.1(5) . . . . ?
N3_1 C13_1 C14_1 C15_1 -1.8(9) . . . . ?
O5_1 C14_1 C15_1 C16_1 -179.6(6) . . . . ?
C13_1 C14_1 C15_1 C16_1 1.3(9) . . . . ?
C14_1 C15_1 C16_1 C17_1 0.5(10) . . . . ?
C13_1 N3_1 C17_1 C16_1 1.7(9) . . . . ?
Ru1_1 N3_1 C17_1 C16_1 -175.6(5) . . . . ?
C15_1 C16_1 C17_1 N3_1 -2.1(10) . . . . ?
C19_1 N4_1 C18_1 C22_1 -1.7(9) . . . . ?
C19_1 N4_1 C18_1 O5_1 177.6(5) . . . . ?
C14_1 O5_1 C18_1 N4_1 -44.2(7) . . . . ?
C14_1 O5_1 C18_1 C22_1 135.2(7) . . . . ?
C18_1 N4_1 C19_1 C20_1 -0.2(8) . . . . ?
C18_1 N4_1 C19_1 C23_1 178.7(5) . . . . ?
N4_1 C19_1 C20_1 C21_1 0.4(9) . . . . ?
C23_1 C19_1 C20_1 C21_1 -178.5(6) . . . . ?
C19_1 C20_1 C21_1 C22_1 1.1(10) . . . . ?
N4_1 C18_1 C22_1 C21_1 3.2(11) . . . . ?
O5_1 C18_1 C22_1 C21_1 -176.1(6) . . . . ?
C20_1 C21_1 C22_1 C18_1 -2.7(11) . . . . ?
C24_1 N5_1 C23_1 C27_1 -1.8(9) . . . . ?
C24_1 N5_1 C23_1 C19_1 177.2(5) . . . . ?
N4_1 C19_1 C23_1 N5_1 163.5(5) . . . . ?
C20_1 C19_1 C23_1 N5_1 -17.6(8) . . . . ?
N4_1 C19_1 C23_1 C27_1 -17.5(8) . . . . ?
C20_1 C19_1 C23_1 C27_1 161.4(7) . . . . ?
C23_1 N5_1 C24_1 C25_1 -1.6(10) . . . . ?
C23_1 N5_1 C24_1 O6_1 178.0(5) . . . . ?
C28_1 O6_1 C24_1 N5_1 -15.6(8) . . . . ?
C28_1 O6_1 C24_1 C25_1 164.0(7) . . . . ?
N5_1 C24_1 C25_1 C26_1 2.4(14) . . . . ?
O6_1 C24_1 C25_1 C26_1 -177.1(9) . . . . ?
C24_1 C25_1 C26_1 C27_1 0.1(18) . . . . ?
C25_1 C26_1 C27_1 C23_1 -3.2(17) . . . . ?
N5_1 C23_1 C27_1 C26_1 4.1(12) . . . . ?
C19_1 C23_1 C27_1 C26_1 -174.8(9) . . . . ?
C24_1 O6_1 C28_1 C32_1 71.3(8) . . . . ?
C24_1 O6_1 C28_1 C29_1 -111.6(6) . . . . ?
C30_1 N6_1 C29_1 C28_1 -2.3(8) . . . . ?
Ru1_1 N6_1 C29_1 C28_1 174.9(4) 2_666 . . . ?
C32_1 C28_1 C29_1 N6_1 1.6(8) . . . . ?
O6_1 C28_1 C29_1 N6_1 -175.6(4) . . . . ?
C29_1 N6_1 C30_1 C31_1 2.5(10) . . . . ?
Ru1_1 N6_1 C30_1 C31_1 -174.8(6) 2_666 . . . ?
N6_1 C30_1 C31_1 C32_1 -2.1(12) . . . . ?
C29_1 C28_1 C32_1 C31_1 -1.1(10) . . . . ?
O6_1 C28_1 C32_1 C31_1 175.9(6) . . . . ?
C30_1 C31_1 C32_1 C28_1 1.3(11) . . . . ?
C2_2 N1_2 C1_2 C5_2 0.8(7) . . . . ?
Ru1_2 N1_2 C1_2 C5_2 177.2(4) . . . . ?
C2_2 N1_2 C1_2 C6_2 -177.6(4) . . . . ?
Ru1_2 N1_2 C1_2 C6_2 -1.2(5) . . . . ?
C1_2 N1_2 C2_2 C3_2 0.8(7) . . . . ?
Ru1_2 N1_2 C2_2 C3_2 -175.5(4) . . . . ?
C1_2 N1_2 C2_2 C11_2 -179.9(4) . . . . ?
Ru1_2 N1_2 C2_2 C11_2 3.8(6) . . . . ?
N1_2 C2_2 C3_2 C4_2 -2.4(8) . . . . ?
C11_2 C2_2 C3_2 C4_2 178.4(5) . . . . ?
C2_2 C3_2 C4_2 C5_2 2.4(9) . . . . ?
C3_2 C4_2 C5_2 C1_2 -0.8(9) . . . . ?
N1_2 C1_2 C5_2 C4_2 -0.8(8) . . . . ?
C6_2 C1_2 C5_2 C4_2 177.4(5) . . . . ?
C7_2 N2_2 C6_2 C10_2 0.1(8) . . . . ?
Ru1_2 N2_2 C6_2 C10_2 177.0(4) . . . . ?
C7_2 N2_2 C6_2 C1_2 -178.9(5) . . . . ?
Ru1_2 N2_2 C6_2 C1_2 -2.1(6) . . . . ?
N1_2 C1_2 C6_2 N2_2 2.1(6) . . . . ?
C5_2 C1_2 C6_2 N2_2 -176.2(5) . . . . ?
N1_2 C1_2 C6_2 C10_2 -176.9(5) . . . . ?
C5_2 C1_2 C6_2 C10_2 4.9(9) . . . . ?
C6_2 N2_2 C7_2 C8_2 -0.1(8) . . . . ?
Ru1_2 N2_2 C7_2 C8_2 -176.8(4) . . . . ?
C6_2 N2_2 C7_2 C12_2 178.6(5) . . . . ?
Ru1_2 N2_2 C7_2 C12_2 1.9(7) . . . . ?
N2_2 C7_2 C8_2 C9_2 0.0(9) . . . . ?
C12_2 C7_2 C8_2 C9_2 -178.3(6) . . . . ?
C7_2 C8_2 C9_2 C10_2 0.0(9) . . . . ?
C8_2 C9_2 C10_2 C6_2 0.0(9) . . . . ?
N2_2 C6_2 C10_2 C9_2 0.0(8) . . . . ?
C1_2 C6_2 C10_2 C9_2 178.8(5) . . . . ?
Ru1_2 O1_2 C11_2 O2_2 175.7(5) . . . . ?
Ru1_2 O1_2 C11_2 C2_2 -2.2(6) . . . . ?
N1_2 C2_2 C11_2 O2_2 -178.7(5) . . . . ?
C3_2 C2_2 C11_2 O2_2 0.4(8) . . . . ?
N1_2 C2_2 C11_2 O1_2 -0.6(7) . . . . ?
C3_2 C2_2 C11_2 O1_2 178.6(5) . . . . ?
Ru1_2 O3_2 C12_2 O4_2 179.4(6) . . . . ?
Ru1_2 O3_2 C12_2 C7_2 -0.8(8) . . . . ?
N2_2 C7_2 C12_2 O4_2 179.3(7) . . . . ?
C8_2 C7_2 C12_2 O4_2 -2.2(11) . . . . ?
N2_2 C7_2 C12_2 O3_2 -0.5(9) . . . . ?
C8_2 C7_2 C12_2 O3_2 178.0(6) . . . . ?
C17_2 N3_2 C13_2 C14_2 2.5(9) . . . . ?
Ru1_2 N3_2 C13_2 C14_2 -169.8(4) . . . . ?
C18_2 O5_2 C14_2 C15_2 -85.3(8) . . . . ?
C18_2 O5_2 C14_2 C13_2 99.6(6) . . . . ?
N3_2 C13_2 C14_2 C15_2 -2.1(9) . . . . ?
N3_2 C13_2 C14_2 O5_2 172.9(5) . . . . ?
O5_2 C14_2 C15_2 C16_2 -173.7(8) . . . . ?
C13_2 C14_2 C15_2 C16_2 1.2(12) . . . . ?
C14_2 C15_2 C16_2 C17_2 -1.0(15) . . . . ?
C13_2 N3_2 C17_2 C16_2 -2.3(13) . . . . ?
Ru1_2 N3_2 C17_2 C16_2 170.5(9) . . . . ?
C15_2 C16_2 C17_2 N3_2 1.6(17) . . . . ?
C19_2 N4_2 C18_2 O5_2 -179.5(4) . . . . ?
C19_2 N4_2 C18_2 C22_2 1.8(8) . . . . ?
C14_2 O5_2 C18_2 N4_2 19.5(7) . . . . ?
C14_2 O5_2 C18_2 C22_2 -161.7(6) . . . . ?
C18_2 N4_2 C19_2 C20_2 -2.4(8) . . . . ?
C18_2 N4_2 C19_2 C23_2 -178.6(4) . . . . ?
N4_2 C19_2 C20_2 C21_2 1.6(10) . . . . ?
C23_2 C19_2 C20_2 C21_2 177.6(6) . . . . ?
C19_2 C20_2 C21_2 C22_2 -0.2(13) . . . . ?
C20_2 C21_2 C22_2 C18_2 -0.3(13) . . . . ?
N4_2 C18_2 C22_2 C21_2 -0.5(11) . . . . ?
O5_2 C18_2 C22_2 C21_2 -179.2(7) . . . . ?
C24_2 N5_2 C23_2 C27_2 -0.2(7) . . . . ?
C24_2 N5_2 C23_2 C19_2 179.3(4) . . . . ?
N4_2 C19_2 C23_2 N5_2 -163.0(4) . . . . ?
C20_2 C19_2 C23_2 N5_2 20.7(7) . . . . ?
N4_2 C19_2 C23_2 C27_2 16.5(7) . . . . ?
C20_2 C19_2 C23_2 C27_2 -159.8(6) . . . . ?
C23_2 N5_2 C24_2 C25_2 1.9(8) . . . . ?
C23_2 N5_2 C24_2 O6_2 179.9(4) . . . . ?
C28_2 O6_2 C24_2 N5_2 48.9(7) . . . . ?
C28_2 O6_2 C24_2 C25_2 -133.0(6) . . . . ?
N5_2 C24_2 C25_2 C26_2 -2.3(10) . . . . ?
O6_2 C24_2 C25_2 C26_2 179.8(6) . . . . ?
C24_2 C25_2 C26_2 C27_2 1.0(10) . . . . ?
N5_2 C23_2 C27_2 C26_2 -0.9(9) . . . . ?
C19_2 C23_2 C27_2 C26_2 179.6(6) . . . . ?
C25_2 C26_2 C27_2 C23_2 0.5(10) . . . . ?
C24_2 O6_2 C28_2 C32_2 -143.6(6) . . . . ?
C24_2 O6_2 C28_2 C29_2 40.0(8) . . . . ?
C30_2 N6_2 C29_2 C28_2 -0.8(9) . . . . ?
Ru1_2 N6_2 C29_2 C28_2 -179.5(4) 2_677 . . . ?
O6_2 C28_2 C29_2 N6_2 177.9(5) . . . . ?
C32_2 C28_2 C29_2 N6_2 1.5(9) . . . . ?
C29_2 N6_2 C30_2 C31_2 -0.5(9) . . . . ?
Ru1_2 N6_2 C30_2 C31_2 178.3(5) 2_677 . . . ?
N6_2 C30_2 C31_2 C32_2 1.0(10) . . . . ?
C30_2 C31_2 C32_2 C28_2 -0.2(10) . . . . ?
O6_2 C28_2 C32_2 C31_2 -177.4(6) . . . . ?
C29_2 C28_2 C32_2 C31_2 -0.9(9) . . . . ?
O1_101 C1_101 C2_101 F2_101 152.5(17) . . . . ?
O1_101 C1_101 C2_101 F1_101 -90.0(19) . . . . ?
O1_101 C1_101 C2_101 F3_101 35(2) . . . . ?
O1_102 C1_102 C2_102 F2_102 -52.8(19) . . . . ?
O1_102 C1_102 C2_102 F1_102 62.9(18) . . . . ?
O1_102 C1_102 C2_102 F3_102 179.0(16) . . . . ?
O1_103 C1_103 C2_103 F1_103 46(2) . . . . ?
O1_103 C1_103 C2_103 F2_103 167.6(18) . . . . ?
O1_103 C1_103 C2_103 F3_103 -73(2) . . . . ?
O1_104 C1_104 C2_104 F2_104 -83(3) . . . . ?
O1_104 C1_104 C2_104 F1_104 37(3) . . . . ?
O1_104 C1_104 C2_104 F3_104 154(2) . . . . ?
C4_201 O1_201 C1_201 O2_201 -179.3(17) . . . . ?
C4_201 O1_201 C1_201 C2_201 0.0 . . . . ?
O2_201 C1_201 C2_201 O3_201 -14.6(19) . . . . ?
O1_201 C1_201 C2_201 O3_201 166.2(14) . . . . ?
O2_201 C1_201 C2_201 C3_201 179.2(19) . . . . ?
O1_201 C1_201 C2_201 C3_201 0.0 . . . . ?
O3_201 C2_201 C3_201 O4_201 14(2) . . . . ?
C1_201 C2_201 C3_201 O4_201 178.8(17) . . . . ?
O3_201 C2_201 C3_201 C4_201 -165.3(14) . . . . ?
C1_201 C2_201 C3_201 C4_201 0.0 . . . . ?
C1_201 O1_201 C4_201 C3_201 0.0 . . . . ?
C1_201 O1_201 C4_201 C5_201 123.3(12) . . . . ?
O4_201 C3_201 C4_201 O1_201 -179.0(16) . . . . ?
C2_201 C3_201 C4_201 O1_201 0.0 . . . . ?
O4_201 C3_201 C4_201 C5_201 61.3(15) . . . . ?
C2_201 C3_201 C4_201 C5_201 -119.8(13) . . . . ?
O1_201 C4_201 C5_201 O5_201 -60.7(19) . . . . ?
C3_201 C4_201 C5_201 O5_201 59(2) . . . . ?
O1_201 C4_201 C5_201 C6_201 71.3(16) . . . . ?
C3_201 C4_201 C5_201 C6_201 -168.9(13) . . . . ?
O5_201 C5_201 C6_201 O6_201 -176.6(19) . . . . ?
C4_201 C5_201 C6_201 O6_201 55(2) . . . . ?
 
_refine_diff_density_max    1.444
_refine_diff_density_min   -1.032
_refine_diff_density_rms    0.152

_shelx_res_file
;
TITL .\NC2-pH7-TFE_a.res in P-1
    nc2-ph7-tfe_a_sq.res
    created by SHELXL-2018/3 at 11:58:47 on 25-Mar-2022
REM Old TITL NC2-pH7-TFE in P-1
REM SHELXT solution in P-1: R1 0.216, Rweak 0.018, Alpha 0.135
REM <I/s>   0.000 for    0 systematic absences,  Orientation as input
REM Formula found by SHELXT:  C169 N10 O44 F20 Ru4
CELL  0.61991  12.6020  14.5110  24.2510  102.832  100.374  102.512
ZERR    2.000   0.0029   0.0022   0.0032    0.006    0.010    0.008
LATT  1
SFAC C H N O F RU
DISP $C  0.00221  0.00124  8.74736!SOURCE KISSEL
DISP $H -0.00002  0.00000  0.66397!SOURCE KISSEL
DISP $N  0.00456  0.00252 14.27663!SOURCE KISSEL
DISP $O  0.00811  0.00460 22.85672!SOURCE KISSEL
DISP $F  0.01313  0.00779 35.47833!SOURCE KISSEL
DISP $RU -1.8914  0.6555 2481.22031!SOURCE KISSEL
UNIT 150 104 24 38 24 4
L.S. 10 0 96
ACTA
LIST 4
REM CGLS 100 0 96
REM LIST 6
BOND $H
CONF
TEMP -173.15
SIZE 0.05 0.02 0.02
REM block
FMAP 2
PLAN 20
REM constraints and restraints
RIGU_TFE F1 > F3 O1 C1 C2
ISOR_TFE F1 > F3 O1 C1 C2
SAME_TFE F1 > F3 O1 C1 C2
DFIX_TFE 1.426 O1 C1
DFIX_TFE 1.53 C1 C2
DANG_TFE 2.415 O1 C2
EADP_104 F1 > F3 O1 C1 C2
DFIX_ASC 1.426 O5 C5
DFIX_ASC 1.426 O6 C6
REM end constraints and restraints
REM omit
omit    -1  -3   6
omit    -2   1   2
ABIN
WGHT    0.207500    7.410000
FVAR       0.28373
RESI 1 NC2
RU1   6    0.304713    0.445944    0.627929    11.00000    0.07430    0.05594 =
         0.04292    0.01252    0.01472    0.00910
O1    4    0.227202    0.485819    0.700108    11.00000    0.08694    0.06013 =
         0.06828    0.01843    0.03109    0.01597
O2    4    0.272592    0.527472    0.797681    11.00000    0.14579    0.07058 =
         0.06790    0.02377    0.06200    0.02765
O3    4    0.208296    0.398432    0.537221    11.00000    0.08906    0.08197 =
         0.05182    0.01225    0.00144   -0.00296
O4    4    0.230876    0.356474    0.446801    11.00000    0.14776    0.13365 =
         0.04989    0.01198    0.01350   -0.02684
O5    4    0.381122    0.099726    0.645243    11.00000    0.13739    0.06258 =
         0.05014    0.02297    0.03140    0.02491
O6    4    0.461074    0.178680    0.331449    11.00000    0.08037    0.06017 =
         0.03961    0.01340    0.01585    0.00990
N1    3    0.428457    0.477147    0.693727    11.00000    0.07712    0.04605 =
         0.04305    0.01306    0.01257    0.01568
N2    3    0.415225    0.422472    0.586275    11.00000    0.08874    0.05224 =
         0.04786    0.01026    0.02418    0.01244
N3    3    0.259966    0.302623    0.635184    11.00000    0.08117    0.06044 =
         0.04464    0.00907    0.01963    0.00492
N4    3    0.394649    0.105739    0.552791    11.00000    0.08940    0.05254 =
         0.04441    0.01559    0.01634    0.01688
N5    3    0.454269    0.147551    0.420362    11.00000    0.07002    0.04574 =
         0.03845    0.00838    0.00909    0.01349
N6    3    0.671746    0.410807    0.377524    11.00000    0.06523    0.06225 =
         0.04726    0.01719    0.01366    0.01265
C1    1    0.525982    0.468567    0.682152    11.00000    0.08798    0.04877 =
         0.05833    0.01729    0.01777    0.01734
C2    1    0.413206    0.500546    0.748610    11.00000    0.09967    0.04420 =
         0.04599    0.01282    0.01506    0.01919
C3    1    0.499662    0.515880    0.795253    11.00000    0.11455    0.05386 =
         0.05187    0.01704   -0.00026    0.02011
AFIX  43
H3    2    0.489473    0.530912    0.833795    11.00000   -1.20000
AFIX   0
C4    1    0.600406    0.509193    0.785387    11.00000    0.11241    0.06035 =
         0.07558    0.01979   -0.02029    0.01621
AFIX  43
H4    2    0.661116    0.520175    0.817765    11.00000   -1.20000
AFIX   0
C5    1    0.619122    0.485875    0.727191    11.00000    0.08233    0.06291 =
         0.08701    0.02169   -0.00045    0.02371
AFIX  43
H5    2    0.690336    0.482680    0.720401    11.00000   -1.20000
AFIX   0
C6    1    0.520141    0.438004    0.618319    11.00000    0.08341    0.05219 =
         0.06962    0.01862    0.03400    0.02011
C7    1    0.387443    0.391896    0.526285    11.00000    0.12462    0.05242 =
         0.04793    0.00833    0.03434    0.00937
C8    1    0.465054    0.375743    0.496222    11.00000    0.11669    0.06189 =
         0.06416    0.01617    0.03765    0.02268
AFIX  43
H8    2    0.447245    0.356236    0.454847    11.00000   -1.20000
AFIX   0
C9    1    0.574591    0.389475    0.529759    11.00000    0.14483    0.06048 =
         0.10044    0.03043    0.08378    0.03807
AFIX  43
H9    2    0.630504    0.375821    0.510101    11.00000   -1.20000
AFIX   0
C10   1    0.603329    0.421976    0.589990    11.00000    0.08835    0.06423 =
         0.11111    0.03191    0.04100    0.02651
AFIX  43
H10   2    0.678057    0.432986    0.611313    11.00000   -1.20000
AFIX   0
C11   1    0.295408    0.505225    0.749159    11.00000    0.11238    0.05031 =
         0.06265    0.02003    0.03986    0.02565
C12   1    0.269827    0.380217    0.501123    11.00000    0.10380    0.06843 =
         0.05471    0.00902    0.01369   -0.00528
C13   1    0.332886    0.247264    0.637185    11.00000    0.09984    0.05455 =
         0.03977    0.01056    0.02252    0.00817
AFIX  43
H13   2    0.406435    0.273560    0.633615    11.00000   -1.20000
AFIX   0
C14   1    0.305399    0.154525    0.644160    11.00000    0.11430    0.06465 =
         0.03599    0.01415    0.01707    0.00712
C15   1    0.199984    0.116164    0.651031    11.00000    0.11288    0.06535 =
         0.05403    0.01571    0.01953    0.00035
AFIX  43
H15   2    0.179763    0.052603    0.656747    11.00000   -1.20000
AFIX   0
C16   1    0.124669    0.172281    0.649404    11.00000    0.10888    0.07384 =
         0.06146    0.02345    0.02075   -0.00452
AFIX  43
H16   2    0.051738    0.147811    0.654357    11.00000   -1.20000
AFIX   0
C17   1    0.155891    0.265192    0.640456    11.00000    0.08814    0.07020 =
         0.05413    0.01284    0.01829    0.00381
AFIX  43
H17   2    0.102842    0.302612    0.638048    11.00000   -1.20000
AFIX   0
C18   1    0.448363    0.108782    0.605345    11.00000    0.11852    0.05080 =
         0.04229    0.01787    0.01723    0.01774
C19   1    0.457235    0.117918    0.513714    11.00000    0.07752    0.05001 =
         0.03935    0.01261    0.01323    0.01790
C20   1    0.572888    0.133267    0.527679    11.00000    0.08018    0.05930 =
         0.04873    0.01384    0.00392    0.01354
AFIX  43
H20   2    0.614687    0.141982    0.499426    11.00000   -1.20000
AFIX   0
C21   1    0.626451    0.135666    0.583654    11.00000    0.09601    0.08311 =
         0.05559    0.02198   -0.00327    0.02240
AFIX  43
H21   2    0.705435    0.147123    0.594648    11.00000   -1.20000
AFIX   0
C22   1    0.560172    0.120612    0.623572    11.00000    0.10456    0.07076 =
         0.04705    0.01711    0.00069    0.01955
AFIX  43
H22   2    0.592431    0.118808    0.661739    11.00000   -1.20000
AFIX   0
C23   1    0.396022    0.112229    0.455362    11.00000    0.07411    0.04932 =
         0.04290    0.01542    0.01378    0.01510
C24   1    0.401782    0.139345    0.367449    11.00000    0.07617    0.05894 =
         0.04290    0.01668    0.01450    0.01387
C25   1    0.290789    0.094965    0.343851    11.00000    0.07262    0.12931 =
         0.05235    0.04119    0.00322    0.00425
AFIX  43
H25   2    0.257366    0.088872    0.304381    11.00000   -1.20000
AFIX   0
C26   1    0.229537    0.059531    0.379527    11.00000    0.06633    0.19807 =
         0.08012    0.07825   -0.00238   -0.00856
AFIX  43
H26   2    0.151877    0.027933    0.364806    11.00000   -1.20000
AFIX   0
C27   1    0.280018    0.069472    0.436773    11.00000    0.07182    0.11650 =
         0.05520    0.03612    0.01290    0.01678
AFIX  43
H27   2    0.237909    0.048214    0.462570    11.00000   -1.20000
AFIX   0
C28   1    0.564677    0.244776    0.357665    11.00000    0.07471    0.06129 =
         0.04082    0.01806    0.01443    0.01218
C29   1    0.572569    0.340265    0.356662    11.00000    0.06917    0.06067 =
         0.03870    0.01484    0.01479    0.01864
AFIX  43
H29   2    0.507261    0.357503    0.341036    11.00000   -1.20000
AFIX   0
C30   1    0.763580    0.386186    0.401576    11.00000    0.06336    0.07770 =
         0.07737    0.03267    0.01281    0.01203
AFIX  43
H30   2    0.832643    0.435238    0.417727    11.00000   -1.20000
AFIX   0
C31   1    0.757933    0.290255    0.402891    11.00000    0.06807    0.09435 =
         0.10148    0.05628    0.01920    0.02846
AFIX  43
H31   2    0.823417    0.273424    0.418692    11.00000   -1.20000
AFIX   0
C32   1    0.654872    0.217641    0.380749    11.00000    0.08892    0.07051 =
         0.07455    0.03464    0.03118    0.02859
AFIX  43
H32   2    0.649118    0.151822    0.382036    11.00000   -1.20000
AFIX   0
RESI 2 NC2
RU1   6    0.660892    0.763982    1.005881    11.00000    0.06868    0.05804 =
         0.04059    0.01020   -0.00151    0.01839
O1    4    0.691222    0.623367    0.967656    11.00000    0.06203    0.06596 =
         0.04763    0.01145    0.00160    0.02144
O2    4    0.591295    0.467553    0.920624    11.00000    0.07486    0.06228 =
         0.04805    0.00703    0.00361    0.02964
O3    4    0.794571    0.900437    1.040927    11.00000    0.07764    0.06861 =
         0.07440    0.01378   -0.00744    0.01210
O4    4    0.818622    1.059046    1.085794    11.00000    0.11994    0.06188 =
         0.11304   -0.00092   -0.01667    0.00508
O5    4    0.436617    0.723421    0.787184    11.00000    0.08902    0.04779 =
         0.04466    0.01176   -0.00120    0.02095
O6    4    0.415614    1.280955    0.788674    11.00000    0.15620    0.04878 =
         0.04479    0.01755    0.01851    0.02971
N1    3    0.513609    0.675848    0.984536    11.00000    0.06902    0.05874 =
         0.03470    0.01069    0.00193    0.02430
N2    3    0.581371    0.856985    1.032642    11.00000    0.08786    0.05589 =
         0.03713    0.01271    0.00274    0.02377
N3    3    0.644433    0.781083    0.922801    11.00000    0.06912    0.06467 =
         0.04846    0.01531    0.00655    0.01787
N4    3    0.447457    0.881623    0.782161    11.00000    0.07468    0.04740 =
         0.03468    0.01212    0.01030    0.01403
N5    3    0.413216    1.118603    0.778944    11.00000    0.09599    0.04640 =
         0.03925    0.01197    0.01439    0.01491
N6    3    0.302468    1.261475    0.913211    11.00000    0.07718    0.05563 =
         0.04396    0.00716   -0.00832    0.01932
C1    1    0.429326    0.714729    0.996568    11.00000    0.07144    0.06436 =
         0.03519    0.01319    0.01190    0.02856
C2    1    0.494177    0.580185    0.955839    11.00000    0.07012    0.06109 =
         0.03424    0.01171    0.00528    0.02579
C3    1    0.387079    0.519740    0.937343    11.00000    0.06662    0.06051 =
         0.04460    0.01281    0.00466    0.01823
AFIX  43
H3    2    0.373722    0.453339    0.915922    11.00000   -1.20000
AFIX   0
C4    1    0.298071    0.556140    0.950105    11.00000    0.06273    0.07397 =
         0.05417    0.01607    0.01149    0.01608
AFIX  43
H4    2    0.223983    0.514432    0.938837    11.00000   -1.20000
AFIX   0
C5    1    0.319605    0.654761    0.979677    11.00000    0.07431    0.07200 =
         0.05270    0.01791    0.01148    0.03062
AFIX  43
H5    2    0.259908    0.681144    0.988327    11.00000   -1.20000
AFIX   0
C6    1    0.469470    0.820853    1.025887    11.00000    0.08147    0.06521 =
         0.03837    0.01545    0.00996    0.02956
C7    1    0.634513    0.952853    1.059495    11.00000    0.11068    0.05894 =
         0.03865    0.00962   -0.00792    0.02497
C8    1    0.574389    1.016175    1.080650    11.00000    0.13749    0.05966 =
         0.03780    0.01120    0.00787    0.03322
AFIX  43
H8    2    0.610854    1.083351    1.099477    11.00000   -1.20000
AFIX   0
C9    1    0.459861    0.980181    1.073989    11.00000    0.12040    0.07569 =
         0.04546    0.01921    0.02055    0.04591
AFIX  43
H9    2    0.418073    1.023274    1.088408    11.00000   -1.20000
AFIX   0
C10   1    0.406229    0.883007    1.046800    11.00000    0.10695    0.07291 =
         0.04524    0.01407    0.01875    0.04543
AFIX  43
H10   2    0.327980    0.858628    1.042319    11.00000   -1.20000
AFIX   0
C11   1    0.600016    0.553274    0.947405    11.00000    0.06722    0.06725 =
         0.03947    0.01075    0.00288    0.02564
C12   1    0.756008    0.973788    1.062846    11.00000    0.11449    0.06267 =
         0.06250    0.01449   -0.01458    0.00874
C13   1    0.546158    0.758928    0.882817    11.00000    0.07062    0.04955 =
         0.04358    0.00941    0.00561    0.01889
AFIX  43
H13   2    0.478294    0.743791    0.894881    11.00000   -1.20000
AFIX   0
C14   1    0.540589    0.757445    0.825295    11.00000    0.08377    0.05245 =
         0.04450    0.01574    0.01087    0.02054
C15   1    0.635591    0.781708    0.805775    11.00000    0.09054    0.11184 =
         0.05669    0.03796    0.02354    0.02921
AFIX  43
H15   2    0.632540    0.782129    0.766406    11.00000   -1.20000
AFIX   0
C16   1    0.738603    0.806126    0.847580    11.00000    0.07061    0.17881 =
         0.08708    0.06623    0.01771    0.01904
AFIX  43
H16   2    0.807647    0.822667    0.836792    11.00000   -1.20000
AFIX   0
C17   1    0.737033    0.805501    0.903567    11.00000    0.07030    0.10419 =
         0.07630    0.04043    0.00546    0.01498
AFIX  43
H17   2    0.807069    0.823808    0.931089    11.00000   -1.20000
AFIX   0
C18   1    0.385376    0.792304    0.773250    11.00000    0.08428    0.05014 =
         0.03960    0.01488    0.01456    0.01880
C19   1    0.394295    0.947803    0.768395    11.00000    0.07212    0.05069 =
         0.04262    0.01617    0.01629    0.01729
C20   1    0.280880    0.924635    0.744019    11.00000    0.07019    0.05652 =
         0.08262    0.02472    0.01408    0.01648
AFIX  43
H20   2    0.245911    0.972310    0.733842    11.00000   -1.20000
AFIX   0
C21   1    0.218765    0.825739    0.734853    11.00000    0.07142    0.06049 =
         0.12014    0.03247    0.01481    0.01088
AFIX  43
H21   2    0.140390    0.806464    0.718304    11.00000   -1.20000
AFIX   0
C22   1    0.269785    0.760003    0.749325    11.00000    0.07585    0.05416 =
         0.08240    0.02568    0.01709    0.00958
AFIX  43
H22   2    0.229268    0.693935    0.743616    11.00000   -1.20000
AFIX   0
C23   1    0.466881    1.047697    0.777574    11.00000    0.07980    0.05275 =
         0.03496    0.01600    0.01062    0.01308
C24   1    0.474402    1.208238    0.787583    11.00000    0.10843    0.05357 =
         0.03524    0.01434    0.00720    0.01203
C25   1    0.586225    1.236740    0.793732    11.00000    0.11877    0.05626 =
         0.05576    0.01749   -0.00546   -0.00983
AFIX  43
H25   2    0.624785    1.303029    0.798514    11.00000   -1.20000
AFIX   0
C26   1    0.642870    1.162080    0.792647    11.00000    0.08870    0.08311 =
         0.06796    0.03262    0.00225   -0.00387
AFIX  43
H26   2    0.721721    1.176927    0.797323    11.00000   -1.20000
AFIX   0
C27   1    0.580203    1.066987    0.784591    11.00000    0.08913    0.06602 =
         0.05362    0.02333    0.01107    0.00993
AFIX  43
H27   2    0.615831    1.015509    0.783953    11.00000   -1.20000
AFIX   0
C28   1    0.342549    1.279234    0.823185    11.00000    0.11063    0.04280 =
         0.03929    0.00778   -0.00492    0.01738
C29   1    0.369468    1.260827    0.877946    11.00000    0.09099    0.05039 =
         0.04025    0.00379   -0.00290    0.02275
AFIX  43
H29   2    0.439298    1.247380    0.889704    11.00000   -1.20000
AFIX   0
C30   1    0.203217    1.281868    0.896565    11.00000    0.07675    0.06185 =
         0.06565    0.00974   -0.01867    0.01975
AFIX  43
H30   2    0.153796    1.281963    0.921881    11.00000   -1.20000
AFIX   0
C31   1    0.171485    1.302715    0.843381    11.00000    0.10916    0.06090 =
         0.06594    0.01583   -0.02845    0.01441
AFIX  43
H31   2    0.102081    1.317718    0.833118    11.00000   -1.20000
AFIX   0
C32   1    0.240986    1.301297    0.806489    11.00000    0.12258    0.04836 =
         0.05274    0.01383   -0.02581    0.01150
AFIX  43
H32   2    0.220890    1.315034    0.770091    11.00000   -1.20000
AFIX   0
RESI 101 TFE
F1    5    1.019060   -0.035687    0.720088    11.00000    0.14762    0.13106 =
         0.09256    0.01558   -0.00411    0.02817
F2    5    1.129040    0.065729    0.794359    11.00000    0.12198    0.11570 =
         0.20412   -0.01843   -0.01176    0.02680
F3    5    0.980224    0.096929    0.755566    11.00000    0.18134    0.18709 =
         0.14328    0.03539   -0.00808    0.07585
O1    4    0.867559   -0.023772    0.803486    11.00000    0.12594    0.44908 =
         0.45242    0.23893    0.03553   -0.03909
C1    1    0.986146   -0.021294    0.814851    11.00000    0.14285    0.40750 =
         0.15105    0.14195    0.01063    0.02203
AFIX  23
H1A   2    0.996297   -0.088220    0.809469    11.00000   -1.20000
H1B   2    1.026322    0.018817    0.854833    11.00000   -1.20000
AFIX   0
C2    1    1.026457    0.025598    0.769506    11.00000    0.09491    0.13600 =
         0.08566    0.02159   -0.00151    0.03237
RESI 102 TFE
F1    5    0.892449    0.019457    0.477816    11.00000    0.27849    0.14536 =
         0.19179    0.05679    0.01751    0.05164
F2    5    0.809314    0.117267    0.459800    11.00000    0.15120    0.15448 =
         0.27975    0.07708   -0.08333    0.00777
F3    5    0.912063    0.140518    0.544581    11.00000    0.23535    0.22621 =
         0.11912    0.05759    0.03604    0.01328
O1    4    0.961785    0.119184    0.405217    11.00000    0.34543    0.28464 =
         0.17902   -0.05382    0.14628   -0.06686
C1    1    0.997105    0.165713    0.467153    11.00000    0.20191    0.24275 =
         0.17251    0.09051    0.10548    0.10869
AFIX  23
H1A   2    1.004418    0.237083    0.475892    11.00000   -1.20000
H1B   2    1.068895    0.154593    0.484659    11.00000   -1.20000
AFIX   0
C2    1    0.900319    0.112698    0.488015    11.00000    0.12186    0.15124 =
         0.11642    0.05912    0.01509    0.06100
RESI 103 TFE
F1    5    0.810333    0.077086    0.891266    11.00000    0.13611    0.25254 =
         0.13511   -0.00141   -0.00338    0.08133
F2    5    0.851220    0.225064    0.937741    11.00000    0.17361    0.22651 =
         0.30161    0.02074    0.03291    0.08442
F3    5    0.950772    0.167479    0.879924    11.00000    0.28653    0.39842 =
         0.32386    0.17478    0.16171    0.14965
O1    4    0.983392    0.054522    0.960901    11.00000    0.14061    0.35031 =
         0.64454    0.37398    0.13937    0.08066
C1    1    0.960974    0.147963    0.977803    11.00000    0.22285    0.30635 =
         0.30842    0.17332   -0.06831   -0.00424
AFIX  23
H1A   2    1.030952    0.201868    0.991574    11.00000   -1.20000
H1B   2    0.918947    0.150749    1.008646    11.00000   -1.20000
AFIX   0
C2    1    0.889074    0.152411    0.920042    11.00000    0.12553    0.24757 =
         0.17712    0.03894    0.01255    0.06796
RESI 0
RESI 104 TFE
F1    5    0.984266    0.305789    0.723334    11.00000    0.30707
F2    5    0.833245    0.199505    0.702716    11.00000    0.30707
F3    5    0.914582    0.291974    0.790864    11.00000    0.30707
O1    4    0.835373    0.362500    0.665651    11.00000    0.30707
C1    1    0.809016    0.346213    0.718089    11.00000    0.30707
AFIX  23
H1A   2    0.729586    0.309955    0.711336    11.00000   -1.20000
H1B   2    0.825388    0.408625    0.748741    11.00000   -1.20000
AFIX   0
C2    1    0.887125    0.284905    0.733580    11.00000    0.30707
RESI 201 ASC
PART -1
AFIX   9
O1    4    1.033230    0.419008    0.973188    10.50000    0.09480
C1    1    0.937394    0.378062    0.926960    10.50000    0.09145
C2    1    0.867331    0.441254    0.931668    10.50000    0.07476
C3    1    0.919873    0.521247    0.980780    10.50000    0.08762
C4    1    1.022398    0.507501    1.006442    10.50000    0.09446
AFIX  13
H4    2    1.084775    0.562714    1.005624    10.50000   -1.20000
AFIX   0
O2    4    0.924068    0.301524    0.891908    10.50000    0.11861
O3    4    0.777713    0.433733    0.886870    10.50000    0.07687
AFIX 147
H3    2    0.738435    0.469767    0.899334    10.50000   -1.50000
AFIX   0
O4    4    0.888304    0.597986    1.001807    10.50000    0.09770
AFIX 147
H4A   2    0.855538    0.588294    1.028079    10.50000   -1.50000
AFIX   0
O5    4    0.945680    0.421440    1.076853    10.50000    0.14297
AFIX  87
H5A   2    0.963120    0.368500    1.067093    10.50000   -1.50000
AFIX   0
O6    4    1.234929    0.591840    1.099801    10.50000    0.07511
AFIX 147
H6    2    1.242127    0.585984    1.065523    10.50000   -1.50000
AFIX   0
C5    1    1.032652    0.500944    1.073574    10.50000    0.11466
AFIX  13
H5    2    1.017513    0.562166    1.095016    10.50000   -1.20000
AFIX   0
C6    1    1.150731    0.506195    1.101577    10.50000    0.10248
AFIX  23
H6A   2    1.155371    0.506334    1.142785    10.50000   -1.20000
H6B   2    1.169196    0.446259    1.081997    10.50000   -1.20000
PART 0
RESI 0
AFIX   0
HKLF 4


REM  .\NC2-pH7-TFE_a.res in P-1
REM wR2 = 0.3412, GooF = S = 1.019, Restrained GooF = 1.020 for all data
REM R1 = 0.1040 for 16523 Fo > 4sig(Fo) and 0.1266 for all 23359 data
REM 1036 parameters refined using 302 restraints

END

WGHT      0.2000      0.0000

REM Highest difference peak  1.444,  deepest hole -1.032,  1-sigma level  0.152
Q1    1   1.0351  0.3373  1.1379  11.00000  0.05    1.44
Q2    1   0.9943  0.2760  0.5010  11.00000  0.05    1.43
Q3    1   0.9116  0.3022  1.0631  11.00000  0.05    1.33
Q4    1   0.9016  0.2409  1.0308  11.00000  0.05    1.32
Q5    1   1.0043  0.0422  0.4372  11.00000  0.05    1.29
Q6    1   0.9327  0.4291  1.1236  11.00000  0.05    1.27
Q7    1   1.0405  0.3781  1.1535  11.00000  0.05    1.24
Q8    1   0.9408  0.3463  1.0682  11.00000  0.05    1.23
Q9    1   0.9670  0.3439  1.1157  11.00000  0.05    1.19
Q10   1   1.0973  0.3773  1.1979  11.00000  0.05    1.16
Q11   1   0.8981  0.2723  0.6565  11.00000  0.05    1.15
Q12   1   1.0135  0.2628  1.1107  11.00000  0.05    1.13
Q13   1   0.9328  0.2330  0.5133  11.00000  0.05    1.01
Q14   1   1.0113 -0.1153  0.8126  11.00000  0.05    1.01
Q15   1   0.8743  0.3525  0.7768  11.00000  0.05    1.00
Q16   1   0.8897  0.1154  0.4023  11.00000  0.05    0.96
Q17   1   0.7989  0.3325  0.6916  11.00000  0.05    0.94
Q18   1   1.0182 -0.2318  0.8328  11.00000  0.05    0.91
Q19   1   0.8816  0.4737  0.7366  11.00000  0.05    0.87
Q20   1   0.9018  0.0194  0.7658  11.00000  0.05    0.84
;
_shelx_res_checksum   25518

_shelx_hkl_file
;
   0   0  -1  137.29    3.64
   0   0   1  137.98    3.65
   0   0  -2  569.98   14.96
   0   0  -2  579.66   15.23
   0   0  -3 2370.12   61.98
   0   0  -3 2327.99   60.85
   0   0   3 2395.08   62.58
   0   0   3 2337.35   61.10
   0   0  -4  509.44   13.54
   0   0  -4  554.07   14.67
   0   0   4  521.93   13.86
   0   0   4  514.44   13.61
   0   0  -5 2777.36   72.70
   0   0  -5 2874.10   75.16
   0   0   5 2794.52   73.15
   0   0   5 2810.13   73.51
   0   0  -6   20.66    1.06
   0   0  -6   20.64    1.11
   0   0  -7 4835.42  126.39
   0   0  -7 4865.06  127.23
   0   0   7 4922.79  128.65
   0   0   7 4874.43  127.48
   0   0  -8 1005.47   26.63
   0   0  -8  967.71   25.68
   0   0   8  997.67   26.40
   0   0   8  998.29   26.51
   0   0  -9  386.02   10.64
   0   0  -9  385.24   10.55
   0   0   9  388.21   10.67
   0   0   9  391.33   10.67
   0   0 -10  185.37    5.55
   0   0 -10  198.94    5.79
   0   0  10  190.98    5.55
   0   0  10  177.88    5.34
   0   0 -11 1217.20   32.31
   0   0 -11 1256.37   33.45
   0   0  11 1197.07   31.85
   0   0  11 1204.41   31.94
   0   0 -12  228.59    6.80
   0   0  12  231.24    6.79
   0   0  12  247.31    7.19
   0   0 -13  216.42    6.46
   0   0  13  217.04    6.37
   0   0 -14  569.36   15.59
   0   0 -14  568.27   15.67
   0   0  14  563.74   15.49
   0   0  14  539.71   14.79
   0   0 -15    3.04    1.22
   0   0 -15    2.62    1.17
   0   0  15    3.57    1.14
   0   0  15    3.98    1.20
   0   0 -16  102.39    3.60
   0   0 -16   99.99    3.71
   0   0  16  102.45    3.68
   0   0  16  102.86    3.59
   0   0 -17    9.86    1.37
   0   0 -17    8.93    1.51
   0   0  17    9.72    1.40
   0   0  17   11.30    1.48
   0   0 -18    0.94    1.20
   0   0 -18    2.90    1.47
   0   0  18    1.65    1.34
   0   0  18    1.92    1.30
   0   0 -19  310.97    9.49
   0   0 -19  305.04    9.02
   0   0  19  340.15    9.89
   0   0  19  301.30    8.96
   0   0 -20   -0.31    1.28
   0   0 -20    0.39    1.73
   0   0  20    0.90    1.44
   0   0  20    0.48    1.39
   0   0 -21    5.71    1.93
   0   0 -21    7.69    1.48
   0   0  21    6.33    1.54
   0   0  21    4.84    1.53
   0   0 -22   46.81    3.12
   0   0 -22   47.06    2.57
   0   0  22   48.28    2.54
   0   0  22   43.74    2.54
   0   0 -24   92.37    3.82
   0   0 -24   91.22    4.31
   0   0  24   86.99    3.65
   0   0  24   89.92    3.73
   0   0 -25    3.45    1.93
   0   0 -25    0.16    1.45
   0   0  25    0.83    1.58
   0   0  25   -0.12    1.39
   0   0 -26    1.11    1.56
   0   0 -26    1.09    1.95
   0   0  26    0.86    1.45
   0   0  26   -2.43    1.48
   0   0 -27   34.97    2.45
   0   0 -27   35.14    3.09
   0   0  27   35.31    2.47
   0   0  27   37.40    2.48
   0   0 -28   -3.53    2.11
   0   0 -28    3.14    1.62
   0   0  28    0.41    1.45
   0   0  28   -1.53    1.53
   0   0 -29    0.87    2.14
   0   0 -29    3.28    1.51
   0   0  29    2.86    1.65
   0   0  29    1.34    1.48
   0   0 -30   -0.48    2.04
   0   0 -30    0.76    1.62
   0   0  30   -0.64    1.39
   0   0  30   -3.31    1.53
   0   0 -31    2.36    2.17
   0   0 -31    1.00    1.72
   0   0  31    1.89    1.56
   0   0  31    1.59    1.48
   0   0 -32    4.04    1.84
   0   0 -32    0.87    2.11
   0   0  32    2.78    1.59
   0   0  32    2.20    1.61
   0   0 -33    0.11    1.79
   0   0 -33    3.59    1.90
   0   0  33    1.97    1.62
   0   0  33    2.28    1.70
   0   0  34    2.57    1.78
   0   0  34    1.47    1.47
   0  -1  34   -1.28    1.72
   0  -1  34    3.95    1.70
   0  -1  33    2.57    1.73
   0  -1  33    0.33    1.53
   0   1 -33   -0.02    1.86
   0   1 -33    0.95    1.81
   0  -1  31    3.34    1.56
   0  -1  31    5.84    1.69
   0   1 -31    2.32    1.72
   0   1 -31    4.10    2.25
   0  -1  30   20.16    2.01
   0  -1  30   18.02    2.08
   0   1 -30   15.34    2.70
   0   1 -30   15.90    1.95
   0  -1  29    2.87    1.59
   0  -1  29    6.29    1.64
   0   1 -29    2.34    2.31
   0   1 -29    5.21    1.53
   0  -1  28    0.03    1.44
   0  -1  28   -0.48    1.53
   0   1 -28    0.44    2.14
   0   1 -28    2.53    1.56
   0  -1  27   10.00    1.75
   0  -1  27    8.49    1.62
   0   1 -27    9.13    2.40
   0   1 -27    6.30    1.67
   0  -1  26    0.66    1.53
   0  -1  26    1.23    1.31
   0   1 -26    4.01    1.56
   0   1 -26    1.03    2.04
   0  -1  25    5.01    1.40
   0  -1  25    6.51    1.64
   0   1 -25    3.95    2.08
   0   1 -25    6.52    1.53
   0   1 -24   60.67    2.90
   0   1 -24   63.75    3.57
   0  -1  23   16.91    1.89
   0  -1  23   19.58    1.78
   0   1 -23   19.07    2.31
   0   1 -23   18.99    1.81
   0  -1  22   10.17    1.67
   0  -1  22   15.12    1.75
   0   1 -22   11.61    1.61
   0   1 -22    9.38    1.98
   0  -1  21    2.15    1.42
   0  -1  21    5.93    1.47
   0   1 -21    3.45    1.75
   0   1 -21    5.35    1.39
   0  -1  20   29.77    2.01
   0  -1  20   31.25    2.01
   0   1 -20   29.93    2.36
   0   1 -20   29.26    1.93
   0  -1  19  123.59    4.26
   0  -1  19  114.18    4.07
   0   1 -19  120.66    4.18
   0   1 -19  120.63    4.57
   0  -1  18   56.72    2.54
   0  -1  18   63.97    2.76
   0   1 -18   62.07    2.67
   0   1 -18   63.22    3.03
   0  -1  17   -0.41    1.14
   0  -1  17    0.31    1.15
   0   1 -17    1.44    1.08
   0   1 -17    0.72    1.36
   0  -1  16  260.57    7.57
   0  -1  16  233.27    6.93
   0   1 -16  252.15    7.40
   0   1 -16  246.06    7.46
   0  -1  15   12.51    1.33
   0  -1  15   10.77    1.33
   0   1 -15    8.93    1.40
   0   1 -15   12.78    1.31
   0  -1  13    4.51    1.06
   0  -1  13    5.09    1.12
   0   1 -13    4.10    1.20
   0   1 -13    5.02    1.05
   0  -1  12   11.02    1.25
   0  -1  12   11.83    1.20
   0   1 -12   14.85    1.26
   0   1 -12   11.39    1.36
   0  -1  11  954.60   25.36
   0  -1  11  986.12   26.28
   0   1 -11  980.35   26.04
   0   1 -11  972.70   25.93
   0  -1  10   70.65    2.54
   0  -1  10   70.89    2.40
   0   1 -10   66.49    2.45
   0   1 -10   69.14    2.39
   0  -1   9  264.47    7.29
   0  -1   9  266.97    7.46
   0   1  -9  271.96    7.52
   0   1  -9  260.42    7.29
   0  -1   8   13.92    0.86
   0  -1   8   16.21    1.01
   0  -1   7  419.10   11.27
   0  -1   7  412.70   11.03
   0   1  -7  416.29   11.16
   0   1  -7  395.07   10.64
   0  -1   6  811.68   21.44
   0  -1   6  807.78   21.27
   0   1  -6  801.69   21.17
   0   1  -6  848.19   22.34
   0  -1   5   72.76    2.14
   0  -1   5   72.65    2.20
   0   1  -5   71.59    2.11
   0   1  -5   70.56    2.15
   0  -1   4  286.16    7.60
   0  -1   4  278.98    7.44
   0   1  -4  279.30    7.46
   0   1  -4  279.14    7.41
   0  -1   3 1574.36   41.16
   0   1  -3 1560.32   40.77
   0   1  -3 1496.50   39.13
   0  -1   2   60.01    1.65
   0   1  -2   58.18    1.59
   0  -1   1   17.96    0.55
   0   1  -1   16.74    0.53
   0  -1   0  687.47   18.02
   0  -1   0  627.40   16.46
   0   1   0  628.34   16.48
   0   1   0  677.33   17.76
   0  -1  -1  462.48   12.22
   0  -1  -1  445.31   11.75
   0   1   1  442.19   11.67
   0   1   1  481.51   12.72
   0  -1  -2   14.81    0.73
   0  -1  -2   16.18    0.76
   0   1   2   15.98    0.73
   0   1   2   13.98    0.70
   0  -1  -3  649.87   17.23
   0  -1  -3  677.80   17.94
   0   1   3  635.52   16.84
   0   1   3  645.03   17.12
   0  -1  -4  781.72   20.71
   0  -1  -4  769.55   20.38
   0   1   4  775.63   20.52
   0   1   4  797.95   21.14
   0  -1  -5   50.79    1.84
   0  -1  -5   54.58    1.90
   0   1   5   54.33    1.90
   0   1   5   53.50    1.93
   0  -1  -6    2.06    0.80
   0  -1  -6    2.36    0.80
   0   1   6    0.66    0.80
   0   1   6    3.01    0.75
   0  -1  -7    8.99    0.98
   0   1   7    7.46    0.97
   0   1   7    6.93    0.87
   0  -1  -8  426.59   11.67
   0  -1  -8  445.63   12.23
   0   1   8  431.58   11.84
   0   1   8  425.65   11.61
   0  -1  -9  897.81   24.04
   0  -1  -9  906.39   24.22
   0   1   9  908.42   24.23
   0   1   9  875.65   23.45
   0  -1 -10  177.41    5.37
   0  -1 -10  168.51    5.23
   0   1  10  162.58    5.01
   0   1  10  171.48    5.15
   0  -1 -12  296.93    8.53
   0  -1 -12  283.67    8.24
   0   1  12  310.50    8.83
   0   1  12  303.95    8.74
   0  -1 -13  143.63    4.71
   0  -1 -13  149.20    4.76
   0   1  13  140.24    4.57
   0   1  13  144.55    4.59
   0  -1 -14   92.39    3.37
   0  -1 -14   92.67    3.50
   0   1  14   93.79    3.42
   0   1  14   90.17    3.25
   0  -1 -15  211.58    6.44
   0  -1 -15  226.40    6.99
   0   1  15  215.01    6.55
   0   1  15  215.01    6.48
   0  -1 -16  299.58    8.86
   0  -1 -16  290.69    8.55
   0   1  16  298.33    8.71
   0   1  16  312.06    8.97
   0  -1 -17  141.88    4.81
   0  -1 -17  134.64    4.74
   0   1  17  143.00    4.71
   0   1  17  140.13    4.77
   0  -1 -18   39.09    2.29
   0  -1 -18   40.76    2.50
   0   1  18   43.10    2.34
   0   1  18   41.24    2.37
   0  -1 -19   60.81    3.03
   0  -1 -19   59.74    2.78
   0   1  19   55.86    2.70
   0   1  19   59.78    2.89
   0  -1 -20   85.85    3.82
   0  -1 -20   91.34    3.67
   0   1  20   98.14    3.79
   0   1  20   90.56    3.68
   0  -1 -21    2.36    1.56
   0  -1 -22    6.04    1.59
   0  -1 -22    9.36    2.14
   0   1  22    6.12    1.51
   0   1  22    7.83    1.69
   0  -1 -23   66.64    3.78
   0  -1 -23   73.65    3.39
   0   1  23   65.46    3.17
   0   1  23   69.62    3.23
   0  -1 -24   10.31    2.36
   0  -1 -24    6.51    1.67
   0   1  24   11.42    1.67
   0   1  24    7.44    1.75
   0  -1 -25   17.93    2.48
   0  -1 -25   19.74    2.03
   0   1  25   19.52    2.00
   0   1  25   21.28    2.11
   0  -1 -26   17.87    2.51
   0  -1 -26   24.18    2.17
   0   1  26   21.49    2.04
   0   1  26   25.84    2.22
   0  -1 -27    2.00    1.61
   0  -1 -27   -4.34    1.90
   0   1  27   -0.14    1.53
   0   1  27    0.39    1.56
   0  -1 -28   17.01    2.68
   0  -1 -28   24.53    2.26
   0   1  28   23.39    2.20
   0   1  28   22.11    2.18
   0  -1 -30    1.97    1.69
   0  -1 -30    1.48    2.03
   0   1  30   -0.78    1.54
   0   1  30   -2.11    1.54
   0  -1 -31   14.98    2.17
   0   1  31   15.99    2.00
   0   1  31   18.29    1.97
   0  -1 -32   -0.16    1.86
   0  -1 -32    1.84    1.72
   0   1  32   -1.40    1.59
   0   1  32    0.09    1.56
   0  -1 -33    4.71    1.86
   0  -1 -33    0.69    1.89
   0  -2  33    2.34    1.65
   0  -2  33   -0.05    1.54
   0  -2  32   -1.12    1.47
   0  -2  32   -2.12    1.48
   0   2 -32    0.25    1.93
   0   2 -32    1.20    1.59
   0  -2  31    5.09    1.65
   0  -2  31    6.66    1.62
   0   2 -31    6.96    2.26
   0   2 -31    2.64    1.64
   0  -2  30    4.04    1.59
   0  -2  30    1.30    1.44
   0   2 -30   -1.20    2.01
   0   2 -30    0.81    1.56
   0  -2  29   13.09    1.87
   0   2 -29    7.97    1.61
   0   2 -29    5.45    2.43
   0  -2  28   10.92    1.81
   0  -2  28   13.82    1.86
   0   2 -28   11.28    2.50
   0   2 -28   11.98    1.78
   0  -2  27    5.10    1.45
   0  -2  27    2.62    1.45
   0   2 -27    2.64    1.51
   0   2 -27    5.15    2.20
   0   2 -26   28.73    2.43
   0  -2  25   16.23    1.78
   0  -2  25   11.53    1.53
   0   2 -25   11.76    1.69
   0   2 -25   13.70    2.39
   0  -2  24    3.00    1.33
   0  -2  24    1.86    1.44
   0   2 -24    3.26    2.03
   0   2 -24    2.90    1.37
   0   2 -23  126.10    5.13
   0   2 -23  128.37    4.51
   0  -2  22   20.72    1.86
   0  -2  22   22.50    1.89
   0   2 -22   19.46    1.70
   0   2 -22   22.20    2.37
   0  -2  21   87.66    3.34
   0  -2  21   89.98    3.46
   0   2 -21   87.32    3.42
   0   2 -21   83.73    3.90
   0  -2  20   81.99    3.25
   0  -2  20   88.59    3.32
   0   2 -20   83.43    3.21
   0   2 -20   76.85    3.56
   0  -2  19    1.36    1.25
   0  -2  19    3.71    1.26
   0   2 -19    2.75    1.53
   0   2 -19    3.26    1.20
   0  -2  18  260.10    7.65
   0  -2  18  264.47    7.69
   0   2 -18  267.44    7.79
   0   2 -18  257.76    7.86
   0  -2  17    3.43    1.17
   0  -2  17    2.79    1.11
   0   2 -17    4.54    1.14
   0   2 -17    4.73    1.36
   0  -2  15  222.66    6.55
   0  -2  15  214.86    6.24
   0   2 -15  225.47    6.72
   0   2 -15  230.77    6.69
   0  -2  14    5.29    1.11
   0  -2  14    4.09    0.98
   0   2 -14    6.80    1.20
   0   2 -14    4.35    0.98
   0  -2  13   64.91    2.42
   0  -2  13   68.00    2.39
   0   2 -13   61.06    2.45
   0  -2  12  710.57   19.07
   0  -2  12  695.90   18.58
   0   2 -12  735.69   19.64
   0   2 -12  713.38   19.22
   0  -2  11  401.16   10.88
   0  -2  11  434.55   11.84
   0   2 -11  428.62   11.75
   0   2 -11  423.94   11.48
   0  -2  10 2621.33   68.64
   0  -2  10 2618.21   68.67
   0   2 -10 2499.63   65.58
   0   2 -10 2577.64   67.51
   0  -2   9 2870.98   75.21
   0  -2   9 2816.37   73.71
   0   2  -9 2830.41   74.18
   0   2  -9 2830.41   74.10
   0  -2   8 2321.75   60.76
   0  -2   8 2356.08   61.74
   0   2  -8 2406.01   62.97
   0   2  -8 2346.71   61.51
   0  -2   7 4453.14  116.37
   0  -2   7 4262.78  111.34
   0   2  -7 4237.82  110.78
   0   2  -7 4379.81  114.40
   0  -2   6 8929.68  233.11
   0  -2   6 9773.82  255.11
   0   2  -6 9110.68  237.95
   0   2  -6 9352.53  244.19
   0  -2   5 1449.06   37.90
   0  -2   5 1362.47   35.72
   0   2  -5 1296.31   33.98
   0   2  -5 1349.36   35.31
   0  -2   4  754.88   19.83
   0   2  -4  727.42   19.05
   0  -2   3   67.36    1.86
   0  -2   3   72.49    2.06
   0   2  -3   72.65    2.03
   0   2  -3   75.30    2.04
   0  -2   2 1682.02   44.00
   0   2  -2 1614.93   42.21
   0   2  -2 1572.80   41.13
   0  -2   1  599.63   15.81
   0  -2   1  570.30   15.03
   0   2  -1  583.40   15.38
   0   2  -1  566.71   14.93
   0  -2   0    2.25    0.50
   0  -2   0    0.86    0.51
   0   2   0    1.78    0.48
   0   2   0    0.45    0.48
   0   2   1 1419.26   37.24
   0   2   1 1477.31   38.77
   0  -2  -2  210.33    5.85
   0  -2  -2  214.70    5.96
   0   2   2  222.19    6.13
   0   2   2  220.63    6.12
   0  -2  -3    6.15    0.84
   0  -2  -3    3.32    0.84
   0   2   3    4.28    0.81
   0  -2  -4  209.71    5.98
   0  -2  -4  209.39    5.94
   0   2   4  199.88    5.66
   0   2   4  194.26    5.55
   0  -2  -5   53.32    2.04
   0  -2  -5   56.00    2.09
   0   2   5   54.11    2.00
   0   2   5   53.41    2.03
   0  -2  -6   44.64    1.86
   0  -2  -6   42.25    1.83
   0   2   6   41.97    1.75
   0   2   6   48.74    1.97
   0  -2  -7   14.39    1.22
   0  -2  -7   11.31    1.14
   0   2   7   13.68    1.14
   0   2   7   11.30    1.14
   0  -2  -8  258.39    7.41
   0  -2  -8  249.65    7.22
   0   2   8  245.91    7.12
   0   2   8  246.37    7.05
   0  -2 -10   41.49    2.18
   0  -2 -10   43.99    2.15
   0   2  10   40.40    2.01
   0   2  10   37.98    2.03
   0  -2 -11  131.13    4.40
   0  -2 -11  138.31    4.46
   0   2  11  137.79    4.49
   0   2  11  147.79    4.68
   0  -2 -12  241.22    7.15
   0  -2 -12  261.04    7.77
   0   2  12  254.33    7.41
   0   2  12  254.80    7.49
   0  -2 -13    5.96    1.28
   0  -2 -13    8.29    1.42
   0   2  13    4.32    1.20
   0   2  13    4.59    1.23
   0  -2 -14  248.40    7.52
   0  -2 -14  234.67    7.04
   0   2  14  245.28    7.40
   0   2  14  254.02    7.52
   0  -2 -15   58.90    2.61
   0   2  15   60.18    2.61
   0   2  15   68.58    2.92
   0  -2 -16   11.83    1.59
   0  -2 -16   13.98    1.75
   0   2  16   10.67    1.58
   0   2  16   12.90    1.56
   0  -2 -17  231.55    7.35
   0  -2 -17  225.00    7.04
   0   2  17  234.83    7.26
   0   2  17  234.20    7.15
   0  -2 -18    2.53    1.58
   0  -2 -18    4.24    1.40
   0   2  18    4.29    1.44
   0   2  18    3.23    1.47
   0  -2 -19   14.51    1.73
   0  -2 -19   12.26    1.86
   0   2  19   19.44    1.83
   0   2  19   12.62    1.70
   0  -2 -20   90.58    3.93
   0   2  20   89.37    3.64
   0   2  20   82.49    3.65
   0  -2 -21   72.24    3.60
   0  -2 -21   78.86    3.50
   0   2  21   70.84    3.25
   0   2  21   74.30    3.31
   0  -2 -22  107.05    4.65
   0  -2 -22  110.75    4.37
   0   2  22  110.61    4.21
   0   2  22  106.85    4.15
   0  -2 -23    6.09    1.67
   0  -2 -23    7.93    2.11
   0   2  23    5.54    1.67
   0   2  23   10.03    1.64
   0   2  24    0.59    1.56
   0   2  24    5.43    1.53
   0  -2 -25   26.92    2.82
   0  -2 -25   27.95    2.36
   0   2  25   27.17    2.31
   0   2  25   27.20    2.20
   0  -2 -26    2.03    2.09
   0  -2 -26    4.20    1.64
   0  -2 -27    0.22    1.64
   0  -2 -27    1.62    1.97
   0   2  27   -1.17    1.72
   0   2  27   -0.92    1.47
   0  -2 -28   29.61    2.95
   0  -2 -28   31.88    2.36
   0   2  28   29.43    2.43
   0   2  28   34.06    2.51
   0  -2 -29    6.27    1.73
   0  -2 -29    7.18    2.18
   0   2  29    3.85    1.61
   0   2  29    5.35    1.72
   0  -2 -30   -0.53    1.98
   0  -2 -30    1.19    1.69
   0   2  30    5.24    1.65
   0   2  30   -0.37    1.50
   0  -2 -31    6.41    1.86
   0  -2 -31    5.98    2.09
   0   2  31    7.46    1.87
   0   2  31    7.99    1.75
   0  -2 -32    3.40    1.86
   0  -2 -32    5.34    1.84
   0   2  32    3.73    1.83
   0  -3  33    0.06    1.48
   0  -3  33    0.48    1.59
   0  -3  32   -0.64    1.50
   0  -3  32    0.45    1.45
   0   3 -32   -0.42    1.87
   0   3 -32    2.09    1.50
   0  -3  31    6.41    1.64
   0  -3  31   10.61    1.67
   0   3 -31    5.73    2.29
   0   3 -31    8.96    1.75
   0  -3  30    1.81    1.42
   0  -3  30   -0.48    1.40
   0   3 -30    1.23    1.48
   0   3 -30    0.44    2.09
   0  -3  29    3.71    1.56
   0  -3  29    4.82    1.50
   0   3 -29    4.57    2.17
   0   3 -29    2.40    1.26
   0  -3  27   -0.72    1.30
   0  -3  27    0.41    1.42
   0   3 -27    0.58    2.11
   0   3 -27    0.62    1.39
   0  -3  26   54.80    2.67
   0  -3  26   54.02    2.68
   0   3 -26   54.61    2.76
   0   3 -26   48.96    3.46
   0  -3  25   18.86    1.81
   0  -3  25   13.89    1.62
   0   3 -25   18.29    2.51
   0   3 -25   19.22    1.76
   0  -3  24    1.28    1.36
   0  -3  24    2.95    1.39
   0   3 -24    6.02    2.06
   0   3 -24    3.76    1.31
   0  -3  23   22.33    1.90
   0  -3  23   22.56    1.78
   0   3 -23   23.61    1.75
   0   3 -23   19.97    2.36
   0  -3  22   -0.34    1.34
   0  -3  22   -0.44    1.36
   0   3 -22    3.56    1.86
   0   3 -22    0.86    1.15
   0  -3  21   74.13    3.01
   0  -3  21   71.54    2.87
   0   3 -21   68.44    3.45
   0   3 -21   66.11    2.75
   0  -3  20   -0.98    1.19
   0  -3  20    4.67    1.25
   0   3 -20    0.89    1.12
   0   3 -20    0.55    1.73
   0  -3  19   73.01    2.87
   0  -3  19   70.50    2.71
   0   3 -19   71.59    2.76
   0   3 -19   64.97    3.11
   0  -3  18  133.78    4.24
   0  -3  17    1.17    1.05
   0  -3  17    1.26    1.00
   0   3 -17    0.80    0.97
   0   3 -17   -0.89    1.30
   0  -3  16   19.64    1.42
   0  -3  16   16.84    1.25
   0   3 -16   18.90    1.30
   0   3 -16   14.90    1.53
   0  -3  15  132.64    4.15
   0  -3  15  136.50    4.13
   0   3 -15  141.97    4.24
   0   3 -15  143.30    4.59
   0  -3  14   16.99    1.30
   0  -3  14   12.92    1.09
   0   3 -14   16.68    1.14
   0   3 -14   15.10    1.47
   0  -3  13    2.28    0.95
   0  -3  13    3.18    0.90
   0   3 -13    2.42    0.84
   0   3 -13    1.36    1.17
   0  -3  12  320.18    8.82
   0  -3  12  341.40    9.27
   0   3 -12  340.62    9.27
   0   3 -12  319.24    8.94
   0  -3  11   10.97    1.01
   0  -3  11   11.37    0.95
   0   3 -11   13.67    1.01
   0   3 -11   12.11    1.25
   0  -3  10   69.48    2.28
   0  -3  10   67.92    2.12
   0   3 -10   65.27    2.09
   0   3 -10   65.72    2.36
   0  -3   9  318.15    8.60
   0  -3   9  328.29    8.77
   0   3  -9  331.10    8.86
   0   3  -9  322.21    8.77
   0  -3   8  106.10    2.93
   0  -3   8  103.07    2.98
   0   3  -8  102.78    3.01
   0   3  -8  115.40    3.21
   0  -3   7  808.24   21.20
   0  -3   7  821.82   21.66
   0   3  -7  789.21   20.74
   0   3  -7  808.09   21.31
   0  -3   6   83.60    2.43
   0  -3   6   88.02    2.42
   0   3  -6   88.42    2.53
   0   3  -6   87.56    2.40
   0  -3   5   79.69    2.31
   0   3  -5   79.05    2.17
   0  -3   4   40.13    1.28
   0   3  -4   37.17    1.15
   0  -3   3 2175.08   56.92
   0  -3   3 2210.97   57.83
   0   3  -3 2151.67   56.26
   0   3  -3 2278.06   59.60
   0  -3   2  752.85   19.85
   0  -3   2  750.51   19.82
   0   3  -2  799.51   21.06
   0   3  -2  752.07   19.83
   0  -3   1  110.74    3.21
   0   3  -1  113.04    3.28
   0   3  -1  104.90    3.04
   0  -3   0 1861.46   48.84
   0  -3   0 1836.49   48.18
   0   3   0 1831.81   48.06
   0   3   0 1939.47   50.88
   0  -3  -1 1139.65   30.08
   0  -3  -1 1119.21   29.52
   0   3   1 1151.04   30.35
   0   3   1 1114.22   29.38
   0  -3  -2  403.97   10.97
   0  -3  -2  411.77   11.19
   0   3   2  422.69   11.44
   0   3   2  412.70   11.19
   0  -3  -3   45.09    1.81
   0  -3  -3   47.07    1.86
   0   3   3   48.39    1.87
   0   3   3   51.80    1.95
   0  -3  -4   43.00    1.78
   0  -3  -4   38.76    1.73
   0   3   4   41.11    1.73
   0   3   4   43.45    1.78
   0  -3  -5  193.95    5.71
   0  -3  -5  182.71    5.38
   0   3   5  175.54    5.16
   0   3   5  186.93    5.51
   0  -3  -6   62.16    2.39
   0  -3  -6   69.04    2.61
   0  -3  -8  165.08    5.15
   0  -3  -8  167.89    5.26
   0   3   8  167.89    5.15
   0   3   8  173.20    5.35
   0  -3  -9  123.97    4.12
   0  -3  -9  123.64    4.17
   0   3   9  117.41    3.93
   0   3   9  122.95    4.13
   0  -3 -10  129.90    4.37
   0  -3 -10  133.94    4.38
   0   3  10  126.59    4.17
   0   3  10  136.82    4.51
   0  -3 -11    8.88    1.42
   0  -3 -11    8.74    1.31
   0   3  11    8.47    1.28
   0   3  11   10.72    1.37
   0  -3 -12   32.14    2.04
   0  -3 -12   30.50    1.90
   0   3  12   27.41    1.81
   0   3  12   27.96    1.79
   0  -3 -13   64.32    2.86
   0  -3 -13   61.82    2.70
   0   3  13   62.41    2.65
   0   3  13   66.39    2.81
   0  -3 -14    6.79    1.40
   0  -3 -14    4.31    1.47
   0   3  14    6.12    1.39
   0   3  14    8.05    1.44
   0  -3 -15   16.15    1.73
   0  -3 -15   18.15    1.76
   0   3  15   15.31    1.72
   0  -3 -16  148.23    5.04
   0  -3 -16  157.75    5.45
   0   3  16  151.82    5.09
   0   3  16  146.76    5.02
   0  -3 -17    3.51    1.58
   0  -3 -17    8.80    1.58
   0   3  17    4.68    1.47
   0   3  17    3.67    1.47
   0  -3 -19   58.06    3.12
   0  -3 -19   63.32    3.07
   0   3  19   55.75    2.81
   0   3  19   60.57    2.90
   0  -3 -20    3.50    1.69
   0  -3 -20    5.80    1.59
   0   3  20    0.72    1.44
   0   3  20    2.25    1.34
   0  -3 -21   80.17    3.60
   0  -3 -21   74.66    3.68
   0   3  21   75.64    3.43
   0   3  21   80.31    3.46
   0  -3 -22    0.31    1.65
   0  -3 -22   -0.27    1.58
   0   3  22    3.03    1.48
   0   3  22   -1.22    1.45
   0  -3 -23   18.77    2.11
   0  -3 -23   12.69    2.23
   0   3  23   18.82    1.95
   0   3  23   18.12    2.00
   0  -3 -24   65.46    3.76
   0  -3 -24   67.84    3.42
   0   3  24   61.57    3.17
   0   3  24   65.19    3.32
   0  -3 -25    2.75    2.01
   0  -3 -25    3.71    1.76
   0   3  25    2.14    1.59
   0   3  25    3.14    1.59
   0  -3 -27   14.70    2.53
   0  -3 -27   15.81    2.01
   0   3  27   12.00    1.98
   0   3  27   15.56    1.97
   0  -3 -28   -1.84    1.59
   0  -3 -28   -0.05    2.01
   0   3  28    1.26    1.59
   0   3  28    0.73    1.42
   0  -3 -29   10.05    2.28
   0  -3 -29   14.93    2.12
   0   3  29   16.66    1.97
   0   3  29   14.39    1.98
   0  -3 -30    1.36    1.72
   0  -3 -30   -0.81    1.89
   0   3  30   -0.94    1.65
   0   3  30   -2.17    1.45
   0  -3 -31    3.09    1.95
   0  -3 -31    3.25    1.78
   0   3  31    3.95    1.78
   0  -4  33    6.83    1.81
   0  -4  33    6.52    1.72
   0  -4  32    0.98    1.51
   0  -4  32   -0.03    1.45
   0  -4  31    3.57    1.51
   0  -4  31   -0.03    1.30
   0   4 -31    0.19    1.51
   0   4 -31    0.55    1.95
   0  -4  29    1.89    1.37
   0  -4  29   -0.67    1.30
   0   4 -29    1.72    2.12
   0   4 -29   -0.90    1.36
   0  -4  28    3.48    1.47
   0  -4  28    7.43    1.40
   0   4 -28    3.92    2.20
   0   4 -28    3.85    1.48
   0  -4  27   12.28    1.59
   0  -4  27   13.12    1.65
   0   4 -27   11.80    1.59
   0   4 -27    9.67    2.39
   0  -4  26    3.54    1.37
   0  -4  26    5.65    1.42
   0   4 -26    4.56    2.11
   0   4 -26    4.13    1.37
   0  -4  25   63.85    2.76
   0  -4  25   69.59    2.95
   0   4 -25   60.81    3.60
   0   4 -25   69.03    2.93
   0  -4  24   10.77    1.47
   0  -4  24   12.73    1.59
   0   4 -24   11.69    1.44
   0   4 -24    9.07    2.17
   0  -4  23    0.00    1.22
   0  -4  23    2.28    1.34
   0   4 -23    1.30    1.15
   0   4 -23    0.55    1.86
   0  -4  22   20.78    1.65
   0  -4  22   18.16    1.69
   0   4 -22   22.31    1.59
   0   4 -22   24.18    2.40
   0  -4  21   -0.67    1.19
   0  -4  21   -0.48    1.20
   0   4 -21   -0.37    1.73
   0   4 -21    2.04    1.06
   0  -4  20   57.79    2.43
   0  -4  20   53.38    2.28
   0   4 -20   58.39    3.11
   0   4 -19  219.07    6.44
   0  -4  18   25.84    1.47
   0  -4  18   25.14    1.58
   0   4 -18   28.46    1.56
   0   4 -18   26.65    2.03
   0  -4  17  501.49   13.57
   0  -4  17  503.51   13.75
   0   4 -17  519.27   14.09
   0   4 -17  509.76   14.21
   0  -4  16  783.12   20.85
   0  -4  16  790.14   21.16
   0   4 -16  803.87   21.78
   0   4 -16  761.90   20.33
   0  -4  15  218.76    6.12
   0  -4  15  248.09    7.02
   0   4 -15  239.66    6.71
   0   4 -15  237.32    6.96
   0  -4  14 1593.08   41.89
   0  -4  14 1575.92   41.55
   0   4 -14 1633.65   42.99
   0   4 -14 1608.69   42.58
   0  -4  13  329.69    8.91
   0  -4  13  336.25    9.19
   0   4 -13  330.63    8.96
   0   4 -13  324.23    9.02
   0  -4  12  571.54   15.15
   0  -4  12  610.86   16.31
   0   4 -12  591.67   15.73
   0   4 -12  602.28   16.21
   0  -4  11 1528.80   40.08
   0  -4  11 1644.57   43.22
   0   4 -11 1630.53   42.96
   0   4 -11 1652.37   43.36
   0  -4  10  804.34   21.25
   0  -4  10  773.45   20.36
   0   4 -10  805.12   21.36
   0   4 -10  831.65   21.91
   0  -4   9  647.37   17.05
   0  -4   9  639.26   16.93
   0   4  -9  682.01   17.97
   0   4  -9  680.61   18.05
   0   4  -8   81.98    2.45
   0   4  -8   82.09    2.32
   0  -4   7   89.02    2.48
   0  -4   7   83.10    2.50
   0   4  -7   89.97    2.59
   0  -4   6  114.40    3.17
   0   4  -6  102.19    2.90
   0   4  -6  107.66    2.95
   0  -4   5    9.53    0.81
   0   4  -5    7.88    0.55
   0   4  -5    8.55    0.64
   0  -4   4   73.87    2.29
   0  -4   4   77.53    2.28
   0   4  -4   69.65    2.09
   0  -4   3 1706.98   44.73
   0  -4   3 1764.72   46.31
   0   4  -3 1685.14   44.17
   0   4  -3 1708.55   44.81
   0  -4   2 9581.90  250.12
   0   4  -2 9755.09  254.64
   0   4  -2 9608.42  250.74
   0  -4   1 4900.95  128.09
   0   4  -1 4966.48  129.79
   0   4  -1 5058.54  132.17
   0  -4   0  451.87   12.25
   0  -4   0  472.31   12.78
   0   4   0  440.16   11.87
   0   4   0  426.43   11.52
   0  -4  -1 4618.53  120.86
   0  -4  -1 4529.60  118.54
   0   4   1 4719.95  123.48
   0   4   1 4668.46  122.13
   0  -4  -2   44.67    1.84
   0  -4  -2   47.22    1.92
   0   4   2   52.57    2.00
   0   4   2   50.02    1.93
   0  -4  -3   50.05    2.04
   0  -4  -3   50.63    2.06
   0   4   3   51.46    2.03
   0   4   3   52.07    2.01
   0  -4  -4   19.54    1.45
   0  -4  -4   16.37    1.40
   0   4   4   20.36    1.34
   0  -4  -5  109.89    3.70
   0   4   5  119.88    3.92
   0  -4  -6    6.74    1.40
   0  -4  -6    9.30    1.39
   0   4   6    6.41    1.26
   0   4   6    6.44    1.30
   0  -4  -7  107.37    3.74
   0  -4  -7  101.20    3.65
   0   4   7  107.74    3.73
   0   4   7  101.00    3.51
   0  -4  -8   13.03    1.53
   0  -4  -8   11.81    1.51
   0   4   8   14.67    1.50
   0   4   8   14.03    1.51
   0  -4  -9   27.12    1.83
   0  -4  -9   27.68    1.86
   0   4   9   29.69    1.87
   0   4   9   29.35    1.79
   0  -4 -10  910.76   24.72
   0  -4 -10  894.53   24.23
   0   4  10  904.67   24.48
   0   4  10  906.39   24.43
   0  -4 -11   46.43    2.25
   0  -4 -11   42.35    2.26
   0   4  11   42.14    2.17
   0   4  11   38.81    2.08
   0  -4 -12    8.07    1.45
   0  -4 -12    7.60    1.53
   0   4  12    7.41    1.36
   0   4  12    7.29    1.40
   0  -4 -13  258.86    7.85
   0  -4 -13  258.08    7.91
   0   4  13  265.57    8.04
   0   4  13  269.62    8.04
   0  -4 -14   -0.44    1.34
   0  -4 -14    1.09    1.45
   0   4  14    0.58    1.31
   0   4  14   -1.12    1.37
   0  -4 -15   21.50    1.90
   0  -4 -15   22.67    2.06
   0   4  15   18.46    1.86
   0   4  15   23.11    1.95
   0  -4 -16  106.12    4.29
   0  -4 -17   25.93    2.23
   0  -4 -17   27.02    2.11
   0   4  17   26.96    2.12
   0   4  17   24.48    2.11
   0  -4 -18   10.17    1.92
   0  -4 -18   11.17    1.76
   0   4  18   11.48    1.76
   0   4  18    9.14    1.69
   0  -4 -19   29.99    2.50
   0  -4 -19   30.11    2.28
   0   4  19   32.33    2.25
   0   4  19   30.71    2.18
   0  -4 -20    4.48    1.65
   0  -4 -20    3.51    1.76
   0   4  20    5.18    1.58
   0   4  20    4.06    1.45
   0  -4 -21   34.40    2.47
   0  -4 -21   33.06    2.59
   0   4  21   33.97    2.36
   0   4  21   36.32    2.50
   0  -4 -22    5.54    1.75
   0  -4 -22    3.79    1.78
   0   4  22    5.34    1.58
   0   4  22    3.20    1.53
   0  -4 -23   13.73    2.00
   0  -4 -23   14.43    2.18
   0   4  23   14.71    1.84
   0   4  23   15.38    1.93
   0  -4 -24   15.40    2.14
   0  -4 -24   14.68    2.53
   0   4  24   16.90    2.12
   0  -4 -25    0.95    2.01
   0  -4 -25    0.05    1.67
   0   4  25    2.03    1.56
   0   4  25    0.61    1.51
   0  -4 -26    1.87    1.65
   0  -4 -26    3.21    2.25
   0   4  26    2.31    1.56
   0   4  26    3.07    1.56
   0  -4 -27    2.50    1.61
   0  -4 -27   -2.82    2.09
   0   4  27    0.51    1.64
   0   4  27    1.26    1.51
   0  -4 -28    1.06    1.65
   0  -4 -28    2.57    2.09
   0   4  28    1.25    1.62
   0   4  28    0.06    1.48
   0  -4 -29    0.41    1.75
   0  -4 -29    4.32    1.98
   0   4  29    2.22    1.73
   0   4  29    2.18    1.53
   0  -5  31    1.54    1.37
   0  -5  31    4.81    1.39
   0   5 -31    5.46    1.56
   0   5 -31    2.08    2.04
   0  -5  30   -0.48    1.30
   0  -5  30    2.54    1.34
   0   5 -30    0.97    1.42
   0   5 -30    1.90    2.06
   0  -5  29   -0.33    1.28
   0  -5  29   -0.06    1.34
   0   5 -29   -1.69    1.33
   0   5 -29   -0.98    1.98
   0  -5  28   19.85    1.78
   0  -5  28   24.48    1.98
   0   5 -28   16.71    1.59
   0   5 -28   23.14    2.67
   0  -5  27    1.40    1.31
   0  -5  27    2.64    1.39
   0   5 -27    1.54    1.31
   0   5 -27    1.90    2.08
   0  -5  26   36.21    2.11
   0  -5  26   33.84    2.08
   0   5 -26   36.62    2.11
   0   5 -26   36.98    2.92
   0  -5  25   71.71    2.90
   0  -5  25   63.96    2.78
   0   5 -25   70.06    2.89
   0   5 -25   68.42    3.70
   0  -5  24    2.32    1.23
   0  -5  24    1.97    1.19
   0   5 -24    2.15    1.14
   0   5 -24    1.87    1.90
   0  -5  23   42.46    2.08
   0  -5  23   44.28    2.23
   0   5 -23   40.72    2.04
   0   5 -23   40.05    2.79
   0  -5  22   35.51    1.89
   0  -5  22   37.98    1.98
   0   5 -22   39.34    2.73
   0   5 -21  101.44    3.42
   0  -5  20  295.06    8.30
   0  -5  20  299.58    8.50
   0   5 -20  293.65    8.27
   0   5 -20  309.88    9.24
   0  -5  19   72.49    2.53
   0  -5  19   65.60    2.51
   0   5 -19   72.24    2.57
   0   5 -19   62.51    2.90
   0  -5  18   11.42    1.06
   0  -5  18   11.53    1.22
   0   5 -18   10.78    1.08
   0   5 -18   12.34    1.58
   0  -5  17  144.53    4.21
   0  -5  17  151.35    4.54
   0   5 -17  150.31    4.42
   0   5 -17  149.49    4.79
   0  -5  16    6.12    0.81
   0  -5  16    4.28    0.94
   0   5 -16    6.80    0.84
   0   5 -16    4.63    1.20
   0  -5  15   -0.11    0.64
   0  -5  15    0.03    0.75
   0   5 -15    0.70    0.67
   0   5 -15    1.30    1.08
   0  -5  14  518.18   13.79
   0  -5  14  505.70   13.57
   0   5 -14  500.08   13.36
   0   5 -14  528.48   14.34
   0  -5  13  157.90    4.38
   0  -5  13  166.17    4.71
   0   5 -13  161.80    4.51
   0   5 -13  164.77    4.84
   0  -5  12   39.71    1.34
   0  -5  12   34.76    1.36
   0   5 -12   38.63    1.34
   0   5 -12   36.57    1.54
   0  -5  11   73.88    2.17
   0  -5  11   68.65    2.20
   0   5 -11   70.57    2.09
   0   5 -11   70.95    2.31
   0  -5  10   68.79    2.03
   0  -5  10   69.09    2.22
   0   5 -10   72.70    2.14
   0   5 -10   74.86    2.32
   0  -5   9  269.93    7.21
   0  -5   9  247.00    6.77
   0   5  -9  264.01    7.05
   0   5  -9  261.20    7.05
   0  -5   8   33.87    1.20
   0  -5   8   32.11    1.40
   0   5  -8   31.69    1.09
   0   5  -8   34.90    1.30
   0  -5   7  186.30    5.09
   0  -5   7  177.88    5.02
   0   5  -7  178.97    4.87
   0   5  -7  182.24    5.01
   0  -5   6  105.77    3.18
   0  -5   6  106.85    3.06
   0   5  -6  104.93    2.98
   0   5  -6  113.36    3.26
   0  -5   5  138.91    4.06
   0  -5   5  146.44    4.12
   0   5  -5  138.52    3.95
   0  -5   4  115.20    3.50
   0  -5   4  122.86    3.56
   0   5  -4  115.62    3.37
   0   5  -4  117.82    3.45
   0  -5   3  406.31   10.95
   0   5  -3  421.13   11.31
   0   5  -3  427.06   11.50
   0  -5   2 3257.94   85.30
   0   5  -2 3321.91   86.97
   0   5  -2 3379.64   88.49
   0  -5   1   34.83    1.69
   0  -5   1   32.02    1.47
   0   5  -1   31.41    1.40
   0   5  -1   33.47    1.48
   0  -5   0  668.28   17.99
   0  -5   0  624.59   16.80
   0   5   0  642.07   17.23
   0   5   0  662.20   17.76
   0  -5  -1  500.86   13.64
   0  -5  -1  514.44   14.04
   0   5   1  501.80   13.62
   0   5   1  507.88   13.76
   0  -5  -2   76.94    2.81
   0  -5  -2   75.55    2.76
   0   5   2   75.64    2.68
   0   5   2   79.39    2.75
   0  -5  -3  280.54    8.08
   0   5   3  290.37    8.25
   0  -5  -4  101.39    3.59
   0   5   4   93.20    3.25
   0  -5  -5  265.25    7.99
   0   5   5  275.55    7.96
   0   5   5  272.90    7.94
   0  -5  -6  365.89   10.41
   0  -5  -6  359.96   10.28
   0   5   6  366.99   10.39
   0   5   6  373.07   10.50
   0  -5  -7    5.06    1.31
   0  -5  -7    5.41    1.40
   0   5   7    5.65    1.28
   0   5   7    4.31    1.25
   0  -5  -8   26.95    1.83
   0  -5  -8   25.82    1.89
   0   5   8   28.44    1.81
   0   5   8   25.42    1.72
   0  -5  -9    0.19    1.15
   0  -5  -9    1.03    1.20
   0   5   9    1.15    1.09
   0   5   9    1.56    1.22
   0  -5 -10   17.66    1.65
   0  -5 -10   16.26    1.69
   0   5  10   15.42    1.56
   0   5  10   16.77    1.58
   0  -5 -11  102.26    3.85
   0  -5 -11  106.69    4.04
   0   5  11  103.96    3.78
   0   5  11  100.95    3.74
   0  -5 -12  172.88    5.65
   0  -5 -12  168.98    5.62
   0   5  12  176.00    5.71
   0   5  12  170.54    5.52
   0  -5 -13    0.02    1.40
   0  -5 -13    3.11    1.56
   0   5  13    0.36    1.40
   0   5  13    1.23    1.37
   0  -5 -14  183.18    6.07
   0  -5 -14  175.22    5.96
   0   5  14  179.75    5.88
   0   5  14  188.02    6.09
   0  -5 -15   17.15    2.06
   0  -5 -15   20.38    2.15
   0   5  15   19.22    1.97
   0   5  15   20.83    2.03
   0  -5 -16   31.85    2.34
   0  -5 -16   26.96    2.34
   0   5  16   29.60    2.25
   0   5  16   28.85    2.25
   0  -5 -17  154.39    5.51
   0  -5 -17  158.37    5.73
   0   5  17  147.81    5.13
   0   5  17  152.90    5.38
   0  -5 -18    2.11    1.53
   0  -5 -18    0.02    1.69
   0   5  18    2.75    1.47
   0   5  18    1.33    1.50
   0  -5 -19   25.75    2.29
   0  -5 -19   31.44    2.62
   0   5  19   33.62    2.32
   0   5  19   31.18    2.25
   0  -5 -20   16.15    2.04
   0  -5 -20   13.73    2.06
   0   5  20   14.42    1.87
   0   5  20   15.35    1.84
   0  -5 -21    5.77    1.78
   0  -5 -21    4.62    1.81
   0   5  21    1.53    1.59
   0   5  21    3.70    1.51
   0  -5 -22   52.55    3.03
   0  -5 -22   49.66    3.20
   0   5  22   49.26    2.89
   0   5  22   48.20    2.82
   0  -5 -23   -0.37    1.75
   0   5  23    1.97    1.73
   0   5  23   -0.51    1.45
   0  -5 -24    5.07    1.98
   0  -5 -24    9.99    1.95
   0   5  24    8.00    1.79
   0   5  24    4.35    1.58
   0  -5 -25   36.34    2.64
   0  -5 -25   36.34    3.09
   0   5  25   34.12    2.50
   0   5  25   39.27    2.75
   0  -5 -26    2.67    1.69
   0  -5 -26   -1.26    2.22
   0   5  26   -0.08    1.50
   0   5  26    3.18    1.58
   0  -5 -27    9.86    1.92
   0  -5 -27    5.77    2.29
   0   5  27    6.93    1.75
   0   5  27    7.05    1.79
   0  -5 -28    6.24    1.86
   0  -5 -28    4.85    2.18
   0   5  28    8.14    1.73
   0   5  28    5.32    1.84
   0  -6  31   -1.26    1.28
   0  -6  31    0.59    1.47
   0  -6  30    1.69    1.42
   0  -6  30    1.06    1.28
   0   6 -30    0.36    1.42
   0   6 -30   -0.09    1.89
   0  -6  29   27.13    1.84
   0  -6  29   26.90    2.00
   0   6 -29   20.05    2.47
   0   6 -29   27.52    1.98
   0  -6  28    1.33    1.25
   0  -6  28    1.00    1.34
   0   6 -28    1.45    1.28
   0   6 -28   -0.37    1.86
   0  -6  27    4.88    1.31
   0  -6  27    2.78    1.30
   0   6 -27    2.04    2.09
   0   6 -27    3.50    1.25
   0  -6  26   33.97    1.93
   0  -6  26   32.36    1.95
   0   6 -26   24.92    2.61
   0   6 -26   33.87    1.90
   0  -6  25    5.73    1.30
   0  -6  25    9.35    1.37
   0   6 -25    9.75    1.31
   0   6 -25    9.11    2.08
   0  -6  24  213.30    6.29
   0  -6  24  227.03    6.87
   0   6 -23   58.43    3.15
   0   6 -23   61.66    2.42
   0  -6  22   63.47    2.40
   0  -6  22   69.73    2.62
   0   6 -22   61.99    3.18
   0   6 -22   66.69    2.47
   0  -6  21  285.23    7.99
   0  -6  21  278.36    7.88
   0   6 -21  299.74    9.07
   0   6 -21  277.42    7.77
   0  -6  20  121.56    3.71
   0  -6  20  121.38    3.81
   0   6 -20  114.87    4.17
   0   6 -20  113.64    3.51
   0   6 -19  169.92    4.90
   0   6 -19  179.90    5.66
   0  -6  18  428.77   11.56
   0  -6  18  436.42   11.87
   0   6 -18  444.22   12.00
   0   6 -18  441.88   12.30
   0  -6  17    1.75    0.70
   0  -6  17    4.23    0.86
   0   6 -17    2.04    1.12
   0   6 -17    1.62    0.70
   0  -6  16  314.09    8.49
   0  -6  16  335.16    9.14
   0   6 -16  338.74    9.42
   0   6 -16  323.61    8.75
   0  -6  15   29.65    1.15
   0  -6  15   34.50    1.40
   0   6 -15   33.31    1.25
   0   6 -15   35.12    1.64
   0  -6  14  278.52    7.49
   0  -6  14  260.88    7.13
   0   6 -14  266.81    7.19
   0   6 -14  273.99    7.55
   0  -6  13  154.74    4.28
   0  -6  13  157.12    4.42
   0   6 -13  173.20    4.87
   0   6 -13  162.74    4.46
   0  -6  12  247.15    6.66
   0  -6  12  240.60    6.58
   0   6 -12  256.98    6.99
   0   6 -12  248.09    6.68
   0  -6  11   93.01    2.65
   0  -6  11   97.38    2.95
   0   6 -11   98.11    2.76
   0   6 -11  106.24    3.06
   0  -6  10  956.47   25.17
   0   6 -10  929.79   24.51
   0  -6   9   18.68    0.90
   0  -6   9   18.71    1.31
   0   6  -9   15.03    0.86
   0   6  -9   17.26    0.81
   0  -6   8  722.74   19.25
   0  -6   8  713.22   18.83
   0   6  -8  677.64   17.88
   0  -6   7  168.20    4.91
   0  -6   7  173.51    4.85
   0   6  -7  161.02    4.49
   0   6  -7  164.77    4.65
   0  -6   6   58.50    2.17
   0  -6   6   61.02    2.03
   0   6  -6   60.59    2.04
   0   6  -6   61.48    2.01
   0  -6   5 2145.43   56.42
   0  -6   5 2173.52   57.00
   0   6  -5 2061.18   54.05
   0   6  -5 2201.60   57.75
   0  -6   4  433.14   11.84
   0  -6   4  411.61   11.14
   0   6  -4  431.43   11.67
   0   6  -4  414.42   11.20
   0  -6   3  330.94    9.22
   0  -6   3  320.49    8.86
   0   6  -3  334.22    9.19
   0   6  -3  328.76    9.05
   0  -6   2 2329.55   61.23
   0   6  -2 2310.83   60.70
   0   6  -2 2335.79   61.37
   0  -6   1  831.80   22.31
   0  -6   1  790.77   21.17
   0   6  -1  822.75   22.00
   0   6  -1  809.34   21.64
   0  -6   0  988.77   26.40
   0   6   0 1014.52   27.02
   0   6   0  977.07   26.06
   0  -6  -1 1430.19   37.99
   0  -6  -1 1310.35   34.97
   0   6   1 1387.43   36.79
   0  -6  -2   34.81    2.00
   0   6   2   38.12    1.95
   0  -6  -3  417.54   11.73
   0  -6  -3  429.71   12.05
   0   6   3  417.07   11.62
   0   6   3  401.16   11.17
   0  -6  -4   30.35    1.90
   0  -6  -4   33.81    2.00
   0   6   4   36.96    1.98
   0   6   4   33.94    1.89
   0  -6  -5   19.24    1.67
   0  -6  -5   21.11    1.73
   0   6   5   17.93    1.54
   0   6   5   16.26    1.53
   0  -6  -6   88.80    3.39
   0  -6  -6   89.33    3.42
   0   6   6   85.47    3.18
   0   6   6   86.38    3.25
   0  -6  -7  178.81    5.68
   0  -6  -7  178.97    5.70
   0   6   7  183.49    5.74
   0   6   7  183.34    5.66
   0  -6  -8  274.30    8.18
   0  -6  -8  272.12    8.21
   0   6   8  254.96    7.60
   0   6   8  264.79    7.85
   0  -6  -9  156.81    5.23
   0  -6  -9  154.46    5.21
   0   6   9  160.71    5.24
   0   6   9  148.64    4.90
   0  -6 -10   37.48    2.26
   0  -6 -10   37.37    2.31
   0  -6 -11  154.11    5.32
   0  -6 -11  153.29    5.24
   0   6  11  146.08    4.99
   0   6  11  156.97    5.21
   0  -6 -12   24.42    2.04
   0  -6 -12   20.72    2.03
   0   6  12   20.58    1.86
   0   6  12   24.78    1.95
   0  -6 -14  183.81    6.26
   0  -6 -14  180.06    6.10
   0   6  14  182.24    6.04
   0   6  14  180.53    6.02
   0  -6 -15   17.73    2.01
   0  -6 -15   16.82    2.09
   0   6  15   15.56    1.90
   0   6  15   15.98    1.92
   0  -6 -16    2.98    1.73
   0  -6 -16    0.62    1.59
   0   6  16    1.97    1.53
   0   6  16    2.79    1.56
   0  -6 -17   70.73    3.42
   0  -6 -17   73.74    3.62
   0   6  17   65.86    3.06
   0   6  17   71.17    3.32
   0  -6 -18    0.67    1.65
   0  -6 -18   -2.23    1.79
   0   6  18   -0.53    1.51
   0   6  18    3.71    1.56
   0  -6 -19   37.62    2.61
   0  -6 -19   28.74    2.56
   0   6  19   34.59    2.50
   0   6  19   32.19    2.34
   0  -6 -20    4.49    1.72
   0  -6 -20    7.96    2.11
   0   6  20    6.65    1.64
   0   6  20    6.48    1.64
   0  -6 -22   14.42    2.18
   0  -6 -22   14.42    2.12
   0   6  22   12.75    1.78
   0   6  22   16.76    2.03
   0  -6 -23    1.11    1.79
   0  -6 -23   -1.09    1.70
   0   6  23    2.47    1.53
   0   6  23    0.23    1.56
   0  -6 -24    3.29    1.81
   0  -6 -24    1.01    1.79
   0   6  24   -1.15    1.53
   0   6  24    1.87    1.53
   0  -6 -25    2.51    1.81
   0  -6 -25    1.87    2.00
   0   6  25    1.76    1.51
   0   6  25    0.44    1.54
   0  -6 -26    0.72    1.72
   0  -6 -26   -0.27    2.04
   0   6  26    1.40    1.62
   0   6  26    3.04    1.62
   0  -7  31    0.39    1.28
   0  -7  31   -1.12    1.37
   0  -7  30   -1.11    1.20
   0  -7  30   -0.27    1.34
   0  -7  29   11.59    1.37
   0  -7  29   11.11    1.53
   0   7 -29   10.10    1.39
   0   7 -29    9.11    1.81
   0  -7  28    1.44    1.26
   0  -7  28    1.11    1.14
   0   7 -28   -0.44    1.23
   0   7 -28    1.50    1.62
   0  -7  27   13.39    1.36
   0  -7  27   17.80    1.53
   0   7 -26   27.40    2.36
   0   7 -26   29.91    1.73
   0  -7  25    2.45    1.12
   0  -7  25    0.48    1.00
   0   7 -25    0.42    0.92
   0   7 -25    1.73    1.62
   0  -7  24   76.13    2.67
   0  -7  24   75.47    2.76
   0   7 -24   71.01    3.31
   0   7 -24   77.86    2.73
   0  -7  23    0.97    0.90
   0  -7  23    0.50    0.97
   0   7 -23    1.01    0.92
   0   7 -23    0.95    1.61
   0  -7  22   54.70    2.11
   0  -7  22   52.04    1.97
   0   7 -22   50.26    2.59
   0   7 -22   57.00    2.11
   0  -7  21   73.35    2.53
   0  -7  21   70.28    2.37
   0   7 -21   75.57    2.50
   0   7 -21   73.24    3.00
   0  -7  20   96.93    2.98
   0  -7  20   98.78    3.09
   0   7 -20  104.62    3.15
   0   7 -20   95.46    3.39
   0  -7  19   53.25    1.84
   0  -7  19   56.67    1.98
   0   7 -19   55.92    2.36
   0   7 -19   55.80    1.89
   0   7 -18    1.93    1.11
   0   7 -18    1.19    0.67
   0  -7  17    8.72    0.86
   0  -7  17    9.67    0.75
   0   7 -17    9.66    1.03
   0   7 -17   10.64    0.73
   0  -7  16   15.82    0.92
   0  -7  16   14.98    0.81
   0   7 -16   15.37    0.76
   0   7 -16   12.89    0.94
   0  -7  15    9.49    0.78
   0   7 -15    8.44    0.78
   0   7 -15   10.39    0.66
   0  -7  14  111.59    3.14
   0  -7  14   99.24    2.92
   0   7 -14  107.07    3.00
   0   7 -14  106.62    3.06
   0  -7  13   52.41    1.81
   0  -7  13   56.72    1.75
   0   7 -13   53.27    1.67
   0   7 -13   55.66    1.69
   0  -7  12  149.62    4.32
   0  -7  12  143.21    3.96
   0   7 -12  148.29    4.07
   0   7 -12  145.95    4.04
   0  -7  11   -0.02    0.97
   0  -7  11    0.30    0.56
   0   7 -11    0.09    0.58
   0   7 -11    0.48    0.47
   0  -7  10   38.32    1.76
   0  -7  10   40.60    1.44
   0   7 -10   42.21    1.40
   0  -7   9  164.30    4.62
   0  -7   9  162.43    4.87
   0   7  -9  155.05    4.37
   0  -7   8    3.23    0.75
   0  -7   8    3.00    1.14
   0   7  -8    3.60    0.66
   0   7  -8    3.92    0.73
   0  -7   7    5.73    1.14
   0  -7   7    6.21    0.87
   0   7  -7    5.21    0.83
   0   7  -7    4.60    0.76
   0  -7   6  155.39    4.77
   0  -7   6  141.32    4.15
   0   7  -6  138.82    4.07
   0   7  -6  147.67    4.34
   0  -7   5  620.23   16.65
   0  -7   5  622.88   16.87
   0   7  -5  632.40   16.95
   0   7  -5  609.77   16.34
   0  -7   4 1329.39   35.17
   0  -7   4 1322.06   35.11
   0   7  -4 1240.92   32.83
   0   7  -4 1256.52   33.23
   0  -7   3   26.56    1.69
   0   7  -3   24.78    1.42
   0   7  -3   23.59    1.44
   0  -7   2  192.07    5.79
   0  -7   2  194.26    5.76
   0   7  -2  195.98    5.76
   0   7  -2  188.95    5.57
   0  -7   1  618.67   16.90
   0   7  -1  603.69   16.37
   0  -7   0   46.58    2.18
   0   7   0   53.39    2.29
   0  -7  -1  240.60    7.10
   0  -7  -1  262.91    7.77
   0   7   1  243.25    7.10
   0   7   1  248.40    7.29
   0  -7  -2    3.92    1.37
   0  -7  -2    2.54    1.26
   0   7   2    7.69    1.26
   0   7   2    6.97    1.26
   0  -7  -3   27.21    1.87
   0  -7  -3   29.02    1.87
   0   7   3   24.04    1.64
   0   7   3   23.98    1.65
   0  -7  -4  688.88   18.97
   0  -7  -4  674.37   18.52
   0   7   4  657.83   17.97
   0   7   4  684.98   18.65
   0  -7  -5   34.73    2.08
   0  -7  -5   32.35    2.03
   0   7   5   38.24    2.00
   0   7   5   37.84    2.01
   0  -7  -6   17.55    1.73
   0  -7  -6   16.91    1.67
   0   7   6   15.04    1.51
   0   7   6   14.34    1.53
   0  -7  -7  350.13   10.22
   0  -7  -7  352.32   10.33
   0   7   7  348.57   10.13
   0   7   7  351.38   10.11
   0   7   8   12.39    1.58
   0   7   8   16.63    1.62
   0  -7  -9  250.27    7.79
   0  -7  -9  252.15    7.72
   0   7   9  260.10    7.82
   0   7   9  250.12    7.65
   0  -7 -10  116.85    4.34
   0  -7 -10  126.01    4.63
   0   7  10  125.70    4.52
   0   7  10  127.60    4.49
   0  -7 -12  163.83    5.71
   0  -7 -12  178.03    6.04
   0   7  12  183.81    6.04
   0   7  12  176.00    5.91
   0  -7 -13  120.60    4.67
   0  -7 -13  126.51    4.82
   0   7  13  125.68    4.71
   0   7  13  123.75    4.62
   0  -7 -14   12.53    1.90
   0  -7 -14   10.55    1.87
   0   7  14   12.17    1.84
   0   7  14   10.41    1.79
   0  -7 -15  162.43    5.77
   0  -7 -15  163.83    5.85
   0   7  15  162.74    5.57
   0   7  15  154.55    5.49
   0  -7 -16   24.62    2.40
   0  -7 -16   20.41    2.25
   0   7  16   18.52    2.01
   0   7  16   23.53    2.12
   0  -7 -17   -1.22    1.70
   0  -7 -17   -0.70    1.72
   0   7  17   -1.34    1.45
   0   7  17   -1.01    1.40
   0  -7 -18   78.28    3.89
   0  -7 -18   83.65    3.85
   0   7  18   78.30    3.51
   0   7  18   77.02    3.62
   0  -7 -19   10.24    2.23
   0  -7 -19   10.36    1.90
   0   7  19    9.30    1.78
   0   7  19   12.28    1.81
   0  -7 -20   30.52    2.71
   0  -7 -20   32.92    2.59
   0   7  20   29.22    2.28
   0  -7 -21   13.34    2.26
   0  -7 -21   11.89    2.11
   0   7  21   13.62    1.92
   0   7  21   11.14    1.78
   0  -7 -22   -2.96    1.64
   0  -7 -22    1.08    1.84
   0   7  22   -0.59    1.44
   0   7  22   -0.44    1.56
   0  -7 -23   26.40    2.73
   0  -7 -23   31.05    2.68
   0   7  23   29.41    2.32
   0   7  23   32.69    2.50
   0  -7 -24    0.25    1.65
   0  -7 -24   -0.70    1.92
   0   7  24    0.09    1.58
   0   7  24    1.89    1.56
   0  -7 -25    4.96    1.86
   0  -7 -25    4.15    1.95
   0   7  25    7.24    1.72
   0   7  25    3.12    1.73
   0  -8  29    4.68    1.05
   0  -8  29    4.74    1.25
   0  -8  28   79.92    2.79
   0  -8  28   76.78    2.84
   0  -8  27    3.18    0.95
   0  -8  27    2.71    1.06
   0   8 -27    5.60    1.00
   0   8 -27    3.03    1.54
   0  -8  26   16.06    1.28
   0  -8  26   12.76    1.12
   0   8 -26   17.23    1.20
   0   8 -26   14.48    1.73
   0  -8  25   72.09    2.51
   0  -8  25   75.25    2.61
   0   8 -25   77.97    3.18
   0   8 -25   76.99    2.62
   0  -8  24    4.42    0.97
   0  -8  24    3.87    0.86
   0   8 -24    3.84    1.33
   0   8 -24    6.91    0.98
   0  -8  23  116.91    3.51
   0  -8  23  119.66    3.62
   0   8 -23  126.95    3.74
   0   8 -23  117.99    3.87
   0  -8  22   13.12    1.00
   0  -8  22   15.87    0.97
   0   8 -22   13.78    1.28
   0   8 -22   16.32    0.92
   0  -8  21   39.55    1.51
   0  -8  21   36.37    1.39
   0   8 -21   36.28    1.61
   0   8 -21   35.70    1.28
   0  -8  20  103.89    3.07
   0   8 -20   94.38    2.71
   0   8 -20   97.30    2.93
   0  -8  19    1.23    0.61
   0  -8  19    0.56    0.62
   0   8 -19   -0.16    0.56
   0   8 -19    0.03    0.44
   0  -8  18   15.57    0.78
   0  -8  18   13.01    0.81
   0   8 -18   13.47    0.59
   0   8 -18   13.56    0.67
   0  -8  17  208.30    5.70
   0  -8  17  216.73    5.88
   0   8 -17  217.04    5.98
   0   8 -17  207.83    5.70
   0  -8  16    0.28    0.55
   0  -8  16    0.17    0.50
   0   8 -16    0.33    0.31
   0  -8  15   95.79    2.79
   0   8 -15   88.08    2.47
   0  -8  14   88.42    2.71
   0  -8  14   91.42    2.64
   0   8 -14   85.88    2.48
   0  -8  13    0.28    0.56
   0  -8  13    0.81    0.97
   0   8 -13    1.17    0.50
   0   8 -13    0.67    0.47
   0  -8  12   69.50    2.15
   0  -8  12   69.51    2.51
   0   8 -12   66.00    1.97
   0   8 -12   71.98    2.18
   0  -8  11   53.83    2.18
   0  -8  11   56.05    1.86
   0   8 -11   53.04    1.70
   0   8 -11   54.88    1.79
   0  -8  10   35.09    1.79
   0   8 -10   34.34    1.34
   0   8 -10   32.06    1.23
   0  -8   9  221.56    6.19
   0  -8   9  212.20    6.23
   0   8  -9  213.76    5.96
   0  -8   8  201.59    5.98
   0  -8   8  192.54    5.46
   0   8  -8  193.64    5.43
   0   8  -8  212.67    5.98
   0  -8   7   12.81    1.06
   0  -8   7   11.30    1.33
   0   8  -7    9.42    0.98
   0   8  -7   10.98    0.98
   0  -8   6   71.79    2.53
   0  -8   6   75.63    2.86
   0   8  -6   76.94    2.59
   0   8  -6   79.22    2.64
   0  -8   5   58.96    2.47
   0  -8   5   55.11    2.17
   0   8  -5   51.33    2.01
   0   8  -5   55.28    2.15
   0  -8   4 1312.07   34.94
   0  -8   4 1251.06   33.20
   0   8  -4 1310.66   34.73
   0   8  -4 1276.34   33.83
   0  -8   3  139.76    4.68
   0   8  -3  145.34    4.48
   0  -8   2    6.41    1.22
   0  -8   2    5.31    1.37
   0   8  -2    6.71    1.19
   0  -8   1    8.78    1.31
   0  -8   1    7.61    1.42
   0   8  -1    6.15    1.14
   0   8  -1    4.56    1.14
   0  -8   0  119.80    4.06
   0  -8   0  113.54    4.04
   0   8   0  119.77    3.96
   0   8   0  118.62    3.93
   0  -8  -1   47.92    2.45
   0  -8  -1   49.73    2.37
   0   8   1   50.88    2.28
   0   8   1   52.01    2.31
   0  -8  -2  733.50   20.03
   0   8   2  743.96   20.19
   0   8   2  726.95   19.78
   0  -8  -3    6.60    1.34
   0  -8  -3    8.99    1.44
   0   8   3    7.75    1.30
   0   8   3    7.66    1.31
   0  -8  -4  199.41    6.29
   0  -8  -4  209.08    6.52
   0   8   4  211.27    6.46
   0   8   4  211.42    6.43
   0  -8  -5    4.01    1.50
   0  -8  -5    6.26    1.51
   0   8   5    9.24    1.39
   0   8   5    9.36    1.42
   0  -8  -6   41.75    2.43
   0  -8  -6   37.93    2.39
   0   8   6   36.84    2.17
   0   8   6   40.05    2.17
   0  -8  -7  161.65    5.52
   0  -8  -7  165.71    5.57
   0   8   7  171.63    5.65
   0   8   7  167.11    5.46
   0  -8  -8   48.03    2.70
   0  -8  -8   51.76    2.79
   0   8   8   54.35    2.75
   0   8   8   51.15    2.59
   0  -8 -10   57.34    3.06
   0  -8 -10   51.86    2.89
   0   8  10   53.14    2.82
   0   8  10   53.72    2.68
   0  -8 -11    4.76    1.73
   0  -8 -11    4.51    1.69
   0   8  11    3.51    1.47
   0   8  11    2.87    1.64
   0  -8 -12   94.21    4.03
   0  -8 -12   88.31    3.89
   0   8  12   84.71    3.56
   0   8  12   94.48    3.95
   0  -8 -13    5.76    1.78
   0  -8 -13    7.75    1.89
   0   8  13    5.91    1.78
   0   8  13    6.44    1.97
   0  -8 -14    9.32    1.92
   0  -8 -14   11.31    1.93
   0   8  14    9.61    1.79
   0   8  14    8.97    1.73
   0  -8 -15   36.68    2.71
   0  -8 -15   35.53    2.62
   0   8  15   34.56    2.42
   0   8  15   35.14    2.56
   0  -8 -16    1.86    1.70
   0  -8 -16    7.46    1.92
   0   8  16    4.62    1.64
   0   8  16    5.16    1.65
   0  -8 -17    2.65    1.86
   0  -8 -17    4.49    1.84
   0   8  17    3.18    1.59
   0   8  17    3.96    1.56
   0  -8 -18   14.15    2.29
   0   8  18   13.08    1.84
   0  -8 -19   10.91    1.92
   0  -8 -19   11.11    2.12
   0   8  19    9.66    1.79
   0   8  19   14.67    1.84
   0  -8 -20   13.33    2.25
   0  -8 -20   22.20    2.39
   0   8  20   18.47    2.00
   0   8  20   18.94    2.14
   0  -8 -21    1.70    1.87
   0  -8 -21    4.49    1.87
   0   8  21    0.06    1.56
   0   8  21    1.15    1.47
   0  -8 -22   -2.20    1.78
   0  -8 -22   -0.25    1.89
   0   8  22    2.71    1.69
   0   8  22    0.89    1.48
   0  -8 -23   14.01    2.12
   0  -8 -23   13.14    2.31
   0   8  23   13.78    1.97
   0   8  23   18.57    2.04
   0  -9  29    0.39    0.90
   0  -9  29    0.61    0.80
   0  -9  28   36.23    1.64
   0  -9  28   34.55    1.40
   0  -9  27    0.87    0.80
   0  -9  27    0.09    0.66
   0  -9  26    1.36    0.62
   0  -9  26    1.15    0.67
   0  -9  25    1.50    0.61
   0  -9  25    0.72    0.55
   0  -9  24    1.08    0.47
   0  -9  16   58.43    1.73
   0  -9  16   58.50    1.78
   0  -9  15   16.43    0.81
   0  -9  15   15.54    1.06
   0   9 -15   18.12    0.69
   0   9 -15   17.44    0.69
   0  -9  14    0.12    1.03
   0  -9  14    0.61    0.59
   0   9 -14    0.87    0.51
   0   9 -14    0.83    0.50
   0  -9  13   59.15    2.37
   0  -9  13   56.45    1.86
   0   9 -13   58.70    1.81
   0   9 -13   61.87    1.92
   0  -9  12    1.36    0.70
   0  -9  12   -0.33    1.28
   0   9 -12    0.27    0.61
   0   9 -12    0.64    0.58
   0  -9  11  240.76    6.99
   0  -9  11  247.93    6.88
   0   9 -11  239.98    6.60
   0   9 -11  234.20    6.43
   0  -9  10    3.74    0.84
   0  -9  10    2.89    1.26
   0   9 -10    3.74    0.75
   0   9 -10    5.04    0.72
   0  -9   9    9.56    1.00
   0  -9   9    9.94    1.39
   0   9  -9    9.24    0.94
   0   9  -9   10.59    0.86
   0  -9   8  153.58    4.88
   0  -9   8  154.97    4.65
   0   9  -8  151.15    4.49
   0  -9   7   13.42    1.23
   0  -9   7   12.73    1.44
   0   9  -7   11.56    1.09
   0   9  -7   15.04    1.11
   0  -9   6   91.15    3.12
   0  -9   6   93.17    3.40
   0   9  -6   90.81    3.03
   0   9  -5  169.14    5.20
   0  -9   4  564.83   15.46
   0  -9   4  582.15   16.09
   0   9  -4  547.67   14.96
   0   9  -4  582.31   15.84
   0  -9   3  326.42    9.30
   0  -9   3  327.51    9.47
   0   9  -3  326.89    9.25
   0   9  -3  318.77    9.02
   0  -9   2  207.99    6.41
   0  -9   2  210.64    6.40
   0   9  -2  209.08    6.23
   0   9  -2  209.24    6.26
   0  -9   1    1.87    1.25
   0  -9   1    0.22    1.22
   0   9  -1    0.12    1.05
   0   9  -1    1.03    1.08
   0  -9   0  181.78    5.76
   0  -9   0  172.57    5.60
   0   9   0  168.67    5.29
   0   9   0  172.26    5.35
   0  -9  -1   20.10    1.76
   0  -9  -1   22.31    1.92
   0   9   1   23.89    1.64
   0   9   1   20.24    1.54
   0  -9  -2  143.75    4.93
   0  -9  -2  149.31    5.01
   0   9   2  142.85    4.68
   0   9   2  144.17    4.70
   0  -9  -3  365.27   10.70
   0  -9  -3  366.99   10.70
   0   9   3  355.91   10.24
   0   9   3  346.70   10.03
   0  -9  -4    7.93    1.70
   0  -9  -4    6.43    1.54
   0   9   4    5.57    1.39
   0   9   4    6.71    1.37
   0  -9  -5  168.98    5.74
   0  -9  -5  173.51    5.84
   0   9   5  162.74    5.34
   0   9   5  177.10    5.76
   0  -9  -6   30.63    2.31
   0  -9  -6   27.96    2.22
   0   9   6   27.41    2.01
   0   9   6   33.02    2.14
   0  -9  -8  125.23    4.76
   0  -9  -8  128.52    4.82
   0   9   8  125.73    4.46
   0   9   8  123.73    4.52
   0  -9  -9    2.93    1.72
   0  -9  -9    1.56    1.64
   0   9   9    2.23    1.54
   0   9   9    1.78    1.44
   0  -9 -10    2.50    1.72
   0  -9 -10    0.09    1.69
   0   9  10   -1.15    1.42
   0   9  10    2.86    1.59
   0   9  11   55.13    2.79
   0   9  11   60.81    3.15
   0  -9 -12   32.84    2.51
   0  -9 -12   37.10    2.65
   0   9  12   30.41    2.34
   0   9  12   34.56    2.26
   0  -9 -13   66.63    3.45
   0  -9 -13   64.07    3.42
   0   9  13   66.27    3.18
   0   9  13   63.22    3.31
   0  -9 -14   47.43    2.98
   0  -9 -14   50.60    3.11
   0   9  14   41.71    3.15
   0  -9 -15    1.64    1.81
   0  -9 -15    4.12    1.78
   0   9  15    0.58    1.56
   0   9  15    1.69    1.53
   0  -9 -17   11.23    2.08
   0  -9 -17   10.67    2.04
   0   9  17   12.58    1.93
   0   9  17   10.49    1.70
   0  -9 -18    8.88    2.01
   0  -9 -18    8.91    2.08
   0   9  18    8.86    1.69
   0   9  18    5.85    1.72
   0  -9 -19   33.42    2.79
   0  -9 -19   28.87    2.68
   0   9  19   29.07    2.29
   0   9  19   32.92    2.51
   0  -9 -20   -0.44    1.89
   0  -9 -20    0.02    1.79
   0   9  20    1.95    1.62
   0   9  20   -1.19    1.45
   0  -9 -21    2.47    1.81
   0  -9 -21    6.52    2.08
   0   9  21    5.59    1.67
   0   9  21    7.10    1.78
   0 -10  16  254.02    6.97
   0 -10  16  260.26    7.07
   0 -10  15   10.39    1.25
   0 -10  15   11.66    0.83
   0  10 -15   12.05    0.69
   0  10 -15    9.88    0.66
   0 -10  14   37.57    1.50
   0 -10  14   34.56    1.95
   0  10 -14   35.84    1.30
   0  10 -14   37.45    1.37
   0 -10  13   15.28    1.08
   0  10 -13   15.57    0.95
   0 -10  12   15.62    1.72
   0 -10  12   18.57    1.20
   0  10 -12   18.69    1.01
   0  10 -12   18.54    1.11
   0 -10  11   60.84    2.71
   0 -10  11   65.41    2.34
   0  10 -11   57.39    2.01
   0  10 -11   60.77    2.17
   0 -10  10   16.96    1.78
   0 -10  10   17.15    1.28
   0  10 -10   20.63    1.25
   0  10 -10   16.48    1.03
   0 -10   9   16.23    1.30
   0 -10   9   14.64    1.62
   0  10  -9   12.84    1.08
   0  10  -9   15.28    1.19
   0 -10   8  305.35    8.60
   0 -10   8  293.65    8.53
   0  10  -8  282.89    7.94
   0  10  -8  303.95    8.53
   0 -10   6  183.81    5.82
   0 -10   6  190.05    5.74
   0  10  -6  184.12    5.52
   0 -10   5  143.30    4.84
   0 -10   5  140.68    4.57
   0  10  -5  141.71    4.45
   0  10  -5  150.59    4.68
   0 -10   4  190.36    6.09
   0 -10   4  183.18    5.70
   0  10  -4  184.90    5.60
   0  10  -4  183.02    5.54
   0 -10   3  333.75    9.66
   0 -10   3  346.55   10.14
   0  10  -3  345.61    9.83
   0  10  -3  330.94    9.46
   0 -10   2    5.71    1.40
   0 -10   2    6.38    1.48
   0  10  -2    5.77    1.19
   0  10  -2    4.49    1.19
   0 -10   1   11.53    1.53
   0 -10   1    9.07    1.51
   0  10  -1   10.24    1.33
   0  10  -1   11.39    1.39
   0 -10   0   62.63    2.89
   0 -10   0   56.31    2.71
   0  10   0   58.25    2.53
   0  10   0   61.69    2.67
   0 -10  -1   12.79    1.83
   0 -10  -1   11.47    1.67
   0  10   1   13.18    1.51
   0  10   1   18.77    1.65
   0 -10  -2  100.41    4.01
   0 -10  -2   93.98    3.78
   0  10   2   90.83    3.43
   0  10   2   96.18    3.57
   0 -10  -3  141.32    5.02
   0 -10  -3  136.98    4.99
   0  10   3  133.48    4.54
   0  10   3  144.44    4.84
   0 -10  -4   18.85    2.14
   0 -10  -4   19.27    2.04
   0  10   4   18.61    1.73
   0  10   4   18.13    1.78
   0 -10  -6    8.58    1.78
   0 -10  -6   10.02    1.97
   0  10   6   12.26    1.72
   0  10   6   12.73    1.69
   0 -10  -7    0.90    1.78
   0 -10  -7    0.06    1.67
   0  10   7    2.31    1.51
   0  10   7    2.17    1.45
   0 -10  -8   25.90    2.34
   0 -10  -8   23.08    2.36
   0  10   8   23.16    1.98
   0  10   8   23.17    2.15
   0 -10  -9    3.81    1.75
   0 -10  -9    1.03    1.86
   0  10   9    1.11    1.54
   0  10   9    4.26    1.44
   0 -10 -10    3.57    1.70
   0 -10 -10    2.64    1.87
   0  10  10    1.12    1.34
   0  10  10    3.06    1.58
   0 -10 -11   28.19    2.47
   0 -10 -11   32.52    2.73
   0  10  11   31.33    2.28
   0  10  11   32.24    2.45
   0 -10 -12   -1.15    1.90
   0 -10 -12    0.78    1.86
   0  10  12    0.22    1.51
   0  10  12    2.76    1.64
   0 -10 -13    5.23    2.01
   0 -10 -13    5.55    1.90
   0  10  13    5.07    1.61
   0  10  13    3.96    1.72
   0 -10 -15   13.31    2.14
   0 -10 -15   10.63    2.18
   0  10  15   10.80    1.69
   0  10  15   12.90    1.92
   0 -10 -16   15.35    2.37
   0 -10 -16   16.37    2.14
   0  10  16   15.24    2.03
   0  10  16   10.84    1.62
   0 -10 -17    0.14    1.95
   0 -10 -17    2.89    1.83
   0  10  17   -0.48    1.40
   0  10  17   -1.42    1.51
   0 -10 -18   -3.23    1.83
   0 -10 -18    2.67    1.83
   0  10  18    1.73    1.51
   0  10  18    1.48    1.61
   0 -10 -19    3.56    1.95
   0 -10 -19    0.25    1.86
   0  10  19    3.70    1.65
   0  10  19    4.09    1.59
   0 -10 -20   10.20    2.28
   0 -10 -20   11.44    2.17
   0  10  20   12.50    1.90
   0  10  20   12.97    1.92
   0 -11  16   24.65    1.50
   0 -11  16   25.70    1.15
   0  11 -16   28.80    0.98
   0  11 -16   27.82    1.00
   0 -11  15    9.47    0.95
   0 -11  15    5.48    1.47
   0  11 -15    7.08    0.67
   0  11 -15    8.00    0.70
   0 -11  14    2.62    0.95
   0 -11  14    1.87    1.58
   0  11 -14    1.61    0.66
   0  11 -14    1.58    0.73
   0 -11  13   54.85    2.15
   0 -11  13   51.52    2.68
   0  11 -13   50.05    1.86
   0  11 -12   33.23    1.45
   0  11 -12   35.08    1.58
   0 -11  11   43.56    2.00
   0 -11  11   42.58    2.48
   0  11 -11   45.06    1.76
   0  11 -11   48.20    1.95
   0 -11  10   27.38    1.67
   0 -11  10   25.73    2.04
   0  11 -10   26.49    1.45
   0 -11   8    1.17    1.48
   0 -11   8    2.22    1.22
   0  11  -8    4.01    1.08
   0  11  -8    1.45    1.03
   0 -11   7  299.74    8.69
   0 -11   7  305.51    9.08
   0  11  -7  305.04    8.72
   0  11  -7  293.03    8.38
   0 -11   6   82.88    3.18
   0 -11   6   85.43    3.48
   0  11  -6   88.33    3.21
   0  11  -6   89.02    3.18
   0 -11   5   86.49    3.37
   0 -11   5   78.03    3.37
   0  11  -5   81.79    3.04
   0  11  -5   90.39    3.29
   0 -11   4  373.07   10.88
   0 -11   4  381.65   10.97
   0  11  -4  370.57   10.52
   0  11  -4  392.58   11.09
   0 -11   3    5.16    1.67
   0 -11   3    4.87    1.47
   0  11  -3    7.05    1.28
   0  11  -3    6.76    1.26
   0 -11   2   36.43    2.31
   0 -11   2   36.17    2.39
   0  11  -2   31.44    1.95
   0  11  -2   37.42    2.01
   0 -11   1   83.76    3.51
   0 -11   1   82.68    3.56
   0  11  -1   89.11    3.40
   0  11  -1   94.07    3.68
   0 -11   0   22.02    2.00
   0 -11   0   22.42    2.06
   0  11   0   25.51    1.87
   0  11   0   25.85    1.90
   0 -11  -1   49.57    2.75
   0 -11  -1   47.79    2.65
   0  11   1   52.27    2.61
   0  11   1   47.96    2.48
   0 -11  -2    6.62    1.70
   0 -11  -2    8.52    1.72
   0  11   2    8.91    1.53
   0  11   2    5.71    1.50
   0 -11  -4   82.32    3.76
   0 -11  -4   80.61    3.78
   0  11   4   88.95    3.56
   0  11   4   79.17    3.37
   0 -11  -5   10.80    2.06
   0 -11  -5    4.68    1.75
   0  11   5    8.32    1.59
   0  11   5    9.49    1.54
   0 -11  -6   54.61    3.20
   0 -11  -6   53.49    3.04
   0  11   6   50.15    2.79
   0  11   6   52.66    2.70
   0 -11  -7   16.99    2.11
   0 -11  -7   15.14    2.20
   0  11   7   16.12    1.95
   0  11   7   13.72    1.73
   0 -11  -8    3.28    1.70
   0 -11  -8    3.70    1.79
   0  11   8    4.26    1.45
   0  11   8    6.65    1.69
   0 -11  -9   38.04    2.76
   0 -11  -9   42.46    2.86
   0  11   9   39.01    2.40
   0  11   9   38.73    2.65
   0 -11 -10   10.67    2.03
   0 -11 -10   13.56    2.11
   0  11  10   17.37    2.04
   0  11  10   16.46    1.87
   0 -11 -11   15.56    2.15
   0 -11 -11   13.76    2.15
   0  11  11   10.41    1.72
   0  11  11    7.61    1.81
   0 -11 -13    0.09    1.70
   0 -11 -13    1.05    1.76
   0  11  13   -1.22    1.48
   0  11  13   -0.76    1.65
   0 -11 -14   16.41    2.51
   0 -11 -14   13.03    2.40
   0  11  14   18.10    1.98
   0  11  14   18.41    2.20
   0 -11 -15   28.34    2.67
   0 -11 -15   29.72    2.57
   0  11  15   36.50    2.68
   0  11  15   30.32    2.31
   0 -11 -16    0.48    1.81
   0 -11 -16    2.26    1.84
   0  11  16    4.74    1.59
   0  11  16    4.21    1.70
   0 -11 -17   36.51    2.87
   0 -11 -17   33.95    2.81
   0  11  17   28.29    2.39
   0  11  17   25.26    2.81
   0 -11 -18    1.95    1.93
   0 -11 -18   -2.22    1.72
   0  11  18    1.86    1.51
   0  11  18    2.48    1.59
   0 -12  17    1.81    0.98
   0 -12  17    0.94    0.66
   0 -12  16   33.00    1.44
   0 -12  16   29.43    1.78
   0  12 -16   29.35    1.14
   0  12 -16   31.63    1.19
   0 -12  15  100.47    3.21
   0 -12  15   90.95    3.59
   0  12 -15   99.97    3.01
   0  12 -15   97.39    2.93
   0 -12  14   22.36    1.45
   0 -12  14   16.21    1.89
   0  12 -14   20.89    1.19
   0  12 -14   17.94    1.08
   0 -12  13    0.14    1.65
   0 -12  13    0.06    1.12
   0  12 -13   -0.12    0.86
   0  12 -13    0.84    0.75
   0 -12  12   51.49    2.34
   0 -12  12   43.00    2.59
   0  12 -12   47.78    1.89
   0  12 -12   50.87    2.08
   0  12 -11   25.46    1.56
   0  12 -11   20.78    1.25
   0 -12  10   26.15    1.87
   0 -12  10   24.12    2.20
   0  12 -10   19.91    1.48
   0 -12   9   19.47    2.08
   0 -12   9   18.58    1.72
   0  12  -9   20.71    1.45
   0  12  -9   20.75    1.50
   0 -12   8   13.73    1.67
   0 -12   8   13.06    1.81
   0  12  -8   13.65    1.40
   0  12  -8   16.23    1.39
   0 -12   7  567.33   15.96
   0 -12   7  570.14   15.85
   0 -12   6   59.64    2.82
   0 -12   6   61.80    3.09
   0  12  -6   62.08    2.68
   0  12  -6   63.54    2.65
   0 -12   5   33.22    2.39
   0 -12   5   36.92    2.29
   0  12  -5   35.47    1.97
   0  12  -5   34.80    2.04
   0 -12   4   20.77    2.11
   0 -12   4   23.12    1.98
   0  12  -4   23.81    1.72
   0  12  -4   22.56    1.81
   0 -12   3   -0.64    1.69
   0 -12   3    3.01    1.54
   0  12  -3    2.73    1.19
   0  12  -3   -1.61    1.28
   0 -12   2   15.51    2.08
   0 -12   2   12.30    1.79
   0  12  -2   11.87    1.51
   0  12  -2   12.36    1.59
   0 -12   1    0.51    1.69
   0 -12   1   -0.51    1.51
   0  12  -1    1.84    1.22
   0  12  -1    2.86    1.39
   0 -12   0   13.47    1.97
   0 -12   0    7.99    1.75
   0  12   0   11.80    1.61
   0 -12  -2    6.69    1.78
   0 -12  -2    6.23    1.70
   0  12   2    6.96    1.54
   0  12   2    5.85    1.51
   0 -12  -3   92.37    3.96
   0 -12  -3   96.02    4.04
   0  12   3   94.98    3.68
   0  12   3   94.73    3.84
   0 -12  -4    3.07    1.64
   0 -12  -4    1.75    1.72
   0  12   4    3.76    1.42
   0  12   4    2.14    1.50
   0 -12  -5   22.56    2.26
   0 -12  -5   19.11    2.11
   0  12   5   19.74    2.04
   0  12   5   19.13    1.84
   0 -12  -6   63.15    3.34
   0 -12  -6   64.22    3.37
   0  12   6   65.49    3.00
   0  12   6   61.57    3.11
   0 -12  -7    0.48    1.73
   0 -12  -7   -1.95    1.67
   0  12   7   -1.53    1.36
   0  12   7    1.45    1.56
   0 -12  -8    3.60    1.83
   0 -12  -8   -0.05    1.79
   0  12   8    1.19    1.64
   0  12   8    2.03    1.48
   0 -12  -9   27.24    2.48
   0 -12  -9   32.39    2.61
   0  12   9   31.97    2.40
   0  12   9   29.88    2.45
   0 -12 -11    2.43    1.78
   0 -12 -11    4.99    1.93
   0  12  11    2.53    1.65
   0  12  11    2.29    1.50
   0 -12 -12   30.08    2.56
   0 -12 -12   29.35    2.76
   0  12  12   32.81    2.32
   0  12  12   24.03    2.43
   0 -12 -13   20.83    2.42
   0 -12 -13   17.48    2.28
   0  12  13   15.84    2.17
   0  12  13   19.24    1.97
   0 -12 -14    2.54    1.79
   0 -12 -14   -0.66    1.81
   0  12  14    1.79    1.51
   0  12  14    2.00    1.69
   0 -12 -15   -3.93    1.79
   0 -12 -15    0.84    1.86
   0  12  15   -0.02    1.50
   0  12  15    0.09    1.62
   0 -12 -16    4.49    1.97
   0 -12 -16    1.64    1.78
   0  12  16    3.17    1.75
   0  12  16    0.87    1.61
   0 -13  17    6.58    0.92
   0 -13  17    2.87    1.40
   0  13 -17    4.54    0.55
   0  13 -17    5.43    0.55
   0 -13  16   19.44    1.97
   0 -13  16   26.42    1.53
   0  13 -16   24.45    1.12
   0 -13  15    0.25    1.79
   0 -13  15    1.26    1.01
   0  13 -15    1.28    0.75
   0  13 -15    2.54    0.87
   0 -13  14    6.93    1.93
   0 -13  14    9.53    1.25
   0  13 -14    8.08    0.98
   0  13 -14    8.52    0.92
   0 -13  13    0.58    1.15
   0 -13  13   -1.58    1.86
   0  13 -13    0.53    0.87
   0  13 -13   -1.36    0.84
   0 -13  11   98.22    4.17
   0 -13  11  108.07    3.87
   0  13 -11   95.71    3.29
   0  13 -11   97.72    3.37
   0 -13  10    0.42    1.76
   0 -13  10   -2.40    1.33
   0  13 -10   -1.14    1.03
   0  13 -10   -2.20    1.08
   0 -13   9   17.73    1.78
   0 -13   9   16.79    2.17
   0  13  -9   16.80    1.50
   0  13  -9   14.00    1.37
   0 -13   8    8.38    1.89
   0 -13   8    7.54    1.58
   0  13  -8    6.33    1.20
   0  13  -8    6.16    1.30
   0 -13   7    2.86    1.47
   0 -13   7    0.98    1.67
   0  13  -7    3.23    1.19
   0  13  -7    2.81    1.26
   0 -13   6  195.82    6.32
   0 -13   6  204.25    6.79
   0  13  -6  200.03    6.23
   0  13  -6  191.92    6.01
   0 -13   5    7.68    1.69
   0 -13   5    9.47    1.92
   0 -13   4    1.48    1.78
   0 -13   4    0.62    1.54
   0  13  -4   -0.58    1.30
   0  13  -4    1.05    1.20
   0 -13   3   20.42    2.09
   0 -13   3   20.49    2.26
   0  13  -3   23.08    1.90
   0  13  -3   20.52    1.78
   0 -13   2    9.07    1.73
   0 -13   2    4.07    1.69
   0  13  -2    6.58    1.48
   0  13  -2    6.30    1.40
   0 -13   0    2.36    1.69
   0 -13   0    2.81    1.72
   0  13   0    1.47    1.31
   0  13   0    5.16    1.44
   0 -13  -1    0.64    1.62
   0 -13  -1    0.45    1.65
   0  13   1    1.31    1.30
   0  13   1   -0.56    1.30
   0 -13  -2   59.23    3.23
   0 -13  -2   61.09    3.23
   0  13   2   56.34    2.76
   0  13   2   64.53    3.12
   0 -13  -3   12.58    1.97
   0 -13  -3   12.81    2.00
   0  13   3   13.18    1.67
   0  13   3   13.95    1.87
   0 -13  -4   18.05    2.08
   0 -13  -4   19.66    2.20
   0  13   4   19.55    2.01
   0  13   4   15.68    1.73
   0 -13  -5   47.29    3.03
   0 -13  -5   44.91    2.86
   0  13   5   41.63    2.50
   0  13   5   52.77    2.98
   0 -13  -6    0.37    1.65
   0 -13  -6    3.45    1.81
   0  13   6    1.17    1.37
   0  13   6    0.73    1.58
   0 -13  -7   25.50    2.45
   0 -13  -7   22.86    2.32
   0  13   7   27.96    2.37
   0  13   7   24.95    2.15
   0 -13  -9    0.92    1.64
   0 -13  -9    2.45    1.78
   0  13   9    3.71    1.59
   0  13   9    3.00    1.67
   0 -13 -10   34.08    2.75
   0 -13 -10   32.39    2.67
   0  13  10   37.56    2.78
   0  13  10   36.45    2.50
   0 -13 -11    6.54    2.01
   0 -13 -11    7.15    1.87
   0  13  11    4.15    1.86
   0  13  11    7.99    1.70
   0 -13 -12    3.17    1.81
   0 -13 -12    1.47    1.65
   0  13  12    1.26    1.54
   0  13  12   -1.09    1.79
   0 -13 -13   13.57    2.11
   0 -13 -13   20.89    2.36
   0  13  13   18.55    2.29
   0  13  13   17.19    2.03
   0 -13 -14    0.95    1.78
   0 -13 -14    0.80    1.65
   0  13  14   -0.28    1.58
   0  13  14    2.96    1.70
   0 -14  18   -0.36    1.09
   0 -14  18   -0.25    0.75
   0 -14  17   42.05    1.75
   0  14 -17   40.72    1.50
   0  14 -17   39.82    1.45
   0 -14  16   11.91    1.39
   0 -14  16    6.97    2.00
   0  14 -16    8.04    0.89
   0  14 -16    9.33    0.89
   0 -14  15    5.66    1.22
   0 -14  15    2.81    1.97
   0  14 -15    4.54    0.87
   0  14 -15    4.42    0.94
   0  14 -14   27.38    1.47
   0  14 -14   30.35    1.61
   0 -14  13    7.05    1.47
   0 -14  13   10.86    2.25
   0  14 -13    6.41    1.17
   0  14 -13    6.51    1.11
   0 -14  12   16.24    1.73
   0 -14  12   16.26    2.31
   0  14 -12   15.73    1.26
   0  14 -12   14.92    1.34
   0 -14  11   29.21    2.47
   0 -14  11   28.48    2.06
   0  14 -11   29.76    1.75
   0  14 -11   30.27    1.75
   0 -14  10   16.82    2.37
   0 -14  10   20.25    1.89
   0  14 -10   15.35    1.42
   0  14 -10   17.62    1.48
   0 -14   9   59.78    2.89
   0 -14   9   54.83    3.25
   0  14  -9   53.41    2.42
   0  14  -9   53.55    2.37
   0 -14   8    3.65    1.59
   0 -14   8    3.85    1.83
   0  14  -8    2.50    1.19
   0  14  -8    1.45    1.26
   0 -14   7    1.53    1.59
   0 -14   7    2.89    1.81
   0  14  -7    1.20    1.17
   0  14  -7    0.80    1.30
   0 -14   6  208.46    7.18
   0  14  -6  225.62    6.96
   0  14  -6  234.36    7.13
   0 -14   5   47.56    2.89
   0 -14   5   50.96    2.92
   0  14  -5   49.06    2.53
   0  14  -5   53.16    2.59
   0 -14   4    0.19    1.62
   0 -14   4    1.22    1.61
   0  14  -4   -1.22    1.23
   0  14  -4   -0.19    1.31
   0 -14   3   20.41    2.18
   0 -14   2   -0.53    1.59
   0 -14   2    3.48    1.69
   0  14  -2    0.33    1.34
   0  14  -2    1.90    1.36
   0 -14   1   10.20    1.87
   0 -14   1   10.31    1.97
   0  14  -1   11.36    1.62
   0  14  -1   10.11    1.54
   0 -14   0    2.04    1.76
   0 -14   0    4.82    1.73
   0  14   0    4.90    1.47
   0  14   0    6.55    1.47
   0 -14  -1    9.02    1.90
   0 -14  -1    8.96    2.00
   0  14   1    9.22    1.62
   0  14   1    4.20    1.45
   0 -14  -2   38.63    2.67
   0 -14  -2   44.36    2.98
   0  14   2   36.76    2.39
   0  14   2   36.82    2.31
   0 -14  -3    1.78    1.72
   0 -14  -3   -1.15    1.62
   0  14   3    0.30    1.33
   0  14   3    0.50    1.37
   0 -14  -4    1.12    1.61
   0 -14  -4    3.50    1.78
   0  14   4    0.73    1.40
   0  14   4    6.85    1.50
   0 -14  -5    2.22    1.81
   0 -14  -5    0.36    1.70
   0  14   5    0.30    1.39
   0  14   5    1.86    1.61
   0 -14  -7    3.73    1.84
   0 -14  -7    4.56    1.84
   0  14   7    1.89    1.75
   0  14   7    3.03    1.59
   0 -14  -8    1.20    1.70
   0 -14  -8    3.23    1.89
   0  14   8    3.54    1.86
   0  14   8    1.53    1.54
   0 -14  -9    1.72    1.81
   0 -14  -9    3.79    1.83
   0  14   9    2.40    1.79
   0  14   9    6.51    1.65
   0 -14 -10    4.81    1.89
   0 -14 -10    2.98    1.78
   0  14  10    1.12    1.78
   0  14  10    1.84    1.54
   0 -14 -11    1.95    1.81
   0 -14 -11   -0.19    1.73
   0  14  11    0.11    1.73
   0  14  11    1.09    1.54
   0 -14 -12    2.40    1.70
   0 -14 -12    2.31    1.87
   0  14  12    1.00    1.59
   0  14  12    1.31    1.73
   0 -15  18   23.78    1.79
   0 -15  18   21.95    1.33
   0 -15  17    3.96    1.67
   0 -15  17    3.81    1.09
   0  15 -17    4.01    0.81
   0  15 -17    2.93    0.81
   0 -15  16   16.29    1.53
   0 -15  16   11.97    2.08
   0  15 -16   15.67    1.12
   0  15 -16   15.67    1.19
   0  15 -15    3.20    1.01
   0  15 -15    1.93    0.90
   0 -15  14    3.11    2.17
   0 -15  14    0.90    1.30
   0  15 -14    0.86    0.89
   0  15 -14   -0.14    1.06
   0 -15  13   15.09    1.75
   0 -15  13   16.20    2.36
   0  15 -13   15.71    1.30
   0  15 -13   17.73    1.51
   0 -15  12    3.57    1.50
   0 -15  12    6.30    2.18
   0  15 -12    2.71    1.08
   0  15 -12    3.96    1.11
   0 -15  11    2.71    2.04
   0 -15  11    3.31    1.51
   0  15 -11    3.21    1.20
   0  15 -11    4.20    1.12
   0 -15  10   16.26    1.86
   0 -15  10   16.91    2.48
   0  15 -10   19.39    1.61
   0  15 -10   17.62    1.62
   0 -15   9   24.59    2.14
   0 -15   9   21.08    2.45
   0  15  -9   21.31    1.73
   0  15  -9   28.12    1.92
   0 -15   8   59.42    3.25
   0 -15   8   61.23    3.12
   0  15  -8   56.78    2.64
   0  15  -8   67.14    2.92
   0 -15   7   26.79    2.26
   0 -15   7   25.40    2.32
   0  15  -7   25.18    1.87
   0  15  -7   25.84    1.87
   0 -15   6    7.94    1.93
   0  15  -6    9.74    1.53
   0 -15   5   43.28    2.78
   0 -15   5   44.00    2.92
   0  15  -5   42.64    2.37
   0  15  -4    4.79    1.34
   0  15  -4    6.12    1.47
   0 -15   3   -2.25    1.67
   0 -15   3    1.09    1.65
   0  15  -3    0.98    1.28
   0  15  -3    1.65    1.25
   0 -15   2   34.17    2.61
   0 -15   2   32.92    2.75
   0  15  -2   39.18    2.40
   0  15  -2   42.33    2.54
   0 -15   1    0.61    1.65
   0 -15   1   -1.28    1.78
   0  15  -1    1.39    1.42
   0  15  -1    0.02    1.31
   0 -15   0   28.24    2.47
   0 -15   0   24.12    2.51
   0  15   0   23.06    2.04
   0  15   0   21.91    2.12
   0 -15  -1   15.99    2.14
   0 -15  -1   13.79    2.25
   0  15   1   12.19    1.76
   0  15   1   11.91    1.67
   0 -15  -2   -0.73    1.69
   0 -15  -2   -1.54    1.79
   0  15   2    3.65    1.50
   0  15   2    1.34    1.39
   0 -15  -3   49.99    3.32
   0 -15  -3   54.53    3.20
   0  15   3   49.40    2.87
   0  15   3   54.41    2.82
   0 -15  -5    1.01    1.86
   0 -15  -5    5.49    1.89
   0  15   5    2.87    1.61
   0  15   5    5.65    1.64
   0 -15  -6   31.24    2.81
   0 -15  -6   33.50    2.76
   0  15   6   38.68    2.56
   0  15   6   30.60    2.45
   0 -15  -7    0.73    1.84
   0 -15  -7   -0.61    1.86
   0  15   7    2.90    1.62
   0  15   7   -0.31    1.62
   0 -15  -8    9.55    2.01
   0 -15  -8    2.31    1.79
   0  15   8    3.60    1.81
   0  15   8    6.94    1.78
   0 -15  -9   10.17    2.00
   0 -15  -9    9.21    2.00
   0  15   9   12.62    1.97
   0  15   9    5.48    1.79
   0 -15 -10    4.42    1.83
   0 -15 -10    5.68    1.93
   0  15  10    2.50    1.65
   0  15  10    4.73    1.75
   0 -16  19    2.22    0.95
   0 -16  19    1.61    0.83
   0 -16  18    4.18    1.56
   0 -16  18    3.90    1.15
   0 -16  17   -1.83    1.75
   0 -16  17   -0.03    1.14
   0  16 -16    8.94    1.08
   0  16 -16    8.52    1.03
   0 -16  15   -1.15    1.97
   0 -16  15    1.47    1.40
   0  16 -15    0.87    0.97
   0  16 -15    0.67    0.97
   0 -16  14   -0.17    1.50
   0 -16  14   -0.72    2.08
   0  16 -14   -0.50    1.06
   0  16 -14   -1.37    0.94
   0 -16  13    2.95    1.56
   0 -16  13    5.51    2.20
   0  16 -13    5.73    1.17
   0  16 -13    4.52    1.26
   0 -16  12   -1.17    2.06
   0 -16  12   -0.56    1.48
   0  16 -12   -1.31    1.15
   0  16 -12    1.37    1.15
   0 -16  11    3.67    2.12
   0 -16  11    2.67    1.54
   0  16 -11    2.51    1.20
   0  16 -11    2.28    1.31
   0 -16  10    6.23    1.65
   0 -16  10    3.01    1.89
   0  16 -10    6.76    1.31
   0  16 -10    6.88    1.36
   0 -16   9   10.13    1.81
   0 -16   9    9.24    2.08
   0  16  -9   12.89    1.47
   0 -16   8   46.95    3.54
   0  16  -8   52.30    2.64
   0 -16   7    1.42    1.54
   0 -16   7   -0.44    1.67
   0  16  -7    2.04    1.25
   0  16  -7   -0.61    1.25
   0 -16   6   -0.95    1.70
   0 -16   6    0.05    1.59
   0  16  -6   -1.19    1.22
   0  16  -6   -0.47    1.25
   0 -16   5   11.39    1.90
   0 -16   5    9.52    1.98
   0  16  -5    9.32    1.56
   0  16  -5   10.06    1.58
   0 -16   4    1.56    1.64
   0 -16   4    3.64    1.78
   0  16  -4   -2.95    1.28
   0  16  -4    0.90    1.33
   0 -16   3    0.41    1.75
   0 -16   3   -2.29    1.64
   0  16  -3    1.89    1.33
   0  16  -3    1.42    1.34
   0 -16   2    2.95    1.75
   0 -16   2   -1.34    1.78
   0  16  -2   -0.20    1.36
   0  16  -2   -1.50    1.36
   0 -16   1    1.69    1.75
   0 -16   1    3.82    2.01
   0  16  -1    6.26    1.51
   0  16  -1    6.21    1.54
   0 -16   0    5.77    1.83
   0 -16   0    9.22    2.08
   0  16   0    8.02    1.70
   0  16   0    9.33    1.70
   0 -16  -1   -0.87    1.72
   0 -16  -1    1.01    1.75
   0  16   1    0.33    1.56
   0  16   1    0.66    1.53
   0 -16  -2   -4.46    1.81
   0 -16  -2    1.72    1.84
   0  16   2   -0.02    1.58
   0  16   2   -1.53    1.53
   0 -16  -3    2.28    1.89
   0 -16  -3    0.73    1.84
   0  16   3    2.56    1.62
   0  16   3    5.20    1.73
   0 -16  -4   -0.03    1.83
   0 -16  -4    0.81    1.87
   0  16   4    0.06    1.58
   0  16   4    0.44    1.56
   0 -16  -5    2.12    1.86
   0 -16  -5    0.72    1.78
   0  16   5   -0.28    1.62
   0  16   5    0.89    1.58
   0 -16  -6   -1.62    1.78
   0 -16  -6   -1.53    1.81
   0  16   6    2.17    1.72
   0  16   6   -0.83    1.64
   0 -16  -7    1.81    1.86
   0 -16  -7    1.53    1.84
   0  16   7    1.33    1.72
   0  16   7    4.74    1.86
   0 -16  -8    1.51    1.83
   0 -16  -8   -0.42    1.79
   0  16   8    4.40    1.75
   0  16   8    1.44    1.62
   0 -17  18    0.39    1.23
   0 -17  18   -1.54    1.50
   0 -17  16    1.31    1.89
   0 -17  16   -1.75    1.36
   0 -17  15    3.18    1.34
   0 -17  15    4.32    1.90
   0  17 -15    3.93    1.09
   0 -17  14    0.80    1.62
   0 -17  14    1.01    2.09
   0  17 -14    2.29    1.09
   0  17 -14   -0.48    1.12
   0 -17  13    0.19    1.65
   0 -17  13   -1.31    2.09
   0  17 -13   -1.56    1.12
   0  17 -13   -0.19    1.23
   0 -17  12   13.36    1.95
   0 -17  12   11.80    2.28
   0  17 -12   14.39    1.56
   0  17 -12   16.45    1.72
   0 -17  11    1.06    1.95
   0 -17  11   -1.05    1.72
   0  17 -11   -1.58    1.33
   0  17 -11   -0.58    1.22
   0 -17  10    0.55    1.83
   0  17 -10    2.18    1.44
   0  17 -10    0.16    1.28
   0 -17   9   29.58    2.86
   0 -17   9   32.58    2.64
   0  17  -9   32.24    2.18
   0 -17   8    6.32    1.86
   0 -17   8    4.13    2.06
   0  17  -8    7.07    1.44
   0  17  -8    7.69    1.54
   0 -17   7    5.65    1.87
   0 -17   7    5.71    1.97
   0  17  -7    7.52    1.56
   0  17  -7    5.84    1.44
   0 -17   6   14.96    2.28
   0 -17   6   17.52    2.22
   0  17  -6   14.67    1.70
   0  17  -6   19.19    1.95
   0 -17   5    4.84    1.79
   0 -17   5   -1.15    1.75
   0  17  -5    3.12    1.45
   0  17  -5   -0.55    1.26
   0 -17   4    9.03    1.95
   0 -17   4    7.13    2.06
   0  17  -4   11.78    1.79
   0  17  -4    7.91    1.54
   0 -17   3    3.40    1.93
   0 -17   3    0.53    1.72
   0  17  -3   -0.23    1.34
   0  17  -3    2.25    1.58
   0 -17   2   -1.42    1.78
   0 -17   2    1.08    1.75
   0  17  -2   -0.70    1.44
   0  17  -2   -0.45    1.58
   0  17  -1   12.22    2.06
   0 -17   0    4.06    1.84
   0 -17   0    0.34    1.98
   0  17   0    4.42    1.70
   0  17   0    2.20    1.50
   0 -17  -1    5.37    1.87
   0 -17  -1    5.41    2.04
   0  17   1    5.34    1.76
   0  17   1    1.76    1.70
   0 -17  -2    2.12    1.97
   0 -17  -2    2.20    1.83
   0  17   2    0.09    1.56
   0  17   2    0.48    1.70
   0 -17  -3   -0.70    1.78
   0 -17  -3   -0.09    1.76
   0  17   3    4.01    1.62
   0  17   3    1.59    1.76
   0 -17  -4    8.46    2.04
   0 -17  -4   10.91    2.11
   0  17   4    9.36    1.87
   0  17   4    9.99    2.09
   0 -17  -5    2.81    1.78
   0 -17  -5    1.50    1.78
   0  17   5   -0.03    1.89
   0  17   5    0.36    1.69
   0 -17  -6    0.42    1.75
   0 -17  -6   -1.98    1.75
   0  17   6   -1.28    1.79
   0  17   6   -0.86    1.92
   0 -18  15    1.59    1.61
   0 -18  15    3.98    1.97
   0 -18  14   -0.17    1.59
   0 -18  14    1.00    2.28
   0 -18  13    1.78    1.83
   0 -18  13   -0.42    1.70
   0  18 -13    3.82    1.31
   0  18 -13    2.71    1.26
   0 -18  12    6.62    1.97
   0 -18  12    6.97    1.81
   0  18 -12    6.44    1.47
   0  18 -12    4.84    1.48
   0 -18  11   -2.82    1.72
   0 -18  11   -1.64    1.56
   0 -18  10    2.65    1.79
   0 -18  10   -0.89    1.70
   0  18 -10    4.52    1.47
   0  18 -10    4.29    1.61
   0 -18   9    2.04    1.78
   0 -18   9   -0.50    1.75
   0  18  -9   -1.87    1.36
   0  18  -9   -1.92    1.50
   0 -18   8    6.16    1.93
   0 -18   8    3.70    1.89
   0  18  -8    6.71    1.56
   0  18  -8    5.63    1.62
   0 -18   7   17.32    2.31
   0 -18   7   16.04    2.17
   0  18  -7   18.74    1.93
   0  18  -7   21.69    2.14
   0 -18   6    1.81    1.89
   0 -18   6    2.65    1.73
   0  18  -6    6.05    1.48
   0  18  -6    5.91    1.79
   0 -18   5   -0.34    1.84
   0 -18   5   -0.97    1.65
   0  18  -5    0.31    1.37
   0  18  -5    2.43    1.76
   0 -18   4    1.44    1.83
   0 -18   4    0.17    1.72
   0  18  -4    2.06    1.67
   0  18  -4    0.45    1.42
   0 -18   2    1.26    1.78
   0 -18   2   -0.45    1.78
   0  18  -2   -2.51    1.47
   0  18  -2   -0.70    1.69
   0 -18   1    0.06    1.78
   0 -18   1   -0.47    1.76
   0  18  -1    0.28    1.50
   0  18  -1   -0.39    1.75
   0 -18   0    7.66    2.03
   0 -18   0   11.69    2.09
   0  18   0   11.14    1.93
   0  18   0   10.19    2.09
   0 -18  -1    3.93    1.86
   0 -18  -1    0.80    1.73
   0  18   1    1.50    1.67
   0  18   1    3.04    1.90
   0 -18  -2    3.92    1.84
   0 -18  -2    1.61    1.73
   0  18   2    1.65    1.67
   0  18   2   -1.54    1.79
   0 -18  -3   -0.08    1.75
   0 -18  -3    0.47    1.76
   0  18   3    2.78    1.75
   0  18   3    1.30    1.84
   0 -19  12   -0.03    1.67
   0 -19  12   -0.03    1.86
   0 -19  11   14.03    2.32
   0 -19  11   15.32    2.04
   0 -19  10    2.25    1.86
   0 -19  10   -1.59    1.72
   0  19 -10   -0.25    1.54
   0  19 -10   -1.17    1.48
   0 -19   9    2.40    1.78
   0 -19   9    0.45    2.09
   0  19  -9    0.55    1.50
   0  19  -9    2.09    1.50
   0 -19   8   15.07    2.43
   0 -19   8   18.24    2.22
   0  19  -8   18.26    2.08
   0  19  -8   22.14    2.15
   0 -19   7    0.80    2.23
   0 -19   7   -2.45    1.72
   0  19  -7   -2.40    1.62
   0  19  -7    1.23    1.54
   0 -19   6    3.25    1.83
   0 -19   6    1.69    1.84
   0  19  -6    0.33    1.58
   0  19  -6    1.56    1.75
   0 -19   5    1.64    1.83
   0 -19   5    0.23    1.81
   0  19  -5    2.62    1.83
   0 -19   4   -1.26    1.75
   0 -19   4    2.14    1.70
   0  19  -4   -1.58    1.58
   0  19  -4   -2.08    1.78
   0 -19   3    3.73    1.75
   0 -19   3    3.60    1.84
   0  19  -3    7.02    2.01
   0  19  -3    3.70    1.73
   0 -19   2    2.14    1.70
   0 -19   2   -0.02    1.76
   0  19  -2    0.80    1.64
   0  19  -2   -1.86    1.84
   0 -19   1   -0.16    1.76
   0 -19   1   -2.06    1.81
   0  19  -1    0.42    1.65
   0  19  -1    0.66    1.79
   0 -19   0    1.67    1.75
   0 -19   0    7.27    1.92
   0  19   0    2.70    1.76
   0  19   0    5.88    1.84
   0 -19  -1    0.80    1.64
   0  19   1    0.30    1.81
   0  19   1    1.93    1.81
   0 -20  10    2.96    1.75
   0 -20   9    0.50    1.76
   0 -20   9   -1.08    1.54
   0 -20   8    2.01    1.75
   0 -20   8    0.92    1.90
   0 -20   7   -0.31    1.81
   0 -20   7    0.62    1.65
   0 -20   6    2.70    1.81
   0 -20   6   -0.76    1.64
   0  20  -6    2.40    1.65
   0  20  -6    0.95    1.73
   0 -20   5    0.61    1.62
   0 -20   5    1.95    1.76
   0  20  -5    2.89    1.78
   0  20  -5   -1.67    1.64
   0 -20   4    1.65    1.75
   0 -20   4    1.67    1.70
   0  20  -4    2.71    1.73
   0  20  -4    1.89    1.79
   0 -20   3   -1.17    1.69
   0 -20   3    2.64    1.70
   0  20  -3    0.61    1.78
   0  20  -3    0.36    1.72
   0 -20   2   -2.51    1.58
   0  20  -2    2.40    1.70
   0  20  -2    1.05    1.78
   0  20  -1    1.01    1.90
   0 -21   6    0.34    1.67
   0 -21   5    1.65    1.64
   0 -21   4   -2.12    1.59
  -1  21  -4    0.87    1.89
   1 -21   4    0.09    1.78
   1 -21   5   -0.27    1.39
   1 -21   5   -0.03    1.79
   1 -21   6    0.83    1.83
   1 -21   6   -0.47    1.76
   1 -21   7    0.00    1.76
   1 -21   7    0.33    1.78
  -1  20  -1    1.37    1.78
  -1  20  -1   -0.19    1.92
   1 -20   1   -0.16    1.72
  -1  20  -2    1.83    1.78
  -1  20  -2    4.06    1.97
   1 -20   2   -0.69    1.20
   1 -20   2    3.92    1.86
  -1  20  -3   -0.20    1.86
  -1  20  -3   -0.64    1.72
   1 -20   3    3.04    1.81
   1 -20   3   -2.37    1.70
  -1  20  -4    0.16    1.75
  -1  20  -4    1.62    1.90
   1 -20   4    1.05    1.83
   1 -20   4    1.51    1.70
  -1  20  -5    5.27    1.87
  -1  20  -5    9.38    2.11
   1 -20   5    4.84    1.87
   1 -20   5    6.60    2.00
  -1  20  -6    0.70    1.86
  -1  20  -6   -1.09    1.69
   1 -20   6   -1.12    1.69
   1 -20   6    0.87    1.75
  -1  20  -7   -1.20    1.79
   1 -20   7   -0.58    1.79
   1 -20   7   -0.83    1.75
  -1  20  -8    7.24    1.97
  -1  20  -8    6.23    1.87
   1 -20   8    7.01    2.03
   1 -20   8    5.46    1.98
   1 -20   9    2.79    1.86
   1 -20   9    1.19    1.67
   1 -20  10    1.51    1.81
   1 -20  10   -0.94    1.89
   1 -20  11   -0.45    1.89
   1 -20  11    3.57    1.86
  -1  19   2    0.39    1.79
   1 -19  -2   -2.43    1.03
  -1  19   1    0.56    1.70
  -1  19   1    1.03    1.89
   1 -19  -1   -0.08    1.81
   1 -19  -1    1.44    1.64
  -1  19   0    1.81    1.83
  -1  19   0    2.45    1.65
   1 -19   0    0.42    1.72
   1 -19   0    1.98    1.69
  -1  19  -1   -0.62    1.61
  -1  19  -1   -1.20    1.83
   1 -19   1   -1.15    1.64
   1 -19   1   -0.70    1.62
  -1  19  -2    1.83    1.81
  -1  19  -2    2.47    1.56
   1 -19   2    0.75    1.62
   1 -19   2    2.51    1.78
  -1  19  -3   -1.65    1.51
  -1  19  -3    2.73    1.67
   1 -19   3    2.78    1.89
   1 -19   3    1.44    1.65
  -1  19  -4   -0.94    1.54
  -1  19  -4   -0.22    1.54
   1 -19   4   -1.37    1.75
   1 -19   4    0.09    1.65
  -1  19  -6   -0.09    1.53
  -1  19  -6    0.03    1.53
   1 -19   6    1.62    1.89
   1 -19   6   -1.86    1.61
  -1  19  -7    0.11    1.51
  -1  19  -7   -2.82    1.50
   1 -19   7   -1.34    1.86
   1 -19   7    1.06    1.62
  -1  19  -8    3.40    1.64
  -1  19  -8    1.81    1.54
   1 -19   8    3.04    1.65
   1 -19   8   -0.47    1.92
  -1  19  -9    2.26    1.54
  -1  19  -9    0.58    1.48
   1 -19   9    2.36    1.64
   1 -19   9    2.11    1.86
  -1  19 -10    0.84    1.53
  -1  19 -10    0.66    1.50
   1 -19  10    1.30    1.89
   1 -19  10   -0.89    1.62
  -1  19 -11    3.74    1.53
  -1  19 -11    2.92    1.73
   1 -19  11    3.40    1.67
   1 -19  11    1.76    1.97
   1 -19  12    3.71    1.62
   1 -19  12    1.05    1.81
   1 -19  13    1.79    1.64
   1 -19  13    0.70    1.73
   1 -19  14    1.08    1.70
   1 -19  14    0.97    1.78
  -1  18   4    0.87    1.59
  -1  18   4   -1.11    1.81
   1 -18  -4   -0.05    1.78
   1 -18  -4   -2.34    1.78
  -1  18   3    0.62    1.78
  -1  18   3   -0.23    1.54
   1 -18  -3    1.15    1.69
   1 -18  -3   -2.00    1.67
  -1  18   2    6.93    1.86
  -1  18   2    6.91    1.70
   1 -18  -2    6.76    1.87
   1 -18  -2    3.62    1.92
  -1  18   1    0.61    1.48
  -1  18   1    1.26    1.51
   1 -18  -1    0.41    1.61
   1 -18  -1   -0.33    1.69
  -1  18   0    3.92    1.62
  -1  18   0    2.11    1.50
   1 -18   0    1.06    1.65
   1 -18   0   -0.62    1.73
  -1  18  -1    6.82    1.72
  -1  18  -1    6.32    1.65
   1 -18   1    6.57    1.93
   1 -18   1    7.54    2.06
  -1  18  -2    1.00    1.40
  -1  18  -2   -0.76    1.51
   1 -18   2   -0.69    1.62
   1 -18   2    1.83    1.73
  -1  18  -3    7.85    1.70
  -1  18  -4    0.34    1.40
  -1  18  -4   -0.51    1.44
   1 -18   4   -0.19    1.70
   1 -18   4    0.03    1.72
  -1  18  -5    0.05    1.42
  -1  18  -5    2.25    1.40
   1 -18   5   -1.62    1.72
   1 -18   5   -0.17    1.72
  -1  18  -6   15.49    1.78
  -1  18  -6   16.76    1.95
   1 -18   6   11.94    2.26
   1 -18   6   15.43    2.18
  -1  18  -7    2.29    1.34
  -1  18  -7    3.32    1.50
   1 -18   7    2.71    1.81
   1 -18   7    4.93    1.90
  -1  18  -8   -0.92    1.36
  -1  18  -8   -0.22    1.31
   1 -18   8    0.90    1.73
   1 -18   8    1.17    1.84
  -1  18  -9    9.00    1.56
  -1  18  -9    6.35    1.53
   1 -18   9    6.13    1.90
   1 -18   9    7.47    2.04
  -1  18 -10    2.29    1.34
  -1  18 -10   -0.03    1.33
   1 -18  10   -0.76    2.01
   1 -18  10    1.28    1.62
  -1  18 -11    6.62    1.54
   1 -18  11    5.66    1.78
   1 -18  11    4.98    2.14
  -1  18 -12    7.69    1.50
  -1  18 -12    5.60    1.47
  -1  18 -13   -2.42    1.28
  -1  18 -13    0.20    1.28
   1 -18  13    3.85    1.95
   1 -18  13    1.22    1.50
  -1  18 -14    2.01    1.34
  -1  18 -14    7.33    1.42
   1 -18  14    4.91    2.26
   1 -18  14    4.34    1.65
   1 -18  15    3.87    2.36
   1 -18  15   -0.42    1.50
   1 -18  16    0.33    1.53
   1 -18  16    4.13    1.92
  -1  17   6   -0.42    1.78
  -1  17   6    2.65    1.75
   1 -17  -6   -0.59    1.79
   1 -17  -6   -0.47    1.70
  -1  17   5    0.84    1.62
  -1  17   5    1.78    1.65
   1 -17  -5    4.45    1.75
   1 -17  -5    5.23    1.86
  -1  17   4   -0.47    1.53
   1 -17  -4    0.59    1.64
   1 -17  -4    4.54    1.84
  -1  17   3   -1.53    1.45
  -1  17   3    0.22    1.53
   1 -17  -3   -0.53    1.76
   1 -17  -3    0.84    1.72
  -1  17   2    1.03    1.53
  -1  17   2    2.23    1.53
   1 -17  -2    2.89    1.73
   1 -17  -2    2.82    1.84
  -1  17   1    4.63    1.59
  -1  17   1    4.15    1.58
   1 -17  -1   -1.23    1.70
   1 -17  -1    0.06    1.70
  -1  17   0   -0.89    1.61
   1 -17   0    3.31    1.97
  -1  17  -1    5.46    1.58
  -1  17  -1    5.16    1.47
   1 -17   1    5.41    1.93
   1 -17   1    7.51    2.08
  -1  17  -2    0.66    1.47
  -1  17  -2    0.39    1.33
   1 -17   2   -0.30    1.87
   1 -17   2   -3.11    1.78
  -1  17  -3    4.07    1.40
  -1  17  -3    2.75    1.48
   1 -17   3    3.90    1.98
   1 -17   3    4.40    1.86
  -1  17  -4   -0.37    1.44
  -1  17  -4    0.14    1.30
   1 -17   4   -1.75    1.84
   1 -17   4   -1.59    1.81
  -1  17  -5    2.89    1.36
  -1  17  -5    0.89    1.51
   1 -17   5    0.73    1.86
   1 -17   5    6.83    1.92
  -1  17  -6    5.99    1.65
  -1  17  -6    9.07    1.56
   1 -17   6    6.72    2.01
   1 -17   6    9.95    2.14
  -1  17  -7    0.83    1.28
  -1  17  -7    5.54    1.59
   1 -17   7    2.79    2.04
   1 -17   7    0.58    1.83
  -1  17  -8    2.98    1.48
  -1  17  -8    2.81    1.33
   1 -17   8    3.42    2.08
   1 -17   8   -1.15    1.78
  -1  17  -9    4.48    1.37
  -1  17  -9    7.32    1.54
   1 -17   9    3.21    2.03
   1 -17   9    5.60    1.92
  -1  17 -10    9.81    1.51
  -1  17 -10    7.71    1.72
  -1  17 -11    0.95    1.37
  -1  17 -11    0.41    1.20
   1 -17  11    0.89    1.84
   1 -17  11    0.03    1.69
  -1  17 -12    1.34    1.28
  -1  17 -12    0.59    1.17
   1 -17  12   -4.98    1.84
   1 -17  12   -0.80    1.61
  -1  17 -13    4.52    1.31
  -1  17 -13    3.68    1.25
   1 -17  13    2.12    1.64
   1 -17  13    2.86    2.36
  -1  17 -14    0.08    1.12
  -1  17 -14    2.81    1.11
   1 -17  14    0.97    1.61
   1 -17  14   -0.42    2.11
  -1  17 -15    2.29    1.12
  -1  17 -15    0.72    1.00
   1 -17  15    0.39    1.51
   1 -17  15    1.45    2.03
   1 -17  16    1.14    1.92
   1 -17  16    1.12    1.39
   1 -17  17    2.50    1.33
   1 -17  17    0.61    2.01
  -1  16   9   11.48    2.08
  -1  16   9    8.04    1.87
   1 -16  -9    9.19    2.09
   1 -16  -9    9.78    2.11
  -1  16   8   -0.86    1.65
  -1  16   8   -0.42    1.53
   1 -16  -8    1.54    1.83
   1 -16  -8   -0.22    1.78
  -1  16   7    4.49    1.65
  -1  16   7    2.14    1.51
   1 -16  -7    1.48    1.76
   1 -16  -7   -0.37    1.65
  -1  16   6    9.13    1.73
  -1  16   6   11.86    1.93
   1 -16  -6    6.18    2.11
   1 -16  -6   14.96    2.14
  -1  16   5    0.39    1.42
  -1  16   5    2.23    1.64
   1 -16  -5   -1.22    1.69
   1 -16  -5    1.45    1.86
  -1  16   4   20.86    2.17
  -1  16   4   15.54    1.93
   1 -16  -4   17.94    2.25
   1 -16  -4   15.51    2.36
  -1  16   3    3.62    1.61
  -1  16   3    4.31    1.53
   1 -16  -3    1.48    1.86
   1 -16  -3    1.05    1.76
  -1  16   1    5.87    1.65
  -1  16   1    6.57    1.70
   1 -16  -1    7.61    2.08
   1 -16  -1    9.14    2.03
  -1  16   0    2.53    1.44
  -1  16   0    2.50    1.62
   1 -16   0    2.71    1.79
   1 -16   0    2.42    1.86
  -1  16  -1   -0.95    1.56
  -1  16  -1    2.20    1.33
   1 -16   1    1.62    1.81
   1 -16   1    1.30    1.86
  -1  16  -2   11.42    1.86
  -1  16  -2   11.36    1.59
   1 -16   2   10.77    2.14
   1 -16   2    9.56    2.17
  -1  16  -3    2.08    1.28
  -1  16  -3    0.50    1.51
   1 -16   3    2.95    1.87
   1 -16   3    0.98    1.78
  -1  16  -4   18.05    1.95
  -1  16  -4   19.00    1.81
   1 -16   4   17.49    2.23
   1 -16   4   18.08    2.37
  -1  16  -5   13.47    1.67
  -1  16  -5   13.67    1.78
   1 -16   5   12.69    2.06
   1 -16   5   14.51    2.11
  -1  16  -6    7.12    1.47
  -1  16  -6   12.44    1.73
   1 -16   6    5.82    1.90
   1 -16   6    5.54    1.86
  -1  16  -7   28.98    2.12
  -1  16  -7   33.81    2.26
   1 -16   7   29.68    2.71
   1 -16   7   32.91    2.51
  -1  16  -9    0.51    1.20
  -1  16  -9    0.69    1.31
   1 -16   9    1.12    1.84
   1 -16   9    0.89    1.61
  -1  16 -10   26.54    1.95
  -1  16 -10   27.31    1.92
   1 -16  10   23.14    2.17
   1 -16  10   29.10    2.76
  -1  16 -11   -0.36    1.30
  -1  16 -11    1.09    1.15
   1 -16  11   -0.41    1.53
   1 -16  11    3.90    2.23
  -1  16 -12    8.74    1.34
  -1  16 -12    8.77    1.47
   1 -16  12    7.27    1.75
   1 -16  12    7.52    2.34
  -1  16 -13    7.16    1.40
  -1  16 -13    7.27    1.33
   1 -16  13    8.97    1.73
   1 -16  13    6.62    2.32
  -1  16 -14    1.54    1.19
  -1  16 -14    0.28    1.01
   1 -16  14    1.89    2.14
   1 -16  14   -2.18    1.45
  -1  16 -15   13.59    1.33
  -1  16 -15   14.48    1.26
   1 -16  15   11.87    2.51
   1 -16  15   14.54    1.72
  -1  16 -16    1.73    0.98
  -1  16 -16    0.51    1.00
   1 -16  16    2.40    1.39
   1 -16  16    0.20    2.25
  -1  16 -17    2.00    0.92
  -1  16 -17    2.26    0.87
   1 -16  18   16.41    2.09
   1 -16  18   19.61    1.62
   1 -16  19   -0.19    1.54
   1 -16  19   -1.09    1.08
   1 -16  20    5.31    0.90
   1 -16  20    4.40    1.15
  -1  15  11   -0.41    1.69
  -1  15  11   -1.33    1.53
   1 -15 -11   -0.81    1.79
   1 -15 -11    0.06    1.78
  -1  15  10   -0.27    1.73
  -1  15  10   -2.71    1.51
   1 -15 -10    1.34    1.75
   1 -15 -10    1.78    1.89
  -1  15   9   11.75    1.87
  -1  15   9   14.53    2.01
   1 -15  -9    9.10    2.29
   1 -15  -9   11.08    1.98
  -1  15   8   -0.06    1.51
  -1  15   8    1.50    1.54
   1 -15  -8    1.67    1.72
   1 -15  -8    1.48    1.97
  -1  15   7    3.26    1.56
  -1  15   7   -0.02    1.58
   1 -15  -7    1.78    1.83
   1 -15  -7    5.24    2.08
  -1  15   6   11.27    1.87
  -1  15   6    8.60    1.65
   1 -15  -6    6.87    2.14
   1 -15  -6   13.92    2.09
  -1  15   5    0.86    1.39
  -1  15   5    0.08    1.45
   1 -15  -5   -1.08    1.92
   1 -15  -5    0.08    1.79
  -1  15   4    4.52    1.69
  -1  15   4    5.52    1.69
   1 -15  -4    7.47    2.11
   1 -15  -4    7.93    2.11
  -1  15   3    6.30    1.67
  -1  15   3    4.13    1.56
   1 -15  -3    6.05    2.03
   1 -15  -3    4.76    1.90
  -1  15   2    9.41    1.73
  -1  15   2    9.56    1.70
   1 -15  -2    5.71    2.01
   1 -15  -2    6.58    1.87
  -1  15   1   22.97    2.11
  -1  15   1   20.86    2.04
   1 -15  -1   16.37    2.32
   1 -15  -1   18.24    2.28
  -1  15   0   12.36    1.79
  -1  15   0   14.48    1.75
   1 -15   0   14.18    2.23
   1 -15   0   14.96    2.09
  -1  15  -1    1.15    1.51
  -1  15  -1    0.56    1.37
   1 -15   1    2.32    1.73
   1 -15   1    1.56    1.72
  -1  15  -2   15.74    1.89
  -1  15  -2   18.29    1.81
   1 -15   2   15.81    2.22
   1 -15   2   18.33    2.20
  -1  15  -3   18.90    1.98
  -1  15  -3   22.58    1.87
   1 -15   3   23.40    2.42
   1 -15   3   19.75    2.20
  -1  15  -4    2.62    1.44
  -1  15  -4    1.75    1.30
   1 -15   4    2.25    1.75
   1 -15   4    0.23    1.70
  -1  15  -5   -2.34    1.36
  -1  15  -6   19.72    1.76
  -1  15  -6   17.62    1.75
   1 -15   6   15.98    2.17
   1 -15   6   15.68    2.11
  -1  15  -7   40.15    2.34
  -1  15  -7   37.20    2.17
   1 -15   7   33.80    2.71
   1 -15   7   36.54    2.54
  -1  15  -8   10.92    1.53
  -1  15  -8   11.59    1.50
   1 -15   8    9.92    2.04
   1 -15   8   12.15    1.86
  -1  15  -9    8.21    1.44
  -1  15  -9    6.77    1.36
   1 -15   9    3.95    2.04
   1 -15   9    8.49    1.73
  -1  15 -10   16.82    1.64
  -1  15 -10   14.67    1.48
   1 -15  10   15.90    2.50
   1 -15  10   14.78    1.86
  -1  15 -11    7.47    1.31
  -1  15 -11    6.83    1.20
   1 -15  11    6.10    2.23
   1 -15  11    7.60    1.56
  -1  15 -12    7.18    1.26
  -1  15 -12    5.12    1.22
   1 -15  12    6.15    2.29
   1 -15  12    6.41    1.59
  -1  15 -13    2.04    1.12
  -1  15 -13    0.69    1.06
   1 -15  13    2.65    2.32
   1 -15  13    1.12    1.42
  -1  15 -14   24.26    1.67
  -1  15 -14   23.20    1.48
   1 -15  14   16.66    2.67
   1 -15  14   21.24    1.93
  -1  15 -15    3.81    1.12
  -1  15 -15    1.53    0.92
   1 -15  15    0.41    2.08
   1 -15  15    2.06    1.34
  -1  15 -16   -0.59    1.00
  -1  15 -16    1.62    0.89
  -1  15 -17    6.80    0.98
  -1  15 -17    4.07    0.92
   1 -15  17    2.40    1.95
   1 -15  17    5.96    1.31
  -1  15 -18    6.79    0.90
  -1  15 -18    6.43    0.89
   1 -15  18    6.10    1.78
   1 -15  18    8.66    1.26
   1 -15  19   10.98    1.56
   1 -15  19   11.13    1.14
  -1  14  13    8.66    1.92
  -1  14  13   15.01    2.04
   1 -14 -13   10.77    2.08
   1 -14 -13   15.59    2.18
  -1  14  12    2.04    1.61
  -1  14  12    1.14    1.58
   1 -14 -12    4.20    1.95
   1 -14 -12    4.79    1.89
  -1  14  11   18.21    2.01
  -1  14  11   14.79    2.00
   1 -14 -11   10.75    2.23
   1 -14 -11   10.98    2.04
  -1  14  10    1.73    1.48
  -1  14  10    3.79    1.62
   1 -14 -10   -2.26    1.92
   1 -14 -10    0.11    1.76
  -1  14   9   -1.23    1.40
  -1  14   9   -0.17    1.48
   1 -14  -9    0.17    1.90
   1 -14  -9    3.57    1.79
  -1  14   8   34.06    2.40
  -1  14   8   35.11    2.54
   1 -14  -8   30.54    2.79
   1 -14  -8   26.45    2.51
  -1  14   7   -0.87    1.50
  -1  14   7    2.20    1.54
   1 -14  -7   -1.01    1.98
  -1  14   6    7.15    1.62
  -1  14   6    6.65    1.59
   1 -14  -6    6.35    2.03
   1 -14  -6    8.47    2.00
  -1  14   5   33.89    2.39
  -1  14   5   32.70    2.39
   1 -14  -5   31.71    2.82
   1 -14  -5   31.28    2.79
  -1  14   4    1.17    1.47
  -1  14   4    1.98    1.44
   1 -14  -4    0.41    1.83
   1 -14  -4   -0.08    1.78
  -1  14   3   81.81    3.56
  -1  14   3   75.00    3.37
   1 -14  -3   81.67    4.13
   1 -14  -3   78.97    3.84
  -1  14   2   44.70    2.61
  -1  14   2   48.21    2.70
   1 -14  -2   46.56    3.11
   1 -14  -2   42.89    2.82
  -1  14   1    0.39    1.44
  -1  14   1    2.79    1.42
   1 -14  -1    1.42    1.78
   1 -14  -1   -1.15    1.67
  -1  14   0   84.27    3.59
  -1  14   0   86.04    3.59
   1 -14   0   81.96    3.99
   1 -14   0   86.63    3.95
  -1  14  -1    3.45    1.44
  -1  14  -1    1.84    1.34
   1 -14   1    1.69    1.70
   1 -14   1    2.31    1.73
  -1  14  -2   23.45    2.01
  -1  14  -2   28.88    2.08
   1 -14   2   30.32    2.53
   1 -14   2   30.89    2.43
  -1  14  -4    0.22    1.42
  -1  14  -4    0.28    1.30
   1 -14   4    2.78    1.69
   1 -14   4    1.78    1.62
  -1  14  -5    7.68    1.50
  -1  14  -5    9.41    1.45
   1 -14   5    7.44    1.81
   1 -14   5    9.19    1.83
  -1  14  -6  178.50    5.77
  -1  14  -6  180.22    5.74
   1 -14   6  180.68    6.40
   1 -14   6  178.81    6.01
  -1  14  -7    1.62    1.30
  -1  14  -7    2.04    1.15
  -1  14  -8   44.77    2.23
  -1  14  -8   47.98    2.40
   1 -14   8   47.18    3.12
   1 -14   8   45.73    2.62
  -1  14  -9   14.03    1.51
  -1  14  -9   12.62    1.40
   1 -14   9   12.64    2.26
   1 -14   9   15.26    1.78
  -1  14 -10    0.92    1.19
  -1  14 -10    2.84    1.11
   1 -14  10   -1.37    2.17
   1 -14  10    2.06    1.42
  -1  14 -11  100.08    3.59
  -1  14 -11   94.17    3.34
   1 -14  11   96.60    4.40
   1 -14  11   93.93    3.60
  -1  14 -12   -0.30    1.11
  -1  14 -12   -0.81    1.03
   1 -14  12    0.69    2.17
   1 -14  12    0.84    1.34
  -1  14 -13   17.85    1.37
  -1  14 -13   19.02    1.50
   1 -14  13   15.37    2.40
   1 -14  13   20.30    1.72
  -1  14 -14   31.67    1.81
   1 -14  14   33.14    2.90
   1 -14  14   36.65    2.08
  -1  14 -15    1.53    0.95
  -1  14 -15    2.71    0.94
  -1  14 -16   66.61    2.42
  -1  14 -16   69.08    2.50
   1 -14  16   72.76    2.79
  -1  14 -17    6.05    0.92
  -1  14 -17    3.48    0.84
   1 -14  17    2.43    1.81
   1 -14  17    5.12    1.23
  -1  14 -18    0.84    0.72
  -1  14 -18    0.87    0.72
   1 -14  18    0.33    1.61
   1 -14  18    1.15    1.03
  -1  14 -19    2.75    0.56
  -1  14 -19    2.23    0.59
   1 -14  19    3.51    1.28
   1 -14  19    3.90    0.92
   1 -14  20   -0.83    0.61
   1 -14  20    0.48    0.73
  -1  13  15    2.54    1.73
  -1  13  15    0.02    1.69
   1 -13 -15    4.82    1.78
   1 -13 -15    2.84    1.76
  -1  13  14    6.72    1.81
  -1  13  14    3.31    1.62
   1 -13 -14    0.64    1.76
   1 -13 -14    5.10    1.93
  -1  13  13   -1.33    1.78
  -1  13  13    3.18    1.58
   1 -13 -13    2.14    1.83
   1 -13 -13   -0.53    1.86
  -1  13  12   -1.40    1.72
  -1  13  12   -0.09    1.44
   1 -13 -12   -0.28    1.69
   1 -13 -12    3.31    1.79
  -1  13  11   32.05    2.64
  -1  13  11   30.19    2.26
   1 -13 -11   25.26    2.56
   1 -13 -11   25.70    2.53
  -1  13  10    2.73    1.72
  -1  13  10    0.98    1.47
   1 -13 -10   -0.89    1.79
   1 -13 -10    4.07    1.76
  -1  13   8   27.29    2.26
   1 -13  -8   26.18    2.50
   1 -13  -8   28.15    2.59
  -1  13   7    1.95    1.51
  -1  13   7    4.38    1.44
   1 -13  -7    0.00    1.75
   1 -13  -7    0.76    1.83
  -1  13   6    0.06    1.50
  -1  13   6    1.75    1.36
   1 -13  -6    2.20    1.87
   1 -13  -6   -1.62    1.81
  -1  13   5    1.51    1.51
  -1  13   5   -1.56    1.34
   1 -13  -5   -2.45    1.79
   1 -13  -5    3.68    1.93
  -1  13   4    8.30    1.69
  -1  13   4   11.27    1.65
   1 -13  -4    7.04    2.00
   1 -13  -4    8.43    2.06
  -1  13   3    9.52    1.67
  -1  13   3    6.65    1.51
   1 -13  -3   11.22    2.04
   1 -13  -3    7.85    1.89
  -1  13   2   -0.39    1.44
  -1  13   2   -0.41    1.34
   1 -13  -2    0.56    1.75
   1 -13  -2   -0.50    1.65
  -1  13   1   10.16    1.61
  -1  13   1   10.19    1.56
   1 -13  -1    8.97    1.93
   1 -13  -1    6.93    1.84
  -1  13   0    2.64    1.40
  -1  13   0    4.67    1.37
   1 -13   0    6.24    1.83
   1 -13   0    3.23    1.72
  -1  13  -2    9.97    1.54
  -1  13  -2    6.32    1.42
   1 -13   2   11.56    2.04
   1 -13   2    7.41    1.70
  -1  13  -3   13.20    1.62
  -1  13  -3   12.58    1.54
   1 -13   3   13.31    2.04
   1 -13   3   10.11    1.75
  -1  13  -4   36.90    2.25
  -1  13  -4   33.50    2.04
   1 -13   4   36.39    2.68
   1 -13   4   38.52    2.43
  -1  13  -5    0.37    1.28
  -1  13  -5   -0.83    1.19
   1 -13   5    2.29    1.76
   1 -13   5   -0.73    1.42
   1 -13   6   31.27    2.14
   1 -13   6   29.26    2.45
  -1  13  -7    8.91    1.47
  -1  13  -7   10.14    1.37
   1 -13   7   11.91    2.03
   1 -13   7    8.69    1.53
  -1  13  -8    1.28    1.15
  -1  13  -8    1.53    1.25
   1 -13   8   -1.54    2.01
   1 -13   8    0.94    1.36
  -1  13  -9   58.22    2.57
  -1  13  -9   55.91    2.42
  -1  13 -10    3.73    1.20
  -1  13 -10    4.38    1.11
   1 -13  10    3.37    2.17
   1 -13  10    2.70    1.36
  -1  13 -11   58.64    2.50
   1 -13  11   58.07    2.61
   1 -13  11   65.60    3.51
  -1  13 -12   10.53    1.28
  -1  13 -12    8.75    1.22
   1 -13  12   10.72    1.45
   1 -13  12   11.33    2.34
  -1  13 -14    2.17    1.01
  -1  13 -14    2.00    0.86
   1 -13  14    0.45    1.84
   1 -13  14    0.70    1.14
  -1  13 -15   12.40    1.06
  -1  13 -15   14.50    1.23
   1 -13  15   14.78    1.39
   1 -13  15   15.62    2.34
  -1  13 -16   23.90    1.37
  -1  13 -16   23.42    1.28
   1 -13  16   25.68    1.58
   1 -13  16   18.29    2.18
  -1  13 -17   31.32    1.40
   1 -13  17   27.65    2.20
   1 -13  17   32.36    1.67
  -1  13 -18   29.37    1.31
  -1  13 -18   33.83    1.36
   1 -13  18   34.69    1.59
  -1  13 -19   16.55    0.75
  -1  13 -19   15.43    0.80
   1 -13  19   17.94    1.09
   1 -13  19   13.29    1.31
   1 -13  20   23.37    1.05
   1 -13  20   20.39    1.00
  -1  12  17   24.61    2.39
  -1  12  17   26.59    2.32
   1 -12 -17   23.47    2.34
   1 -12 -17   24.08    2.56
  -1  12  16   -0.27    1.58
  -1  12  16   -0.70    1.65
   1 -12 -16    1.69    1.86
   1 -12 -16   -1.17    1.70
  -1  12  15   12.84    2.09
  -1  12  15   15.42    1.93
   1 -12 -15   15.31    2.26
   1 -12 -15   15.07    2.18
  -1  12  14   -1.37    1.65
  -1  12  14    1.30    1.58
   1 -12 -14    1.59    1.70
   1 -12 -14    1.87    1.81
  -1  12  13   -0.70    1.40
  -1  12  13   -0.66    1.75
   1 -12 -13    0.51    1.61
   1 -12 -13    0.20    1.72
  -1  12  12   71.62    3.60
  -1  12  12   64.10    3.07
   1 -12 -12   59.85    3.35
   1 -12 -12   64.13    3.56
  -1  12  10    8.10    1.92
  -1  12  10    7.29    1.64
   1 -12 -10    7.46    1.84
   1 -12 -10    8.08    1.95
  -1  12   9   31.53    2.18
  -1  12   9   28.09    2.50
   1 -12  -9   28.65    2.53
   1 -12  -9   30.50    2.53
  -1  12   8   15.32    2.01
  -1  12   8   14.92    1.84
   1 -12  -8   19.39    2.29
   1 -12  -8   12.40    1.97
  -1  12   7  125.59    4.84
  -1  12   7  119.66    4.54
   1 -12  -7  123.55    4.90
   1 -12  -7  115.92    4.77
  -1  12   6   22.87    2.01
  -1  12   6   24.01    2.15
   1 -12  -6   24.08    2.32
   1 -12  -6   27.27    2.43
  -1  12   5   14.04    1.78
   1 -12  -5   10.49    1.98
   1 -12  -5   10.52    2.04
  -1  12   4   65.66    3.12
  -1  12   4   66.89    3.07
   1 -12  -4   63.33    3.32
   1 -12  -4   64.13    3.43
  -1  12   3   56.50    2.79
  -1  12   3   56.53    2.78
   1 -12  -3   61.79    3.45
   1 -12  -3   56.31    3.09
  -1  12   2   23.61    1.92
  -1  12   2   24.87    1.98
   1 -12  -2   26.14    2.26
   1 -12  -2   20.58    2.39
  -1  12   1   36.81    2.39
   1 -12  -1   34.70    3.00
  -1  12   0   17.16    1.76
  -1  12   0   18.80    1.75
   1 -12   0   18.74    1.97
   1 -12   0   16.24    2.15
  -1  12  -1   97.93    3.71
  -1  12  -1  102.33    3.74
   1 -12   1  106.91    4.43
   1 -12   1  106.85    4.13
  -1  12  -2   51.21    2.45
  -1  12  -2   51.07    2.53
   1 -12   2   51.19    2.67
   1 -12   2   48.93    2.96
  -1  12  -3   10.67    1.54
  -1  12  -3    6.05    1.31
   1 -12   3   10.45    1.61
   1 -12   3    9.71    1.95
  -1  12  -4   92.31    3.51
  -1  12  -4   83.70    3.20
   1 -12   4   87.28    3.82
   1 -12   4   84.77    3.42
  -1  12  -5    0.48    1.12
  -1  12  -5    2.70    1.30
   1 -12   5   -0.44    1.26
   1 -12   5    2.36    1.61
  -1  12  -6   97.29    3.59
  -1  12  -6   93.60    3.39
   1 -12   6  104.88    3.81
   1 -12   6   88.33    3.78
  -1  12  -7  530.04   14.68
  -1  12  -7  489.00   13.51
   1 -12   7  520.21   14.82
   1 -12   7  530.51   14.73
   1 -12   8   21.38    2.14
   1 -12   8   21.49    1.73
  -1  12  -9   11.97    1.37
  -1  12  -9   14.23    1.31
   1 -12   9   14.20    2.01
   1 -12   9   15.23    1.53
  -1  12 -10   68.90    2.54
  -1  12 -10   73.76    2.81
   1 -12  10   76.81    3.60
  -1  12 -12   36.82    1.83
  -1  12 -12   37.09    1.72
   1 -12  12   35.58    2.79
  -1  12 -13    9.39    0.98
  -1  12 -13   10.58    1.15
   1 -12  13    9.02    2.04
   1 -12  13    9.03    1.30
  -1  12 -14    5.12    0.97
  -1  12 -14    3.15    0.81
   1 -12  14    8.08    2.06
   1 -12  14    2.92    1.09
  -1  12 -15   83.98    2.82
  -1  12 -15   78.86    2.61
   1 -12  15   83.82    2.90
   1 -12  15   77.38    3.50
  -1  12 -16    2.65    0.84
  -1  12 -16    1.37    0.78
   1 -12  16    1.54    1.54
   1 -12  16    2.68    0.92
  -1  12 -17    4.28    0.75
  -1  12 -17    3.64    0.81
   1 -12  17    5.63    0.97
   1 -12  17    2.09    1.53
  -1  12 -18    0.31    0.64
  -1  12 -18    0.45    0.62
   1 -12  18    0.92    1.26
   1 -12  18    2.26    0.87
  -1  12 -19    1.93    0.50
  -1  12 -19    1.70    0.48
   1 -12  19    0.62    0.73
   1 -12  19    1.03    1.00
   1 -12  20   46.95    1.59
   1 -12  20   43.77    1.58
  -1  11  19   -0.69    1.56
  -1  11  19   -3.65    1.51
   1 -11 -19   -0.19    1.62
   1 -11 -19   -0.98    1.84
  -1  11  18    6.13    1.73
  -1  11  18    9.32    1.86
   1 -11 -18    6.66    1.84
   1 -11 -18    5.91    2.00
  -1  11  17    4.63    1.70
  -1  11  17    3.17    1.76
   1 -11 -17    1.33    1.86
   1 -11 -17    6.32    1.84
   1 -11 -16   -1.25    1.78
   1 -11 -16   -0.66    1.67
  -1  11  15    0.55    1.69
  -1  11  15    7.01    1.64
   1 -11 -15    2.17    1.84
   1 -11 -15    3.26    1.79
  -1  11  14    1.39    1.72
  -1  11  14   -1.87    1.37
   1 -11 -14   -0.67    1.64
   1 -11 -14   -1.56    1.64
  -1  11  12   -0.51    1.44
  -1  11  12    1.48    1.72
   1 -11 -12    0.55    1.64
   1 -11 -12    0.39    1.62
  -1  11  11   20.78    2.17
  -1  11  11   19.72    1.98
   1 -11 -11   20.77    2.28
   1 -11 -11   18.32    2.22
  -1  11  10   26.12    2.29
  -1  11  10   23.45    2.00
   1 -11 -10   23.73    2.39
   1 -11 -10   17.87    2.26
  -1  11   9   -0.27    1.61
  -1  11   9    2.00    1.47
   1 -11  -9    1.19    1.78
   1 -11  -9   -0.81    1.73
  -1  11   8    1.17    1.61
  -1  11   8    4.21    1.54
   1 -11  -8    0.98    1.76
   1 -11  -8    0.17    1.78
  -1  11   7    7.96    1.62
  -1  11   7    8.74    1.75
   1 -11  -7    9.75    1.95
   1 -11  -7    8.85    1.89
  -1  11   6    7.32    1.69
  -1  11   6    8.77    1.64
   1 -11  -6    6.23    1.83
   1 -11  -6    6.43    1.87
  -1  11   5   10.38    1.72
  -1  11   5    9.44    1.62
   1 -11  -5    8.64    1.92
   1 -11  -5   10.33    1.93
  -1  11   4   74.65    3.23
   1 -11  -4   73.54    3.53
  -1  11   3   94.65    3.68
  -1  11   3  100.81    3.76
   1 -11  -3  106.69    4.42
   1 -11  -3  101.09    4.09
  -1  11   2   37.07    2.17
  -1  11   2   36.65    2.23
   1 -11  -2   42.46    2.76
   1 -11  -2   39.69    2.48
  -1  11   1    2.45    1.34
  -1  11   1    2.95    1.28
   1 -11  -1    2.71    1.78
   1 -11  -1    2.57    1.51
  -1  11   0    3.34    1.33
  -1  11   0    2.59    1.22
   1 -11   0    2.62    1.42
   1 -11   0    1.25    1.65
  -1  11  -1   92.21    3.51
  -1  11  -1   96.72    3.57
   1 -11   1   84.02    3.71
  -1  11  -2  105.38    3.78
  -1  11  -2  100.42    3.59
   1 -11   2   97.19    3.96
   1 -11   2   94.60    3.57
  -1  11  -3    3.03    1.19
  -1  11  -3    2.01    1.22
   1 -11   3    1.42    1.61
   1 -11   3    3.37    1.31
  -1  11  -4   95.74    3.42
  -1  11  -4   89.62    3.28
   1 -11   4   98.36    3.95
  -1  11  -5   67.70    2.75
  -1  11  -5   67.89    2.70
   1 -11   5   68.73    2.84
   1 -11   5   68.23    3.15
  -1  11  -6    2.53    1.17
  -1  11  -6    3.54    1.11
   1 -11   6    4.43    1.23
   1 -11   6    5.55    1.59
  -1  11  -7    4.54    1.19
  -1  11  -7    4.79    1.09
   1 -11   7    4.06    1.64
   1 -11   7    2.48    1.17
  -1  11  -8   30.58    1.67
  -1  11  -8   31.19    1.79
   1 -11   8   33.59    2.31
  -1  11 -10   77.61    2.73
   1 -11  10   74.05    3.40
  -1  11 -11   30.32    1.54
  -1  11 -11   26.88    1.59
   1 -11  11   24.92    2.31
   1 -11  11   29.16    1.69
  -1  11 -12    8.61    1.08
  -1  11 -12    9.74    0.97
   1 -11  12   11.78    1.28
   1 -11  12   10.27    2.06
  -1  11 -13   92.42    3.07
  -1  11 -13   87.32    2.81
   1 -11  13   83.40    3.73
   1 -11  13   91.98    3.14
  -1  11 -14   33.62    1.47
  -1  11 -14   32.86    1.54
   1 -11  14   37.68    1.78
   1 -11  14   32.38    2.43
  -1  11 -15    8.99    0.87
  -1  11 -15   10.45    1.01
   1 -11  15    7.33    1.73
   1 -11  15    9.71    1.11
  -1  11 -16  136.84    4.06
  -1  11 -16  122.09    3.59
   1 -11  16  126.04    4.31
  -1  11 -17   16.99    1.03
  -1  11 -17   16.54    1.03
   1 -11  17   14.21    1.06
   1 -11  17   17.57    1.58
  -1  11 -18   58.22    1.95
  -1  11 -18   52.77    1.81
   1 -11  18   52.69    2.15
   1 -11  18   50.44    1.81
  -1  11 -19    3.40    0.56
  -1  11 -19    3.11    0.61
   1 -11  19    2.73    0.95
   1 -11  19    3.48    0.81
  -1  11 -20    6.35    0.51
  -1  11 -20    6.63    0.48
   1 -11  20    6.38    0.80
   1 -11  20    7.26    0.90
   1 -11  21   57.48    1.90
   1 -11  21   56.64    1.84
   1 -11  22   26.24    1.06
   1 -11  22   24.06    0.95
   1 -11  23    1.56    0.51
  -1  10  21   -2.31    1.56
   1 -10 -21    0.06    1.64
   1 -10 -21   -0.42    1.98
  -1  10  20    2.61    1.65
  -1  10  20    0.17    1.45
   1 -10 -20    1.53    1.81
   1 -10 -20    1.14    1.92
  -1  10  19   26.37    2.23
  -1  10  19   31.91    2.56
   1 -10 -19   23.30    2.47
   1 -10 -19   26.76    2.64
  -1  10  18   -0.83    1.50
  -1  10  18   -0.70    1.58
   1 -10 -18   -0.28    1.78
   1 -10 -18    0.87    1.81
  -1  10  17   47.32    2.75
  -1  10  17   48.54    2.98
   1 -10 -17   46.59    3.17
   1 -10 -17   47.92    3.06
  -1  10  16   23.37    2.23
  -1  10  16   23.73    2.11
   1 -10 -16   21.97    2.47
   1 -10 -16   22.34    2.36
  -1  10  14  163.52    5.94
  -1  10  14  154.50    5.46
   1 -10 -14  159.93    5.93
   1 -10 -14  167.73    6.18
  -1  10  13    1.39    1.65
  -1  10  13    1.23    1.48
   1 -10 -13    5.70    1.95
   1 -10 -13    1.89    1.70
  -1  10  12   50.24    2.75
  -1  10  12   56.58    3.06
   1 -10 -12   58.51    3.39
   1 -10 -12   54.61    3.20
  -1  10  11   76.74    3.31
  -1  10  11   76.92    3.53
   1 -10 -11   79.93    3.85
   1 -10 -11   68.08    3.46
  -1  10  10    2.08    1.45
  -1  10  10    0.53    1.56
   1 -10 -10    0.61    1.90
   1 -10 -10   -0.45    1.81
  -1  10   9   47.48    2.68
  -1  10   9   47.67    2.59
   1 -10  -9   42.92    2.76
   1 -10  -9   52.44    3.07
  -1  10   8   64.22    3.09
  -1  10   8   69.14    3.12
   1 -10  -8   69.42    3.50
   1 -10  -8   69.79    3.45
  -1  10   7    2.82    1.54
  -1  10   7    1.05    1.39
   1 -10  -7    5.09    1.75
   1 -10  -7    2.62    1.73
  -1  10   5   37.63    2.26
  -1  10   5   35.54    2.25
   1 -10  -5   35.59    2.42
   1 -10  -5   35.09    2.39
  -1  10   4  131.47    4.57
  -1  10   4  130.22    4.56
   1 -10  -4  127.59    4.74
   1 -10  -4  132.55    4.77
  -1  10   3  238.10    7.27
  -1  10   3  241.69    7.36
   1 -10  -3  237.17    7.52
   1 -10  -3  242.63    7.52
  -1  10   2   60.18    2.68
  -1  10   2   55.59    2.51
   1 -10  -2   56.39    2.93
   1 -10  -2   58.64    2.78
  -1  10   1  119.33    4.13
  -1  10   1  108.13    3.85
   1 -10  -1  113.47    4.09
   1 -10  -1  110.33    4.29
  -1  10   0  128.74    4.34
  -1  10   0  114.67    3.93
   1 -10   0  121.11    4.49
   1 -10   0  121.77    4.21
  -1  10  -1   87.52    3.25
  -1  10  -1   88.00    3.29
   1 -10   1   78.19    3.40
   1 -10   1   82.40    3.23
  -1  10  -2   35.64    1.90
  -1  10  -2   39.26    2.06
   1 -10   2   36.67    2.34
   1 -10   2   38.32    2.04
  -1  10  -3  119.75    3.98
  -1  10  -3  121.85    4.09
   1 -10   3  124.70    4.48
   1 -10   3  123.58    4.15
  -1  10  -4  152.60    4.84
  -1  10  -4  171.48    5.26
   1 -10   4  163.83    5.46
   1 -10   4  154.30    4.90
  -1  10  -5  518.96   14.28
  -1  10  -5  497.74   13.65
   1 -10   5  497.74   13.75
   1 -10   5  500.55   14.09
  -1  10  -6    7.40    1.19
  -1  10  -6    6.38    1.06
   1 -10   6    6.49    1.50
   1 -10   6    7.82    1.25
  -1  10  -8  191.61    5.60
  -1  10  -8  183.65    5.51
   1 -10   8  175.54    5.59
   1 -10   8  184.74    5.51
  -1  10  -9    7.61    0.97
  -1  10  -9    5.73    1.06
   1 -10   9    7.63    1.64
   1 -10   9    4.31    1.01
  -1  10 -10   97.16    3.11
  -1  10 -10  102.67    3.37
   1 -10  10   96.94    3.79
   1 -10  10  103.81    3.39
  -1  10 -11   71.95    2.57
  -1  10 -11   69.92    2.36
   1 -10  11   64.74    2.98
   1 -10  11   75.77    2.65
  -1  10 -12   -0.59    1.03
  -1  10 -12    1.50    0.80
   1 -10  12    1.64    0.90
   1 -10  12   -1.75    1.54
  -1  10 -13   69.84    2.47
  -1  10 -13   65.94    2.20
   1 -10  13   70.25    3.12
   1 -10  13   73.91    2.51
  -1  10 -14    8.69    0.86
  -1  10 -14    7.80    1.00
   1 -10  14    9.49    1.64
   1 -10  14    5.21    1.00
  -1  10 -15   24.51    1.17
  -1  10 -15   22.70    1.19
   1 -10  15   25.99    1.93
   1 -10  15   28.32    1.47
  -1  10 -16   93.51    2.86
  -1  10 -16   96.29    3.00
   1 -10  16   96.96    3.04
   1 -10  16   90.09    3.26
  -1  10 -17    0.59    0.78
  -1  10 -17    1.70    0.70
   1 -10  17   -0.37    0.80
   1 -10  17    2.32    1.19
  -1  10 -18   11.48    0.98
  -1  10 -18   12.48    0.87
   1 -10  18   14.23    1.26
   1 -10  18   13.51    1.05
  -1  10 -19   24.82    1.23
  -1  10 -19   27.24    1.15
   1 -10  19   24.11    1.23
   1 -10  19   25.00    1.28
  -1  10 -20    3.67    0.62
  -1  10 -20    3.95    0.78
   1 -10  20    4.01    0.86
   1 -10  20    3.95    0.87
  -1  10 -21   65.92    2.03
  -1  10 -21   69.82    2.29
   1 -10  21   64.71    2.22
   1 -10  21   66.98    2.26
  -1  10 -22    5.63    0.69
  -1  10 -22    4.85    0.81
   1 -10  22    3.53    0.81
   1 -10  22    6.12    0.90
  -1  10 -23    7.60    0.87
  -1  10 -23    5.88    0.66
   1 -10  23    6.10    0.83
   1 -10  23    6.63    0.89
  -1  10 -24    5.84    0.81
  -1  10 -24    5.40    0.67
   1 -10  24    5.18    0.87
   1 -10  24    4.48    0.83
  -1  10 -25    3.12    0.75
  -1  10 -25    1.39    0.55
   1 -10  25    2.73    0.84
   1 -10  25    2.20    0.80
   1 -10  26    1.20    0.86
   1 -10  26    0.05    0.80
   1 -10  27    2.09    0.84
   1 -10  27    0.86    0.92
   1 -10  28    1.76    0.87
   1 -10  28    3.67    0.98
  -1   9  22   14.26    1.98
  -1   9  22   11.30    1.90
   1  -9 -22   11.05    1.92
   1  -9 -22   12.37    2.29
  -1   9  21    2.22    1.67
  -1   9  21    1.92    1.53
   1  -9 -21    0.33    1.92
   1  -9 -21    2.76    1.76
  -1   9  20    0.72    1.61
  -1   9  20    2.08    1.50
   1  -9 -20    1.17    1.83
   1  -9 -20   -0.11    1.69
  -1   9  19   16.70    2.01
  -1   9  19   16.76    1.98
   1  -9 -19   15.76    2.31
   1  -9 -19   17.54    2.26
  -1   9  18   17.12    2.00
  -1   9  18   18.15    2.08
   1  -9 -18   17.55    2.20
   1  -9 -18   17.96    2.37
  -1   9  17    5.88    1.69
   1  -9 -17    1.83    1.86
  -1   9  16   -0.06    1.47
  -1   9  16    1.15    1.47
   1  -9 -16    1.00    1.79
   1  -9 -16   -2.95    1.70
  -1   9  15   -0.53    1.50
  -1   9  15   -1.45    1.59
   1  -9 -15    1.73    1.78
   1  -9 -15   -0.67    1.87
  -1   9  14   81.12    3.70
  -1   9  14   75.00    3.42
   1  -9 -14   77.55    3.74
   1  -9 -14   83.23    3.96
  -1   9  13   -0.28    1.54
  -1   9  13    0.17    1.47
   1  -9 -13    1.12    1.84
   1  -9 -13   -0.95    1.58
  -1   9  12   -0.42    1.53
  -1   9  12   -1.54    1.40
   1  -9 -12   -1.54    1.86
   1  -9 -12   -0.37    1.65
  -1   9  11  177.10    5.98
  -1   9  11  174.76    5.85
   1  -9 -11  178.50    6.26
   1  -9 -11  175.22    6.21
  -1   9  10    5.80    1.64
  -1   9  10    8.16    1.64
   1  -9 -10    7.63    2.22
  -1   9   9   38.15    2.40
  -1   9   9   39.87    2.39
   1  -9  -9   44.17    2.84
   1  -9  -9   41.35    2.68
  -1   9   7   25.50    1.93
  -1   9   7   22.50    1.84
   1  -9  -7   21.70    2.03
   1  -9  -7   24.31    2.20
  -1   9   6   25.75    1.97
  -1   9   6   29.47    2.01
   1  -9  -6   24.14    2.03
   1  -9  -6   28.83    2.22
  -1   9   5   -0.58    1.23
  -1   9   5   -1.20    1.28
   1  -9  -5    0.45    1.50
   1  -9  -5   -0.27    1.36
  -1   9   4    2.06    1.25
  -1   9   4    3.12    1.26
   1  -9  -4   -0.12    1.45
   1  -9  -4    2.76    1.40
  -1   9   3   40.01    2.17
  -1   9   3   46.56    2.36
   1  -9  -3   41.55    2.28
   1  -9  -3   44.94    2.50
  -1   9   2   46.00    2.22
  -1   9   2   44.86    2.23
   1  -9  -2   46.90    2.37
   1  -9  -2   49.18    2.57
  -1   9   1   15.88    1.51
  -1   9   1   15.38    1.42
   1  -9  -1   13.65    1.73
   1  -9  -1   14.78    1.48
  -1   9   0   13.36    1.31
  -1   9   0   14.87    1.40
   1  -9   0   11.69    1.37
   1  -9   0   16.23    1.81
  -1   9  -1   35.70    1.90
  -1   9  -1   34.80    1.84
   1  -9   1   33.78    2.20
   1  -9   1   34.20    1.87
  -1   9  -2  211.27    6.27
  -1   9  -2  225.62    6.69
   1  -9   2  220.32    6.83
   1  -9   2  217.35    6.49
  -1   9  -3   32.95    1.79
  -1   9  -3   31.91    1.70
   1  -9   3   29.51    1.98
   1  -9   3   36.20    1.84
  -1   9  -4  550.95   15.07
  -1   9  -4  513.66   14.04
   1  -9   4  541.59   14.79
   1  -9   4  553.91   15.38
  -1   9  -6  125.82    3.99
  -1   9  -6  131.57    4.06
   1  -9   6  134.87    4.21
   1  -9   6  134.23    4.51
  -1   9  -7  136.62    4.21
  -1   9  -7  136.62    4.12
   1  -9   7  142.61    4.71
   1  -9   7  147.25    4.49
  -1   9  -8   67.12    2.32
  -1   9  -8   64.46    2.39
   1  -9   8   65.80    2.89
   1  -9   8   68.97    2.50
  -1   9  -9  495.71   13.37
  -1   9  -9  527.39   14.32
   1  -9   9  522.55   14.14
   1  -9   9  516.00   14.35
  -1   9 -10   21.84    1.14
  -1   9 -10   19.75    1.28
   1  -9  10   24.54    1.89
   1  -9  10   23.33    1.33
  -1   9 -11   24.97    1.34
  -1   9 -11   25.96    1.23
   1  -9  11   25.67    1.37
   1  -9  11   30.04    2.11
  -1   9 -12   54.97    2.06
  -1   9 -12   54.16    1.89
   1  -9  12   52.47    2.54
   1  -9  13    5.48    1.48
   1  -9  13    5.29    0.87
  -1   9 -14  154.77    4.56
  -1   9 -14  152.55    4.34
   1  -9  14  160.09    5.06
   1  -9  14  154.64    4.49
  -1   9 -15    1.01    0.89
  -1   9 -15    0.20    0.70
   1  -9  15    1.44    0.86
   1  -9  15    3.67    1.26
  -1   9 -16   22.89    1.14
  -1   9 -16   19.41    1.28
   1  -9  16   17.55    1.51
  -1   9 -17  104.12    3.31
  -1   9 -17   98.11    2.96
   1  -9  17   91.93    2.86
   1  -9  17   97.71    3.25
  -1   9 -18   21.50    1.30
  -1   9 -18   22.50    1.09
   1  -9  18   26.09    1.42
   1  -9  18   23.75    1.23
  -1   9 -19   77.44    2.68
  -1   9 -19   83.60    2.57
   1  -9  19   82.14    2.64
   1  -9  19   86.05    2.89
  -1   9 -20    1.73    1.06
  -1   9 -20    0.62    0.72
   1  -9  20    2.25    0.81
   1  -9  20    1.89    0.89
  -1   9 -21   10.31    1.37
  -1   9 -21    6.91    0.84
   1  -9  21    9.11    1.08
   1  -9  21    6.29    0.87
  -1   9 -22   46.00    2.28
  -1   9 -22   53.55    1.93
   1  -9  22   48.98    2.03
   1  -9  22   50.52    1.93
  -1   9 -23   12.03    1.48
  -1   9 -23   15.20    1.11
   1  -9  23   12.15    1.09
   1  -9  23   16.38    1.30
  -1   9 -24    0.39    1.34
  -1   9 -24    2.65    0.84
   1  -9  24    1.61    0.98
   1  -9  24    3.89    0.95
  -1   9 -25    7.15    1.64
  -1   9 -25    8.41    0.98
   1  -9  25    8.24    1.12
   1  -9  25    8.41    1.03
  -1   9 -26    0.36    0.92
  -1   9 -26   -1.25    1.50
   1  -9  26    2.04    0.94
   1  -9  26    0.33    1.01
   1  -9  27   21.31    1.40
   1  -9  27   19.68    1.48
   1  -9  28   40.04    2.03
   1  -9  28   38.21    1.92
  -1   8  24   19.19    2.22
  -1   8  24   22.70    2.25
   1  -8 -24   18.33    2.51
   1  -8 -24   23.00    2.29
  -1   8  23   11.33    1.89
  -1   8  23   15.15    2.01
   1  -8 -23   13.76    2.14
   1  -8 -23   14.14    2.42
  -1   8  22   -0.72    1.56
  -1   8  22   -1.40    1.42
   1  -8 -22   -0.06    1.98
   1  -8 -22    1.98    1.93
  -1   8  21   27.90    2.28
  -1   8  21   26.51    2.37
   1  -8 -21   28.23    2.57
   1  -8 -21   27.35    2.67
  -1   8  20    9.25    1.75
  -1   8  20   10.22    1.78
   1  -8 -20    8.33    2.11
   1  -8 -20    6.07    1.89
  -1   8  19    3.40    1.51
  -1   8  19    2.39    1.61
   1  -8 -19    4.68    1.84
   1  -8 -19   -0.94    1.84
  -1   8  18   99.55    4.18
  -1   8  18  102.67    4.15
   1  -8 -18  105.02    4.60
   1  -8 -18  109.47    4.62
  -1   8  17    0.72    1.48
  -1   8  17    0.23    1.64
   1  -8 -17    2.28    1.86
   1  -8 -17    2.73    1.75
  -1   8  16   31.55    2.32
  -1   8  16   29.57    2.26
   1  -8 -16   32.72    2.70
   1  -8 -16   34.28    2.62
  -1   8  15   54.10    2.93
  -1   8  15   60.82    3.03
   1  -8 -15   58.00    3.11
   1  -8 -15   59.31    3.31
  -1   8  14    0.83    1.51
  -1   8  14    3.06    1.48
   1  -8 -14   -1.03    1.53
   1  -8 -14    2.51    1.87
  -1   8  13  146.34    5.18
  -1   8  13  136.32    4.93
   1  -8 -13  145.83    5.40
   1  -8 -13  141.10    5.23
   1  -8 -12    6.58    1.95
   1  -8 -12    6.16    1.79
  -1   8  11   35.26    2.32
  -1   8  11   30.88    2.23
   1  -8 -11   27.49    2.31
   1  -8 -11   35.28    2.56
  -1   8   9    9.61    1.54
  -1   8   9    8.36    1.50
   1  -8  -9    6.58    1.79
   1  -8  -9    9.85    1.83
  -1   8   8   82.93    3.34
  -1   8   8   87.52    3.50
   1  -8  -8   95.66    3.93
   1  -8  -8   90.06    3.73
  -1   8   7  166.95    5.46
  -1   8   7  164.15    5.37
   1  -8  -7  171.79    5.80
   1  -8  -7  167.58    5.62
  -1   8   6    8.46    1.37
  -1   8   6    8.24    1.40
   1  -8  -6    8.60    1.69
   1  -8  -6    6.18    1.47
  -1   8   5  199.72    6.16
  -1   8   5  198.16    6.13
   1  -8  -5  202.84    6.46
   1  -8  -5  195.66    6.19
  -1   8   4   68.00    2.79
  -1   8   4   66.08    2.75
   1  -8  -4   67.67    2.86
   1  -8  -4   62.41    2.81
  -1   8   3    3.64    1.23
  -1   8   3    1.83    1.17
   1  -8  -3    5.06    1.34
   1  -8  -3    2.54    1.17
  -1   8   2  429.55   12.00
  -1   8   2  467.94   13.04
   1  -8  -2  450.46   12.70
   1  -8  -2  486.35   13.54
  -1   8   1    5.91    1.17
  -1   8   1    5.07    1.12
   1  -8  -1    3.67    1.34
   1  -8  -1    4.35    1.14
  -1   8   0  529.10   14.53
  -1   8   0  552.82   15.18
   1  -8   0  575.29   15.79
   1  -8   0  585.43   16.26
  -1   8  -1   22.81    1.51
  -1   8  -1   21.28    1.53
   1  -8   1   22.02    1.54
   1  -8   1   23.36    1.89
  -1   8  -2   30.74    1.70
   1  -8   2   33.31    1.78
  -1   8  -3  105.23    3.54
  -1   8  -4  107.71    3.56
   1  -8   4  119.27    4.10
   1  -8   4  114.95    3.70
  -1   8  -5   50.57    2.09
  -1   8  -5   47.50    1.92
   1  -8   5   48.82    1.98
   1  -8   5   47.93    2.29
  -1   8  -6  561.56   15.29
   1  -8   6  553.60   15.31
  -1   8  -7   14.09    1.25
  -1   8  -7   13.50    1.06
   1  -8   7   13.50    1.61
   1  -8   7   16.13    1.15
  -1   8  -8  150.91    4.37
  -1   8  -8  153.64    4.56
   1  -8   8  164.30    4.81
   1  -8   8  152.15    4.87
  -1   8  -9  194.10    5.59
  -1   8  -9  186.77    5.26
   1  -8   9  186.61    5.34
   1  -8   9  180.22    5.55
  -1   8 -10    7.63    0.76
  -1   8 -10    9.94    1.05
   1  -8  10    8.29    0.89
   1  -8  10    8.64    1.48
  -1   8 -11  110.58    3.45
  -1   8 -11  102.95    3.07
   1  -8  11  101.50    3.11
   1  -8  11  105.26    3.67
  -1   8 -12   18.96    1.22
  -1   8 -12   17.26    0.94
   1  -8  12   18.33    1.08
   1  -8  12   19.80    1.62
  -1   8 -13   24.84    1.37
  -1   8 -13   21.86    1.05
   1  -8  13   25.04    1.20
   1  -8  13   22.81    1.67
  -1   8 -14  331.72    9.13
  -1   8 -14  338.43    9.16
   1  -8  14  335.00    9.41
   1  -8  14  329.07    8.93
  -1   8 -15    6.83    1.05
  -1   8 -15    5.77    0.83
   1  -8  15    6.33    1.20
   1  -8  15    6.94    0.84
  -1   8 -16    8.61    1.19
  -1   8 -16    7.94    0.86
   1  -8  16    8.69    0.89
   1  -8  16    9.27    1.20
  -1   8 -17   50.29    1.79
  -1   8 -17   51.49    2.25
  -1   8 -18   52.29    2.31
  -1   8 -18   55.30    1.97
   1  -8  18   53.19    2.12
   1  -8  18   51.57    1.92
  -1   8 -19   17.34    1.09
  -1   8 -19   21.03    1.81
   1  -8  19   19.30    1.20
   1  -8  19   19.38    1.34
  -1   8 -20   28.23    2.04
  -1   8 -20   28.74    1.40
   1  -8  20   25.85    1.40
   1  -8  20   30.91    1.61
  -1   8 -21   61.35    2.89
  -1   8 -21   68.20    2.39
   1  -8  21   59.56    2.22
   1  -8  21   64.61    2.47
  -1   8 -22   42.32    2.56
  -1   8 -22   43.42    1.81
   1  -8  22   44.36    2.01
  -1   8 -23   20.52    2.17
  -1   8 -23   22.83    1.37
   1  -8  23   26.26    1.64
   1  -8  23   20.33    1.34
  -1   8 -24    3.03    1.72
  -1   8 -24    2.48    0.97
   1  -8  24    1.50    1.09
   1  -8  24    2.11    0.98
  -1   8 -25   64.60    3.39
  -1   8 -25   64.53    2.48
   1  -8  26    0.39    1.15
   1  -8  26    1.61    1.05
  -1   8 -27   33.58    2.56
   1  -8  27   37.70    2.09
   1  -8  27   32.10    1.81
  -1   8 -28    4.51    1.75
  -1   8 -28    3.50    1.20
   1  -8  28    5.21    1.31
   1  -8  28    3.00    1.15
   1  -8  29    0.51    1.11
   1  -8  29    1.65    1.30
   1  -8  30    1.98    1.20
   1  -8  30    5.20    1.40
  -1   7  26    4.12    1.75
   1  -7 -26   -0.64    1.70
  -1   7  25    2.20    1.62
  -1   7  25    4.38    1.61
   1  -7 -25    2.57    1.93
   1  -7 -25    2.59    1.65
  -1   7  24    2.03    1.56
  -1   7  24    2.84    1.62
   1  -7 -24    1.72    1.83
   1  -7 -24    3.92    1.95
  -1   7  23    1.17    1.56
  -1   7  23   -0.56    1.51
   1  -7 -23    3.06    1.76
   1  -7 -23   -1.45    1.79
  -1   7  22   -1.69    1.48
  -1   7  22   -1.15    1.45
   1  -7 -22   -0.66    1.84
   1  -7 -22    0.28    1.81
  -1   7  21   43.58    2.64
  -1   7  21   40.94    2.68
   1  -7 -21   42.61    3.07
   1  -7 -21   46.75    3.11
  -1   7  20    2.47    1.65
   1  -7 -20    0.44    1.84
  -1   7  19    0.05    1.59
  -1   7  19    2.81    1.56
   1  -7 -19    1.97    1.79
   1  -7 -19    3.26    1.89
  -1   7  18   46.72    2.75
  -1   7  18   47.00    2.78
   1  -7 -18   52.01    3.12
   1  -7 -18   50.62    3.11
  -1   7  17    9.05    1.64
  -1   7  17    7.43    1.70
   1  -7 -17    7.85    2.01
   1  -7 -17    8.71    1.97
  -1   7  16   25.59    2.12
  -1   7  16   30.64    2.29
   1  -7 -16   29.82    2.40
   1  -7 -16   29.01    2.53
  -1   7  15   -1.20    1.51
  -1   7  15   -1.30    1.47
   1  -7 -15    0.44    1.64
   1  -7 -15   -0.20    1.78
  -1   7  14   51.41    2.79
  -1   7  14   47.50    2.71
   1  -7 -14   48.46    2.82
   1  -7 -14   59.48    3.15
  -1   7  13  139.04    4.93
  -1   7  13  141.13    4.93
   1  -7 -13  148.60    5.38
   1  -7 -13  144.11    5.23
  -1   7  12   40.74    2.81
  -1   7  11    5.45    1.50
  -1   7  11    6.23    1.58
   1  -7 -11    7.93    1.73
   1  -7 -11    8.39    1.70
  -1   7  10   53.18    2.65
  -1   7  10   56.62    2.71
   1  -7 -10   54.58    2.87
   1  -7 -10   52.54    2.82
  -1   7   9   55.63    2.65
  -1   7   9   61.68    2.76
   1  -7  -9   59.06    2.92
   1  -7  -9   61.49    2.95
  -1   7   8   28.34    1.92
  -1   7   8   34.19    2.08
   1  -7  -8   35.04    2.25
   1  -7  -8   28.44    2.15
  -1   7   7   11.34    1.47
  -1   7   7    8.43    1.40
   1  -7  -7    8.46    1.67
   1  -7  -7    6.23    1.53
  -1   7   6   61.55    2.65
  -1   7   6   65.13    2.68
   1  -7  -6   62.30    2.84
   1  -7  -6   67.41    2.89
  -1   7   5   45.42    2.20
  -1   7   5   43.31    2.20
   1  -7  -5   46.39    2.48
   1  -7  -5   46.29    2.26
  -1   7   4  204.40    6.16
  -1   7   4  215.79    6.49
   1  -7  -4  213.14    6.62
   1  -7  -4  203.78    6.23
  -1   7   3  195.82    5.96
  -1   7   3  185.52    5.66
   1  -7  -3  190.67    5.98
   1  -7  -3  187.71    5.77
  -1   7   2  202.06    6.09
  -1   7   2  188.80    5.76
   1  -7  -2  197.07    5.98
   1  -7  -2  191.45    5.96
  -1   7   1  755.82   20.50
  -1   7   1  726.48   19.68
   1  -7  -1  707.60   19.18
   1  -7  -1  714.47   19.49
  -1   7  -1    8.11    1.25
  -1   7  -1    9.53    1.25
   1  -7   1    7.44    1.51
   1  -7   1    6.97    1.19
  -1   7  -2  700.11   18.82
  -1   7  -2  744.27   20.07
   1  -7   2  719.77   19.36
   1  -7   2  747.55   20.25
  -1   7  -3    9.64    1.23
  -1   7  -3    7.29    1.12
   1  -7   3   11.27    1.53
   1  -7   3    8.86    1.14
  -1   7  -4  136.67    4.13
  -1   7  -4  146.76    4.51
   1  -7   4  140.01    4.51
   1  -7   4  140.87    4.28
  -1   7  -5  505.07   13.73
  -1   7  -5  468.09   12.65
   1  -7   5  491.19   13.53
   1  -7   5  491.03   13.29
  -1   7  -6   76.92    2.65
  -1   7  -6   70.35    2.37
   1  -7   6   68.33    2.68
  -1   7  -7  221.10    6.32
  -1   7  -7  217.66    6.09
   1  -7   7  220.94    6.18
   1  -7   7  212.51    6.29
  -1   7  -8    6.43    0.97
  -1   7  -8    7.90    0.84
   1  -7   8    7.41    1.42
   1  -7   8    6.07    0.89
  -1   7  -9   25.39    1.31
  -1   7  -9   28.32    1.20
   1  -7   9   27.35    1.75
   1  -7   9   27.74    1.30
  -1   7 -10  558.28   15.01
  -1   7 -10  528.63   14.07
   1  -7  10  535.66   14.29
   1  -7  10  520.68   14.25
  -1   7 -11   16.01    0.87
  -1   7 -11   14.45    1.11
   1  -7  11   14.89    1.47
   1  -7  11   15.35    0.94
  -1   7 -12    6.29    1.01
  -1   7 -12    7.91    0.73
   1  -7  12    9.36    0.83
   1  -7  12    7.93    1.28
  -1   7 -13  213.14    5.90
  -1   7 -13  215.48    6.18
   1  -7  13  193.17    5.35
   1  -7  13  203.78    5.96
  -1   7 -14   11.64    1.20
  -1   7 -14   10.05    0.86
   1  -7  14   10.02    0.84
   1  -7  14   12.26    1.30
  -1   7 -15  179.28    5.38
  -1   7 -15  172.57    4.91
   1  -7  15  162.74    4.63
   1  -7  15  168.67    5.06
  -1   7 -16    0.42    1.25
  -1   7 -16   -0.72    0.75
   1  -7  16    1.70    0.75
   1  -7  16    1.78    1.00
  -1   7 -17    4.57    1.47
  -1   7 -17    8.50    0.95
   1  -7  17    8.75    1.12
   1  -7  17    6.09    0.90
  -1   7 -18  136.61    4.57
  -1   7 -18  136.59    4.07
   1  -7  18  143.49    4.43
   1  -7  18  135.93    4.07
  -1   7 -19    1.51    1.54
  -1   7 -19    1.20    0.86
   1  -7  19    0.56    0.89
   1  -7  19    2.65    1.06
  -1   7 -20    9.27    1.05
  -1   7 -20    6.79    1.78
   1  -7  20   10.16    1.14
   1  -7  20    8.55    1.20
  -1   7 -21  155.02    5.45
  -1   7 -21  153.85    4.65
   1  -7  21  156.50    4.73
   1  -7  21  157.59    4.90
  -1   7 -22   42.67    1.90
  -1   7 -22   43.61    2.90
   1  -7  22   43.27    2.14
  -1   7 -24   89.22    3.21
  -1   7 -24  103.89    4.43
   1  -7  24   87.19    3.17
   1  -7  24   92.85    3.37
  -1   7 -25   15.48    2.28
  -1   7 -25   15.84    1.37
   1  -7  25   14.78    1.54
   1  -7  25   15.09    1.53
  -1   7 -26   94.46    4.34
  -1   7 -26  105.45    3.64
   1  -7  26  100.83    3.62
   1  -7  26   96.26    3.54
  -1   7 -27    9.89    2.12
  -1   7 -27   10.56    1.36
   1  -7  27    7.93    1.48
   1  -7  27    7.60    1.44
  -1   7 -28   13.47    2.14
  -1   7 -28   14.81    1.56
   1  -7  28   14.03    1.65
   1  -7  28   13.17    1.58
  -1   7 -29   16.68    2.32
  -1   7 -29   19.18    1.72
   1  -7  29   17.91    1.69
   1  -7  29   19.02    1.76
   1  -7  30    1.73    1.39
   1  -7  30    1.30    1.50
   1  -7  31   15.88    1.83
   1  -7  31   13.90    1.84
  -1   6  27    5.13    1.72
  -1   6  27    6.91    1.72
   1  -6 -27    1.86    2.00
   1  -6 -27    6.87    1.78
  -1   6  26    5.12    1.64
  -1   6  26    1.84    1.54
   1  -6 -26    6.16    2.15
   1  -6 -26    1.37    1.70
  -1   6  25   22.33    2.12
  -1   6  25   24.56    2.23
   1  -6 -25   22.64    2.37
   1  -6 -25   22.31    2.45
  -1   6  24    0.44    1.54
  -1   6  24   -0.03    1.47
   1  -6 -24    0.31    1.79
   1  -6 -24    2.36    1.79
  -1   6  23   28.24    2.26
  -1   6  23   33.22    2.50
   1  -6 -23   27.37    2.65
   1  -6 -23   33.19    2.68
  -1   6  21    8.68    1.62
  -1   6  21    8.83    1.70
   1  -6 -21    5.54    1.81
   1  -6 -21    9.86    2.04
  -1   6  20   30.60    2.32
  -1   6  20   28.60    2.29
   1  -6 -20   33.14    2.70
   1  -6 -20   32.08    2.54
  -1   6  19   18.74    1.97
  -1   6  19   21.31    2.08
   1  -6 -19   19.69    2.20
   1  -6 -19   22.13    2.34
  -1   6  18   60.09    3.00
  -1   6  18   62.66    3.07
   1  -6 -18   60.98    3.23
   1  -6 -18   62.48    3.26
  -1   6  17  171.79    5.80
  -1   6  17  159.93    5.55
   1  -6 -17  168.83    5.96
   1  -6 -17  166.64    5.84
  -1   6  16    8.08    1.65
   1  -6 -16    4.04    1.56
   1  -6 -16    4.74    1.69
  -1   6  15  156.50    5.40
  -1   6  15  160.71    5.54
   1  -6 -15  155.20    5.51
   1  -6 -15  156.34    5.57
  -1   6  14  204.09    6.55
  -1   6  14  182.87    6.26
   1  -6 -14  206.12    6.77
   1  -6 -14  191.45    6.74
  -1   6  13   11.05    1.61
  -1   6  13   13.45    1.75
   1  -6 -13   16.12    1.86
   1  -6 -13   13.29    1.76
  -1   6  12   56.53    2.75
  -1   6  12   60.07    2.81
   1  -6 -12   59.46    2.96
   1  -6 -12   56.12    2.81
  -1   6  11   16.65    1.70
  -1   6  11   19.97    1.83
   1  -6 -11   15.37    1.75
   1  -6 -11   18.21    1.90
  -1   6  10   12.90    1.53
  -1   6  10   10.95    1.50
   1  -6 -10   12.70    1.70
   1  -6 -10   10.64    1.58
  -1   6   9  359.50   10.34
  -1   6   9  361.37   10.38
   1  -6  -9  364.02   10.58
   1  -6  -9  356.84   10.39
  -1   6   8   23.25    1.65
  -1   6   8   27.84    1.84
   1  -6  -8   26.26    1.87
   1  -6  -8   25.32    1.89
  -1   6   7  125.87    4.24
  -1   6   7  124.03    4.20
   1  -6  -7  129.16    4.51
   1  -6  -7  133.11    4.51
  -1   6   6  386.49   10.94
  -1   6   6  387.11   10.94
  -1   6   5   11.67    1.47
  -1   6   5    8.53    1.34
   1  -6  -5   12.42    1.67
   1  -6  -5   10.13    1.39
  -1   6   4  446.09   12.40
  -1   6   4  418.63   11.67
   1  -6  -4  439.23   12.26
   1  -6  -4  454.68   12.78
  -1   6   3  153.41    4.82
  -1   6   3  163.37    5.04
   1  -6  -3  163.52    5.10
   1  -6  -3  155.52    5.01
  -1   6   1 1216.89   32.35
  -1   6   1 1177.88   31.36
   1  -6  -1 1173.36   31.19
   1  -6  -1 1149.17   30.69
  -1   6   0   25.46    1.56
  -1   6   0   25.87    1.51
   1  -6   0   26.70    1.79
   1  -6   0   26.76    1.56
  -1   6  -1   98.41    3.29
  -1   6  -1   99.78    3.25
   1  -6   1   91.48    3.01
   1  -6   1   96.38    3.35
  -1   6  -2 2203.17   57.87
   1  -6   2 2253.10   59.35
   1  -6   2 2178.20   57.26
  -1   6  -3 1688.26   44.53
  -1   6  -3 1586.84   41.82
   1  -6   3 1744.43   46.11
   1  -6   3 1597.76   42.10
  -1   6  -4  344.83    9.39
  -1   6  -4  354.04    9.74
   1  -6   4  362.93    9.91
   1  -6   4  360.59   10.05
  -1   6  -5  469.34   12.73
  -1   6  -5  486.35   13.04
   1  -6   5  463.41   12.48
   1  -6   5  468.56   12.83
  -1   6  -6  125.79    3.67
  -1   6  -6  130.60    3.98
   1  -6   6  138.52    4.04
   1  -6   6  130.21    4.12
  -1   6  -7  844.44   22.31
  -1   6  -7  903.27   24.00
   1  -6   7  864.88   23.11
   1  -6   7  865.82   22.89
  -1   6  -8   13.51    1.17
  -1   6  -8   11.87    0.87
   1  -6   8   13.54    1.45
   1  -6   8   12.11    0.92
  -1   6  -9   10.84    0.84
  -1   6  -9   12.39    1.26
   1  -6   9   11.03    1.40
   1  -6   9   14.67    0.92
  -1   6 -10  428.93   11.45
   1  -6  10  440.48   11.76
   1  -6  10  458.11   12.50
  -1   6 -11   56.80    2.12
  -1   6 -11   50.41    1.67
   1  -6  11   53.33    2.18
   1  -6  11   53.36    1.78
  -1   6 -12   40.02    1.87
  -1   6 -12   39.30    1.48
   1  -6  12   38.10    1.84
   1  -6  12   43.99    1.58
  -1   6 -13    2.70    1.12
  -1   6 -13    1.54    0.70
   1  -6  13    2.79    0.70
   1  -6  13    3.84    1.08
  -1   6 -14   32.75    1.42
  -1   6 -14   34.64    1.84
   1  -6  14   29.52    1.26
   1  -6  14   33.70    1.70
  -1   6 -15  604.15   16.18
  -1   6 -15  625.22   17.09
   1  -6  15  592.14   16.01
   1  -6  15  613.83   16.38
  -1   6 -16    8.89    1.48
  -1   6 -16   11.52    1.03
   1  -6  16   11.47    1.25
   1  -6  16   11.41    1.05
   1  -6  17   18.16    1.39
   1  -6  17   16.90    1.20
  -1   6 -18  322.36    8.96
  -1   6 -18  337.81    9.92
   1  -6  18  308.63    8.57
   1  -6  18  325.48    9.17
  -1   6 -19    0.00    1.56
  -1   6 -19    1.75    0.95
   1  -6  19   -1.20    1.12
   1  -6  19    0.19    1.06
  -1   6 -20  152.24    5.45
  -1   6 -20  156.97    4.81
   1  -6  20  155.06    4.91
   1  -6  20  144.73    4.52
  -1   6 -22    1.03    1.05
  -1   6 -22    3.67    2.09
   1  -6  22    0.69    1.25
   1  -6  22    1.86    1.19
  -1   6 -23   40.04    2.03
  -1   6 -23   36.29    2.92
   1  -6  23   42.96    2.26
   1  -6  23   34.92    1.90
  -1   6 -24   10.36    2.37
  -1   6 -24   15.23    1.48
   1  -6  24   14.57    1.54
   1  -6  24   10.14    1.44
  -1   6 -25    0.12    2.14
  -1   6 -25    0.76    1.11
   1  -6  25    1.30    1.26
   1  -6  25    1.33    1.30
  -1   6 -26   24.31    1.78
  -1   6 -26   17.30    2.73
   1  -6  26   23.01    1.76
   1  -6  26   24.33    1.90
  -1   6 -27   18.33    1.64
  -1   6 -27   20.41    2.82
   1  -6  27   17.88    1.73
   1  -6  27   18.24    1.67
  -1   6 -28   -2.56    2.15
  -1   6 -28    1.75    1.23
   1  -6  28    2.84    1.30
   1  -6  28   -1.72    1.39
  -1   6 -29    4.77    1.47
  -1   6 -29    2.98    2.31
   1  -6  29    2.45    1.36
   1  -6  29    3.32    1.37
  -1   6 -30    3.42    2.18
  -1   6 -30    7.49    1.53
   1  -6  30    6.02    1.48
   1  -6  30    6.49    1.40
   1  -6  31    0.02    1.31
   1  -6  31    0.59    1.40
  -1   5  29   -0.94    1.12
  -1   5  29    0.76    1.76
   1  -5 -29   -0.34    1.92
   1  -5 -29    0.70    1.67
  -1   5  28    9.85    1.87
  -1   5  28    7.22    1.73
   1  -5 -28    7.04    2.15
   1  -5 -28    9.24    1.90
  -1   5  27    0.12    1.56
  -1   5  27    2.40    1.58
   1  -5 -27    1.01    1.98
   1  -5 -27    1.56    1.59
  -1   5  26    8.64    1.79
  -1   5  26    6.18    1.67
   1  -5 -26    6.66    2.08
   1  -5 -26    3.87    1.83
  -1   5  25   13.56    1.90
  -1   5  25   12.61    1.84
   1  -5 -25   13.61    2.17
   1  -5 -25   14.71    2.26
  -1   5  24    0.84    1.44
  -1   5  24   -1.95    1.45
   1  -5 -24    0.64    1.73
   1  -5 -24    2.29    1.78
  -1   5  23    0.14    1.44
  -1   5  23   -0.27    1.50
   1  -5 -23    1.47    1.83
   1  -5 -23   -0.31    1.73
  -1   5  22    4.63    1.62
  -1   5  22    8.16    1.67
   1  -5 -22    5.40    1.97
   1  -5 -22    5.90    1.83
  -1   5  21   12.36    1.78
  -1   5  21   14.37    1.84
   1  -5 -21   13.73    2.01
   1  -5 -21   11.73    2.03
  -1   5  20   45.81    2.62
  -1   5  20   46.75    2.67
   1  -5 -20   46.51    2.81
   1  -5 -20   49.56    2.93
  -1   5  19    4.56    1.54
  -1   5  19    4.04    1.70
   1  -5 -19    5.70    1.64
   1  -5 -19    2.32    1.73
  -1   5  18    0.12    1.56
  -1   5  18    1.11    1.39
   1  -5 -18   -0.42    1.56
   1  -5 -18   -0.94    1.61
  -1   5  17    4.26    1.59
  -1   5  17    4.49    1.59
   1  -5 -17    6.19    1.72
   1  -5 -17    4.46    1.62
  -1   5  16   18.60    1.95
  -1   5  16   24.62    2.08
   1  -5 -16   16.95    2.00
   1  -5 -16   20.52    2.09
  -1   5  15   27.73    2.08
   1  -5 -15   22.55    2.11
  -1   5  14    1.26    1.36
  -1   5  14    0.98    1.36
   1  -5 -14    1.90    1.48
   1  -5 -14    0.66    1.45
  -1   5  13  132.72    4.59
  -1   5  13  132.53    4.60
   1  -5 -13  128.87    4.60
   1  -5 -13  139.87    4.95
  -1   5  12  150.16    4.99
  -1   5  12  146.25    4.90
   1  -5 -12  146.98    5.07
   1  -5 -12  141.80    4.88
  -1   5  11  168.83    5.45
  -1   5  11  155.33    5.07
   1  -5 -11  152.22    5.06
   1  -5 -11  162.12    5.38
  -1   5  10  147.43    4.82
  -1   5  10  147.11    4.79
   1  -5 -10  136.59    4.63
   1  -5 -10  146.23    4.90
  -1   5   9    4.03    1.17
  -1   5   9    4.67    1.23
   1  -5  -9    2.78    1.25
   1  -5  -9    5.01    1.36
   1  -5  -8  127.84    4.38
   1  -5  -8  125.42    4.28
  -1   5   7   97.96    3.51
  -1   5   7   96.74    3.46
   1  -5  -7   98.46    3.62
   1  -5  -7  105.09    3.71
  -1   5   6  300.52    8.64
  -1   5   6  320.02    9.16
   1  -5  -6  334.69    9.71
   1  -5  -6  305.82    8.80
  -1   5   5 1022.16   27.32
  -1   5   5 1084.26   28.96
   1  -5  -5 1134.35   30.30
   1  -5  -5 1137.94   30.46
  -1   5   3   62.83    2.45
  -1   5   3   60.60    2.36
   1  -5  -3   60.67    2.34
   1  -5  -3   62.79    2.59
  -1   5   2 1089.10   28.94
  -1   5   2 1062.42   28.30
   1  -5  -2 1040.73   27.70
   1  -5  -2 1000.94   26.76
  -1   5   1   11.34    1.11
  -1   5   1   10.08    1.08
   1  -5  -1   11.50    1.06
   1  -5  -1   10.72    1.19
  -1   5   0  548.76   14.85
  -1   5   0  532.85   14.35
   1  -5   0  533.16   14.39
   1  -5   0  539.09   14.68
  -1   5  -1   84.91    2.75
  -1   5  -1   88.33    2.95
   1  -5   1   86.29    2.96
   1  -5   1   82.37    2.67
  -1   5  -2 1351.08   35.67
  -1   5  -2 1357.79   35.78
   1  -5   2 1426.44   37.73
   1  -5   2 1391.65   36.67
  -1   5  -3  619.13   16.59
  -1   5  -3  560.00   14.93
   1  -5   3  611.64   16.43
   1  -5   3  575.29   15.35
  -1   5  -4  161.18    4.67
  -1   5  -4  153.25    4.34
   1  -5   4  172.10    5.04
   1  -5   4  163.52    4.62
  -1   5  -5  389.77   10.58
  -1   5  -5  372.60    9.99
   1  -5   5  385.55   10.55
   1  -5   5  393.98   10.58
  -1   5  -6  131.24    3.70
  -1   5  -6  134.73    3.96
   1  -5   6  129.21    3.68
   1  -5   6  124.37    3.85
  -1   5  -7  108.33    3.34
  -1   5  -7  101.36    2.96
   1  -5   7   99.36    3.28
  -1   5  -8  260.57    7.27
  -1   5  -8  241.69    6.57
   1  -5   8  254.64    7.22
   1  -5   8  252.62    6.88
  -1   5  -9   78.58    2.40
  -1   5  -9   82.51    2.86
   1  -5   9   79.36    2.81
   1  -5   9   83.57    2.54
  -1   5 -10   77.06    2.39
  -1   5 -10   85.49    2.95
   1  -5  10   85.75    2.95
   1  -5  10   78.48    2.39
  -1   5 -11  475.43   12.72
  -1   5 -11  496.96   13.54
   1  -5  11  483.70   12.90
   1  -5  11  475.58   12.94
  -1   5 -12   45.95    1.67
  -1   5 -12   41.69    2.04
   1  -5  12   45.37    1.65
   1  -5  12   42.82    1.90
  -1   5 -13  206.43    6.13
  -1   5 -13  224.37    6.27
   1  -5  13  213.14    5.94
   1  -5  13  203.78    5.96
  -1   5 -14  566.86   15.57
  -1   5 -14  563.74   15.14
   1  -5  14  546.73   14.84
   1  -5  14  559.84   14.99
  -1   5 -15   39.15    2.20
  -1   5 -15   42.42    1.72
   1  -5  15   39.30    1.86
   1  -5  15   42.66    1.72
  -1   5 -16  666.10   18.33
  -1   5 -16  672.03   18.04
   1  -5  16  635.83   17.19
   1  -5  16  654.55   17.51
  -1   5 -17  106.49    3.45
  -1   5 -17   97.54    3.74
   1  -5  17   98.57    3.15
   1  -5  17  111.33    3.68
  -1   5 -18   26.42    2.26
   1  -5  18   30.22    1.56
   1  -5  18   33.42    1.86
  -1   5 -20   21.88    2.28
  -1   5 -20   20.58    1.48
   1  -5  20   25.26    1.81
   1  -5  20   21.53    1.53
  -1   5 -21    6.23    1.95
  -1   5 -21    5.74    1.19
   1  -5  21    7.13    1.44
   1  -5  21    7.44    1.26
  -1   5 -22  191.76    5.90
  -1   5 -22  190.98    6.58
   1  -5  22  189.27    5.73
   1  -5  22  196.60    6.16
  -1   5 -23    3.31    1.25
  -1   5 -23    3.84    2.04
   1  -5  23    1.70    1.22
   1  -5  23    4.43    1.45
  -1   5 -24   78.62    3.11
  -1   5 -24   80.68    4.09
   1  -5  24   79.31    3.25
   1  -5  24   79.84    3.09
  -1   5 -25   16.31    2.48
  -1   5 -25   19.38    1.64
   1  -5  25   20.47    1.67
   1  -5  25   22.02    1.79
  -1   5 -26    8.61    2.25
  -1   5 -26    4.67    1.33
   1  -5  26    8.75    1.59
   1  -5  26    5.18    1.34
  -1   5 -27   50.09    2.51
   1  -5  27   52.75    2.54
   1  -5  27   50.90    2.62
  -1   5 -28   -0.09    2.11
  -1   5 -28   -1.89    1.22
   1  -5  28   -0.92    1.30
   1  -5  28    0.16    1.17
  -1   5 -29    2.89    2.20
  -1   5 -29    6.83    1.47
   1  -5  29    7.90    1.47
   1  -5  29    5.65    1.47
  -1   5 -31    1.28    2.00
  -1   5 -31    1.15    1.51
   1  -5  31    1.62    1.44
   1  -5  31    0.23    1.36
   1  -5  32    7.90    1.65
   1  -5  32   10.83    1.72
  -1   4  30    3.39    1.81
  -1   4  30    3.53    1.30
   1  -4 -30   -0.39    2.00
   1  -4 -30    3.11    1.76
  -1   4  29    2.92    1.54
  -1   4  29    4.62    1.78
   1  -4 -29    3.28    2.12
   1  -4 -29    4.67    1.76
  -1   4  28    3.15    1.56
  -1   4  28    5.45    1.73
   1  -4 -28    2.65    1.98
   1  -4 -28    3.73    1.73
   1  -4 -27   13.53    2.47
   1  -4 -27   16.38    2.17
  -1   4  26    2.34    1.48
  -1   4  26    2.06    1.51
   1  -4 -26    1.92    1.92
   1  -4 -26    2.67    1.76
  -1   4  24   75.99    3.50
  -1   4  24   82.84    3.79
   1  -4 -24   73.49    3.81
   1  -4 -24   81.20    3.89
  -1   4  23    4.43    1.53
  -1   4  23    4.06    1.51
   1  -4 -23    3.90    1.90
   1  -4 -23    5.16    1.75
  -1   4  22   43.39    2.64
  -1   4  22   43.61    2.53
   1  -4 -22   42.71    2.79
   1  -4 -22   43.83    2.95
  -1   4  21   20.75    1.97
  -1   4  21   18.93    1.98
   1  -4 -21   17.52    2.04
   1  -4 -21   17.54    2.18
  -1   4  20    0.03    1.48
  -1   4  20    1.23    1.40
   1  -4 -20    2.12    1.69
   1  -4 -20    1.69    1.65
  -1   4  19   96.32    3.82
  -1   4  19  100.20    3.96
   1  -4 -19   99.86    4.10
   1  -4 -19  106.99    4.38
  -1   4  18    1.14    1.54
  -1   4  18    0.00    1.54
   1  -4 -18    1.19    1.56
   1  -4 -18    1.00    1.56
  -1   4  16  159.46    5.38
  -1   4  16  157.59    5.29
   1  -4 -16  166.02    5.62
   1  -4 -16  158.53    5.40
  -1   4  15    4.01    1.39
  -1   4  15    2.70    1.40
   1  -4 -15    0.75    1.40
   1  -4 -15    1.26    1.48
  -1   4  14   91.23    3.53
  -1   4  14   86.49    3.39
   1  -4 -14   81.50    3.39
   1  -4 -14   92.90    3.68
  -1   4  13  198.16    6.15
  -1   4  13  205.81    6.37
   1  -4 -13  203.15    6.41
   1  -4 -13  195.82    6.24
  -1   4  12   61.60    2.65
  -1   4  12   61.21    2.67
   1  -4 -12   67.90    2.87
   1  -4 -12   65.00    2.84
  -1   4  11  194.57    6.01
  -1   4  11  199.88    6.15
   1  -4 -11  194.73    6.13
   1  -4 -11  190.36    5.99
  -1   4  10  269.15    7.91
  -1   4  10  261.66    7.68
   1  -4 -10  269.78    7.97
   1  -4 -10  271.81    8.04
  -1   4   9   62.96    2.62
  -1   4   9   63.58    2.65
   1  -4  -9   66.88    2.81
   1  -4  -9   62.74    2.70
  -1   4   8  289.28    8.36
  -1   4   8  294.90    8.50
   1  -4  -8  302.39    8.78
   1  -4  -8  296.46    8.58
  -1   4   7   55.30    2.37
  -1   4   7   53.97    2.39
   1  -4  -7   55.83    2.54
   1  -4  -7   51.83    2.34
  -1   4   5  160.56    4.87
  -1   4   5  154.22    4.71
   1  -4  -5  176.00    5.40
   1  -4  -5  168.05    5.07
  -1   4   4  133.08    4.12
  -1   4   4  120.50    3.78
   1  -4  -4  125.36    3.92
   1  -4  -4  129.30    4.15
  -1   4   3  652.21   17.52
  -1   4   3  652.68   17.58
  -1   4   2   18.82    1.19
  -1   4   2   16.71    1.22
   1  -4  -2   14.40    1.19
   1  -4  -2   18.33    1.15
  -1   4   1 2323.31   60.98
  -1   4   1 2421.61   63.58
   1  -4  -1 2373.24   62.26
   1  -4  -1 2377.92   62.52
  -1   4   0  166.02    4.84
  -1   4   0  152.97    4.43
   1  -4   0  155.16    4.48
   1  -4   0  151.13    4.49
  -1   4  -1  603.53   16.06
  -1   4  -1  586.68   15.68
   1  -4   1  586.52   15.65
   1  -4   1  602.59   16.16
  -1   4  -2  268.69    7.36
  -1   4  -2  278.20    7.57
   1  -4   2  273.06    7.46
  -1   4  -3   15.73    0.87
  -1   4  -3   16.84    1.09
  -1   4  -4  117.10    3.34
  -1   4  -4  119.94    3.56
   1  -4   4  126.31    3.57
   1  -4   4  117.35    3.54
  -1   4  -5   57.56    1.93
  -1   4  -5   62.71    1.90
   1  -4   5   58.47    2.11
  -1   4  -6   21.80    0.90
   1  -4   6   24.73    1.00
   1  -4   6   21.75    1.28
  -1   4  -7   17.52    1.17
  -1   4  -7   19.02    0.87
   1  -4   7   20.47    0.90
   1  -4   7   15.68    1.19
  -1   4  -8  865.66   23.01
  -1   4  -8  822.91   21.69
   1  -4   8  880.02   23.42
   1  -4   8  843.35   22.23
  -1   4  -9  471.53   12.59
  -1   4  -9  467.47   12.72
   1  -4   9  450.31   12.00
   1  -4   9  458.11   12.45
  -1   4 -10  274.77    7.79
  -1   4 -10  288.35    7.90
   1  -4  10  278.98    7.83
   1  -4  10  274.62    7.47
  -1   4 -11  835.39   22.16
  -1   4 -11  839.61   22.55
   1  -4  11  778.60   20.60
   1  -4  11  826.81   22.08
  -1   4 -12   77.06    2.53
  -1   4 -12   79.40    2.98
   1  -4  12   75.77    2.45
   1  -4  12   81.93    2.86
  -1   4 -13 1149.95   30.41
  -1   4 -13 1155.88   30.88
   1  -4  13 1086.76   28.88
   1  -4  13 1163.37   30.71
  -1   4 -14  184.74    5.70
  -1   4 -14  189.27    5.45
   1  -4  14  176.94    5.09
   1  -4  14  197.69    5.85
  -1   4 -15  199.10    5.76
  -1   4 -15  198.47    6.16
   1  -4  15  203.31    6.02
   1  -4  15  205.81    5.88
  -1   4 -16  331.88    9.27
  -1   4 -16  324.39    9.52
   1  -4  16  322.67    8.96
   1  -4  16  320.64    9.11
  -1   4 -18   17.80    1.44
  -1   4 -18   16.74    1.95
   1  -4  18   15.73    1.37
   1  -4  18   16.13    1.54
  -1   4 -19   46.19    2.84
  -1   4 -19   47.90    2.18
   1  -4  19   48.06    2.17
   1  -4  19   47.48    2.34
  -1   4 -20    6.60    1.97
  -1   4 -20    4.40    1.22
   1  -4  20    6.79    1.26
   1  -4  20    5.32    1.42
  -1   4 -21    7.33    1.25
  -1   4 -21    5.98    2.01
   1  -4  21    6.97    1.50
   1  -4  21    5.16    1.31
  -1   4 -22    0.86    1.22
  -1   4 -22    0.69    1.92
   1  -4  22    2.81    1.48
   1  -4  22   -0.09    1.25
  -1   4 -23    5.20    1.31
  -1   4 -23    3.76    1.98
   1  -4  23    1.95    1.28
   1  -4  23    6.40    1.51
  -1   4 -24   33.19    2.06
  -1   4 -24   33.50    2.92
   1  -4  24   31.85    2.08
   1  -4  24   31.80    2.14
  -1   4 -25    2.73    2.31
  -1   4 -25    2.26    1.33
   1  -4  25    5.06    1.34
   1  -4  25    5.21    1.44
  -1   4 -26    0.14    1.26
  -1   4 -26    0.42    2.14
   1  -4  26   -0.69    1.25
   1  -4  26   -1.45    1.33
  -1   4 -27    6.80    1.42
  -1   4 -27    5.62    2.23
   1  -4  27    5.63    1.53
   1  -4  27    6.77    1.50
  -1   4 -29    1.58    1.39
  -1   4 -29    3.87    2.25
   1  -4  29   -1.05    1.34
   1  -4  29   -1.98    1.36
  -1   4 -30    4.09    1.50
  -1   4 -30    1.48    2.18
   1  -4  30    3.46    1.45
   1  -4  30    1.87    1.44
  -1   4 -31   14.51    2.51
  -1   4 -31   18.10    1.98
   1  -4  31   16.21    1.84
   1  -4  31   18.32    1.87
   1  -4  32    2.17    1.53
   1  -4  32   -0.56    1.48
   1  -4  33    0.81    1.58
   1  -4  33    1.17    1.62
   1  -3 -32    3.12    1.75
   1  -3 -32    2.54    1.81
  -1   3  31    1.48    1.47
  -1   3  31   -0.83    1.64
   1  -3 -31   -1.62    1.62
   1  -3 -31   -4.48    1.81
  -1   3  30    6.44    1.69
  -1   3  30    7.38    1.87
   1  -3 -30    6.02    2.18
   1  -3 -30    7.51    1.79
  -1   3  29    1.84    1.54
  -1   3  29    4.93    1.73
   1  -3 -29    1.37    1.64
   1  -3 -29    1.33    2.08
  -1   3  28    4.40    1.72
  -1   3  28    4.77    1.58
   1  -3 -28    1.79    2.08
   1  -3 -28    3.37    1.64
  -1   3  27    9.58    2.04
  -1   3  26    4.77    1.61
  -1   3  26    1.98    1.61
   1  -3 -26    1.53    1.69
   1  -3 -26    2.29    1.93
  -1   3  25    0.53    1.44
  -1   3  25    0.17    1.50
   1  -3 -25    1.12    1.64
   1  -3 -25    0.48    1.83
  -1   3  24   16.90    1.92
  -1   3  24   15.07    1.86
   1  -3 -24   14.32    2.20
   1  -3 -24   16.54    2.09
  -1   3  23   30.33    2.18
  -1   3  23   32.25    2.31
   1  -3 -23   23.23    2.37
   1  -3 -23   32.84    2.48
  -1   3  22    2.76    1.50
  -1   3  22   -0.20    1.47
   1  -3 -22   -0.12    1.73
   1  -3 -22    1.58    1.54
  -1   3  21   19.72    1.98
  -1   3  21   20.56    1.97
   1  -3 -21   19.32    2.20
   1  -3 -21   19.22    2.08
  -1   3  20   33.38    2.23
  -1   3  20   28.80    2.12
   1  -3 -20   28.49    2.22
   1  -3 -20   28.46    2.34
  -1   3  18   20.91    1.93
  -1   3  18   17.68    1.89
   1  -3 -18   15.73    1.89
   1  -3 -18   19.29    2.06
  -1   3  17   57.39    2.79
  -1   3  17   53.63    2.71
   1  -3 -17   56.81    2.89
   1  -3 -17   57.51    2.87
  -1   3  16    4.68    1.44
  -1   3  16    8.94    1.51
   1  -3 -16    7.41    1.54
   1  -3 -16    6.37    1.48
  -1   3  15  364.33   10.53
  -1   3  15  369.64   10.61
   1  -3 -15  358.56   10.42
   1  -3 -15  371.04   10.77
  -1   3  14   15.17    1.53
  -1   3  14   14.62    1.56
   1  -3 -14   13.73    1.56
   1  -3 -14   16.65    1.59
  -1   3  13  110.49    3.85
  -1   3  13  109.77    3.84
   1  -3 -13  111.81    3.98
   1  -3 -13  112.81    3.99
  -1   3  12  359.96   10.22
  -1   3  12  362.93   10.28
   1  -3 -12  367.77   10.55
   1  -3 -12  361.99   10.38
  -1   3  11   60.42    2.53
  -1   3  11   67.62    2.71
   1  -3 -11   70.60    2.87
   1  -3 -11   67.48    2.82
  -1   3  10   20.50    1.56
   1  -3 -10   21.64    1.73
   1  -3 -10   19.46    1.65
  -1   3   9    0.81    1.17
  -1   3   9    0.97    1.17
   1  -3  -9    1.25    1.28
   1  -3  -9    0.64    1.23
  -1   3   7  215.17    6.29
  -1   3   7  207.83    6.09
   1  -3  -7  204.25    6.10
   1  -3  -7  203.93    6.01
  -1   3   6   11.11    1.11
  -1   3   6   11.42    1.11
   1  -3  -6   11.67    1.14
   1  -3  -6   13.86    1.28
  -1   3   5  503.98   13.68
  -1   3   5  503.83   13.67
   1  -3  -5  562.96   15.29
   1  -3  -5  526.61   14.26
  -1   3   4   46.42    1.86
  -1   3   4   40.21    1.67
   1  -3  -4   42.02    1.72
  -1   3   3  223.91    6.29
  -1   3   3  207.52    5.91
   1  -3  -3  224.84    6.44
   1  -3  -3  228.74    6.43
  -1   3   2 1697.62   44.61
  -1   3   2 1761.60   46.33
   1  -3  -2 1664.86   43.83
   1  -3  -2 1652.37   43.44
  -1   3   1 4028.73  105.41
  -1   3   1 3718.23   97.22
   1  -3  -1 3761.92   98.44
   1  -3  -1 3802.49   99.42
  -1   3   0 1464.67   38.48
  -1   3   0 1468.57   38.63
   1  -3   0 1491.04   39.26
   1  -3   0 1452.03   38.13
  -1   3  -1 1717.91   45.03
  -1   3  -1 1744.43   45.81
   1  -3   1 1692.94   44.38
   1  -3   1 1727.27   45.39
  -1   3  -2  834.92   22.06
  -1   3  -2  826.81   21.77
   1  -3   2  815.26   21.49
   1  -3   2  853.34   22.59
  -1   3  -3 2504.31   65.55
  -1   3  -3 2471.54   64.63
   1  -3   3 2644.73   69.25
   1  -3   3 2504.31   65.49
  -1   3  -4  775.94   20.41
  -1   3  -4  875.96   23.16
   1  -3   4  831.02   22.02
   1  -3   4  818.39   21.52
  -1   3  -5   56.83    1.73
  -1   3  -5   64.19    2.18
   1  -3   5   57.39    1.75
   1  -3   5   58.22    2.04
  -1   3  -6  373.23   10.14
  -1   3  -6  362.62    9.66
   1  -3   6  358.87    9.77
   1  -3   6  357.31    9.52
  -1   3  -7  921.37   24.25
  -1   3  -7  928.86   24.65
   1  -3   7  927.61   24.61
   1  -3   7  960.53   25.28
  -1   3  -8  184.43    5.12
   1  -3   8  182.09    5.01
   1  -3   8  182.71    5.27
  -1   3  -9 1997.20   52.36
  -1   3  -9 1987.84   52.35
   1  -3   9 1944.15   51.16
   1  -3   9 2003.44   52.49
  -1   3 -10 2235.93   58.89
  -1   3 -10 2315.51   60.76
   1  -3  10 2157.92   56.76
   1  -3  10 2184.44   57.28
  -1   3 -11  199.88    5.70
  -1   3 -11  195.82    5.91
   1  -3  11  186.61    5.51
   1  -3  11  195.35    5.52
  -1   3 -12 2426.29   63.71
  -1   3 -12 2526.15   66.61
   1  -3  12 2469.98   64.94
   1  -3  12 2437.21   63.91
  -1   3 -13    3.25    1.36
  -1   3 -13    4.01    0.94
   1  -3  13    1.50    1.06
   1  -3  13    3.00    0.94
  -1   3 -14  130.60    4.04
  -1   3 -14  127.24    4.34
   1  -3  14  127.99    4.12
   1  -3  14  125.34    3.87
  -1   3 -15   48.95    2.45
  -1   3 -15   48.04    2.01
   1  -3  15   48.42    2.00
   1  -3  15   53.18    2.28
  -1   3 -17  251.37    7.32
  -1   3 -17  244.97    7.63
   1  -3  17  251.99    7.29
   1  -3  17  248.09    7.35
  -1   3 -18   28.27    1.73
  -1   3 -18   31.53    2.42
   1  -3  18   29.46    1.89
   1  -3  18   30.96    1.78
  -1   3 -19   16.63    1.51
  -1   3 -19   16.55    2.14
   1  -3  19   19.21    1.75
   1  -3  19   16.29    1.53
  -1   3 -20   90.23    3.37
  -1   3 -20   84.79    3.96
   1  -3  20   88.36    3.50
   1  -3  20   87.53    3.26
  -1   3 -21   27.26    2.61
  -1   3 -21   27.45    1.90
   1  -3  21   25.90    1.83
   1  -3  21   26.68    2.00
  -1   3 -22   10.27    1.47
  -1   3 -22   10.38    2.20
   1  -3  22   11.69    1.58
   1  -3  22    7.46    1.59
  -1   3 -23   58.86    3.56
  -1   3 -23   70.43    3.06
   1  -3  23   65.49    2.86
   1  -3  23   64.07    3.01
  -1   3 -24    0.51    1.26
  -1   3 -24    3.20    2.20
   1  -3  24    1.00    1.37
   1  -3  24    2.20    1.26
  -1   3 -25   83.62    3.45
  -1   3 -25   80.48    4.37
   1  -3  25   83.06    3.42
   1  -3  25   81.42    3.35
  -1   3 -26   19.10    2.93
  -1   3 -26   18.69    1.84
  -1   3 -27   -1.95    1.30
  -1   3 -27    2.34    2.20
   1  -3  27    0.81    1.39
   1  -3  27    2.53    1.44
  -1   3 -28   13.14    1.72
  -1   3 -28    9.42    2.34
   1  -3  28   10.56    1.67
  -1   3 -29    1.79    1.40
  -1   3 -29   -1.97    2.15
   1  -3  29    0.45    1.42
   1  -3  29    2.40    1.39
  -1   3 -30    3.39    2.04
  -1   3 -30    0.66    1.47
   1  -3  30    1.31    1.40
   1  -3  30    2.75    1.51
  -1   3 -31    6.13    2.28
  -1   3 -31    8.55    1.76
   1  -3  31    8.53    1.75
   1  -3  31   10.69    1.70
  -1   3 -32    4.46    1.69
  -1   3 -32    1.26    1.95
   1  -3  32    1.75    1.65
   1  -3  32    2.23    1.54
   1  -3  33    5.68    1.78
   1  -3  33    3.81    1.70
  -1   2  33    0.53    1.79
   1  -2 -33    2.20    1.70
   1  -2 -33   -0.12    1.70
  -1   2  32    1.87    1.72
  -1   2  32   -1.76    1.61
   1  -2 -32    0.39    1.84
   1  -2 -32   -0.31    1.62
  -1   2  31   19.11    2.04
  -1   2  31   17.54    2.15
   1  -2 -31   13.56    2.48
   1  -2 -31   18.82    2.22
  -1   2  30   -0.02    1.61
  -1   2  30    0.58    1.54
   1  -2 -30   -2.67    1.83
   1  -2 -30    0.69    1.61
  -1   2  29    8.91    1.84
  -1   2  29   10.00    1.79
   1  -2 -29   13.67    2.50
   1  -2 -29   11.76    1.89
  -1   2  28   31.24    2.40
  -1   2  28   24.56    2.54
   1  -2 -28   27.18    3.06
   1  -2 -28   34.83    2.59
  -1   2  27   -2.14    1.51
  -1   2  27    3.06    1.54
   1  -2 -27    1.11    1.64
   1  -2 -27    0.62    2.00
  -1   2  26   27.71    2.31
  -1   2  26   26.85    2.26
   1  -2 -26   27.21    2.81
   1  -2 -26   25.23    2.34
  -1   2  25   13.28    1.84
  -1   2  25   14.76    1.79
   1  -2 -25   14.48    1.95
   1  -2 -25   15.85    2.26
  -1   2  24    2.36    1.56
  -1   2  24    0.25    1.42
   1  -2 -24   -1.20    1.72
   1  -2 -24    1.90    1.62
  -1   2  23  105.84    4.21
   1  -2 -23   96.44    4.28
   1  -2 -23   93.29    3.82
  -1   2  22    2.64    1.47
  -1   2  22    2.29    1.40
   1  -2 -22   -0.09    1.73
   1  -2 -22    4.46    1.65
  -1   2  21    2.34    1.50
  -1   2  21    1.76    1.45
   1  -2 -21   -0.66    1.61
  -1   2  20   89.62    3.59
  -1   2  20   91.67    3.71
   1  -2 -20   94.79    3.99
   1  -2 -20   97.13    3.89
  -1   2  19   -0.62    1.42
  -1   2  19    1.03    1.42
   1  -2 -19    2.84    1.59
   1  -2 -19   -0.28    1.45
  -1   2  18  251.37    7.68
  -1   2  18  245.28    7.47
   1  -2 -18  236.39    7.38
   1  -2 -18  250.90    7.80
  -1   2  17  112.80    4.01
  -1   2  17  101.25    3.78
   1  -2 -17  113.03    4.17
   1  -2 -17  107.66    4.07
  -1   2  16    2.92    1.26
  -1   2  16    0.00    1.25
   1  -2 -16    1.62    1.30
   1  -2 -16    0.62    1.30
  -1   2  15  390.23   11.06
  -1   2  15  402.87   11.44
   1  -2 -15  385.71   11.09
   1  -2 -15  376.50   10.78
  -1   2  14  153.55    4.91
  -1   2  14  143.83    4.67
   1  -2 -14  144.69    4.77
   1  -2 -14  144.00    4.67
  -1   2  13   32.94    1.86
  -1   2  13   28.52    1.73
   1  -2 -13   33.95    1.98
   1  -2 -13   27.27    1.79
  -1   2  12  550.01   15.10
  -1   2  12  543.15   14.96
   1  -2 -12  526.45   14.59
   1  -2 -12  531.13   14.67
  -1   2  11    1.01    1.11
  -1   2  11    0.67    1.15
   1  -2 -11    1.28    1.17
   1  -2 -11    0.56    1.22
  -1   2   9  714.47   19.24
  -1   2   9  692.62   18.69
   1  -2  -9  650.96   17.58
   1  -2  -9  715.72   19.36
  -1   2   8   87.35    2.95
  -1   2   8   93.14    3.12
   1  -2  -8   91.36    3.09
   1  -2  -8   96.72    3.28
   1  -2  -7    3.81    0.98
   1  -2  -7    3.82    0.89
  -1   2   6  368.55   10.11
  -1   2   6  377.13   10.33
   1  -2  -6  385.09   10.59
   1  -2  -6  376.82   10.33
  -1   2   5  124.28    3.78
  -1   2   5  126.95    3.81
   1  -2  -5  123.34    3.71
   1  -2  -5  125.98    3.85
   1  -2  -4   55.97    1.97
   1  -2  -4   55.19    2.08
  -1   2   3  263.85    7.22
  -1   2   3  261.04    7.21
   1  -2  -3  259.01    7.16
   1  -2  -3  256.52    7.04
  -1   2   2  383.53   10.30
  -1   2   2  391.17   10.55
   1  -2  -2  417.54   11.19
   1  -2  -2  414.11   11.17
  -1   2   1 1174.76   30.93
  -1   2   1 1251.06   32.86
   1  -2  -1 1240.14   32.64
   1  -2  -1 1170.24   30.74
  -1   2   0   73.48    2.28
  -1   2   0   70.25    2.09
   1  -2   0   69.01    2.08
  -1   2  -1 2538.63   66.41
  -1   2  -1 2474.66   64.69
   1  -2   1 2513.67   65.69
   1  -2   1 2571.40   67.30
  -1   2  -2   28.60    1.00
  -1   2  -2   28.21    1.25
   1  -2   2   28.21    1.25
   1  -2   2   31.46    1.08
  -1   2  -3  126.29    3.48
  -1   2  -3  128.62    3.70
   1  -2   3  132.28    3.82
   1  -2   3  127.23    3.50
  -1   2  -4  456.08   12.06
   1  -2   4  444.85   11.76
   1  -2   4  467.00   12.51
  -1   2  -5 4024.05  105.24
  -1   2  -5 4333.00  113.15
   1  -2   5 4245.62  110.86
   1  -2   5 4420.37  115.57
  -1   2  -6 2231.25   58.42
  -1   2  -6 2242.17   58.86
   1  -2   6 2189.12   57.44
   1  -2   6 2215.65   57.97
  -1   2  -7 1902.02   49.85
  -1   2  -7 1925.43   50.65
   1  -2   7 1844.29   48.29
   1  -2   7 1828.69   48.04
  -1   2  -8   85.75    2.87
  -1   2  -8   82.29    2.56
   1  -2   8   87.77    2.65
   1  -2   8   91.92    2.96
  -1   2  -9 1610.25   42.35
  -1   2  -9 1593.08   42.11
   1  -2   9 1574.36   41.55
   1  -2   9 1588.40   41.74
  -1   2 -10    8.99    1.01
  -1   2 -10    9.60    1.44
   1  -2  10    8.82    1.09
   1  -2  10   11.48    1.26
  -1   2 -11  197.38    5.71
  -1   2 -11  188.64    5.77
   1  -2  11  185.37    5.52
   1  -2  11  190.98    5.52
  -1   2 -12   32.17    2.04
  -1   2 -12   32.83    1.65
   1  -2  12   30.60    1.58
   1  -2  12   31.61    1.75
  -1   2 -13  423.63   11.94
  -1   2 -13  442.51   12.14
   1  -2  13  429.55   11.78
   1  -2  13  412.08   11.47
  -1   2 -15   72.06    2.70
  -1   2 -15   65.35    2.89
   1  -2  15   65.58    2.68
   1  -2  15   63.80    2.48
  -1   2 -16   74.79    2.79
  -1   2 -16   69.26    3.07
   1  -2  16   71.82    2.89
   1  -2  16   71.24    2.71
  -1   2 -17   85.79    3.15
  -1   2 -17   86.82    3.64
   1  -2  17   83.51    3.07
   1  -2  17   84.09    3.26
  -1   2 -18    0.70    1.15
  -1   2 -18   -1.06    1.64
   1  -2  18    0.20    1.17
   1  -2  18   -0.50    1.34
  -1   2 -19   45.12    2.87
  -1   2 -19   47.43    2.32
   1  -2  19   50.37    2.51
   1  -2  19   42.18    2.15
  -1   2 -20   15.54    1.61
  -1   2 -20   18.43    2.32
   1  -2  20   15.90    1.73
   1  -2  20   20.25    1.70
  -1   2 -21   -0.84    1.31
  -1   2 -21   -0.31    1.92
   1  -2  21    1.06    1.42
   1  -2  21   -0.75    1.34
  -1   2 -22    5.63    1.47
  -1   2 -22    5.46    2.11
   1  -2  22    5.54    1.59
   1  -2  22    3.00    1.45
  -1   2 -23   13.15    2.34
  -1   2 -23   16.02    1.69
   1  -2  23   17.82    1.78
   1  -2  23   18.86    1.84
  -1   2 -24   34.98    2.22
  -1   2 -24   31.19    2.89
   1  -2  24   35.58    2.26
   1  -2  24   38.21    2.37
   1  -2  25   12.08    1.76
  -1   2 -26    6.10    2.34
  -1   2 -26    9.52    1.61
   1  -2  26    6.05    1.50
   1  -2  26    9.00    1.67
  -1   2 -27   13.18    2.73
  -1   2 -27   10.24    1.69
   1  -2  27   14.00    1.75
   1  -2  27   12.15    1.76
  -1   2 -28   10.61    2.39
  -1   2 -28    3.70    1.48
   1  -2  28    4.49    1.54
   1  -2  28    4.46    1.59
  -1   2 -29    6.68    2.47
  -1   2 -29    7.74    1.58
   1  -2  29    7.46    1.59
   1  -2  29    8.22    1.70
  -1   2 -30    3.06    1.53
  -1   2 -30    1.62    2.11
   1  -2  30    2.01    1.40
   1  -2  30   -0.23    1.48
  -1   2 -31    0.84    2.11
  -1   2 -31    0.47    1.59
   1  -2  31    0.22    1.44
   1  -2  31    2.01    1.51
  -1   2 -32    3.90    2.06
  -1   2 -32   11.00    2.01
   1  -2  33    4.82    1.72
   1  -2  33    5.10    1.79
  -1   1  34    2.95    1.78
  -1   1  33    3.56    1.70
  -1   1  33    2.18    1.75
   1  -1 -33    3.04    1.76
   1  -1 -33    1.51    1.61
  -1   1  32   -0.22    1.58
  -1   1  32    2.79    1.70
   1  -1 -32    0.34    1.70
   1  -1 -32    0.69    1.90
  -1   1  31    2.89    1.53
  -1   1  31   -0.41    1.62
   1  -1 -31   -0.03    1.65
   1  -1 -31    1.25    1.92
  -1   1  29    3.46    1.65
  -1   1  29    2.14    1.51
   1  -1 -29    4.68    2.12
   1  -1 -29    4.68    1.86
  -1   1  28    1.23    1.67
  -1   1  28    1.92    1.48
   1  -1 -28   -1.03    2.01
   1  -1 -28   -0.72    1.59
  -1   1  27    3.59    1.64
  -1   1  27    5.51    1.54
   1  -1 -27    2.23    1.64
   1  -1 -27    3.65    2.09
  -1   1  26   10.94    1.81
  -1   1  26   10.17    1.73
   1  -1 -26   11.33    1.87
   1  -1 -26   14.15    2.34
   1  -1 -25   35.73    2.86
   1  -1 -25   35.93    2.43
  -1   1  24    7.21    1.62
  -1   1  24   10.94    1.72
   1  -1 -24    9.78    1.78
   1  -1 -24   10.20    2.03
  -1   1  23   38.45    2.39
  -1   1  23   35.12    2.34
   1  -1 -22  196.60    6.49
  -1   1  21   -0.75    1.39
  -1   1  21   -1.33    1.37
   1  -1 -21   -0.55    1.56
   1  -1 -21    1.25    1.44
  -1   1  20   50.80    2.57
  -1   1  20   48.18    2.59
   1  -1 -20   54.10    2.75
   1  -1 -20   50.43    2.86
  -1   1  19   48.82    2.48
  -1   1  19   47.93    2.54
   1  -1 -19   47.42    2.57
   1  -1 -19   49.42    2.73
  -1   1  18   83.18    3.29
  -1   1  18   83.84    3.28
   1  -1 -18   80.04    3.25
   1  -1 -18   85.80    3.50
  -1   1  17  126.74    4.29
  -1   1  17  125.84    4.34
   1  -1 -17  124.98    4.37
   1  -1 -17  123.84    4.35
  -1   1  16   58.26    2.51
  -1   1  16   58.14    2.53
   1  -1 -16   61.82    2.78
   1  -1 -16   57.14    2.54
  -1   1  15  208.15    6.27
  -1   1  15  191.61    5.88
   1  -1 -15  197.07    6.07
   1  -1 -15  191.61    5.96
  -1   1  14  306.91    8.77
  -1   1  14  300.83    8.66
   1  -1 -14  306.60    8.85
   1  -1 -14  304.57    8.83
  -1   1  13   97.80    3.39
  -1   1  13   96.63    3.35
   1  -1 -13   91.98    3.26
   1  -1 -13  101.64    3.57
  -1   1  11  955.07   25.53
  -1   1  11  962.40   25.70
   1  -1 -11  940.25   25.18
   1  -1 -11  953.04   25.56
  -1   1  10  129.24    4.06
  -1   1  10  128.96    4.03
   1  -1 -10  129.91    4.18
   1  -1 -10  126.37    4.06
  -1   1   9   21.30    1.34
  -1   1   9   26.28    1.44
   1  -1  -9   22.37    1.44
   1  -1  -9   26.18    1.51
  -1   1   8  185.37    5.35
  -1   1   8  181.62    5.27
   1  -1  -8  178.66    5.23
   1  -1  -8  172.26    5.04
  -1   1   7  219.38    6.19
  -1   1   7  210.17    5.96
   1  -1  -7  221.88    6.30
   1  -1  -7  205.49    5.84
  -1   1   6 3067.58   80.31
  -1   1   6 3106.59   81.32
   1  -1  -6 3151.84   82.56
   1  -1  -6 3261.06   85.38
  -1   1   5  306.91    8.38
  -1   1   5  335.16    9.10
   1  -1  -5  325.17    8.88
   1  -1  -5  342.49    9.28
  -1   1   4   31.99    1.36
  -1   1   4   33.89    1.34
   1  -1  -4   34.09    1.34
   1  -1  -4   35.19    1.53
  -1   1   3  788.74   20.81
   1  -1  -3  860.20   22.64
   1  -1  -3  830.24   21.94
  -1   1   2   24.56    1.00
  -1   1   2   26.03    0.97
   1  -1  -2   26.34    0.97
   1  -1  -2   27.15    1.12
  -1   1   1  472.00   12.45
  -1   1   1  478.70   12.70
   1  -1  -1  472.31   12.47
   1  -1  -1  465.60   12.36
  -1   1   0 2100.18   54.86
  -1   1   0 2153.24   56.33
   1  -1   0 2059.62   53.78
   1  -1   0 2298.34   60.13
  -1   1  -1  199.88    5.34
  -1   1  -1  200.19    5.46
  -1   1  -2 2039.33   53.27
  -1   1  -2 2200.04   57.62
   1  -1   2 2136.07   55.92
  -1   1  -3  458.42   12.26
  -1   1  -3  434.39   11.50
   1  -1   3  432.68   11.44
   1  -1   3  446.87   11.98
  -1   1  -4   47.84    1.58
  -1   1  -4   45.62    1.75
   1  -1   4   48.37    1.79
   1  -1   4   48.49    1.58
  -1   1  -5 3434.25   89.78
  -1   1  -5 3371.84   88.24
   1  -1   5 3570.00   93.32
   1  -1   5 3262.62   85.40
  -1   1  -6  961.00   25.36
  -1   1  -6  929.95   24.67
   1  -1   6  941.49   24.82
   1  -1   6  946.02   25.06
  -1   1  -7   13.96    0.92
   1  -1   7   16.34    0.97
   1  -1   7   13.65    1.05
  -1   1  -8  407.24   11.03
  -1   1  -8  446.09   12.23
   1  -1   8  440.32   11.98
   1  -1   8  435.64   11.73
  -1   1  -9   34.48    1.59
  -1   1  -9   35.79    1.83
   1  -1   9   36.20    1.58
   1  -1   9   35.22    1.65
  -1   1 -10   86.04    3.18
  -1   1 -10   91.59    3.07
   1  -1  10   88.36    2.96
   1  -1  10   92.92    3.23
  -1   1 -11  771.73   20.91
  -1   1 -11  749.73   20.11
   1  -1  11  723.83   19.41
   1  -1  11  738.19   19.94
  -1   1 -12   18.27    1.34
  -1   1 -12   18.02    1.62
   1  -1  12   17.37    1.47
   1  -1  12   15.85    1.34
   1  -1  13  243.10    7.21
  -1   1 -14    4.73    1.14
  -1   1 -14    6.40    1.34
   1  -1  14    7.07    1.30
   1  -1  14    5.34    1.12
  -1   1 -15   79.12    2.95
  -1   1 -15   75.55    3.14
   1  -1  15   79.84    3.07
   1  -1  15   84.55    3.04
  -1   1 -16  451.24   12.89
  -1   1 -16  453.12   12.65
   1  -1  16  441.73   12.48
   1  -1  16  449.68   12.53
  -1   1 -17    5.06    1.22
  -1   1 -17    3.64    1.50
   1  -1  17    3.29    1.37
   1  -1  17    2.82    1.25
  -1   1 -18   14.85    1.90
  -1   1 -18   16.24    1.56
   1  -1  18   20.52    1.67
   1  -1  18   16.98    1.72
  -1   1 -19   89.75    3.99
  -1   1 -19   86.68    3.42
   1  -1  19   82.85    3.31
   1  -1  19   90.44    3.60
  -1   1 -20    9.95    1.53
  -1   1 -20    8.41    2.03
   1  -1  20    7.83    1.51
   1  -1  20   12.26    1.70
  -1   1 -21  113.98    4.79
  -1   1 -21  116.74    4.24
   1  -1  21  120.91    4.43
   1  -1  21  121.41    4.35
   1  -1  22    0.81    1.42
   1  -1  22   -0.28    1.31
  -1   1 -24   62.94    3.76
   1  -1  24   70.35    3.21
   1  -1  24   61.93    3.01
  -1   1 -25    1.72    1.45
  -1   1 -25    5.66    2.20
   1  -1  25    5.46    1.50
   1  -1  25    2.34    1.56
  -1   1 -26   30.38    2.25
  -1   1 -26   26.32    2.96
   1  -1  26   28.35    2.20
   1  -1  26   25.65    2.11
  -1   1 -27    2.06    2.23
  -1   1 -27    1.11    1.48
   1  -1  27   -1.50    1.51
   1  -1  27    0.84    1.37
  -1   1 -28   -2.61    2.23
  -1   1 -28    1.23    1.51
   1  -1  28   -0.98    1.39
   1  -1  28    1.72    1.59
  -1   1 -29   18.91    2.03
   1  -1  29   16.54    2.01
   1  -1  29   19.52    1.98
  -1   1 -30    0.59    1.58
  -1   1 -30    1.00    2.18
   1  -1  30   -1.15    1.53
   1  -1  30    0.06    1.48
  -1   1 -31   -2.53    2.15
   1  -1  31    2.68    1.64
   1  -1  31    2.76    1.58
  -1   1 -32   15.49    2.14
  -1   1 -32   12.20    2.37
   1  -1  32   19.33    2.06
   1  -1  32   15.32    2.03
  -1   1 -33   -1.53    1.62
  -1   1 -33    2.36    1.78
   1  -1  33   -0.75    1.69
   1  -1  33   -0.50    1.61
   1  -1  34   11.27    1.98
   1  -1  34    9.03    1.93
  -1   0  34    0.51    1.69
  -1   0  34    4.31    1.78
  -1   0  33   16.87    2.11
  -1   0  33   12.54    2.01
   1   0 -33   14.76    2.09
  -1   0  32   -0.61    1.47
  -1   0  32   -2.18    1.59
   1   0 -32    0.80    1.98
   1   0 -32   -1.12    1.61
  -1   0  31   -0.76    1.48
  -1   0  31    0.02    1.51
   1   0 -31    0.76    1.59
   1   0 -31    1.26    2.03
  -1   0  30    1.69    1.67
  -1   0  30    1.00    1.45
   1   0 -30    2.53    1.48
   1   0 -30   -0.41    2.11
  -1   0  29   -1.39    1.44
  -1   0  29   -1.05    1.62
   1   0 -29    0.09    2.00
   1   0 -29    0.19    1.65
  -1   0  28   24.75    2.18
  -1   0  28   25.62    2.09
   1   0 -28   24.86    2.26
   1   0 -28   27.24    2.67
  -1   0  27   21.16    2.15
  -1   0  27   21.92    2.00
   1   0 -27   20.69    2.18
   1   0 -27   19.96    2.50
  -1   0  26   -0.02    1.54
  -1   0  26    1.64    1.36
   1   0 -26    1.06    1.54
   1   0 -26   -0.31    1.98
  -1   0  25   50.21    2.81
  -1   0  25   56.64    2.84
   1   0 -25   48.62    3.28
   1   0 -25   49.27    2.79
  -1   0  23   68.12    3.07
  -1   0  23   66.38    3.07
   1   0 -23   62.93    3.07
   1   0 -23   65.24    3.50
  -1   0  22  102.98    3.96
  -1   0  22   98.60    3.82
   1   0 -22   90.17    3.99
  -1   0  21    7.88    1.58
  -1   0  21   10.81    1.62
   1   0 -21   10.06    1.59
   1   0 -21   10.70    1.79
  -1   0  20   57.33    2.71
  -1   0  20   55.56    2.57
   1   0 -20   55.47    2.87
   1   0 -20   58.17    2.79
  -1   0  19  161.96    5.20
  -1   0  19  160.40    5.16
   1   0 -19  175.22    5.65
   1   0 -19  154.07    5.18
  -1   0  18    8.14    1.36
  -1   0  18    8.52    1.40
   1   0 -18    7.65    1.39
   1   0 -18    7.79    1.51
  -1   0  17  257.76    7.57
  -1   0  17  263.38    7.75
   1   0 -17  274.77    8.18
   1   0 -17  252.93    7.49
  -1   0  16    9.60    1.31
  -1   0  16   10.03    1.31
   1   0 -16    7.16    1.23
   1   0 -16    7.68    1.34
  -1   0  15    9.91    1.28
  -1   0  15   11.84    1.26
   1   0 -15   11.03    1.30
   1   0 -15    9.53    1.33
  -1   0  14  954.60   25.54
   1   0 -14  905.61   24.42
  -1   0  13   16.07    1.33
  -1   0  13   18.85    1.42
   1   0 -13   16.82    1.42
   1   0 -13   17.85    1.36
  -1   0  12   35.92    1.76
  -1   0  12   36.29    1.78
   1   0 -12   36.67    1.81
   1   0 -12   39.44    1.84
  -1   0  11  159.31    4.77
  -1   0  11  155.22    4.68
   1   0 -11  158.22    4.84
   1   0 -11  162.12    4.90
  -1   0  10   50.69    2.00
  -1   0  10   52.08    2.01
   1   0 -10   55.24    2.15
   1   0 -10   49.73    2.04
  -1   0   9 3150.28   82.56
  -1   0   9 3243.90   84.97
   1   0  -9 3167.44   83.06
   1   0  -9 3117.51   81.71
  -1   0   8   20.69    1.14
   1   0  -8   18.38    1.12
  -1   0   7 2777.36   72.74
  -1   0   7 2895.95   75.80
   1   0  -7 2833.53   74.19
   1   0  -7 2867.86   75.13
  -1   0   6 3975.68  103.92
  -1   0   6 3910.15  102.20
   1   0  -6 3808.73   99.55
  -1   0   5 1870.82   49.01
  -1   0   5 1969.12   51.57
   1   0  -5 1989.40   52.15
   1   0  -5 1947.27   50.98
  -1   0   4    6.33    0.72
   1   0  -4    6.54    0.72
  -1   0   3 1777.20   46.51
  -1   0   3 1742.87   45.56
   1   0  -3 1744.43   45.61
   1   0  -3 1724.15   45.14
  -1   0   2   74.40    2.06
   1   0  -2   79.01    2.17
   1   0  -2   79.67    2.28
  -1   0   0 2215.65   57.93
  -1   0   0 2064.30   53.89
   1   0   0 2065.86   54.03
   1   0   0 2098.62   54.81
  -1   0  -1  882.36   23.12
  -1   0  -1  897.34   23.64
   1   0   1  866.13   22.70
   1   0   1  878.30   23.12
  -1   0  -2 1273.84   33.39
  -1   0  -2 1286.01   33.80
   1   0   2 1270.56   33.28
   1   0   2 1319.87   34.67
  -1   0  -3  121.31    3.45
  -1   0  -3  123.37    3.64
   1   0   3  127.24    3.71
  -1   0  -4    4.10    0.89
  -1   0  -4    4.60    0.73
   1   0   4    4.67    0.87
   1   0   4    4.49    0.72
  -1   0  -5 4665.34  121.89
  -1   0  -5 4918.11  128.63
   1   0   5 4665.34  122.00
   1   0   5 4988.33  130.35
  -1   0  -6 1514.13   39.93
  -1   0  -6 1528.17   40.19
   1   0   6 1523.18   40.07
   1   0   6 1554.85   41.01
  -1   0  -7  465.44   12.58
  -1   0  -7  469.50   12.81
   1   0   7  466.22   12.72
   1   0   7  476.83   12.86
  -1   0  -8  101.56    3.40
  -1   0  -8   99.38    3.17
   1   0   8  106.48    3.34
   1   0   8  101.89    3.37
  -1   0  -9  186.93    5.49
  -1   0  -9  182.40    5.55
   1   0   9  179.12    5.41
   1   0   9  186.77    5.46
  -1   0 -10 1134.97   30.36
  -1   0 -10 1113.60   29.61
   1   0  10 1136.38   30.16
   1   0  10 1135.29   30.27
  -1   0 -12  127.01    4.35
  -1   0 -12  120.92    3.96
   1   0  12  119.05    3.90
   1   0  12  130.01    4.32
  -1   0 -13  287.25    8.24
  -1   0 -13  304.89    8.93
   1   0  13  293.81    8.44
   1   0  13  295.68    8.63
  -1   0 -14    3.68    1.36
  -1   0 -14    0.00    1.06
   1   0  14    1.40    1.20
   1   0  14    3.14    1.19
  -1   0 -15    1.34    1.40
  -1   0 -15    1.47    1.12
   1   0  15    1.90    1.28
   1   0  15    2.43    1.22
  -1   0 -16   61.29    3.01
  -1   0 -16   60.77    2.64
   1   0  16   61.21    2.78
   1   0  16   61.01    2.62
  -1   0 -17  250.43    7.83
  -1   0 -17  239.98    7.21
   1   0  17  254.49    7.58
   1   0  17  236.08    7.26
  -1   0 -18    5.96    1.40
  -1   0 -18    1.11    1.61
   1   0  18    3.87    1.48
   1   0  18    6.29    1.53
  -1   0 -19   63.11    3.28
  -1   0 -19   61.45    2.84
   1   0  19   59.51    2.79
   1   0  19   56.05    2.81
  -1   0 -20  175.38    6.23
  -1   0 -20  190.51    6.15
   1   0  20  182.09    6.02
   1   0  20  171.95    5.66
  -1   0 -21    0.11    1.36
  -1   0 -21    2.23    1.84
   1   0  21   -0.34    1.45
   1   0  21    0.20    1.33
  -1   0 -22    2.84    2.03
   1   0  22    3.73    1.48
   1   0  22    7.72    1.62
  -1   0 -23   -1.44    1.51
   1   0  23    4.79    1.45
   1   0  23    2.96    1.53
  -1   0 -24   15.51    2.45
  -1   0 -24   15.15    1.84
   1   0  24   16.66    1.83
   1   0  24   12.03    1.86
  -1   0 -25   39.10    2.43
  -1   0 -25   30.50    2.93
  -1   0 -26    3.74    1.44
  -1   0 -26    5.51    2.34
   1   0  26    3.81    1.50
   1   0  26    5.26    1.58
  -1   0 -27    1.39    1.53
  -1   0 -27   -2.06    2.23
   1   0  27    2.40    1.53
   1   0  27    0.81    1.47
  -1   0 -28   10.38    2.59
  -1   0 -28   10.72    1.78
   1   0  28    8.80    1.78
   1   0  28    9.02    1.69
  -1   0 -29    0.28    1.59
  -1   0 -30    3.15    2.28
  -1   0 -30    8.94    1.90
   1   0  30   10.63    1.81
   1   0  30    7.27    1.69
  -1   0 -31    2.50    1.76
  -1   0 -31    6.04    2.11
   1   0  31    4.03    1.62
   1   0  31    6.72    1.70
  -1   0 -32   -0.28    1.87
  -1   0 -32   -1.40    1.62
   1   0  32    4.95    1.67
   1   0  32   -0.58    1.59
  -1   0 -33    1.87    1.79
  -1   0 -33    2.93    1.90
   1   0  33    0.02    1.23
   1   0  33    3.11    1.76
   1   0  34    1.00    1.81
  -1  -1  34    2.45    1.69
  -1  -1  34    3.84    1.78
   1   1 -33   -1.78    1.47
   1   1 -33    3.90    2.03
  -1  -1  32    2.73    1.61
  -1  -1  32    3.07    1.67
   1   1 -32    1.58    2.09
   1   1 -32    1.51    1.62
  -1  -1  31    7.72    1.72
  -1  -1  31    8.41    1.75
   1   1 -31   10.27    1.81
   1   1 -31    5.62    2.22
  -1  -1  30    4.49    1.69
  -1  -1  30    5.12    1.53
   1   1 -30    6.15    2.22
   1   1 -30    8.11    1.64
  -1  -1  29   12.53    1.78
  -1  -1  29   11.53    1.86
   1   1 -29    9.35    2.42
   1   1 -29   13.04    2.00
  -1  -1  28    0.56    1.59
  -1  -1  28    0.06    1.39
   1   1 -28   -3.09    1.95
   1   1 -28   -0.19    1.47
  -1  -1  27    8.19    1.62
  -1  -1  27    7.27    1.56
   1   1 -27    6.66    2.03
   1   1 -27   12.58    1.84
  -1  -1  26   19.99    2.09
  -1  -1  25   18.51    1.76
  -1  -1  25   19.27    2.01
   1   1 -25   19.75    1.93
   1   1 -25   14.93    2.26
  -1  -1  24    2.76    1.56
  -1  -1  24    4.71    1.42
   1   1 -24    3.65    1.34
   1   1 -24    4.48    1.92
  -1  -1  23   76.49    3.32
  -1  -1  23   83.01    3.45
   1   1 -23   72.77    3.68
   1   1 -23   77.59    3.32
  -1  -1  22    5.15    1.48
  -1  -1  22    4.77    1.45
   1   1 -22    4.48    1.79
   1   1 -22    3.50    1.44
  -1  -1  21    9.28    1.50
  -1  -1  21    7.19    1.45
   1   1 -21   10.16    1.83
   1   1 -21    9.16    1.53
  -1  -1  20   16.06    1.61
  -1  -1  20   14.06    1.56
   1   1 -20   13.11    1.79
   1   1 -20   11.78    1.56
  -1  -1  19    1.45    1.23
  -1  -1  19   -0.70    1.14
   1   1 -19   -2.20    1.22
   1   1 -19    0.37    1.34
  -1  -1  18  288.19    8.32
  -1  -1  18  282.73    8.22
   1   1 -18  282.42    8.24
   1   1 -18  279.14    8.29
  -1  -1  17  114.34    3.84
  -1  -1  17  116.79    3.85
   1   1 -17  114.71    3.87
   1   1 -17  120.39    4.13
  -1  -1  16   11.78    1.26
  -1  -1  16   10.56    1.23
   1   1 -16    8.41    1.22
   1   1 -16   10.06    1.33
  -1  -1  15   32.14    1.69
   1   1 -15   37.34    1.84
  -1  -1  14   63.97    2.36
  -1  -1  14   62.41    2.36
   1   1 -14   67.48    2.53
   1   1 -14   67.03    2.59
  -1  -1  13  313.16    8.72
  -1  -1  13  325.17    9.05
   1   1 -13  313.00    8.80
   1   1 -13  310.50    8.71
  -1  -1  12  411.46   11.22
  -1  -1  12  396.94   10.88
   1   1 -12  415.67   11.39
   1   1 -12  405.53   11.16
  -1  -1  11   20.35    1.28
  -1  -1  11   24.26    1.37
   1   1 -11   23.70    1.42
   1   1 -11   26.14    1.42
  -1  -1  10  228.43    6.40
  -1  -1  10  210.02    5.90
   1   1 -10  227.49    6.40
   1   1 -10  227.49    6.38
  -1  -1   9  806.68   21.36
  -1  -1   9  809.65   21.42
   1   1  -9  800.91   21.24
   1   1  -9  786.24   20.83
  -1  -1   8   63.30    2.01
  -1  -1   8   58.71    1.90
   1   1  -8   61.01    2.00
   1   1  -8   66.88    2.15
  -1  -1   7   62.35    1.92
  -1  -1   7   65.14    2.00
   1   1  -7   69.20    2.11
  -1  -1   6  355.28    9.46
  -1  -1   6  378.53   10.08
   1   1  -6  360.90    9.61
  -1  -1   5 1356.23   35.50
  -1  -1   5 1481.52   38.79
   1   1  -5 1411.77   36.95
  -1  -1   4  433.77   11.41
   1   1  -4  433.14   11.41
  -1  -1   3   26.28    0.90
  -1  -1   3   27.15    0.80
   1   1  -3   26.96    0.90
   1   1  -3   29.24    0.86
  -1  -1   2 2849.14   74.44
  -1  -1   2 2568.28   67.05
   1   1  -2 2699.35   70.46
   1   1  -2 2753.96   71.96
  -1  -1   1  118.13    3.21
  -1  -1   1  123.48    3.43
   1   1  -1  126.67    3.50
   1   1  -1  121.45    3.29
  -1  -1   0  792.17   20.86
  -1  -1   0  755.35   19.85
   1   1   0  789.21   20.78
   1   1   0  785.77   20.64
  -1  -1  -1  761.90   20.07
  -1  -1  -1  788.43   20.83
   1   1   1  739.75   19.49
   1   1   1  763.31   20.16
  -1  -1  -2   17.88    1.05
  -1  -1  -2   18.44    0.94
   1   1   2   18.79    0.95
   1   1   2   18.29    1.05
  -1  -1  -3 1289.29   33.89
  -1  -1  -3 1266.20   33.36
   1   1   3 1309.88   34.42
   1   1   3 1293.19   34.06
  -1  -1  -4 2178.20   57.20
  -1  -1  -4 2242.17   58.81
  -1  -1  -5   64.58    2.22
  -1  -1  -5   59.49    2.18
   1   1   5   60.82    2.25
   1   1   5   60.32    2.08
  -1  -1  -6 2768.00   72.66
  -1  -1  -6 2825.73   74.10
   1   1   6 2769.56   72.60
   1   1   6 2750.84   72.26
  -1  -1  -7   69.12    2.53
  -1  -1  -7   71.34    2.47
   1   1   7   69.25    2.42
   1   1   7   71.10    2.59
  -1  -1  -8  344.21    9.56
  -1  -1  -8  349.20    9.80
   1   1   8  339.99    9.58
   1   1   8  342.18    9.49
  -1  -1  -9  996.57   26.92
  -1  -1  -9 1017.48   27.15
   1   1   9 1040.57   27.85
  -1  -1 -10  535.03   14.78
   1   1  10  553.60   15.09
  -1  -1 -11 2011.25   53.27
  -1  -1 -11 2047.13   54.05
   1   1  11 1983.16   52.46
   1   1  11 2006.57   52.94
  -1  -1 -12   23.95    1.64
  -1  -1 -12   24.36    1.81
   1   1  12   27.29    1.93
   1   1  12   23.50    1.62
  -1  -1 -13    1.50    1.12
  -1  -1 -13    1.65    1.25
   1   1  13    0.76    1.20
   1   1  13   -0.67    1.09
  -1  -1 -14  597.60   16.63
  -1  -1 -14  592.92   16.29
   1   1  14  612.89   16.99
   1   1  14  607.27   16.66
  -1  -1 -15   21.27    1.90
  -1  -1 -15   28.04    1.81
   1   1  15   22.87    1.86
  -1  -1 -16   14.01    1.84
  -1  -1 -16   18.61    1.70
   1   1  16   18.80    1.72
   1   1  16   14.31    1.73
  -1  -1 -17  387.58   11.48
  -1  -1 -17  370.57   10.75
   1   1  17  365.58   10.64
   1   1  17  369.95   10.64
  -1  -1 -18    5.84    1.51
  -1  -1 -18    8.04    1.92
   1   1  18    7.35    1.58
   1   1  18    3.78    1.48
  -1  -1 -19   13.37    1.69
  -1  -1 -19    8.13    1.98
   1   1  19   14.93    1.83
   1   1  19   10.30    1.65
  -1  -1 -21    3.76    1.92
  -1  -1 -21    2.43    1.48
   1   1  21    5.18    1.72
   1   1  21    7.94    1.59
  -1  -1 -22  178.03    6.54
  -1  -1 -22  173.51    5.91
   1   1  22  174.91    5.85
   1   1  22  177.41    5.98
  -1  -1 -23    0.62    1.98
  -1  -1 -23    0.94    1.48
   1   1  23    1.12    1.51
   1   1  23   -1.30    1.34
  -1  -1 -24    2.98    1.54
  -1  -1 -24    5.16    2.06
   1   1  24    5.10    1.61
   1   1  24    4.24    1.51
  -1  -1 -25   84.09    3.71
  -1  -1 -25   81.98    4.32
   1   1  25   91.47    3.81
   1   1  25   85.79    3.81
  -1  -1 -26    7.52    2.29
  -1  -1 -26    1.70    1.50
   1   1  26    2.34    1.51
   1   1  26   -0.78    1.51
  -1  -1 -27   19.00    2.12
  -1  -1 -27   17.57    2.70
   1   1  27   19.38    2.01
   1   1  27   21.72    2.18
  -1  -1 -28   12.14    2.70
   1   1  28    9.35    1.89
   1   1  28   11.06    1.81
  -1  -1 -29    4.49    1.69
  -1  -1 -29    4.09    2.20
   1   1  29    4.87    1.70
   1   1  29    7.69    1.72
  -1  -1 -30   21.38    2.84
  -1  -1 -30   23.45    2.34
   1   1  30   24.23    2.28
   1   1  30   24.56    2.20
  -1  -1 -31    3.07    1.76
  -1  -1 -31   -0.33    1.98
   1   1  31    2.51    1.58
   1   1  31    3.06    1.61
  -1  -1 -32    0.08    1.67
  -1  -1 -32    2.18    1.87
   1   1  32    1.37    1.75
  -1  -2  33    2.93    1.75
  -1  -2  33   -0.76    1.54
  -1  -2  32   10.77    1.84
  -1  -2  32   13.23    1.86
   1   2 -32   10.00    1.81
   1   2 -32   12.53    2.39
  -1  -2  31   -2.75    1.53
  -1  -2  31    0.05    1.45
   1   2 -31    2.53    2.25
   1   2 -31    1.93    1.48
  -1  -2  30    0.69    1.56
  -1  -2  30   -0.20    1.45
   1   2 -30    2.29    2.17
   1   2 -30    2.67    1.54
  -1  -2  29   43.81    2.62
  -1  -2  29   38.02    2.57
   1   2 -29   44.67    2.64
  -1  -2  28    1.62    1.51
  -1  -2  28    4.10    1.50
   1   2 -28    4.70    2.17
  -1  -2  27    5.46    1.44
  -1  -2  27    3.21    1.53
   1   2 -27    2.57    1.53
   1   2 -27    4.98    2.11
  -1  -2  26   49.90    2.57
  -1  -2  26   50.15    2.71
   1   2 -26   50.54    3.34
   1   2 -26   44.78    2.57
  -1  -2  25    4.43    1.31
  -1  -2  25    0.95    1.45
   1   2 -25    0.58    1.40
   1   2 -25    0.02    1.86
  -1  -2  24  146.17    4.99
  -1  -2  24  152.66    5.18
   1   2 -24  135.22    4.71
   1   2 -24  136.93    5.27
  -1  -2  23   72.93    3.07
  -1  -2  23   67.76    3.01
   1   2 -23   67.90    2.90
   1   2 -23   64.75    3.29
  -1  -2  22   11.98    1.62
  -1  -2  22    9.28    1.53
   1   2 -22    9.13    1.47
   1   2 -22    8.25    1.78
  -1  -2  21  158.22    5.12
  -1  -2  21  158.53    5.12
   1   2 -21  157.44    5.49
   1   2 -21  169.14    5.45
  -1  -2  20    3.42    1.31
  -1  -2  20    3.23    1.22
   1   2 -20    4.26    1.26
   1   2 -20    2.14    1.53
  -1  -2  19   94.34    3.37
  -1  -2  19   97.57    3.45
   1   2 -19   98.58    3.53
   1   2 -19   92.00    3.64
  -1  -2  18   77.89    2.86
  -1  -2  18   79.39    2.90
   1   2 -18   79.22    3.17
   1   2 -18   82.73    3.07
  -1  -2  16  111.92    3.62
  -1  -2  16  113.28    3.62
   1   2 -16  111.34    3.62
   1   2 -16  110.05    3.70
  -1  -2  15  343.58    9.50
  -1  -2  15  336.09    9.35
   1   2 -15  337.03    9.44
   1   2 -15  348.89    9.66
  -1  -2  14    6.54    0.97
  -1  -2  14    5.70    0.94
   1   2 -14    4.62    1.01
   1   2 -14    8.49    1.01
  -1  -2  13  204.25    5.80
  -1  -2  13  214.08    6.09
   1   2 -13  197.85    5.74
   1   2 -13  206.74    5.90
  -1  -2  12  197.85    5.60
  -1  -2  12  203.62    5.73
   1   2 -12  211.73    5.99
  -1  -2  11  853.49   22.59
  -1  -2  11  841.48   22.25
   1   2 -11  866.13   22.95
   1   2 -11  838.67   22.25
  -1  -2  10 1599.32   42.00
  -1  -2  10 1597.76   41.91
   1   2 -10 1547.83   40.66
   1   2 -10 1572.80   41.35
  -1  -2   9 1398.35   36.71
  -1  -2   9 1406.94   36.92
   1   2  -9 1435.18   37.68
   1   2  -9 1387.12   36.43
  -1  -2   8  758.31   19.96
  -1  -2   8  726.79   19.15
   1   2  -8  722.89   19.04
   1   2  -8  740.37   19.52
  -1  -2   7  328.76    8.71
  -1  -2   7  343.74    9.10
   1   2  -7  337.34    8.96
   1   2  -7  340.62    9.03
  -1  -2   6 1616.49   42.38
   1   2  -6 1462.80   38.40
   1   2  -6 1561.88   40.99
  -1  -2   4  584.96   15.38
   1   2  -4  625.06   16.46
  -1  -2   3  172.26    4.60
   1   2  -3  170.39    4.57
   1   2  -3  161.34    4.31
  -1  -2   2  819.17   21.50
  -1  -2   2  840.39   22.11
   1   2  -2  797.63   20.92
   1   2  -2  821.82   21.61
  -1  -2   1   43.24    1.50
  -1  -2   1   42.91    1.44
   1   2  -1   47.98    1.53
  -1  -2   0  310.35    8.41
  -1  -2   0  312.53    8.43
   1   2   0  298.96    8.11
   1   2   0  301.92    8.11
  -1  -2  -1  468.25   12.56
  -1  -2  -1  479.80   12.83
   1   2   1  467.94   12.48
   1   2   1  490.10   13.15
  -1  -2  -2   40.96    1.67
  -1  -2  -2   36.95    1.50
   1   2   2   35.61    1.40
   1   2   2   41.27    1.65
  -1  -2  -3  824.63   21.91
  -1  -2  -3  820.26   21.86
   1   2   3  816.04   21.75
   1   2   3  819.01   21.74
  -1  -2  -4  958.97   25.45
  -1  -2  -4  951.32   25.32
   1   2   4  945.71   25.07
   1   2   4  936.03   24.92
  -1  -2  -5   67.69    2.48
  -1  -2  -5   72.51    2.51
   1   2   5   71.01    2.57
   1   2   5   70.90    2.42
  -1  -2  -6  268.69    7.69
  -1  -2  -6  270.40    7.65
   1   2   6  259.17    7.44
   1   2   6  265.72    7.47
  -1  -2  -7    1.51    1.08
  -1  -2  -7    0.12    1.03
   1   2   7    1.26    0.94
   1   2   7    1.67    1.15
  -1  -2  -9   43.35    2.09
  -1  -2  -9   46.26    2.29
   1   2   9   51.68    2.54
   1   2   9   45.64    2.12
  -1  -2 -10   10.33    1.47
  -1  -2 -10    6.46    1.30
   1   2  10    5.55    1.20
   1   2  10    7.61    1.40
  -1  -2 -11   11.66    1.50
  -1  -2 -11    8.49    1.34
   1   2  11   11.30    1.33
   1   2  11   12.98    1.51
  -1  -2 -12  240.29    7.32
  -1  -2 -12  236.39    7.07
   1   2  12  230.46    7.01
   1   2  12  232.49    6.87
  -1  -2 -13   67.59    2.76
  -1  -2 -13   72.80    3.03
   1   2  13   62.69    2.59
   1   2  13   69.70    2.95
  -1  -2 -14    7.77    1.40
  -1  -2 -14    8.74    1.51
   1   2  14    7.46    1.34
   1   2  14    8.77    1.51
  -1  -2 -15  185.21    6.05
  -1  -2 -15  192.39    6.09
   1   2  15  193.48    6.05
   1   2  15  183.34    5.94
  -1  -2 -16    8.53    1.65
  -1  -2 -16    5.51    1.45
   1   2  16    5.21    1.44
   1   2  16    6.46    1.54
  -1  -2 -17   37.29    2.31
  -1  -2 -17   33.00    2.48
   1   2  17   35.89    2.26
   1   2  17   35.97    2.34
  -1  -2 -18   23.45    2.39
  -1  -2 -18   26.96    2.03
   1   2  18   23.45    2.00
   1   2  18   23.20    2.06
  -1  -2 -19   -0.17    1.40
  -1  -2 -19   -0.95    1.79
   1   2  19    3.29    1.54
   1   2  19    0.94    1.45
  -1  -2 -20   26.71    2.54
  -1  -2 -20   26.03    2.11
   1   2  20   29.29    2.18
   1   2  20   27.90    2.18
  -1  -2 -21   40.65    3.04
  -1  -2 -21   36.78    2.47
   1   2  21   36.34    2.43
   1   2  21   44.36    2.64
  -1  -2 -22   31.72    2.89
  -1  -2 -22   33.13    2.42
   1   2  22   31.91    2.36
   1   2  22   31.55    2.32
  -1  -2 -23   73.15    3.43
  -1  -2 -23   63.35    3.68
   1   2  23   64.24    3.18
  -1  -2 -24    0.27    1.93
  -1  -2 -24    1.28    1.51
   1   2  24   -0.30    1.48
   1   2  24    0.20    1.42
  -1  -2 -25   -0.66    1.47
  -1  -2 -25   -0.12    1.87
   1   2  25    1.09    1.53
   1   2  25    0.84    1.37
  -1  -2 -26   34.31    2.51
  -1  -2 -26   24.98    3.29
   1   2  26   28.80    2.56
  -1  -2 -27    3.14    2.17
  -1  -2 -27    3.31    1.64
   1   2  27    3.37    1.51
   1   2  27   -0.76    1.62
  -1  -2 -28    3.67    2.12
  -1  -2 -28    0.27    1.56
   1   2  28   -1.22    1.56
   1   2  28    1.06    1.53
  -1  -2 -29   16.76    2.62
  -1  -2 -29   16.71    2.17
   1   2  29   17.85    2.03
   1   2  29   17.63    2.01
  -1  -2 -30    2.40    2.03
  -1  -2 -30    0.72    1.72
   1   2  30   -0.55    1.59
   1   2  30    2.73    1.65
  -1  -2 -31    3.21    2.08
  -1  -2 -31    9.91    1.93
   1   2  31    8.25    1.79
  -1  -3  33    4.99    1.56
  -1  -3  33    6.94    1.69
  -1  -3  32    0.06    1.50
  -1  -3  32    2.17    1.56
   1   3 -32    1.00    1.51
   1   3 -32   -0.11    2.00
  -1  -3  31   -0.20    1.34
  -1  -3  31    2.01    1.51
   1   3 -31    1.26    2.01
   1   3 -31   -0.87    1.40
  -1  -3  30    1.89    1.48
  -1  -3  30    1.70    1.47
   1   3 -30    1.70    2.32
  -1  -3  29    1.64    1.30
   1   3 -29    2.17    2.25
   1   3 -29    0.81    1.36
  -1  -3  28   13.59    1.58
  -1  -3  28    8.38    1.64
   1   3 -28    7.58    2.40
   1   3 -28   12.37    1.76
  -1  -3  27   -1.09    1.34
  -1  -3  27    0.42    1.26
   1   3 -27    1.73    1.40
   1   3 -27   -2.51    1.95
  -1  -3  26    6.87    1.48
  -1  -3  26    5.51    1.44
   1   3 -26    6.18    2.15
   1   3 -26    8.58    1.53
  -1  -3  25   26.95    1.95
  -1  -3  25   27.10    1.97
   1   3 -25   31.96    2.08
   1   3 -25   30.44    2.73
  -1  -3  24    0.06    1.26
  -1  -3  24   -0.66    1.33
   1   3 -24   -0.30    1.83
   1   3 -24    1.33    1.30
  -1  -3  23    8.58    1.45
  -1  -3  23   10.72    1.53
   1   3 -23   10.50    2.00
   1   3 -23    8.36    1.33
  -1  -3  22   -0.78    1.28
  -1  -3  22    0.31    1.26
   1   3 -22    1.36    1.64
   1   3 -22    0.81    1.17
  -1  -3  21    4.49    1.31
  -1  -3  21    4.13    1.28
   1   3 -21    3.59    1.64
   1   3 -21    3.57    1.20
  -1  -3  20    6.71    1.23
  -1  -3  20    3.76    1.23
   1   3 -20    1.98    1.17
   1   3 -20    2.31    1.53
  -1  -3  18    2.15    1.03
  -1  -3  18    2.31    1.00
   1   3 -18    0.64    1.20
   1   3 -18    0.05    0.98
  -1  -3  17   95.27    3.12
  -1  -3  17  102.33    3.31
   1   3 -17   96.24    3.39
   1   3 -17  102.67    3.35
  -1  -3  16   29.90    1.48
  -1  -3  16   35.20    1.61
   1   3 -16   34.28    1.58
   1   3 -16   36.90    1.83
  -1  -3  15  104.09    3.25
  -1  -3  15  115.99    3.56
   1   3 -15  108.54    3.34
   1   3 -15  115.82    3.70
  -1  -3  14   71.45    2.37
  -1  -3  14   74.29    2.45
   1   3 -14   74.63    2.57
   1   3 -14   74.74    2.43
  -1  -3  13   12.50    0.92
  -1  -3  13   15.01    1.00
   1   3 -13   13.57    0.92
   1   3 -13   11.84    1.09
  -1  -3  12  329.85    8.93
  -1  -3  12  305.82    8.29
   1   3 -12  304.73    8.36
   1   3 -12  308.01    8.35
  -1  -3  11  236.86    6.43
  -1  -3  11  245.75    6.68
   1   3 -11  231.24    6.40
   1   3 -11  254.18    6.93
  -1  -3  10  112.28    3.15
  -1  -3  10  103.93    2.95
   1   3 -10  103.12    3.01
  -1  -3   9  335.00    8.88
  -1  -3   9  354.50    9.39
   1   3  -9  325.33    8.69
  -1  -3   8   89.02    2.40
   1   3  -8   95.18    2.61
  -1  -3   5  115.09    3.11
   1   3  -5  105.91    2.84
  -1  -3   4   75.14    2.14
  -1  -3   4   80.15    2.29
   1   3  -4   81.28    2.26
  -1  -3   3   39.16    1.36
  -1  -3   3   40.07    1.34
   1   3  -3   42.02    1.39
  -1  -3   2 5802.81  151.51
  -1  -3   2 5665.50  147.98
   1   3  -2 5905.79  154.19
   1   3  -2 5824.66  152.10
  -1  -3   1 5095.99  133.16
  -1  -3   1 5219.25  136.36
   1   3  -1 5056.98  132.13
   1   3  -1 5127.20  133.89
  -1  -3   0 2619.77   68.64
  -1  -3   0 2608.85   68.37
   1   3   0 2752.40   72.12
   1   3   0 2577.64   67.48
  -1  -3  -1  218.76    6.21
  -1  -3  -1  204.71    5.79
   1   3   1  226.09    6.40
   1   3   1  201.28    5.66
  -1  -3  -2 1419.57   37.51
  -1  -3  -2 1426.28   37.63
   1   3   2 1462.48   38.63
   1   3   2 1396.48   36.81
   1   3   3  119.99    3.82
   1   3   3  108.08    3.35
  -1  -3  -4   56.70    2.17
  -1  -3  -4   54.14    2.18
  -1  -3  -5  395.85   10.94
  -1  -3  -5  409.74   11.39
   1   3   5  406.77   11.19
   1   3   5  399.91   11.14
  -1  -3  -7  296.93    8.63
  -1  -3  -7  290.37    8.33
   1   3   7  288.97    8.25
   1   3   7  280.08    8.18
  -1  -3  -8   15.20    1.54
  -1  -3  -8   14.57    1.54
   1   3   8   16.70    1.54
   1   3   8   16.51    1.65
  -1  -3  -9   13.70    1.50
  -1  -3  -9   16.10    1.64
   1   3   9   10.75    1.48
   1   3   9   16.23    1.45
  -1  -3 -10  999.07   26.98
  -1  -3 -10  954.76   25.68
   1   3  10  981.75   26.35
   1   3  10  968.18   26.15
  -1  -3 -11    4.48    1.25
  -1  -3 -11    4.95    1.33
   1   3  11    4.37    1.20
   1   3  11    6.51    1.39
  -1  -3 -12  244.50    7.47
  -1  -3 -12  229.68    6.96
   1   3  12  244.03    7.26
   1   3  12  230.30    7.05
  -1  -3 -13  130.46    4.51
  -1  -3 -13  135.51    4.77
   1   3  13  136.81    4.54
   1   3  13  141.93    4.79
  -1  -3 -14    3.99    1.42
  -1  -3 -14    4.54    1.48
   1   3  14    4.76    1.40
   1   3  14    5.07    1.36
  -1  -3 -15  230.61    7.35
  -1  -3 -15  232.33    7.22
   1   3  15  246.53    7.51
   1   3  15  235.30    7.32
  -1  -3 -16   61.35    3.07
  -1  -3 -16   53.85    2.68
   1   3  16   66.39    3.09
   1   3  16   58.61    2.79
  -1  -3 -18   73.07    3.56
  -1  -3 -18   69.36    3.20
   1   3  18   75.21    3.29
   1   3  18   65.50    3.18
  -1  -3 -19   22.73    2.06
  -1  -3 -19   23.53    2.40
   1   3  19   19.07    1.90
   1   3  19   19.41    1.93
  -1  -3 -20   18.10    2.00
  -1  -3 -20   18.32    2.36
   1   3  20   18.65    1.93
   1   3  20   18.18    1.98
  -1  -3 -21   43.67    3.06
  -1  -3 -21   41.05    2.51
   1   3  21   44.86    2.65
   1   3  21   45.39    2.67
  -1  -3 -22   12.98    2.31
  -1  -3 -22   13.57    1.87
   1   3  22   14.46    1.83
   1   3  22   14.42    1.87
  -1  -3 -23   18.57    2.03
  -1  -3 -23   21.67    2.65
   1   3  23   20.69    2.04
   1   3  23   18.65    2.03
  -1  -3 -24   15.54    2.34
  -1  -3 -24   13.45    1.92
   1   3  24   14.12    1.89
   1   3  24   12.12    1.81
   1   3  25    5.88    1.78
  -1  -3 -26   20.56    2.76
  -1  -3 -26   23.72    2.32
   1   3  26   22.73    2.17
   1   3  26   25.98    2.25
  -1  -3 -27    1.30    2.04
  -1  -3 -27    0.25    1.54
   1   3  27    3.60    1.65
   1   3  27    1.12    1.65
  -1  -3 -28    2.47    1.70
  -1  -3 -28    5.62    2.12
   1   3  28    4.34    1.59
   1   3  28    4.85    1.67
  -1  -3 -29    3.03    1.83
  -1  -3 -29    3.45    2.09
   1   3  29    3.68    1.76
   1   3  29    5.06    1.62
  -1  -3 -30   -0.16    1.92
  -1  -3 -30    2.89    1.79
   1   3  30   -0.39    1.62
  -1  -4  32    1.15    1.34
  -1  -4  32   -2.18    1.42
  -1  -4  31    4.21    1.42
  -1  -4  31    5.70    1.51
   1   4 -31    5.65    1.56
   1   4 -31    4.71    1.97
  -1  -4  30   10.00    1.53
  -1  -4  30    9.46    1.56
   1   4 -30   11.39    1.78
   1   4 -30    7.52    2.18
  -1  -4  29    0.90    1.31
  -1  -4  29   -0.06    1.34
   1   4 -29    0.41    1.33
   1   4 -29   -0.03    2.04
  -1  -4  28   25.37    1.95
  -1  -4  28   25.62    1.98
   1   4 -28   30.72    2.11
   1   4 -28   28.93    2.90
  -1  -4  27    3.45    1.42
  -1  -4  27    0.00    1.28
   1   4 -27    3.12    2.09
   1   4 -27    0.48    1.28
  -1  -4  26    8.14    1.45
  -1  -4  26    8.25    1.48
   1   4 -26    8.35    2.14
   1   4 -26    6.52    1.51
  -1  -4  25  124.83    4.28
  -1  -4  25  131.39    4.38
   1   4 -25  124.08    4.29
   1   4 -25  128.46    5.13
  -1  -4  24   -1.62    1.22
  -1  -4  24    0.42    1.23
   1   4 -24   -0.50    1.81
   1   4 -24    2.89    1.23
  -1  -4  23   52.65    2.37
  -1  -4  23   49.65    2.32
   1   4 -23   51.79    2.37
   1   4 -23   49.10    2.98
  -1  -4  22   11.11    1.40
  -1  -4  22   12.26    1.37
   1   4 -22   11.31    1.42
   1   4 -22    8.33    1.89
   1   4 -21    2.32    0.95
  -1  -4  20  296.15    8.36
  -1  -4  20  293.18    8.33
   1   4 -20  290.06    8.63
   1   4 -20  288.03    8.16
  -1  -4  19   19.77    1.37
  -1  -4  19   21.61    1.40
   1   4 -19   19.86    1.79
   1   4 -19   20.85    1.40
  -1  -4  18   55.47    2.11
  -1  -4  18   55.72    2.12
   1   4 -18   56.36    2.15
   1   4 -18   58.42    2.54
  -1  -4  17  353.26    9.66
  -1  -4  17  349.67    9.61
   1   4 -17  343.89    9.47
   1   4 -17  335.62    9.47
  -1  -4  16   73.12    2.37
  -1  -4  16   71.88    2.37
   1   4 -16   70.29    2.57
   1   4 -16   74.24    2.45
  -1  -4  15  413.95   11.13
  -1  -4  15  412.39   11.11
   1   4 -15  417.85   11.44
   1   4 -15  413.95   11.16
  -1  -4  14  501.95   13.39
  -1  -4  14  458.73   12.28
   1   4 -14  465.75   12.62
   1   4 -14  464.82   12.44
  -1  -4  13   97.78    2.86
  -1  -4  13   98.80    2.84
   1   4 -13   97.75    2.82
   1   4 -13  100.33    3.06
  -1  -4  12  305.82    8.16
  -1  -4  12  302.23    8.08
   1   4 -12  313.94    8.53
   1   4 -12  304.73    8.16
  -1  -4  11  203.15    5.46
  -1  -4  11  207.52    5.55
   1   4 -11  214.70    5.85
   1   4 -11  194.26    5.23
  -1  -4   6   11.42    0.61
   1   4  -6    9.89    0.50
   1   4  -6    9.94    0.44
  -1  -4   5   35.78    1.23
  -1  -4   5   40.93    1.37
   1   4  -5   37.96    1.23
  -1  -4   4  164.77    4.59
  -1  -4   4  169.14    4.68
   1   4  -4  172.26    4.76
   1   4  -4  170.23    4.68
  -1  -4   3  131.80    3.78
  -1  -4   3  136.04    3.90
   1   4  -3  134.30    3.84
   1   4  -3  128.40    3.65
  -1  -4   2  734.91   19.54
  -1  -4   2  738.19   19.58
   1   4  -2  717.75   19.02
   1   4  -2  748.48   19.88
  -1  -4   1 3649.58   95.52
  -1  -4   1 3646.46   95.49
   1   4  -1 3577.80   93.59
   1   4  -1 3621.49   94.82
  -1  -4   0   63.33    2.26
  -1  -4   0   64.85    2.28
   1   4   0   64.05    2.25
   1   4   0   66.91    2.26
  -1  -4  -1  171.01    5.02
  -1  -4  -1  175.69    5.18
   1   4   1  168.67    4.96
   1   4   1  160.09    4.67
  -1  -4  -2  252.15    7.16
  -1  -4  -2  249.96    7.18
   1   4   2  258.86    7.29
   1   4   2  253.71    7.24
  -1  -4  -3  436.73   12.00
  -1  -4  -3  441.73   12.20
   1   4   3  432.05   11.83
   1   4   3  439.70   12.12
  -1  -4  -4    4.87    1.20
   1   4   4    5.15    1.22
  -1  -4  -5    8.88    1.50
  -1  -4  -5    8.53    1.37
   1   4   5    9.61    1.50
   1   4   5    6.09    1.25
  -1  -4  -6  210.33    6.44
  -1  -4  -6  211.58    6.38
   1   4   6  203.78    6.24
   1   4   6  213.92    6.37
  -1  -4  -7   25.40    1.87
  -1  -4  -7   23.19    1.76
   1   4   7   27.24    1.79
   1   4   7   24.65    1.84
  -1  -4  -8  484.95   13.61
  -1  -4  -8  486.19   13.54
  -1  -4  -9    5.26    1.40
  -1  -4  -9    6.13    1.36
   1   4   9    5.99    1.31
   1   4   9    7.27    1.31
  -1  -4 -10    5.77    1.44
  -1  -4 -10    5.76    1.30
   1   4  10    3.25    1.25
   1   4  10    2.28    1.19
  -1  -4 -11   85.61    3.35
  -1  -4 -11   87.86    3.54
   1   4  11   85.47    3.37
   1   4  11   85.94    3.28
  -1  -4 -12    2.93    1.40
  -1  -4 -12   -0.28    1.44
   1   4  12    3.92    1.36
   1   4  12    4.91    1.30
  -1  -4 -13   31.85    2.29
  -1  -4 -13   40.21    2.39
   1   4  13   38.07    2.18
  -1  -4 -14  178.50    6.07
  -1  -4 -14  157.75    5.32
   1   4  14  159.46    5.37
   1   4  14  165.08    5.45
  -1  -4 -16    2.50    1.48
  -1  -4 -16    0.80    1.62
   1   4  16    2.95    1.45
   1   4  16    3.25    1.54
  -1  -4 -17   72.84    3.28
  -1  -4 -17   69.75    3.42
   1   4  17   69.75    3.32
   1   4  17   72.98    3.23
  -1  -4 -18   16.84    2.11
  -1  -4 -18   18.47    1.98
   1   4  18   15.98    1.87
  -1  -4 -19   27.24    2.26
  -1  -4 -19   26.60    2.50
   1   4  19   22.77    2.11
   1   4  19   26.23    2.20
  -1  -4 -20    1.36    1.47
  -1  -4 -20    4.10    1.89
   1   4  20    1.19    1.54
   1   4  20    1.26    1.48
  -1  -4 -21   22.86    2.54
  -1  -4 -21   20.11    2.09
   1   4  21   19.85    2.08
   1   4  21   20.99    2.01
  -1  -4 -22   56.30    3.07
  -1  -4 -22   59.39    3.64
   1   4  22   55.87    3.03
   1   4  22   55.25    3.01
  -1  -4 -23    5.84    1.73
   1   4  23    3.29    1.73
  -1  -4 -24    4.51    1.75
  -1  -4 -24    0.83    2.08
   1   4  24    2.04    1.53
   1   4  24    7.55    1.69
  -1  -4 -25    1.50    1.72
  -1  -4 -25    3.92    2.18
   1   4  25    3.26    1.65
   1   4  25    6.02    1.67
  -1  -4 -26    0.19    2.01
  -1  -4 -26   -1.67    1.56
   1   4  26    1.20    1.56
   1   4  26   -0.92    1.53
  -1  -4 -27    9.10    2.34
  -1  -4 -27   12.79    1.95
   1   4  27   12.78    1.95
   1   4  27   18.16    2.03
  -1  -4 -28   -2.98    1.86
  -1  -4 -28   -0.95    1.72
   1   4  28    2.70    1.61
   1   4  28   -1.09    1.54
  -1  -5  32    4.62    1.47
  -1  -5  32    2.57    1.65
  -1  -5  31    8.35    1.54
  -1  -5  30   15.82    1.67
  -1  -5  30   17.30    1.83
   1   5 -30   14.81    2.36
   1   5 -30   17.38    1.81
  -1  -5  29    1.22    1.28
  -1  -5  29   -0.08    1.39
   1   5 -29    1.64    1.92
   1   5 -29    1.20    1.31
  -1  -5  28   12.01    1.61
  -1  -5  28   15.10    1.62
   1   5 -28   13.62    1.61
   1   5 -28    8.94    2.23
  -1  -5  27   32.77    2.04
  -1  -5  27   35.67    2.06
   1   5 -27   34.55    2.86
   1   5 -27   38.98    2.12
  -1  -5  26    3.96    1.28
  -1  -5  26    3.60    1.36
   1   5 -26    1.54    1.89
   1   5 -26    3.48    1.19
  -1  -5  25    4.73    1.30
  -1  -5  25    3.43    1.23
   1   5 -25    5.18    1.98
   1   5 -25    4.29    1.19
  -1  -5  24  106.34    3.60
  -1  -5  24   99.77    3.51
  -1  -5  23   12.84    1.47
   1   5 -23   17.97    1.51
   1   5 -23   13.06    1.95
  -1  -5  22   56.92    2.29
  -1  -5  22   53.25    2.17
   1   5 -22   58.01    2.31
   1   5 -22   52.43    2.76
  -1  -5  21   87.95    2.95
  -1  -5  21   90.86    3.07
   1   5 -21   90.78    3.06
   1   5 -21   85.13    3.46
  -1  -5  20  130.22    3.95
  -1  -5  20  133.69    4.10
   1   5 -20  131.86    4.03
   1   5 -20  134.76    4.56
  -1  -5  19  227.34    6.43
  -1  -5  19  214.54    6.05
   1   5 -19  226.40    6.40
   1   5 -19  236.39    7.01
  -1  -5  18    2.15    0.76
  -1  -5  18    2.95    0.83
   1   5 -18    4.09    1.22
   1   5 -18    1.75    0.83
  -1  -5  17   10.88    0.83
  -1  -5  17    9.30    0.86
   1   5 -17    8.41    0.89
   1   5 -17    7.32    1.15
  -1  -5  16  145.75    4.07
   1   5 -16  144.38    4.31
   1   5 -16  156.97    4.43
  -1  -5  15   61.41    1.90
  -1  -5  15   55.38    1.70
   1   5 -15   55.50    1.95
  -1  -5  14    3.29    0.48
   1   5 -14    3.70    0.45
   1   5 -14    4.63    0.70
  -1  -5  13  305.82    8.16
  -1  -5  13  293.18    7.83
  -1  -5   8  713.69   18.85
  -1  -5   8  738.65   19.54
   1   5  -8  692.94   18.35
   1   5  -8  742.09   19.63
  -1  -5   7   91.62    2.65
  -1  -5   7   89.59    2.64
   1   5  -7   85.85    2.43
   1   5  -7   90.36    2.54
  -1  -5   6  103.50    3.03
  -1  -5   6  102.12    2.96
   1   5  -6   96.90    2.78
   1   5  -6   97.00    2.79
  -1  -5   5  846.78   22.37
   1   5  -5  898.27   23.67
   1   5  -5  901.39   23.76
  -1  -5   4  338.59    9.19
  -1  -5   4  359.18    9.74
   1   5  -4  363.09    9.80
   1   5  -4  352.94    9.52
  -1  -5   3  668.28   17.83
  -1  -5   3  659.70   17.62
   1   5  -3  665.16   17.69
   1   5  -3  672.03   17.90
  -1  -5   2  443.60   12.01
  -1  -5   2  460.76   12.47
   1   5  -2  475.74   12.86
   1   5  -2  468.41   12.64
  -1  -5   1  453.74   12.34
  -1  -5   1  435.80   11.87
   1   5  -1  451.71   12.23
   1   5  -1  461.39   12.54
  -1  -5   0  256.67    7.33
  -1  -5   0  245.13    6.96
   1   5   0  272.43    7.63
   1   5   0  267.75    7.58
  -1  -5  -1  869.88   23.30
  -1  -5  -1  873.93   23.45
   1   5   1  862.07   23.01
   1   5   1  910.91   24.39
  -1  -5  -2  480.58   13.22
  -1  -5  -2  486.04   13.42
   1   5   2  456.39   12.50
   1   5   2  485.26   13.33
   1   5   3  787.34   21.25
  -1  -5  -4   43.36    2.20
  -1  -5  -4   40.12    2.15
   1   5   4   39.04    1.98
   1   5   4   40.18    2.12
  -1  -5  -5   83.09    3.25
  -1  -5  -5   90.84    3.37
   1   5   5   81.18    3.12
   1   5   5   90.75    3.25
   1   5   6  281.01    8.24
   1   5   6  273.52    7.97
  -1  -5  -7   63.54    2.82
  -1  -5  -7   65.03    2.78
   1   5   7   55.63    2.54
   1   5   7   60.85    2.57
  -1  -5  -8  318.30    9.27
  -1  -5  -8  316.90    9.28
   1   5   8  327.82    9.38
   1   5   8  311.13    9.10
  -1  -5  -9   78.41    3.28
  -1  -5  -9   80.26    3.25
   1   5   9   73.51    3.03
   1   5   9   80.17    3.17
  -1  -5 -10  136.01    4.77
  -1  -5 -10  136.31    4.65
   1   5  10  136.67    4.60
   1   5  10  142.38    4.84
  -1  -5 -11  182.87    5.90
  -1  -5 -11  185.99    6.12
   1   5  11  187.24    5.94
   1   5  11  181.46    5.90
  -1  -5 -12   34.30    2.22
  -1  -5 -12   36.96    2.48
   1   5  12   37.63    2.29
   1   5  12   39.05    2.26
  -1  -5 -13   53.05    2.68
  -1  -5 -13   52.97    2.90
   1   5  13   51.94    2.71
   1   5  13   50.51    2.57
  -1  -5 -14  117.73    4.60
  -1  -5 -14  103.32    4.12
   1   5  14  108.43    4.24
   1   5  14  108.27    4.07
  -1  -5 -15   18.10    1.93
  -1  -5 -15   19.30    2.18
   1   5  15   17.91    1.97
   1   5  15   18.82    1.90
  -1  -5 -16  185.83    6.38
  -1  -5 -16  193.95    6.46
   1   5  16  194.88    6.27
   1   5  16  188.49    6.30
  -1  -5 -17   58.25    3.04
  -1  -5 -17   56.22    3.17
   1   5  17   57.75    3.00
   1   5  17   55.73    2.87
  -1  -5 -18   -0.80    1.51
  -1  -5 -18    1.39    1.73
   1   5  18    0.39    1.48
   1   5  18   -0.39    1.47
  -1  -5 -19   56.61    3.09
  -1  -5 -19   57.08    3.35
   1   5  19   52.19    2.92
   1   5  19   51.52    2.81
  -1  -5 -20    0.87    1.56
  -1  -5 -20   -0.27    1.76
   1   5  20   -1.03    1.44
   1   5  20    0.20    1.53
  -1  -5 -21   32.00    2.45
  -1  -5 -21   34.50    2.96
   1   5  21   38.63    2.53
   1   5  21   37.93    2.53
  -1  -5 -22    7.58    2.22
   1   5  22    6.48    1.73
   1   5  22    8.27    1.90
  -1  -5 -23    4.28    2.06
  -1  -5 -23    6.21    1.75
   1   5  23    2.62    1.59
   1   5  23    3.93    1.64
  -1  -5 -24   11.34    2.36
  -1  -5 -24   12.14    2.06
   1   5  24    9.85    1.93
   1   5  24   12.50    1.93
  -1  -5 -25    8.94    1.87
  -1  -5 -25    7.02    2.28
   1   5  25   10.88    1.81
   1   5  25    5.20    1.62
  -1  -5 -26    0.34    2.15
   1   5  26   -0.19    1.51
   1   5  26    0.08    1.54
  -1  -5 -27    4.45    2.14
  -1  -5 -27    7.27    1.92
   1   5  27    7.21    1.76
   1   5  27    7.57    1.76
  -1  -6  31    0.53    1.47
  -1  -6  31    0.09    1.25
  -1  -6  30    1.73    1.40
  -1  -6  30    4.67    1.26
  -1  -6  29    6.40    1.47
  -1  -6  29    9.92    1.36
   1   6 -29    7.15    1.93
   1   6 -29   10.39    1.50
  -1  -6  28    1.05    1.14
  -1  -6  28    0.95    1.23
   1   6 -28   -0.56    1.19
   1   6 -28   -2.04    1.73
  -1  -6  27   25.62    1.64
  -1  -6  27   26.81    1.79
   1   6 -26    2.61    1.09
   1   6 -26    3.37    1.81
  -1  -6  25   44.20    1.97
   1   6 -25   48.10    2.12
   1   6 -25   46.48    2.76
  -1  -6  24   51.15    2.15
  -1  -6  24   50.21    2.06
   1   6 -24   50.24    2.08
   1   6 -24   47.26    2.73
  -1  -6  23   10.38    1.14
  -1  -6  23    9.16    1.06
   1   6 -23    7.99    1.05
   1   6 -23    6.54    1.70
  -1  -6  22  211.27    6.02
  -1  -6  22  205.49    5.84
   1   6 -22  212.67    6.09
   1   6 -22  207.83    6.46
  -1  -6  21   14.07    1.06
  -1  -6  21   14.11    1.08
   1   6 -21   13.08    1.54
   1   6 -21   12.08    1.00
  -1  -6  20   28.93    1.34
  -1  -6  20   25.53    1.20
   1   6 -20   24.51    1.67
   1   6 -20   27.79    1.26
  -1  -6  19  131.86    3.79
  -1  -6  19  120.78    3.48
   1   6 -19  115.85    3.37
   1   6 -19  119.32    3.76
  -1  -6  18    7.93    0.70
  -1  -6  18    6.87    0.72
   1   6 -18    9.91    0.75
   1   6 -18    7.96    1.03
  -1  -6  17   20.52    0.84
  -1  -6  17   21.42    0.92
   1   6 -17   22.09    1.06
   1   6 -17   22.16    0.89
  -1  -6  16  166.95    4.52
  -1  -6  10    2.57    0.34
  -1  -6  10    3.54    0.44
  -1  -6   9   18.99    0.86
  -1  -6   9   18.77    1.06
   1   6  -9   19.47    0.73
   1   6  -9   20.21    0.76
  -1  -6   8  371.20    9.99
  -1  -6   8  376.19   10.06
   1   6  -8  365.27    9.72
   1   6  -8  404.28   10.75
  -1  -6   7  148.03    4.28
  -1  -6   7  156.50    4.43
   1   6  -7  147.57    4.13
  -1  -6   6   72.71    2.39
  -1  -6   6   66.78    2.29
   1   6  -6   69.50    2.22
  -1  -6   5  568.58   15.28
  -1  -6   5  546.58   14.68
   1   6  -5  536.12   14.32
   1   6  -5  561.09   14.99
  -1  -6   4 1561.88   41.19
  -1  -6   4 1538.63   40.60
   1   6  -4 1550.02   40.82
   1   6  -4 1451.25   38.18
  -1  -6   3  121.08    3.84
  -1  -6   3  113.39    3.62
   1   6  -3  115.46    3.59
  -1  -6   2   97.33    3.29
  -1  -6   2  100.50    3.35
   1   6  -2   92.76    3.03
   1   6  -2   92.71    3.11
  -1  -6   1  192.54    5.76
  -1  -6   1  192.39    5.73
   1   6  -1  189.42    5.57
   1   6  -1  195.35    5.77
  -1  -6   0  229.68    6.71
  -1  -6   0  238.10    6.93
   1   6   0  242.00    7.02
   1   6   0  232.02    6.71
  -1  -6  -2  390.70   11.05
  -1  -6  -2  377.13   10.63
   1   6   2  382.43   10.77
   1   6   2  378.84   10.59
  -1  -6  -3   60.38    2.57
  -1  -6  -3   52.11    2.43
   1   6   3   56.73    2.40
   1   6   3   52.35    2.39
  -1  -6  -4  412.55   11.70
  -1  -6  -4  402.56   11.37
   1   6   4  402.09   11.23
   1   6   4  403.34   11.37
  -1  -6  -5   10.88    1.44
  -1  -6  -5   14.54    1.58
   1   6   5   15.12    1.44
   1   6   5   13.73    1.47
  -1  -6  -6   10.02    1.40
  -1  -6  -6    9.63    1.48
   1   6   6    9.56    1.37
   1   6   6   10.41    1.33
  -1  -6  -7  177.41    5.76
  -1  -6  -7  162.27    5.26
   1   6   7  174.29    5.57
   1   6   7  174.29    5.48
  -1  -6  -8  356.53   10.44
  -1  -6  -8  353.88   10.27
   1   6   8  352.79   10.14
   1   6   8  347.79   10.13
  -1  -6  -9   77.78    3.37
  -1  -6  -9   78.36    3.23
   1   6   9   78.05    3.26
   1   6   9   78.33    3.18
  -1  -6 -10   18.79    1.92
  -1  -6 -10   17.12    1.78
   1   6  10   18.43    1.76
   1   6  10   23.01    1.93
  -1  -6 -11   31.27    2.18
  -1  -6 -11   31.74    2.34
   1   6  11   30.32    2.26
  -1  -6 -13   25.25    2.29
  -1  -6 -13   24.82    2.14
   1   6  13   26.26    2.15
   1   6  13   24.67    2.01
  -1  -6 -14    3.26    1.54
  -1  -6 -14    2.47    1.69
   1   6  14    5.51    1.65
   1   6  14    2.20    1.50
  -1  -6 -15  231.39    7.65
  -1  -6 -15  227.96    7.36
   1   6  15  240.60    7.54
   1   6  15  243.72    7.80
  -1  -6 -16   -2.18    1.58
  -1  -6 -16    0.62    1.73
   1   6  16   -0.14    1.54
   1   6  16    1.58    1.51
  -1  -6 -17    2.34    1.64
  -1  -6 -17    0.36    1.84
   1   6  17   -1.23    1.50
   1   6  17   -0.14    1.47
  -1  -6 -18   -2.08    1.72
  -1  -6 -18    1.06    1.59
   1   6  18    1.65    1.50
   1   6  18    0.78    1.48
  -1  -6 -19    2.03    1.61
  -1  -6 -19    2.54    1.83
   1   6  19    1.98    1.53
   1   6  19    2.57    1.56
  -1  -6 -21    0.59    1.69
  -1  -6 -21   -0.64    1.81
   1   6  21    2.51    1.51
   1   6  21    0.19    1.44
  -1  -6 -22   -1.39    1.97
  -1  -6 -22   -1.84    1.64
   1   6  22   -0.47    1.54
   1   6  22    1.17    1.64
  -1  -6 -23    5.12    1.87
  -1  -6 -23    9.24    2.23
   1   6  23    5.48    1.75
   1   6  23   10.80    1.89
  -1  -6 -24    2.64    1.75
  -1  -6 -24    0.97    2.11
   1   6  24    3.00    1.67
   1   6  24    2.17    1.61
  -1  -6 -25   13.14    2.45
  -1  -6 -25   15.35    2.11
   1   6  25   13.93    1.97
   1   6  25   14.89    2.09
  -1  -7  29    1.95    1.01
  -1  -7  29    2.59    1.23
  -1  -7  28    9.02    1.12
  -1  -7  28    8.35    1.30
   1   7 -28    7.66    1.53
   1   7 -28    6.97    1.23
  -1  -7  27   17.12    1.39
  -1  -7  27   17.21    1.30
   1   7 -27   15.45    1.76
   1   7 -27   17.54    1.37
  -1  -7  26   21.33    1.31
   1   7 -26   20.53    1.89
   1   7 -26   24.67    1.47
  -1  -7  25    5.31    0.94
  -1  -7  25    6.24    0.98
   1   7 -25    6.07    1.44
   1   7 -25    5.79    0.97
  -1  -7  24    6.83    0.94
  -1  -7  24    7.82    0.92
   1   7 -24    5.02    0.89
   1   7 -24    3.45    1.33
  -1  -7  23   28.01    1.30
  -1  -7  23   29.07    1.30
   1   7 -23   28.10    1.59
   1   7 -23   30.86    1.34
  -1  -7  22    0.61    0.62
  -1  -7  22    1.79    0.70
   1   7 -22    0.84    1.00
   1   7 -22    0.17    0.66
  -1  -7  21   10.86    0.78
  -1  -7  21    9.07    0.70
   1   7 -21    8.24    0.83
   1   7 -21    7.96    0.59
  -1  -7  20  138.48    3.84
  -1  -7  20  126.06    3.50
  -1  -7  10  196.91    5.51
  -1  -7  10  200.34    5.49
   1   7 -10  199.56    5.40
  -1  -7   9  249.03    6.80
   1   7  -9  254.80    6.88
   1   7  -9  245.28    6.63
  -1  -7   8  108.29    3.35
  -1  -7   8  112.78    3.35
   1   7  -8  111.62    3.25
   1   7  -8  108.66    3.15
  -1  -7   7  102.73    3.17
  -1  -7   7   94.56    3.03
   1   7  -7   94.71    2.87
   1   7  -7   93.57    2.86
  -1  -7   6   18.61    1.28
  -1  -7   6   19.16    1.26
   1   7  -6   19.29    1.11
  -1  -7   5   32.59    1.61
  -1  -7   5   31.89    1.70
   1   7  -5   27.95    1.40
   1   7  -5   29.66    1.39
  -1  -7   4 1947.27   51.35
   1   7  -4 1990.96   52.40
   1   7  -4 1944.15   51.15
  -1  -7   3  365.11   10.19
  -1  -7   3  367.77   10.27
   1   7  -3  359.50    9.99
   1   7  -3  351.38    9.71
  -1  -7   2  208.30    6.19
   1   7  -2  208.61    6.10
   1   7  -2  208.77    6.04
  -1  -7   0   71.34    2.79
  -1  -7   0   64.02    2.62
   1   7   0   72.45    2.76
   1   7   0   64.14    2.51
  -1  -7  -1  913.25   24.64
  -1  -7  -1  907.95   24.47
   1   7   1  898.12   24.18
   1   7   1  895.15   24.03
  -1  -7  -2   12.53    1.39
  -1  -7  -2   11.81    1.42
   1   7   2    8.52    1.23
  -1  -7  -3  135.23    4.57
  -1  -7  -3  134.61    4.52
   1   7   3  127.10    4.18
   1   7   3  127.77    4.24
  -1  -7  -4  386.18   11.05
  -1  -7  -4  391.48   11.23
   1   7   4  373.54   10.58
   1   7   4  386.02   10.97
  -1  -7  -5  190.98    6.01
  -1  -7  -5  188.33    6.01
   1   7   5  195.35    5.94
   1   7   5  190.67    5.93
  -1  -7  -6  364.65   10.64
  -1  -7  -6  369.33   10.69
   1   7   6  362.46   10.34
   1   7   6  378.06   10.86
  -1  -7  -7  185.52    5.99
  -1  -7  -7  195.51    6.33
   1   7   7  188.33    5.94
   1   7   7  196.29    6.24
  -1  -7  -8    0.14    1.50
  -1  -7  -8    0.00    1.37
   1   7   8    0.83    1.34
   1   7   8   -1.36    1.31
  -1  -7  -9  398.04   11.97
  -1  -7  -9  396.32   11.64
   1   7   9  409.89   11.73
   1   7   9  416.92   12.06
  -1  -7 -11   35.08    2.36
  -1  -7 -11   37.78    2.59
   1   7  11   33.97    2.37
   1   7  11   32.55    2.25
  -1  -7 -12  207.68    6.90
  -1  -7 -12  207.37    6.82
   1   7  12  190.51    6.66
  -1  -7 -13   -0.20    1.58
  -1  -7 -13    1.65    1.67
   1   7  13   -1.03    1.56
   1   7  13    1.53    1.50
  -1  -7 -14   16.68    2.14
  -1  -7 -14   21.24    2.17
   1   7  14   15.88    1.97
   1   7  14   16.48    1.89
  -1  -7 -15   80.53    3.81
  -1  -7 -15   84.01    3.82
   1   7  15   85.79    3.79
   1   7  15   89.97    3.71
  -1  -7 -16    2.29    1.67
  -1  -7 -16    4.26    1.87
   1   7  16    4.63    1.61
   1   7  16   -0.11    1.50
  -1  -7 -17   22.89    2.29
  -1  -7 -17   24.50    2.40
   1   7  17   20.50    2.04
   1   7  17   22.37    2.11
  -1  -7 -18    7.10    1.79
  -1  -7 -18    9.02    2.08
   1   7  18    7.66    1.70
   1   7  18    6.57    1.65
  -1  -7 -19    2.87    1.97
  -1  -7 -19    2.59    1.70
   1   7  19    6.09    1.61
   1   7  19    5.65    1.62
  -1  -7 -20   19.58    2.42
  -1  -7 -20   27.17    2.39
   1   7  20   19.41    2.15
   1   7  20   23.03    2.06
  -1  -7 -21    5.91    1.79
  -1  -7 -21    1.70    1.95
   1   7  21   -0.02    1.62
   1   7  21    3.42    1.56
  -1  -7 -22    3.46    2.14
  -1  -7 -22    8.43    1.84
   1   7  22    5.16    1.72
   1   7  22    8.53    1.70
  -1  -7 -23   13.64    2.54
  -1  -7 -23   20.74    2.23
   1   7  23   16.73    2.06
   1   7  23   18.57    2.18
  -1  -7 -24    0.11    1.62
  -1  -7 -24    3.23    2.06
   1   7  24    4.15    1.76
   1   7  24    5.18    1.62
  -1  -8  30    4.62    0.92
  -1  -8  30    3.74    0.83
  -1  -8  29   16.80    1.03
  -1  -8  29   18.35    1.11
  -1  -8  28   31.57    1.33
  -1  -8  28   31.33    1.30
  -1  -8  27    5.35    0.70
  -1  -8  27    6.26    0.67
  -1  -8  26   32.06    1.17
  -1  -8  26   31.50    1.12
  -1  -8  12    1.34    0.80
  -1  -8  12    2.56    0.51
   1   8 -12    1.42    0.28
   1   8 -12    1.69    0.28
  -1  -8  11    2.12    0.66
  -1  -8  11    1.79    0.94
   1   8 -11    2.39    0.44
   1   8 -11    2.09    0.47
  -1  -8  10  199.88    5.57
   1   8 -10  208.46    5.71
   1   8 -10  205.03    5.60
  -1  -8   9   45.28    1.89
  -1  -8   9   43.49    1.65
   1   8  -9   41.55    1.50
   1   8  -9   39.37    1.42
  -1  -8   8   24.50    1.36
  -1  -8   8   23.44    1.44
   1   8  -8   24.56    1.17
   1   8  -8   23.48    1.14
  -1  -8   7    6.41    1.19
  -1  -8   7    5.55    1.01
   1   8  -7    7.65    0.86
  -1  -8   6  228.74    6.65
  -1  -8   6  227.03    6.55
   1   8  -6  216.42    6.13
   1   8  -6  229.05    6.51
  -1  -8   5  108.30    3.57
   1   8  -5  112.78    3.57
   1   8  -5  102.89    3.28
  -1  -8   4  226.71    6.63
  -1  -8   4  226.71    6.68
   1   8  -4  220.94    6.35
   1   8  -4  222.34    6.44
  -1  -8   2   20.60    1.61
  -1  -8   2   22.23    1.64
   1   8  -2   21.88    1.45
   1   8  -2   20.13    1.42
  -1  -8   1    6.05    1.19
  -1  -8   1    8.55    1.36
   1   8  -1    6.35    1.15
   1   8  -1    8.74    1.14
  -1  -8   0   52.86    2.43
  -1  -8   0   52.65    2.37
   1   8   0   54.91    2.34
   1   8   0   56.55    2.32
  -1  -8  -1   69.18    2.89
  -1  -8  -1   64.38    2.75
   1   8   1   68.17    2.67
   1   8   1   68.90    2.79
  -1  -8  -2   15.29    1.54
  -1  -8  -2   16.99    1.61
   1   8   2   13.95    1.47
   1   8   2   17.02    1.44
  -1  -8  -3  169.76    5.49
  -1  -8  -3  166.95    5.40
   1   8   3  156.34    4.98
   1   8   3  172.57    5.48
  -1  -8  -4    0.90    1.33
  -1  -8  -4    1.40    1.33
   1   8   4   -0.22    1.08
   1   8   4    0.20    1.23
  -1  -8  -5  133.77    4.73
  -1  -8  -5  137.64    4.81
   1   8   5  130.74    4.54
   1   8   5  125.56    4.32
  -1  -8  -6   48.45    2.61
  -1  -8  -6   47.82    2.68
   1   8   6   51.63    2.56
   1   8   6   46.29    2.48
  -1  -8  -7   27.99    2.12
  -1  -8  -7   32.16    2.34
   1   8   7   26.60    1.95
   1   8   7   29.47    2.08
  -1  -8  -9   10.42    1.87
  -1  -8  -9   10.36    1.81
   1   8   9    8.00    1.58
   1   8   9   10.00    1.70
  -1  -8 -10   50.87    3.07
  -1  -8 -10   50.66    3.01
   1   8  10   53.50    2.90
   1   8  10   58.54    2.87
  -1  -8 -11    2.71    1.67
  -1  -8 -11   -1.25    1.75
   1   8  11    2.76    1.50
   1   8  11    1.11    1.56
  -1  -8 -12    0.55    1.70
  -1  -8 -12   -0.80    1.54
   1   8  12    1.89    1.59
   1   8  12    1.00    1.45
  -1  -8 -13  138.68    5.13
  -1  -8 -13  143.33    5.34
   1   8  13  139.85    5.13
   1   8  13  141.96    4.95
  -1  -8 -14   -0.12    1.70
  -1  -8 -14    2.86    1.84
   1   8  14    0.70    1.45
   1   8  14    2.96    1.70
  -1  -8 -15    2.28    1.67
  -1  -8 -15    2.25    1.83
   1   8  15    2.96    1.69
   1   8  15    3.12    1.51
  -1  -8 -16   27.93    2.56
  -1  -8 -16   26.38    2.37
   1   8  16   28.21    2.37
   1   8  16   27.70    2.15
   1   8  17   -0.84    1.51
  -1  -8 -18   27.66    2.56
  -1  -8 -18   27.70    2.48
   1   8  18   27.76    2.22
   1   8  18   26.03    2.36
  -1  -8 -19   -0.34    1.75
  -1  -8 -19   -0.30    1.67
   1   8  19    4.99    1.61
   1   8  19    1.69    1.58
  -1  -8 -20    0.28    1.65
  -1  -8 -20   -0.83    1.78
   1   8  20    0.25    1.47
   1   8  20   -1.14    1.56
  -1  -8 -21   47.31    3.04
  -1  -8 -21   49.07    3.32
   1   8  21   47.28    2.82
   1   8  21   47.67    3.07
  -1  -8 -22    1.76    1.61
  -1  -8 -22   -2.47    1.95
   1   8  22    4.79    1.72
   1   8  22    0.59    1.58
  -1  -9  13    0.75    0.58
  -1  -9  13   -0.31    0.87
   1   9 -13    0.73    0.33
   1   9 -13    0.72    0.31
  -1  -9  12   36.75    1.73
  -1  -9  12   39.01    1.48
   1   9 -12   36.32    1.26
   1   9 -12   35.50    1.22
  -1  -9  11  352.32    9.80
  -1  -9  11  330.47    9.02
   1   9 -11  326.26    8.82
  -1  -9  10   25.42    1.58
  -1  -9  10   26.49    1.36
   1   9 -10   27.57    1.23
   1   9 -10   26.53    1.15
  -1  -9   9  132.16    4.03
  -1  -9   9  130.60    4.12
   1   9  -9  120.11    3.59
   1   9  -9  128.24    3.81
  -1  -9   8  277.27    7.83
  -1  -9   8  274.62    7.91
   1   9  -8  268.84    7.51
   1   9  -8  273.37    7.61
  -1  -9   7    6.96    1.28
  -1  -9   7    6.16    1.12
   1   9  -7    7.86    0.95
   1   9  -7    6.79    0.90
  -1  -9   6  505.39   13.89
  -1  -9   6  532.85   14.71
   1   9  -6  502.11   13.68
   1   9  -6  496.65   13.53
  -1  -9   4  233.74    6.99
  -1  -9   4  238.88    7.08
   1   9  -4  229.52    6.68
   1   9  -4  230.61    6.74
  -1  -9   3  757.22   20.63
  -1  -9   3  725.23   19.74
   1   9  -3  757.85   20.46
   1   9  -3  725.70   19.66
  -1  -9   2    9.99    1.51
  -1  -9   2   10.94    1.40
   1   9  -2    9.97    1.25
   1   9  -2   11.23    1.23
  -1  -9   1   16.02    1.59
  -1  -9   1   17.71    1.65
   1   9  -1   13.00    1.31
   1   9  -1   15.09    1.40
  -1  -9   0  195.98    6.18
  -1  -9   0  197.69    6.21
   1   9   0  192.85    5.98
   1   9   0  196.91    6.01
  -1  -9  -1   52.43    2.57
  -1  -9  -1   49.03    2.48
   1   9   1   52.57    2.32
   1   9   1   48.43    2.28
  -1  -9  -2  536.75   15.10
  -1  -9  -2  558.12   15.67
   1   9   2  544.08   15.06
   1   9   2  535.81   14.93
  -1  -9  -3  129.82    4.62
  -1  -9  -3  127.20    4.59
   1   9   3  124.58    4.28
   1   9   3  133.14    4.59
  -1  -9  -4    6.93    1.62
  -1  -9  -4    8.57    1.65
   1   9   4   11.47    1.59
   1   9   4    7.83    1.39
  -1  -9  -5  201.44    6.54
  -1  -9  -5  201.75    6.52
   1   9   5  190.98    6.12
   1   9   5  195.35    6.29
   1   9   6   19.00    1.97
  -1  -9  -7   79.64    3.57
  -1  -9  -7   82.23    3.71
   1   9   7   78.73    3.43
   1   9   7   80.93    3.40
  -1  -9  -8   82.70    3.79
  -1  -9  -8   81.28    3.67
   1   9   8   80.01    3.50
   1   9   8   86.58    3.54
  -1  -9  -9   11.00    2.08
  -1  -9  -9    6.02    1.83
   1   9   9    9.72    1.69
   1   9   9    9.56    1.75
  -1  -9 -10   41.27    2.82
  -1  -9 -10   44.33    2.78
   1   9  10   44.64    2.51
   1   9  10   40.83    2.59
  -1  -9 -11   28.90    2.51
  -1  -9 -11   33.58    2.56
   1   9  11   33.98    2.50
   1   9  11   28.63    2.11
  -1  -9 -12    9.71    2.06
  -1  -9 -12    8.83    2.01
   1   9  12   11.16    1.90
   1   9  12    6.60    1.56
  -1  -9 -13  125.01    5.07
  -1  -9 -13  118.68    4.81
   1   9  13  123.95    4.90
   1   9  13  120.77    4.49
  -1  -9 -14    0.92    1.78
  -1  -9 -14    1.65    1.73
   1   9  14    0.03    1.73
   1   9  14    1.22    1.47
  -1  -9 -16   48.57    3.18
  -1  -9 -16   45.89    3.00
   1   9  16   41.47    2.79
   1   9  16   44.97    2.61
  -1  -9 -17   -0.28    1.78
  -1  -9 -17   -0.31    1.69
   1   9  17    0.76    1.59
   1   9  17   -0.67    1.44
  -1  -9 -18   30.55    2.68
  -1  -9 -18   27.43    2.54
   1   9  18   34.23    2.62
   1   9  18   32.27    2.32
  -1  -9 -19    1.08    1.73
  -1  -9 -19    0.86    1.89
   1   9  19    1.48    1.61
   1   9  19   -0.05    1.40
  -1  -9 -20    0.05    1.69
  -1  -9 -20   -2.08    1.89
   1   9  20    1.47    1.54
   1   9  20    0.86    1.54
  -1  -9 -21    6.32    2.23
  -1  -9 -21    4.79    1.81
   1   9  21    5.93    1.69
  -1 -10  14   -0.05    0.64
  -1 -10  14    1.36    1.00
  -1 -10  12    3.46    1.23
  -1 -10  12    1.28    0.87
   1  10 -12    2.26    0.61
   1  10 -12    4.15    0.70
  -1 -10  11    7.26    1.31
  -1 -10  11    7.40    1.03
   1  10 -11    9.24    0.81
   1  10 -11    9.19    0.92
  -1 -10  10   18.54    1.56
  -1 -10  10   17.34    1.33
  -1 -10   9    8.00    1.15
  -1 -10   9    8.63    1.39
   1  10  -9   11.98    1.03
   1  10  -9    9.22    1.00
  -1 -10   8   -0.20    1.06
  -1 -10   8   -2.43    1.25
   1  10  -8    1.17    0.84
   1  10  -8   -0.28    0.86
  -1 -10   6  190.36    5.96
  -1 -10   6  170.70    5.32
   1  10  -6  177.10    5.34
   1  10  -6  181.46    5.48
  -1 -10   5   71.38    2.87
  -1 -10   5   69.57    2.90
   1  10  -5   80.82    2.96
   1  10  -5   75.35    2.81
  -1 -10   4   29.08    1.90
  -1 -10   4   29.15    1.95
   1  10  -4   27.40    1.64
   1  10  -4   30.35    1.75
  -1 -10   3   34.84    2.20
  -1 -10   3   40.32    2.23
   1  10  -3   37.39    1.92
   1  10  -3   38.84    1.98
  -1 -10   2   23.55    1.84
  -1 -10   2   18.51    1.84
   1  10  -2   16.74    1.48
   1  10  -2   21.39    1.64
  -1 -10   1    3.34    1.31
  -1 -10   1    5.09    1.51
   1  10  -1    0.97    1.08
   1  10  -1    3.73    1.15
  -1 -10   0    5.85    1.53
  -1 -10   0    5.94    1.51
   1  10   0    7.33    1.31
   1  10   0    4.32    1.28
  -1 -10  -1   33.48    2.25
  -1 -10  -1   35.11    2.32
   1  10   1   34.36    2.09
   1  10   1   34.73    2.03
  -1 -10  -2   51.85    2.78
  -1 -10  -2   50.69    2.75
   1  10   2   50.52    2.56
   1  10   2   50.90    2.50
  -1 -10  -3   37.81    2.47
  -1 -10  -3   35.76    2.42
   1  10   3   35.59    2.11
   1  10   3   35.86    2.17
  -1 -10  -5    3.45    1.73
  -1 -10  -5    2.61    1.67
   1  10   5    2.50    1.45
   1  10   5    1.97    1.50
  -1 -10  -6   41.24    2.71
  -1 -10  -6   36.45    2.51
   1  10   6   38.93    2.50
   1  10   6   43.78    2.53
  -1 -10  -7   16.65    2.04
  -1 -10  -7   15.17    2.11
   1  10   7   13.72    1.78
   1  10   7   13.00    1.87
  -1 -10  -8   -0.02    1.75
  -1 -10  -8   -3.43    1.67
   1  10   8    2.67    1.62
   1  10   8   -0.97    1.47
  -1 -10  -9   46.11    2.82
  -1 -10  -9   53.75    3.12
   1  10   9   53.55    2.98
   1  10   9   52.21    2.70
  -1 -10 -10    4.71    1.84
  -1 -10 -10    3.62    1.84
   1  10  10    4.17    1.47
   1  10  10    2.37    1.69
  -1 -10 -11   26.07    2.43
  -1 -10 -11   32.20    2.61
   1  10  11   29.19    2.39
   1  10  11   27.26    2.11
  -1 -10 -12   24.31    2.40
  -1 -10 -12   24.00    2.45
   1  10  12   23.47    2.04
   1  10  12   19.63    2.17
  -1 -10 -14   19.86    2.23
  -1 -10 -14   19.88    2.37
   1  10  14   26.45    2.42
   1  10  14   20.72    2.00
  -1 -10 -15   43.17    2.98
  -1 -10 -15   41.30    2.92
   1  10  15   46.81    3.01
   1  10  15   40.83    2.51
  -1 -10 -16    2.06    1.81
  -1 -10 -16    1.97    1.70
   1  10  16    0.39    1.65
   1  10  16    0.75    1.61
  -1 -10 -17    8.22    1.93
  -1 -10 -17    6.48    1.97
   1  10  17    8.30    1.65
   1  10  17   11.55    1.95
  -1 -10 -18    0.28    1.86
  -1 -10 -18   -2.28    1.62
   1  10  18   -3.26    1.47
   1  10  18    1.05    1.62
  -1 -10 -19    5.65    2.11
  -1 -10 -19    5.20    1.65
   1  10  19    6.93    1.70
   1  10  19    8.53    1.78
  -1 -11  15   15.96    1.23
  -1 -11  15   15.20    0.92
  -1 -11  14    4.35    1.36
  -1 -11  14    6.04    0.98
   1  11 -14    4.82    0.59
   1  11 -14    4.73    0.66
  -1 -11  13  178.34    5.52
  -1 -11  13  169.29    4.91
   1  11 -13  167.73    4.71
   1  11 -13  182.56    5.12
  -1 -11  12   -1.05    1.42
  -1 -11  12    0.69    1.06
   1  11 -12    0.34    0.66
   1  11 -12    0.23    0.78
  -1 -11  11    1.22    1.47
  -1 -11  11    0.20    1.14
   1  11 -11    0.22    0.75
   1  11 -11    1.61    0.87
  -1 -11  10   92.21    3.28
  -1 -11  10   86.69    3.35
   1  11 -10   90.97    2.98
   1  11 -10   93.56    3.11
   1  11  -9   17.29    1.31
  -1 -11   8  170.07    5.34
  -1 -11   8  163.52    5.34
  -1 -11   7  166.49    5.46
  -1 -11   7  171.17    5.43
   1  11  -7  167.73    5.16
   1  11  -7  167.73    5.15
  -1 -11   6   65.60    3.01
  -1 -11   6   71.67    2.98
   1  11  -6   70.40    2.76
   1  11  -6   72.04    2.78
  -1 -11   5  338.74    9.94
  -1 -11   5  315.50    9.21
   1  11  -5  318.30    9.14
   1  11  -5  332.66    9.53
  -1 -11   4   22.77    1.89
  -1 -11   4   20.99    1.86
   1  11  -4   18.51    1.56
   1  11  -4   22.13    1.67
  -1 -11   3   21.30    1.87
  -1 -11   3   21.24    1.89
   1  11  -3   17.91    1.56
   1  11  -3   17.88    1.58
  -1 -11   2   57.61    2.93
  -1 -11   2   52.11    2.71
   1  11  -2   51.96    2.45
   1  11  -2   56.94    2.57
  -1 -11   1    2.25    1.45
  -1 -11   1    3.20    1.61
   1  11  -1    1.97    1.22
   1  11  -1    2.23    1.22
  -1 -11   0   42.11    2.53
  -1 -11   0   43.55    2.68
   1  11   0   34.65    2.14
   1  11   0   39.65    2.23
  -1 -11  -1   18.33    1.97
  -1 -11  -1   17.62    2.04
   1  11   1   16.15    1.72
   1  11   1   14.48    1.62
  -1 -11  -2    9.99    2.00
   1  11   2   11.17    1.69
  -1 -11  -3   83.79    3.76
  -1 -11  -3   83.60    3.71
   1  11   3   85.18    3.51
   1  11   3   80.26    3.45
  -1 -11  -4    4.96    1.78
  -1 -11  -4    3.64    1.81
   1  11   4    1.78    1.45
   1  11   4    2.26    1.48
  -1 -11  -5   12.17    2.01
  -1 -11  -5   14.26    2.00
   1  11   5   12.06    1.70
   1  11   5   13.33    1.75
  -1 -11  -6   45.58    2.93
  -1 -11  -6   49.23    2.89
   1  11   6   45.34    2.71
   1  11   6   47.75    2.62
  -1 -11  -7    5.41    1.69
  -1 -11  -7    6.68    1.87
   1  11   7    3.12    1.64
   1  11   7    7.29    1.59
  -1 -11  -8   26.21    2.47
  -1 -11  -8   23.47    2.20
   1  11   8   22.55    2.23
   1  11   8   23.42    2.08
  -1 -11  -9   15.59    2.22
  -1 -11  -9   16.37    2.01
   1  11   9   14.01    2.04
   1  11   9   13.53    1.79
  -1 -11 -10   -2.00    1.72
  -1 -11 -10    0.22    1.61
   1  11  10    0.64    1.39
   1  11  10    4.09    1.75
  -1 -11 -11   17.49    2.20
   1  11  11   16.45    2.15
  -1 -11 -12   10.31    1.92
  -1 -11 -12    9.71    2.04
   1  11  12   10.97    1.69
   1  11  12   11.39    1.95
  -1 -11 -13    3.82    1.81
  -1 -11 -13    4.81    1.86
   1  11  13    3.17    1.44
   1  11  13    7.08    1.87
  -1 -11 -14   34.70    2.78
  -1 -11 -14   30.82    2.59
   1  11  14   25.26    2.14
   1  11  14   27.71    2.54
  -1 -11 -15    0.62    1.81
  -1 -11 -15    0.58    1.70
   1  11  15    1.40    1.67
   1  11  15    1.22    1.42
  -1 -11 -16    5.32    1.87
  -1 -11 -16    5.63    1.95
   1  11  16    6.13    1.67
   1  11  16    5.12    1.75
  -1 -11 -17   13.73    2.25
  -1 -11 -17   15.59    2.20
   1  11  17   13.56    2.04
   1  11  17   15.98    1.95
  -1 -12  16    8.21    0.73
  -1 -12  16    8.80    0.92
  -1 -12  15   -0.73    1.39
  -1 -12  15    1.05    0.87
   1  12 -15    1.06    0.58
   1  12 -15    0.90    0.55
  -1 -12  14   16.06    1.78
  -1 -12  14   15.98    1.26
   1  12 -14   17.54    1.03
   1  12 -14   14.82    0.92
  -1 -12  13    4.45    1.06
  -1 -12  13    5.10    1.62
   1  12 -13    5.79    0.89
   1  12 -13    4.15    0.78
  -1 -12  12    3.09    1.23
  -1 -12  12    1.67    1.45
   1  12 -12    4.84    0.83
   1  12 -12    3.14    0.89
  -1 -12  11    1.58    1.33
  -1 -12  11    2.61    1.59
   1  12 -11    2.36    0.87
   1  12 -11    2.04    0.98
  -1 -12  10    2.17    1.37
  -1 -12   9    6.51    1.64
  -1 -12   9    6.79    1.44
   1  12  -9    2.78    1.03
   1  12  -9    4.45    1.17
  -1 -12   8    5.65    1.64
  -1 -12   8    2.70    1.37
   1  12  -8    6.27    1.28
   1  12  -8    7.10    1.22
  -1 -12   7    6.76    1.48
  -1 -12   7    7.21    1.72
   1  12  -7    6.57    1.31
   1  12  -7    7.41    1.25
  -1 -12   6  185.68    5.98
  -1 -12   6  178.50    5.98
   1  12  -6  173.35    5.54
  -1 -12   5   29.27    2.09
  -1 -12   5   29.69    2.28
   1  12  -5   29.76    1.84
   1  12  -5   26.67    1.83
  -1 -12   4   12.53    1.81
  -1 -12   4   14.01    1.78
   1  12  -4   15.28    1.61
   1  12  -4   15.12    1.51
  -1 -12   3    9.38    1.65
  -1 -12   3    5.93    1.64
   1  12  -3    9.28    1.48
   1  12  -3    9.07    1.47
  -1 -12   2    4.93    1.64
  -1 -12   2   -0.25    1.51
   1  12  -2    0.50    1.23
   1  12  -2    2.40    1.33
  -1 -12   1   66.11    3.21
  -1 -12   1   60.56    3.04
   1  12  -1   65.95    3.00
   1  12  -1   65.75    2.93
   1  12   0   -0.58    1.39
  -1 -12  -1   -1.47    1.58
  -1 -12  -1   -0.70    1.53
   1  12   1   -0.83    1.33
   1  12   1    2.79    1.36
  -1 -12  -2   47.17    2.90
  -1 -12  -2   53.52    3.01
   1  12   2   46.43    2.62
   1  12   2   54.00    2.71
  -1 -12  -3   30.94    2.43
  -1 -12  -3   30.44    2.51
   1  12   3   26.81    2.15
   1  12   3   34.06    2.26
  -1 -12  -4  244.03    7.93
  -1 -12  -4  237.17    7.74
   1  12   4  240.60    7.66
   1  12   4  233.11    7.33
  -1 -12  -5   41.89    2.82
  -1 -12  -5   44.41    2.93
   1  12   5   40.44    2.47
   1  12   5   41.46    2.59
  -1 -12  -6    0.61    1.81
  -1 -12  -6   -2.47    1.72
   1  12   6   -0.20    1.48
   1  12   6   -1.20    1.51
  -1 -12  -7   37.07    2.81
  -1 -12  -7   39.91    2.82
   1  12   7   33.69    2.51
   1  12   7   37.06    2.40
  -1 -12  -8    0.12    1.84
  -1 -12  -8   -0.36    1.70
   1  12   8   -1.26    1.50
   1  12   8    1.58    1.62
  -1 -12  -9   10.83    2.18
  -1 -12  -9   10.73    2.03
   1  12   9    8.29    1.83
   1  12   9    8.78    1.84
  -1 -12 -10   44.59    3.04
  -1 -12 -10   47.14    3.04
   1  12  10   40.26    2.53
   1  12  10   40.01    2.78
  -1 -12 -11    8.47    2.08
  -1 -12 -11   13.51    2.15
   1  12  11    9.66    1.98
   1  12  11   12.58    1.72
  -1 -12 -12    4.13    1.92
  -1 -12 -12    3.60    1.90
   1  12  12    6.12    1.84
   1  12  12    3.96    1.51
  -1 -12 -13   41.19    2.96
  -1 -12 -13   39.60    2.90
   1  12  13   36.79    2.81
   1  12  13   36.14    2.40
  -1 -12 -14    1.56    1.90
  -1 -12 -14    4.12    1.93
   1  12  14    4.95    1.75
   1  12  14    1.83    1.47
  -1 -12 -15   16.88    2.31
  -1 -12 -15   15.60    2.22
   1  12  15   14.42    1.95
   1  12  15   13.54    2.03
  -1 -13  16    1.92    0.98
  -1 -13  16    0.90    1.40
   1  13 -16    1.42    0.47
   1  13 -16    0.81    0.48
  -1 -13  15   15.49    1.86
  -1 -13  15   13.78    1.33
   1  13 -15   13.78    1.00
   1  13 -15   12.47    0.86
  -1 -13  14   13.72    1.37
  -1 -13  14   14.96    1.95
   1  13 -14   13.84    1.03
   1  13 -14   12.14    1.09
  -1 -13  13    4.18    1.70
  -1 -13  13    3.01    1.19
   1  13 -13    3.46    0.92
   1  13 -13    2.75    0.83
   1  13 -12   75.52    2.70
  -1 -13  11    7.74    1.86
  -1 -13  11    8.41    1.59
   1  13 -11    8.53    1.23
   1  13 -11    9.77    1.17
  -1 -13  10   -0.97    1.44
  -1 -13  10    3.31    1.64
   1  13 -10    2.23    1.06
   1  13 -10    1.84    1.11
  -1 -13   9  114.54    4.20
  -1 -13   9  102.59    4.15
   1  13  -9  112.87    3.84
   1  13  -9  106.18    3.68
  -1 -13   8    0.53    1.70
  -1 -13   8    1.00    1.47
   1  13  -8    3.65    1.19
   1  13  -8    2.51    1.22
  -1 -13   7   60.43    2.92
  -1 -13   7   65.77    3.31
   1  13  -7   62.26    2.67
   1  13  -7   67.69    2.81
  -1 -13   6  111.66    4.43
  -1 -13   6  106.63    4.13
   1  13  -6  119.27    4.18
   1  13  -6  116.26    4.10
  -1 -13   5   50.41    2.76
  -1 -13   5   54.78    3.11
   1  13  -5   61.34    2.79
   1  13  -5   57.33    2.68
  -1 -13   4   20.77    2.18
  -1 -13   4   19.64    2.06
  -1 -13   3   20.92    2.04
  -1 -13   3   19.39    2.09
   1  13  -3   21.83    1.87
   1  13  -3   21.28    1.79
  -1 -13   1   45.12    2.79
  -1 -13   1   39.15    2.56
   1  13  -1   47.06    2.56
   1  13  -1   45.08    2.57
  -1 -13   0    2.48    1.79
  -1 -13   0    5.66    1.61
   1  13   0    4.49    1.50
   1  13   0    2.70    1.48
  -1 -13  -1   11.53    1.87
  -1 -13  -1   11.23    2.06
   1  13   1   10.63    1.76
   1  13   1   10.17    1.70
  -1 -13  -2   84.37    3.95
  -1 -13  -2   86.02    3.95
   1  13   2   76.67    3.51
   1  13   2   88.14    3.65
  -1 -13  -3    1.23    1.70
  -1 -13  -3    1.90    1.86
   1  13   3    0.34    1.47
   1  13   3    1.08    1.48
  -1 -13  -4   29.63    2.62
  -1 -13  -4   32.11    2.59
   1  13   4   31.66    2.40
   1  13   4   34.23    2.36
  -1 -13  -5    3.29    1.92
  -1 -13  -5   -2.76    1.67
   1  13   5    2.70    1.59
   1  13   5    1.09    1.51
  -1 -13  -6    1.62    1.75
  -1 -13  -6    1.92    1.86
   1  13   6    0.53    1.51
   1  13   6   -0.05    1.53
  -1 -13  -7   37.21    2.89
  -1 -13  -7   26.14    3.01
   1  13   7   36.36    2.59
  -1 -13  -8    1.20    1.70
  -1 -13  -8    0.45    1.84
   1  13   8   -0.05    1.39
   1  13   8   -0.50    1.62
  -1 -13  -9    0.19    1.75
  -1 -13  -9    0.87    1.86
   1  13   9    1.28    1.65
   1  13   9    3.01    1.48
  -1 -13 -10   18.75    2.42
  -1 -13 -10   19.19    2.37
   1  13  10   18.83    2.20
   1  13  10   18.60    1.89
  -1 -13 -11    0.75    1.84
  -1 -13 -11    0.69    1.78
   1  13  11    2.71    1.72
   1  13  11    0.59    1.45
  -1 -13 -12    2.70    1.93
  -1 -13 -12    9.67    2.00
   1  13  12    7.02    1.95
   1  13  12    7.75    1.73
  -1 -13 -13   -0.36    1.84
  -1 -13 -13    1.47    1.78
   1  13  13    2.82    1.59
   1  13  13    3.00    1.73
  -1 -14  17    1.76    1.22
  -1 -14  17    3.28    0.97
  -1 -14  16    3.96    1.19
  -1 -14  16    4.15    1.64
   1  14 -16    4.68    0.67
   1  14 -16    3.56    0.76
  -1 -14  15   13.50    1.92
  -1 -14  15   16.12    1.51
   1  14 -15   14.74    1.11
   1  14 -15   14.03    1.05
  -1 -14  14    2.01    1.79
  -1 -14  14    5.32    1.28
   1  14 -14    6.40    1.01
   1  14 -14    6.32    0.94
  -1 -14  13   20.38    2.48
  -1 -14  13   18.97    1.69
  -1 -14  12   21.86    1.87
  -1 -14  12   16.88    2.11
   1  14 -12   16.84    1.39
   1  14 -12   20.33    1.40
  -1 -14  11    2.68    1.84
  -1 -14  11    5.76    1.59
   1  14 -11    3.65    1.12
   1  14 -11    3.07    1.11
  -1 -14  10    5.04    1.61
  -1 -14  10    2.84    1.76
   1  14 -10    4.31    1.19
   1  14 -10    4.76    1.23
  -1 -14   9   30.66    2.47
  -1 -14   9   30.19    2.25
   1  14  -9   28.77    1.83
   1  14  -9   33.72    1.98
  -1 -14   8   82.12    3.62
  -1 -14   8   80.87    3.79
   1  14  -8   83.59    3.25
   1  14  -8   82.77    3.21
  -1 -14   7    4.34    1.76
  -1 -14   7    5.80    1.87
   1  14  -7    7.05    1.37
   1  14  -7    8.00    1.45
  -1 -14   6    5.93    1.70
  -1 -14   6    3.37    1.78
   1  14  -6    5.43    1.34
   1  14  -6    8.66    1.48
  -1 -14   5   81.95    3.93
   1  14  -5   91.00    3.60
   1  14  -5   94.15    3.65
  -1 -14   3   15.88    2.08
  -1 -14   3   18.46    2.23
   1  14  -3   13.70    1.70
   1  14  -3   19.99    1.93
  -1 -14   2   18.63    2.12
  -1 -14   2   22.20    2.31
   1  14  -2   15.70    1.81
   1  14  -2   17.10    1.98
  -1 -14   1    1.69    1.56
  -1 -14   1   -1.22    1.75
   1  14  -1    1.95    1.53
   1  14  -1    3.17    1.48
  -1 -14   0   33.16    2.54
  -1 -14   0   41.50    2.87
   1  14   0   36.65    2.39
   1  14   0   41.32    2.62
  -1 -14  -1    1.67    1.50
  -1 -14  -1    1.53    1.76
   1  14   1   -0.34    1.48
   1  14   1    1.34    1.54
  -1 -14  -2    3.35    1.90
  -1 -14  -2    2.53    1.61
   1  14   2    4.73    1.61
   1  14   2    2.12    1.58
  -1 -14  -3   26.07    2.36
  -1 -14  -3   28.69    2.57
   1  14   3   34.47    2.50
   1  14   3   31.02    2.29
  -1 -14  -4   -0.41    1.59
  -1 -14  -4    0.09    1.87
   1  14   4    1.33    1.53
   1  14   4    0.48    1.54
   1  14   5   32.10    2.65
  -1 -14  -6   11.94    2.11
  -1 -14  -6   10.16    2.04
   1  14   6    8.55    1.86
   1  14   6   10.77    1.69
  -1 -14  -7    2.18    1.87
  -1 -14  -7   -0.30    1.69
   1  14   7    1.56    1.62
   1  14   7    1.37    1.48
  -1 -14  -8   13.37    2.17
  -1 -14  -8    9.38    2.06
   1  14   8   11.56    1.78
   1  14   8   12.36    2.04
  -1 -14  -9    2.90    1.89
  -1 -14  -9    0.92    1.75
   1  14   9    2.51    1.75
   1  14   9    0.80    1.48
  -1 -14 -10   -2.28    1.75
  -1 -14 -10    1.67    1.78
   1  14  10   -0.95    1.73
   1  14  10    0.67    1.53
  -1 -14 -11   10.52    2.00
  -1 -14 -11   10.44    2.17
   1  14  11   12.59    1.89
   1  14  11    8.86    1.89
  -1 -15  17    1.00    1.08
  -1 -15  17   -0.27    1.42
   1  15 -17   -0.16    0.67
  -1 -15  16   18.58    1.65
  -1 -15  16   18.68    2.04
   1  15 -16   20.38    1.22
   1  15 -16   18.22    1.11
  -1 -15  15    0.09    1.19
  -1 -15  15    1.45    1.83
   1  15 -15   -0.42    0.90
   1  15 -15   -0.12    0.83
  -1 -15  14    6.09    1.90
  -1 -15  14    4.74    1.51
  -1 -15  13   14.25    2.22
  -1 -15  13   15.60    1.86
   1  15 -13   12.89    1.19
   1  15 -13   14.11    1.36
  -1 -15  12    3.20    1.92
  -1 -15  12    1.37    1.47
   1  15 -12    1.65    1.08
   1  15 -12    2.89    1.11
  -1 -15  11    9.72    1.65
  -1 -15  11    5.91    2.08
   1  15 -11    6.57    1.23
   1  15 -11    6.19    1.26
  -1 -15  10    3.11    1.64
  -1 -15  10    3.65    1.84
   1  15 -10    3.20    1.25
   1  15 -10    2.42    1.19
  -1 -15   9   -0.22    1.64
  -1 -15   9   -2.37    1.59
   1  15  -9    0.34    1.22
   1  15  -9    1.33    1.22
  -1 -15   8   99.41    4.15
  -1 -15   8   95.73    4.20
   1  15  -8   99.10    3.78
   1  15  -8   88.49    3.51
  -1 -15   7    1.92    1.78
  -1 -15   7    2.95    1.61
   1  15  -7   -0.45    1.36
   1  15  -7    0.37    1.26
  -1 -15   5   13.09    2.04
  -1 -15   5   18.19    2.23
   1  15  -5   16.51    1.81
   1  15  -5   15.09    1.79
  -1 -15   4    0.02    1.81
  -1 -15   4   -2.15    1.67
   1  15  -4    0.23    1.44
   1  15  -4    0.59    1.39
  -1 -15   3   16.06    2.39
  -1 -15   3   10.84    2.23
   1  15  -3   12.20    1.69
  -1 -15   2    4.07    1.86
  -1 -15   2    0.87    1.89
   1  15  -2    2.23    1.40
   1  15  -2    3.18    1.53
  -1 -15   1   -0.81    1.78
  -1 -15   1    1.12    1.69
   1  15  -1   -0.36    1.48
   1  15  -1    0.92    1.37
  -1 -15   0   32.70    2.70
  -1 -15   0   33.75    2.68
   1  15   0   33.50    2.39
   1  15   0   34.37    2.39
  -1 -15  -1   -0.14    1.65
  -1 -15  -1   -0.03    1.78
  -1 -15  -2   11.47    2.01
  -1 -15  -2   11.67    2.18
   1  15   2   13.45    1.83
   1  15   2   12.26    1.93
  -1 -15  -4    6.13    1.89
  -1 -15  -4    4.70    1.73
   1  15   4    5.49    1.51
   1  15   4    3.32    1.70
  -1 -15  -5   13.64    2.04
  -1 -15  -5   16.37    2.15
   1  15   5   18.65    2.20
   1  15   5   20.00    2.04
  -1 -15  -6    7.36    1.90
  -1 -15  -6    5.13    1.97
   1  15   6    4.07    1.81
   1  15   6    4.67    1.54
  -1 -15  -7   -0.27    1.70
  -1 -15  -7    0.84    1.83
   1  15   7    1.69    1.50
   1  15   7    0.53    1.70
  -1 -15  -8    8.05    1.90
  -1 -15  -8   10.42    2.12
   1  15   8   10.17    1.81
   1  15   8    8.68    1.95
  -1 -15  -9    2.26    1.92
  -1 -15  -9    0.59    1.61
   1  15   9    2.31    1.62
   1  15   9   -0.45    1.70
  -1 -16  18   -0.42    1.06
  -1 -16  18   -0.73    1.15
  -1 -16  17   -0.87    1.70
  -1 -16  17   -1.79    1.25
  -1 -16  16    2.75    1.89
  -1 -16  16    3.67    1.37
  -1 -16  15    6.49    1.50
  -1 -16  15    3.74    1.93
  -1 -16  14   -0.08    1.40
  -1 -16  14   -0.69    1.92
   1  16 -14    0.22    1.03
   1  16 -14    0.55    0.94
  -1 -16  13   -0.50    2.14
  -1 -16  13   -1.09    1.47
   1  16 -13    0.61    0.97
   1  16 -13    1.22    1.11
  -1 -16  12    9.41    2.12
  -1 -16  12    6.63    1.61
   1  16 -12    7.16    1.30
   1  16 -12    7.54    1.34
  -1 -16  11   -0.87    1.54
  -1 -16  11    2.28    1.98
   1  16 -11    0.59    1.20
   1  16 -11    0.11    1.14
  -1 -16  10    8.68    1.89
  -1 -16  10    8.99    1.76
   1  16 -10    6.29    1.39
   1  16 -10    6.68    1.33
  -1 -16   9   10.34    1.79
  -1 -16   9   10.78    1.95
   1  16  -9   10.83    1.47
   1  16  -9    8.68    1.45
   1  16  -8   24.28    2.12
  -1 -16   7   37.03    2.73
  -1 -16   7   35.12    2.82
   1  16  -7   37.39    2.28
   1  16  -7   35.61    2.18
  -1 -16   6    2.26    1.73
  -1 -16   6    4.17    1.81
   1  16  -6    2.18    1.37
   1  16  -6    1.58    1.34
  -1 -16   5   -0.53    1.79
  -1 -16   5   -1.14    1.70
   1  16  -5    0.47    1.39
   1  16  -5    1.78    1.37
  -1 -16   4    3.17    1.76
  -1 -16   4    3.12    1.90
   1  16  -4    7.02    1.56
   1  16  -4    5.18    1.54
  -1 -16   3    0.80    1.70
  -1 -16   3    4.28    1.92
   1  16  -3    0.92    1.40
   1  16  -3   -2.29    1.39
  -1 -16   2   12.01    2.15
  -1 -16   2   11.56    2.15
   1  16  -2    9.22    1.75
   1  16  -2    9.71    1.72
  -1 -16   1    4.51    1.98
  -1 -16   1    6.37    2.01
   1  16  -1    1.34    1.54
   1  16  -1    3.82    1.50
   1  16   0   -1.15    1.45
   1  16   0   -1.31    1.40
  -1 -16  -2   -4.04    1.61
  -1 -16  -2    0.39    1.69
   1  16   2   -0.56    1.51
   1  16   2    0.61    1.54
  -1 -16  -3   -1.11    1.69
  -1 -16  -3    0.69    1.69
   1  16   3    1.50    1.54
   1  16   3    1.22    1.54
  -1 -16  -4    6.35    1.86
  -1 -16  -4    5.87    1.89
  -1 -16  -5   -0.30    1.56
  -1 -16  -5    0.62    1.73
   1  16   5   -1.11    1.56
   1  16   5    3.57    1.58
  -1 -16  -6    6.82    1.93
  -1 -16  -6    8.29    1.81
   1  16   6    4.87    1.81
   1  16   6    6.07    1.72
  -1 -16  -7   -0.73    1.64
  -1 -16  -7    0.84    1.81
   1  16   7    0.19    1.58
   1  16   7    0.51    1.72
  -1 -17  17   -1.03    1.58
  -1 -17  17   -1.22    1.31
  -1 -17  16   -0.31    1.56
  -1 -17  16   -0.16    1.72
  -1 -17  15    5.60    1.69
  -1 -17  15    6.15    2.03
  -1 -17  14    0.31    1.90
  -1 -17  14    2.34    1.50
   1  17 -14   -0.16    1.22
   1  17 -14    0.48    0.98
  -1 -17  13    4.81    1.76
  -1 -17  13    3.39    2.25
   1  17 -13    5.65    1.33
   1  17 -13    6.21    1.17
  -1 -17  12    2.75    1.65
  -1 -17  12    3.59    1.84
   1  17 -12    3.14    1.30
   1  17 -12    0.87    1.26
  -1 -17  11    1.83    1.83
  -1 -17  11    2.67    1.69
   1  17 -11    0.31    1.31
   1  17 -11    0.70    1.23
  -1 -17   9    2.26    1.76
  -1 -17   9    1.90    1.83
   1  17  -9    4.26    1.37
   1  17  -9    3.70    1.36
  -1 -17   8    0.76    1.84
  -1 -17   8    1.20    1.79
   1  17  -8    2.26    1.28
   1  17  -8    1.25    1.37
  -1 -17   7   17.27    2.34
  -1 -17   7   18.21    2.28
   1  17  -7   21.02    1.97
   1  17  -7   19.41    1.81
  -1 -17   6    4.56    1.97
  -1 -17   6    2.23    1.79
   1  17  -6    4.34    1.44
   1  17  -6    3.82    1.40
  -1 -17   5    0.00    1.76
  -1 -17   5    2.47    1.72
   1  17  -5    3.20    1.47
   1  17  -5    1.11    1.44
  -1 -17   4    0.55    1.76
  -1 -17   4    2.84    1.79
   1  17  -4    2.64    1.51
   1  17  -4    1.79    1.47
  -1 -17   3   -0.78    1.70
  -1 -17   3    0.44    1.72
   1  17  -3    0.33    1.45
   1  17  -3   -0.76    1.44
  -1 -17   2    4.91    1.89
  -1 -17   2    5.73    1.90
   1  17  -2    2.95    1.64
   1  17  -2    4.90    1.61
  -1 -17   1    4.95    1.95
  -1 -17   1    0.92    1.84
   1  17  -1    4.96    1.69
  -1 -17   0   -0.45    1.75
  -1 -17   0   -3.76    1.70
   1  17   0    0.70    1.48
   1  17   0   -0.61    1.50
  -1 -17  -1    0.42    1.75
  -1 -17  -1    1.67    1.76
   1  17   1    3.76    1.75
   1  17   1    7.55    1.70
  -1 -17  -2    1.42    1.81
  -1 -17  -2   -0.16    1.73
   1  17   2    1.22    1.56
   1  17   2   -1.93    1.59
   1  17   3    3.18    1.75
   1  17   3    2.14    1.65
  -1 -17  -4    4.71    1.84
  -1 -17  -4    3.09    1.84
   1  17   4    5.35    1.84
   1  17   4    6.74    1.84
  -1 -17  -5   -0.27    1.59
  -1 -17  -5   -0.75    1.72
   1  17   5    0.42    1.69
   1  17   5   -0.92    1.67
  -1 -18  15   -0.45    1.86
  -1 -18  15    0.86    1.54
  -1 -18  14    5.12    2.12
  -1 -18  14    4.63    1.78
  -1 -18  13    4.01    1.97
  -1 -18  13    1.45    1.73
  -1 -18  12   -0.39    1.72
  -1 -18  12    2.26    1.62
   1  18 -12    1.20    1.31
   1  18 -12   -0.20    1.33
  -1 -18  11    3.53    1.87
  -1 -18  11    1.59    1.90
  -1 -18  10   -3.98    1.65
  -1 -18  10   -0.95    1.64
   1  18 -10    1.33    1.47
   1  18 -10    2.56    1.47
  -1 -18   9    7.41    1.93
  -1 -18   9    8.88    1.92
   1  18  -9    7.13    1.62
   1  18  -9    4.95    1.67
  -1 -18   8    3.51    1.70
  -1 -18   8   -0.78    1.78
   1  18  -8    2.82    1.51
   1  18  -8    4.13    1.53
  -1 -18   7    5.87    1.79
  -1 -18   7    4.81    1.90
   1  18  -7    5.88    1.62
   1  18  -7    5.54    1.58
  -1 -18   6    1.05    1.72
  -1 -18   6    2.23    1.83
   1  18  -6    2.06    1.48
   1  18  -6    5.32    1.62
  -1 -18   5    0.08    1.67
  -1 -18   5    4.31    1.89
   1  18  -5    1.08    1.44
   1  18  -5    1.34    1.56
  -1 -18   4   -0.50    1.75
  -1 -18   4    2.45    1.81
   1  18  -4    4.23    1.65
   1  18  -4    2.50    1.62
  -1 -18   3    0.76    1.79
  -1 -18   3    0.87    1.73
   1  18  -3   -1.34    1.54
   1  18  -3    1.00    1.59
  -1 -18   2    2.40    1.81
  -1 -18   2    0.42    1.69
   1  18  -2    3.70    1.75
   1  18  -2    2.59    1.61
  -1 -18   1    1.54    1.72
  -1 -18   1    4.06    1.84
   1  18  -1    4.99    1.83
   1  18  -1    5.99    1.81
  -1 -18   0    1.22    1.72
  -1 -18   0    1.95    1.72
   1  18   0    1.31    1.70
   1  18   0    0.28    1.64
  -1 -18  -1   -1.20    1.72
  -1 -18  -1   -0.64    1.58
   1  18   1    2.86    1.78
   1  18   1    1.86    1.73
  -1 -18  -2    2.59    1.76
  -1 -18  -2    1.70    1.65
   1  18   2    2.04    1.76
   1  18   2    1.20    1.70
  -1 -18  -3    0.89    1.26
  -1 -18  -3   -0.42    1.59
   1  18   3   -0.37    1.70
   1  18   3    1.11    1.76
  -1 -19  12   -0.31    1.73
  -1 -19  12    2.75    1.72
  -1 -19  11    6.58    1.81
  -1 -19  11   10.61    2.06
  -1 -19  10    2.93    1.69
  -1 -19  10    2.43    1.83
  -1 -19   9    5.29    1.90
  -1 -19   9    3.70    1.87
   1  19  -9    5.74    1.73
   1  19  -9    2.84    1.65
  -1 -19   8    5.52    1.76
  -1 -19   8    8.44    1.92
   1  19  -8    8.68    1.81
   1  19  -8    6.96    1.84
  -1 -19   7    2.26    1.61
  -1 -19   7    1.61    1.78
   1  19  -7    3.17    1.65
   1  19  -7    1.76    1.69
   1  19  -6    1.83    1.69
  -1 -19   5    1.97    1.59
  -1 -19   5    3.18    1.75
   1  19  -5    1.26    1.67
   1  19  -5   -0.58    1.75
  -1 -19   4    0.75    1.78
  -1 -19   4   -1.01    1.51
   1  19  -4   -0.70    1.64
   1  19  -4   -1.26    1.65
  -1 -19   3    3.29    1.61
  -1 -19   3   -1.92    1.73
   1  19  -3    2.53    1.73
   1  19  -3    1.08    1.78
  -1 -19   2    1.00    1.58
  -1 -19   2    1.30    1.62
   1  19  -2   -0.73    1.72
   1  19  -2    1.15    1.76
  -1 -19   1    3.62    1.62
  -1 -19   1    0.83    1.78
   1  19  -1    1.34    1.78
   1  19  -1    2.61    1.86
  -1 -19   0   -1.48    1.54
   1  19   0    1.98    1.78
   1  19   0    0.72    1.81
  -1 -20   7   -0.84    1.65
  -1 -20   7    2.42    1.73
  -1 -20   6   -1.11    1.62
  -1 -20   6   -2.01    1.72
  -1 -20   5   -0.62    1.73
  -1 -20   5    1.93    1.70
   1  20  -5    1.58    1.73
   1  20  -5   -1.89    1.75
  -1 -20   4    0.39    1.70
  -1 -20   4    2.62    1.69
   1  20  -4    0.12    1.65
   1  20  -4    1.72    1.79
  -1 -20   3   -1.45    1.65
   1  20  -3    1.75    1.73
   1  20  -3   -0.27    1.72
  -1 -20   2    3.11    1.79
   1  20  -2    3.18    1.86
   1  20  -2    4.09    1.79
  -2  21  -3   -0.80    1.72
  -2  21  -3    0.11    1.59
   2 -21   3   -0.34    1.58
  -2  21  -4   -0.58    1.67
  -2  21  -4    0.33    1.81
   2 -21   4   -0.67    1.67
  -2  21  -5    0.39    1.65
  -2  21  -5   -0.41    1.81
   2 -21   5    1.26    1.69
   2 -21   5    0.75    1.56
   2 -21   6   -0.08    1.65
   2 -21   6    1.39    1.72
   2 -21   7    1.58    1.72
   2 -21   7    0.42    1.92
   2 -21   8   -0.19    1.92
   2 -21   8    3.21    1.72
  -2  20  -1   -0.02    1.72
  -2  20  -1   -0.97    1.73
   2 -20   1   -0.56    1.59
  -2  20  -2    3.74    1.83
  -2  20  -2    3.74    1.84
   2 -20   2    1.67    1.70
   2 -20   2    4.37    1.78
  -2  20  -3   -0.83    1.61
  -2  20  -3    0.31    1.72
   2 -20   3    0.92    1.64
   2 -20   3   -3.74    1.67
  -2  20  -4    3.00    1.72
  -2  20  -4    0.89    1.64
   2 -20   4   -1.76    1.56
   2 -20   4    1.34    1.84
  -2  20  -5    4.15    1.78
  -2  20  -5    6.93    1.87
   2 -20   5    3.45    1.90
   2 -20   5    5.35    1.78
  -2  20  -6   -0.45    1.72
  -2  20  -6    2.73    1.73
   2 -20   6    0.97    1.75
   2 -20   6   -0.47    1.70
  -2  20  -7   -0.11    1.64
  -2  20  -7    1.97    1.73
   2 -20   7    3.06    1.87
   2 -20   7    0.28    1.76
  -2  20  -8    2.20    1.72
  -2  20  -8   -0.17    1.61
   2 -20   8    2.12    2.09
  -2  20  -9    2.79    1.61
  -2  20  -9    1.45    1.61
   2 -20   9    0.64    1.90
   2 -20   9    0.78    1.79
   2 -20  10    4.74    2.03
   2 -20  10    1.25    1.81
   2 -20  11    1.05    1.75
   2 -20  11   -1.14    1.89
   2 -20  12   -1.87    1.81
   2 -20  12   -0.62    1.70
  -2  19   2    0.62    1.72
  -2  19   2    0.45    1.70
   2 -19  -2    1.69    1.54
   2 -19  -2    2.20    1.70
  -2  19   1   -3.11    1.64
  -2  19   1   -1.20    1.56
   2 -19  -1    0.41    1.61
   2 -19  -1    3.14    1.70
  -2  19   0   -0.23    1.72
  -2  19   0    4.99    1.78
   2 -19   0    3.18    1.72
   2 -19   0    4.31    1.78
  -2  19  -1   -0.12    1.70
  -2  19  -1    3.39    1.56
   2 -19   1   -0.44    1.65
   2 -19   1    3.07    1.79
  -2  19  -2    1.87    1.62
  -2  19  -2    1.03    1.48
   2 -19   2    2.06    1.81
   2 -19   2   -1.03    1.78
  -2  19  -3    5.85    1.78
  -2  19  -3    4.24    1.64
   2 -19   3   -0.90    1.83
   2 -19   3    1.45    1.76
  -2  19  -4    1.12    1.69
  -2  19  -4    0.41    1.53
   2 -19   4    0.19    1.79
   2 -19   4   -3.54    1.86
  -2  19  -6    1.93    1.69
  -2  19  -6   -2.37    1.48
   2 -19   6    3.42    1.90
   2 -19   6    0.02    1.78
  -2  19  -7    0.61    1.56
  -2  19  -7   -1.78    1.59
   2 -19   7   -1.23    1.79
   2 -19   7   -1.30    1.76
  -2  19  -8    5.54    1.76
  -2  19  -8    4.82    1.61
   2 -19   8    0.42    1.81
   2 -19   8    6.51    2.06
  -2  19  -9    0.76    1.65
  -2  19  -9    0.36    1.45
   2 -19   9    1.45    1.79
   2 -19   9    0.76    1.95
  -2  19 -10   -0.48    1.42
  -2  19 -10    0.09    1.62
   2 -19  10    2.15    1.73
   2 -19  10    0.12    1.87
  -2  19 -11    1.30    1.56
  -2  19 -11    1.34    1.47
   2 -19  11    1.17    1.83
   2 -19  11   -0.53    1.69
  -2  19 -12    0.81    1.54
  -2  19 -12   -1.69    1.44
   2 -19  12    2.56    1.98
   2 -19  12    1.81    1.75
   2 -19  13    0.19    1.81
   2 -19  13    1.11    1.73
  -2  18   4    1.23    1.53
  -2  18   4    1.06    1.69
   2 -18  -4    1.65    1.81
   2 -18  -4    0.03    1.67
  -2  18   3    9.61    1.70
  -2  18   3    9.80    1.93
   2 -18  -3    5.54    2.01
   2 -18  -3    7.43    1.98
  -2  18   2    3.09    1.72
  -2  18   2    1.67    1.47
   2 -18  -2    0.78    1.84
   2 -18  -2    4.57    1.97
  -2  18   1    0.98    1.47
  -2  18   1    1.61    1.72
   2 -18  -1    0.76    1.79
   2 -18  -1   -1.42    1.84
  -2  18   0    2.47    1.50
  -2  18   0    0.73    1.67
   2 -18   0    1.76    1.73
   2 -18   0    0.53    1.84
  -2  18  -1    2.76    1.47
  -2  18  -1    4.18    1.75
   2 -18   1    5.37    1.87
   2 -18   1    4.29    1.98
  -2  18  -2    2.08    1.42
  -2  18  -2    1.53    1.69
   2 -18   2    3.82    1.93
   2 -18   2    2.03    1.73
  -2  18  -3    0.20    1.81
  -2  18  -3    5.76    1.51
   2 -18   3    4.09    2.03
  -2  18  -4    4.23    1.76
  -2  18  -4    1.87    1.39
   2 -18   4    0.12    1.87
   2 -18   4    0.05    1.79
  -2  18  -5    2.59    1.65
  -2  18  -5    0.64    1.37
   2 -18   5    3.00    1.95
   2 -18   5    6.24    1.95
  -2  18  -6    7.24    1.75
  -2  18  -6    7.75    1.56
   2 -18   6    8.00    2.06
   2 -18   6    7.74    2.03
  -2  18  -7    1.11    1.30
  -2  18  -7    0.66    1.56
   2 -18   7    1.59    1.90
   2 -18   7   -0.05    1.86
  -2  18  -8    3.76    1.64
  -2  18  -8    5.54    1.42
   2 -18   8    3.85    2.14
   2 -18   8    2.64    1.90
  -2  18  -9   -1.87    1.50
  -2  18  -9    0.80    1.31
   2 -18   9   -0.12    1.81
   2 -18   9   -2.29    2.03
  -2  18 -10   -0.30    1.48
  -2  18 -10    0.08    1.28
   2 -18  10    0.81    1.83
   2 -18  10   -2.67    2.04
  -2  18 -11    6.74    1.48
  -2  18 -11    6.09    1.58
   2 -18  11    2.48    1.83
   2 -18  11    4.77    2.12
   2 -18  12   -1.00    1.86
  -2  18 -13    0.62    1.47
  -2  18 -13    2.40    1.40
   2 -18  13   -0.83    1.65
   2 -18  13   -0.95    1.84
  -2  18 -14    1.59    1.22
  -2  18 -14   -0.36    1.37
   2 -18  14    0.34    1.65
   2 -18  14   -1.03    1.89
   2 -18  15    1.44    1.62
   2 -18  15   -2.22    2.23
   2 -18  16    2.50    1.64
   2 -18  16    3.42    2.37
   2 -18  17    6.27    1.62
   2 -18  17    0.03    1.97
  -2  17   7    7.01    1.76
  -2  17   7    8.63    1.79
   2 -17  -7    2.62    1.92
   2 -17  -7    3.57    1.84
  -2  17   6   -1.31    1.58
  -2  17   6   -2.17    1.48
   2 -17  -6   -1.78    1.78
   2 -17  -6    0.51    1.78
  -2  17   5   -1.78    1.56
  -2  17   5    1.28    1.54
   2 -17  -5   -1.73    1.72
   2 -17  -5    0.17    1.69
  -2  17   4    7.94    1.65
  -2  17   4   10.25    1.93
   2 -17  -4    9.38    2.06
   2 -17  -4    8.63    2.06
   2 -17  -3    2.79    1.86
   2 -17  -3    1.51    1.89
  -2  17   2    3.82    1.76
  -2  17   2    2.04    1.42
   2 -17  -2    2.34    1.84
   2 -17  -2    3.39    1.89
  -2  17   1   14.50    2.06
  -2  17   1   14.34    1.81
   2 -17  -1   10.11    2.14
   2 -17  -1   14.00    2.22
  -2  17  -1   -2.23    1.64
  -2  17  -1    2.06    1.31
   2 -17   1    3.45    2.01
   2 -17   1   -2.04    1.98
  -2  17  -2    2.78    1.62
  -2  17  -2    1.48    1.30
   2 -17   2   -0.66    1.89
   2 -17   2    2.04    1.97
  -2  17  -3   -0.81    1.56
  -2  17  -3    2.93    1.36
   2 -17   3   -2.51    1.87
   2 -17   3    0.39    1.86
  -2  17  -4   12.12    1.62
  -2  17  -4   10.16    1.81
   2 -17   4    8.91    2.15
   2 -17   4   10.72    2.20
  -2  17  -5    3.98    1.39
  -2  17  -5    2.82    1.58
   2 -17   5    4.15    1.98
   2 -17   5    9.53    2.12
  -2  17  -6    3.92    1.40
  -2  17  -6    0.81    1.51
   2 -17   6    0.78    1.97
   2 -17   6    3.50    1.92
  -2  17  -7   22.25    2.09
  -2  17  -7   23.19    1.93
   2 -17   7   20.32    2.37
   2 -17   7   20.60    2.53
  -2  17  -8    5.01    1.40
  -2  17  -8    6.96    1.61
   2 -17   8    6.97    2.00
   2 -17   8    3.76    1.84
  -2  17  -9   17.97    1.84
  -2  17  -9   21.55    1.81
   2 -17   9   18.24    2.23
   2 -17   9   21.59    2.75
  -2  17 -11    0.22    1.42
  -2  17 -11    1.48    1.23
   2 -17  11    2.67    1.93
   2 -17  11   -0.75    1.69
  -2  17 -12    3.06    1.47
  -2  17 -12    7.08    1.37
   2 -17  12    9.21    2.15
   2 -17  12    8.05    1.84
  -2  17 -13   -0.11    1.36
  -2  17 -13    0.41    1.22
   2 -17  13    0.08    1.90
   2 -17  13    0.94    1.59
  -2  17 -14    4.77    1.40
  -2  17 -14    2.50    1.22
   2 -17  14    2.87    1.62
   2 -17  14    1.90    2.45
  -2  17 -15   12.40    1.30
  -2  17 -15   11.27    1.53
   2 -17  15    8.69    2.48
   2 -17  15    7.74    1.78
  -2  17 -16    0.11    1.22
  -2  17 -16    1.59    1.00
   2 -17  16    2.61    1.54
   2 -17  16   -0.27    2.11
   2 -17  17    3.39    2.09
   2 -17  17    4.99    1.58
   2 -17  18    0.20    1.47
   2 -17  18    4.54    1.93
   2 -17  19    0.98    1.34
   2 -17  19    0.33    1.76
  -2  16   9    9.55    1.93
  -2  16   9    9.21    1.89
   2 -16  -9    9.02    2.01
   2 -16  -9    5.93    1.98
  -2  16   8    0.53    1.70
  -2  16   8    0.72    1.64
   2 -16  -8    3.43    1.89
   2 -16  -8   -0.39    1.76
  -2  16   7    7.26    1.75
  -2  16   7    9.03    1.84
   2 -16  -7    7.94    2.08
   2 -16  -7    6.85    2.12
  -2  16   6    0.28    1.59
  -2  16   6    0.08    1.51
   2 -16  -6   -0.70    1.83
   2 -16  -6    0.34    1.93
  -2  16   5    0.76    1.51
  -2  16   5   -0.84    1.59
   2 -16  -5    1.58    1.98
   2 -16  -5   -0.58    1.95
  -2  16   4   24.78    2.18
  -2  16   4   25.43    2.36
   2 -16  -4   34.76    2.79
   2 -16  -4   24.67    2.76
  -2  16   3    6.71    1.78
  -2  16   3    8.39    1.61
   2 -16  -3    5.13    2.04
   2 -16  -3    2.39    1.92
  -2  16   2   12.22    2.29
  -2  16   2   13.29    1.83
   2 -16  -2   15.70    2.57
  -2  16   1    2.40    1.62
  -2  16   1    2.50    1.40
   2 -16  -1    6.97    2.11
   2 -16  -1    2.56    1.92
  -2  16   0   -1.37    1.33
   2 -16   0   -2.31    1.87
   2 -16   0    1.56    1.79
  -2  16  -1   16.51    1.75
  -2  16  -1   12.12    1.89
   2 -16   1   19.21    2.39
   2 -16   1   17.23    2.22
  -2  16  -2    4.77    1.36
  -2  16  -2    3.84    1.54
   2 -16   2    3.29    1.84
   2 -16   2    2.70    1.81
  -2  16  -3    1.42    1.47
  -2  16  -3   -0.14    1.23
   2 -16   3    2.57    1.78
   2 -16   3   -2.47    1.79
  -2  16  -4    7.66    1.45
  -2  16  -4    9.05    1.64
   2 -16   4    5.54    2.06
   2 -16   4    8.00    1.92
  -2  16  -5    1.36    1.45
  -2  16  -5   -0.73    1.28
   2 -16   5   -1.14    1.81
   2 -16   5   -2.11    1.64
  -2  16  -6    4.85    1.44
  -2  16  -6    8.11    1.59
   2 -16   6   10.52    1.92
   2 -16   6    9.35    2.20
  -2  16  -7    7.61    1.58
  -2  16  -7    4.71    1.39
   2 -16   7    5.12    1.73
   2 -16   7    8.11    2.04
  -2  16  -9   16.12    1.62
  -2  16  -9   16.93    1.81
   2 -16   9   14.71    2.40
   2 -16   9   17.23    1.95
  -2  16 -10    4.91    1.42
  -2  16 -10    4.76    1.28
   2 -16  10    6.85    2.12
   2 -16  10    2.73    1.56
  -2  16 -11    2.62    1.34
  -2  16 -11    4.43    1.28
   2 -16  11    1.62    2.03
   2 -16  11   -1.34    1.47
  -2  16 -12   12.12    1.48
  -2  16 -12   13.98    1.62
   2 -16  12   12.19    1.78
   2 -16  12    9.17    2.56
  -2  16 -13    1.50    1.14
  -2  16 -13   -1.31    1.23
   2 -16  13    0.83    2.20
   2 -16  13    1.90    1.51
  -2  16 -14    0.50    1.12
  -2  16 -14    4.09    1.28
   2 -16  14   -0.20    2.34
   2 -16  14    0.41    1.42
  -2  16 -15   14.68    1.53
  -2  16 -15   13.53    1.39
   2 -16  15   13.00    1.73
   2 -16  15   12.64    2.67
  -2  16 -16    1.73    1.17
  -2  16 -16    1.45    1.01
   2 -16  16    2.40    2.31
   2 -16  16   -0.64    1.37
  -2  16 -17    2.11    1.05
  -2  16 -17    4.15    1.14
   2 -16  17    3.78    1.42
   2 -16  17    4.67    2.00
   2 -16  18    4.73    1.98
   2 -16  18    7.88    1.45
   2 -16  20    2.25    1.70
   2 -16  20    4.98    1.28
   2 -16  21    0.94    1.09
   2 -16  21    1.75    1.31
  -2  15  11   13.03    1.92
  -2  15  11   15.21    1.98
   2 -15 -11    9.47    2.09
   2 -15 -11    7.43    2.01
  -2  15  10   -1.61    1.58
  -2  15  10   -0.33    1.51
   2 -15 -10    3.56    1.98
   2 -15 -10   -2.45    1.67
  -2  15   9   -2.40    1.54
  -2  15   9   -0.72    1.51
   2 -15  -9    1.44    1.83
   2 -15  -9    0.09    1.97
  -2  15   8   13.15    1.95
  -2  15   8   12.72    1.95
   2 -15  -8    7.96    2.12
   2 -15  -8   11.42    2.37
  -2  15   7    0.95    1.61
  -2  15   7    2.57    1.65
   2 -15  -7    1.98    1.97
   2 -15  -7    0.34    1.89
  -2  15   6   10.25    1.87
  -2  15   6   11.06    1.78
   2 -15  -6    5.20    2.08
   2 -15  -6   10.98    2.25
  -2  15   4    4.91    1.61
  -2  15   4   -0.70    1.36
   2 -15  -4   -0.23    1.79
   2 -15  -4   -0.90    1.87
  -2  15   3   16.07    1.83
  -2  15   3   16.98    1.92
   2 -15  -3   14.95    2.20
   2 -15  -3   16.46    2.36
  -2  15   2    5.82    1.53
  -2  15   2    5.63    1.61
   2 -15  -2   10.88    2.14
   2 -15  -2    8.04    1.97
  -2  15   1   11.28    1.75
  -2  15   1   10.05    1.59
   2 -15  -1   10.31    2.01
   2 -15  -1    9.16    2.08
  -2  15   0   64.14    3.01
  -2  15   0   68.61    3.23
   2 -15   0   69.70    3.76
   2 -15   0   65.10    3.37
  -2  15  -1   -1.93    1.44
  -2  15  -1    0.56    1.30
   2 -15   1    0.67    1.78
   2 -15   1   -1.51    1.62
  -2  15  -2    9.05    1.56
  -2  15  -2   10.70    1.78
   2 -15   2   13.56    2.11
   2 -15   2   11.00    1.95
  -2  15  -3   53.36    2.70
  -2  15  -3   44.47    2.64
   2 -15   3   49.40    2.90
   2 -15   3   48.95    3.14
  -2  15  -4    4.21    1.54
  -2  15  -4    1.72    1.31
   2 -15   4    3.54    1.79
   2 -15   4    2.89    1.59
  -2  15  -5   54.05    2.79
  -2  15  -5   47.12    2.57
   2 -15   5   54.33    2.92
   2 -15   5   48.43    3.18
  -2  15  -6    0.08    1.28
  -2  15  -7   -0.12    1.36
  -2  15  -7    1.05    1.22
   2 -15   7   -0.69    1.54
   2 -15   7    2.56    1.84
  -2  15  -8   45.26    2.48
  -2  15  -8   47.22    2.36
   2 -15   8   42.55    2.57
  -2  15  -9    0.50    1.19
  -2  15  -9   -0.42    1.31
   2 -15   9   -2.45    2.00
   2 -15   9   -0.28    1.45
  -2  15 -10    3.60    1.37
  -2  15 -10    1.81    1.14
   2 -15  10    3.15    2.22
   2 -15  10    2.40    1.45
  -2  15 -11    7.63    1.34
  -2  15 -11    8.46    1.42
   2 -15  11    8.11    2.37
   2 -15  11    8.02    1.51
  -2  15 -12    1.22    1.17
  -2  15 -12    1.58    1.17
   2 -15  12    2.65    1.36
   2 -15  12    0.05    2.36
  -2  15 -13   43.89    2.22
  -2  15 -13   44.47    2.22
   2 -15  13   41.85    3.35
   2 -15  13   46.11    2.47
  -2  15 -14    4.57    1.14
  -2  15 -14    1.90    1.17
   2 -15  14    3.50    2.59
   2 -15  14    4.74    1.39
  -2  15 -15    5.76    1.09
  -2  15 -15    4.74    1.19
   2 -15  15    4.87    2.57
   2 -15  15    2.84    1.39
  -2  15 -16   17.19    1.36
  -2  15 -16   20.60    1.50
   2 -15  16   17.34    1.70
   2 -15  16   20.00    2.57
   2 -15  17   -0.48    2.17
   2 -15  17    2.36    1.26
  -2  15 -18    9.17    1.15
  -2  15 -18   10.22    1.19
  -2  15 -19    8.83    1.03
  -2  15 -19    9.58    1.09
   2 -15  19    6.12    1.86
   2 -15  19    7.12    1.30
   2 -15  20   -0.64    1.39
   2 -15  20    0.44    1.09
   2 -15  21    7.05    1.45
   2 -15  21    9.05    1.19
   2 -15  22    3.93    1.05
   2 -15  22    7.15    0.95
  -2  14  14    5.55    1.81
   2 -14 -14    4.79    2.00
  -2  14  13   -3.31    1.54
  -2  14  13    0.39    1.58
   2 -14 -13   -3.21    1.65
   2 -14 -13    2.68    1.93
  -2  14  12    0.86    1.54
  -2  14  12    1.12    1.61
   2 -14 -12   -1.44    1.70
   2 -14 -12    1.58    1.95
  -2  14  11   27.48    2.43
  -2  14  11   29.15    2.34
   2 -14 -11   29.52    2.81
   2 -14 -11   28.66    2.59
  -2  14  10    0.58    1.56
  -2  14  10    2.01    1.58
   2 -14 -10   -1.08    1.89
   2 -14 -10    3.92    2.01
  -2  14   9    8.61    1.76
  -2  14   9    7.15    1.65
   2 -14  -9    7.24    2.00
   2 -14  -9    8.93    2.15
  -2  14   8   17.51    1.97
  -2  14   8   22.62    2.18
   2 -14  -8   22.11    2.47
   2 -14  -8   22.94    2.48
  -2  14   6   34.03    2.39
  -2  14   6   30.66    2.39
   2 -14  -6   33.64    2.92
   2 -14  -6   30.33    2.65
  -2  14   5    3.76    1.48
  -2  14   5    1.25    1.48
   2 -14  -5    2.86    1.93
   2 -14  -5    0.16    1.78
  -2  14   4    0.51    1.50
  -2  14   4   -1.44    1.34
   2 -14  -4   -0.95    1.75
   2 -14  -4    2.32    1.90
  -2  14   3  103.93    4.06
  -2  14   3  105.96    4.17
   2 -14  -3   98.94    4.60
   2 -14  -3  105.88    4.49
  -2  14   2    2.23    1.36
  -2  14   2    2.36    1.47
   2 -14  -2    1.47    1.79
   2 -14  -2    1.86    1.72
  -2  14   1    3.14    1.42
  -2  14   1    4.68    1.59
   2 -14  -1    3.01    1.86
   2 -14  -1    3.57    1.76
  -2  14   0   67.44    3.06
  -2  14   0   67.16    3.20
   2 -14   0   70.35    3.71
   2 -14   0   64.97    3.48
  -2  14  -1    2.03    1.31
  -2  14  -1    2.65    1.50
   2 -14   1    1.08    1.75
   2 -14   1    0.39    1.59
  -2  14  -2   60.38    2.82
  -2  14  -2   61.07    3.04
   2 -14   2   60.57    3.34
   2 -14   2   58.90    3.06
  -2  14  -4   -2.20    1.40
  -2  14  -4    0.08    1.23
   2 -14   4    0.17    1.69
   2 -14   4    0.58    1.51
  -2  14  -5   52.86    2.54
  -2  14  -5   56.83    2.82
   2 -14   5   64.74    3.12
   2 -14   5   54.77    3.26
  -2  14  -6    2.03    1.23
  -2  14  -6   -0.42    1.33
   2 -14   6    0.94    1.90
   2 -14   6    1.08    1.50
  -2  14  -7    6.43    1.30
  -2  14  -7    8.30    1.48
   2 -14   7    8.89    2.23
   2 -14   7    9.97    1.65
  -2  14  -8   84.52    3.21
  -2  14  -8   82.98    3.37
  -2  14  -9    0.36    1.26
  -2  14  -9    2.29    1.14
   2 -14   9    3.31    2.28
   2 -14   9    2.36    1.47
  -2  14 -10   17.65    1.62
  -2  14 -10   13.33    1.37
   2 -14  10   16.16    1.73
   2 -14  10   14.67    2.53
  -2  14 -11    7.15    1.39
  -2  14 -11    6.19    1.25
   2 -14  11    4.79    1.47
   2 -14  11    7.22    2.54
  -2  14 -12    1.69    1.20
  -2  14 -12   -0.83    1.06
   2 -14  12   -0.48    1.39
   2 -14  12   -0.08    2.25
  -2  14 -13   35.64    1.87
  -2  14 -13   35.93    2.00
   2 -14  13   33.56    3.11
   2 -14  13   37.68    2.20
  -2  14 -14    5.60    1.25
  -2  14 -14    6.37    1.11
   2 -14  14    6.21    2.48
   2 -14  14    5.96    1.48
  -2  14 -15    9.72    1.14
  -2  14 -15    9.08    1.23
   2 -14  15    5.31    1.44
   2 -14  15   11.02    2.76
   2 -14  16   41.41    2.14
   2 -14  16   34.76    2.98
  -2  14 -17    5.54    1.00
  -2  14 -17    7.65    1.17
  -2  14 -18   10.00    1.08
  -2  14 -18    8.86    1.14
   2 -14  18   12.11    2.11
   2 -14  18    7.32    1.23
  -2  14 -19    0.90    0.87
  -2  14 -19    0.42    0.90
   2 -14  19    1.03    1.09
   2 -14  19    2.47    1.67
  -2  14 -20   15.10    1.12
  -2  14 -20   13.33    1.09
   2 -14  20   14.70    1.30
   2 -14  20   14.12    1.75
   2 -14  21    7.91    1.06
   2 -14  21    8.80    1.36
   2 -14  22    1.42    0.87
   2 -14  22    2.90    0.97
   2 -14  23   11.34    0.87
   2 -14  23   13.08    0.90
  -2  13  16    0.83    1.59
   2 -13 -16   -0.86    1.81
   2 -13 -16    0.30    1.73
  -2  13  15   12.37    1.92
  -2  13  15    9.25    1.83
   2 -13 -15   10.83    2.37
   2 -13 -15   11.37    2.06
  -2  13  14    0.28    1.51
  -2  13  14    1.48    1.51
   2 -13 -14    3.07    1.78
   2 -13 -14    2.57    2.01
  -2  13  13    7.63    1.81
  -2  13  13    2.04    1.54
   2 -13 -13    5.54    2.03
   2 -13 -13    2.79    1.76
  -2  13  12    0.95    1.56
  -2  13  12    1.12    1.44
   2 -13 -12    1.06    1.78
   2 -13 -12    1.45    1.92
  -2  13  11    2.92    1.58
  -2  13  11    3.11    1.61
   2 -13 -11    0.78    1.92
   2 -13 -11    1.39    1.95
  -2  13  10   49.52    2.82
  -2  13  10   44.94    2.76
   2 -13 -10   44.36    3.28
   2 -13 -10   51.52    3.26
  -2  13   9    0.19    1.69
   2 -13  -9   -0.87    2.01
  -2  13   8    4.82    1.54
  -2  13   8    6.18    1.65
   2 -13  -8    4.24    2.01
   2 -13  -8    5.15    1.97
  -2  13   7   32.69    2.32
  -2  13   7   36.54    2.36
   2 -13  -7   33.91    2.70
   2 -13  -7   27.96    2.73
  -2  13   6    2.04    1.42
  -2  13   6    3.46    1.53
   2 -13  -6    2.67    1.81
   2 -13  -6    4.07    1.86
  -2  13   5  112.00    4.26
  -2  13   5  109.08    4.23
   2 -13  -5  115.84    4.71
   2 -13  -5  118.16    4.96
  -2  13   4   23.47    2.00
  -2  13   4   18.88    1.98
   2 -13  -4   18.97    2.36
   2 -13  -4   23.69    2.36
  -2  13   3    4.31    1.44
  -2  13   3    5.34    1.58
   2 -13  -3    5.09    1.83
   2 -13  -3    5.80    1.78
  -2  13   2   85.58    3.62
  -2  13   2   82.23    3.45
   2 -13  -2   84.41    3.76
   2 -13  -2   89.81    4.13
  -2  13   1    4.93    1.45
  -2  13   1    5.34    1.56
   2 -13  -1    5.59    1.84
   2 -13  -1    6.93    1.75
  -2  13   0   22.33    1.98
  -2  13   0   25.12    1.92
   2 -13   0   23.36    2.14
   2 -13   0   26.18    2.42
  -2  13  -2   73.76    3.09
  -2  13  -2   68.70    3.06
   2 -13   2   67.45    3.56
   2 -13   2   67.58    3.17
  -2  13  -3    7.99    1.39
  -2  13  -3    3.32    1.42
   2 -13   3    4.59    1.54
   2 -13   3    7.47    1.97
  -2  13  -4  113.26    4.17
  -2  13  -4  114.11    4.04
   2 -13   4  125.98    4.49
   2 -13   4  108.54    4.49
  -2  13  -5    7.75    1.33
  -2  13  -5    5.62    1.44
   2 -13   5    4.62    1.48
   2 -13   5    7.01    2.06
  -2  13  -6   40.85    2.15
  -2  13  -6   36.42    2.20
   2 -13   6   39.83    2.36
   2 -13   6   38.85    2.98
  -2  13  -7    4.31    1.37
  -2  13  -7    3.00    1.22
   2 -13   7    4.26    1.47
   2 -13   7    7.88    2.01
  -2  13  -8  102.67    3.81
  -2  13  -8  101.00    3.59
   2 -13   8  111.33    4.01
   2 -13   8   99.30    4.45
  -2  13  -9  228.90    6.79
  -2  13  -9  241.07    7.29
   2 -13   9  238.88    7.24
   2 -13   9  237.32    7.90
  -2  13 -10    0.23    1.17
  -2  13 -10   -0.81    1.08
  -2  13 -11    2.29    1.19
  -2  13 -11    1.25    1.12
   2 -13  11    2.47    1.36
   2 -13  11    6.76    2.39
  -2  13 -12   38.34    2.03
  -2  13 -12   38.26    1.92
   2 -13  12   40.65    2.17
   2 -13  12   36.82    2.96
  -2  13 -13    5.40    1.22
  -2  13 -13    3.87    1.05
   2 -13  13    7.65    2.37
   2 -13  13    7.43    1.39
  -2  13 -14   28.21    1.61
  -2  13 -14   30.57    1.84
   2 -13  14   35.78    2.03
   2 -13  14   30.32    3.03
  -2  13 -16   -0.41    0.92
  -2  13 -16    0.53    1.09
  -2  13 -17   81.87    2.79
  -2  13 -17   76.44    2.84
   2 -13  17   82.93    3.03
   2 -13  17   75.43    3.65
  -2  13 -18   20.42    1.40
  -2  13 -18   20.46    1.34
   2 -13  18   22.41    1.58
   2 -13  18   18.61    2.23
  -2  13 -19    6.10    1.05
  -2  13 -19    6.19    1.01
   2 -13  19    7.33    1.23
   2 -13  19    4.09    1.61
  -2  13 -20   19.80    1.25
  -2  13 -20   24.54    1.39
   2 -13  20   24.48    1.53
   2 -13  20   22.70    1.84
  -2  13 -21    1.64    0.80
  -2  13 -21    1.17    0.72
   2 -13  21    1.26    1.15
   2 -13  21    3.85    1.01
  -2  13 -22   48.14    1.76
   2 -13  22   49.04    2.03
   2 -13  22   48.42    1.95
   2 -13  23   21.66    1.25
   2 -13  23   21.36    1.28
   2 -13  24   -0.45    0.75
   2 -13  24    1.15    0.80
  -2  12  18    2.92    1.73
   2 -12 -18    7.72    2.06
  -2  12  17    7.22    1.69
  -2  12  17    4.62    1.69
   2 -12 -17    7.55    2.04
   2 -12 -17    7.27    2.03
  -2  12  16    2.86    1.61
  -2  12  16    4.90    1.61
   2 -12 -16    3.79    1.86
   2 -12 -16    3.45    1.98
  -2  12  15    7.36    1.61
  -2  12  15    4.28    1.58
   2 -12 -15    4.52    1.79
   2 -12 -15    6.94    1.98
  -2  12  14    1.09    1.48
  -2  12  14    0.45    1.50
   2 -12 -14   -1.05    1.90
   2 -12 -14   -0.16    1.73
  -2  12  13    9.74    1.75
  -2  12  13    7.68    1.78
   2 -12 -13   12.67    2.28
   2 -12 -13   14.99    2.12
  -2  12  12   22.52    2.15
  -2  12  12   24.79    2.15
   2 -12 -12   23.25    2.42
   2 -12 -12   21.86    2.51
  -2  12  11   -2.03    1.45
  -2  12  11   -0.39    1.58
   2 -12 -11    0.03    1.79
   2 -12 -11    0.02    1.87
  -2  12  10   12.37    1.79
  -2  12  10   16.65    1.93
   2 -12 -10   16.87    2.36
   2 -12 -10   17.71    2.31
  -2  12   9    4.49    1.53
  -2  12   9    0.72    1.50
   2 -12  -9    4.96    1.95
   2 -12  -9    1.90    1.90
  -2  12   8   31.13    2.28
  -2  12   8   33.52    2.36
   2 -12  -8   32.14    2.65
   2 -12  -8   34.44    2.65
  -2  12   7   33.91    2.28
  -2  12   7   36.90    2.40
   2 -12  -7   34.47    2.70
   2 -12  -7   32.99    2.53
  -2  12   6   -2.23    1.30
  -2  12   6    1.64    1.45
   2 -12  -6    0.09    1.87
   2 -12  -6    2.23    1.73
  -2  12   5   43.31    2.50
  -2  12   5   45.64    2.50
   2 -12  -5   43.78    2.76
   2 -12  -5   43.92    3.11
  -2  12   4   -2.32    1.31
  -2  12   4    1.12    1.44
   2 -12  -4    0.17    1.67
   2 -12  -4    1.86    2.01
  -2  12   3   97.94    3.89
  -2  12   3   99.06    3.84
   2 -12  -3  104.15    4.20
   2 -12  -3  105.63    4.62
  -2  12   2  111.61    4.20
   2 -12  -2   96.38    5.01
   2 -12  -2  102.20    4.09
  -2  12   1   12.12    1.59
  -2  12   1   10.45    1.79
   2 -12  -1   10.86    2.11
   2 -12  -1   13.37    1.97
  -2  12   0    4.63    1.36
  -2  12   0    2.54    1.39
   2 -12   0    1.42    1.78
   2 -12   0    2.18    1.44
  -2  12  -1  277.11    8.33
  -2  12  -1  276.64    8.24
   2 -12   1  277.27    8.39
   2 -12   1  273.99    8.71
  -2  12  -2   46.12    2.43
  -2  12  -2   48.84    2.39
   2 -12   2   48.68    2.62
   2 -12   2   45.58    2.89
  -2  12  -3   11.89    1.48
  -2  12  -3   14.71    1.65
   2 -12   3   14.26    2.09
   2 -12   3   14.15    1.65
  -2  12  -4   11.73    1.44
  -2  12  -4   11.84    1.58
   2 -12   4    8.68    1.93
   2 -12   4    7.99    1.56
  -2  12  -5    4.32    1.39
  -2  12  -5    1.75    1.14
   2 -12   5    4.01    1.44
   2 -12   5    4.74    1.89
  -2  12  -6  201.28    6.12
  -2  12  -6  204.25    6.41
   2 -12   6  187.86    6.32
   2 -12   6  192.70    5.99
  -2  12  -7    7.08    1.44
  -2  12  -7    9.66    1.33
   2 -12   7    9.64    2.00
   2 -12   7    7.57    1.45
  -2  12  -8   34.37    2.04
  -2  12  -8   34.95    1.87
   2 -12   8   33.56    2.01
   2 -12   8   32.91    2.71
  -2  12  -9    1.30    1.26
  -2  12  -9    1.78    1.06
   2 -12   9   -0.08    1.25
   2 -12   9    3.89    1.98
  -2  12 -10    2.61    1.06
  -2  12 -10    1.54    1.20
   2 -12  10    1.64    2.12
   2 -12  10    1.84    1.26
  -2  12 -11   43.75    2.18
  -2  12 -11   44.91    2.03
   2 -12  11   48.68    2.31
   2 -12  11   36.43    2.86
  -2  12 -12    1.51    0.97
  -2  12 -12    1.65    1.50
   2 -12  12    2.61    1.28
   2 -12  12    1.19    2.20
  -2  12 -14    1.69    0.95
  -2  12 -14    2.65    1.17
  -2  12 -15    7.58    1.23
  -2  12 -15    3.93    1.01
   2 -12  15    4.62    1.22
   2 -12  15    7.21    2.08
  -2  12 -16    0.72    1.00
  -2  12 -16    0.89    0.89
   2 -12  16    1.00    1.14
   2 -12  16    3.70    1.89
  -2  12 -17    0.39    0.86
  -2  12 -17    0.11    1.01
   2 -12  17    0.62    1.12
   2 -12  17    0.70    1.79
  -2  12 -18   98.41    3.20
  -2  12 -18   97.85    3.35
   2 -12  18   95.44    3.81
  -2  12 -19    7.54    1.03
  -2  12 -19    9.60    1.15
   2 -12  19    8.04    1.17
   2 -12  19   10.94    1.72
  -2  12 -20    0.84    0.92
  -2  12 -20    1.61    0.89
   2 -12  20    2.00    1.30
   2 -12  20    1.17    1.11
  -2  12 -21   17.30    1.30
  -2  12 -21   17.83    1.14
   2 -12  21   17.48    1.37
   2 -12  21   16.15    1.51
  -2  12 -22    1.69    0.92
  -2  12 -22    0.50    0.73
   2 -12  22   -0.47    1.03
   2 -12  22   -0.20    1.00
  -2  12 -23    9.39    0.87
  -2  12 -23    7.27    0.98
   2 -12  23    6.91    1.15
   2 -12  23    7.01    1.06
   2 -12  24    1.81    1.03
   2 -12  24    0.80    0.94
   2 -12  25    6.62    1.08
   2 -12  25    5.49    1.12
   2 -12  26    8.66    1.14
   2 -12  26    8.78    1.03
  -2  11  19    2.98    1.64
  -2  11  19    0.45    1.40
   2 -11 -19   -0.78    1.90
   2 -11 -19    2.48    1.89
  -2  11  18   -0.11    1.51
   2 -11 -18    2.40    1.93
   2 -11 -18    0.14    1.72
  -2  11  17   21.84    2.04
   2 -11 -17   24.54    2.57
   2 -11 -17   22.19    2.36
  -2  11  16    2.90    1.58
  -2  11  16    4.37    1.56
   2 -11 -16    4.70    1.86
   2 -11 -16    2.22    2.00
  -2  11  15   11.42    1.73
  -2  11  15   16.91    2.04
   2 -11 -15   14.59    2.34
   2 -11 -15    9.33    1.93
  -2  11  14   26.46    2.22
  -2  11  14   27.60    2.43
   2 -11 -14   24.28    2.47
   2 -11 -14   23.47    2.54
  -2  11  13   -0.25    1.56
   2 -11 -13    1.28    2.03
   2 -11 -13   -4.35    1.81
  -2  11  12   54.52    2.92
   2 -11 -12   59.98    3.57
   2 -11 -12   51.82    3.21
  -2  11  11   50.48    2.82
  -2  11  11   50.94    2.76
   2 -11 -11   54.92    3.28
   2 -11 -11   50.59    3.34
  -2  11  10    1.50    1.45
  -2  11  10    1.95    1.44
   2 -11 -10    3.89    2.04
   2 -11 -10   -0.14    1.73
  -2  11   9   17.24    1.79
  -2  11   9   16.49    1.79
   2 -11  -9   13.75    2.01
   2 -11  -9   17.63    2.29
  -2  11   8    0.87    1.44
  -2  11   8   -0.89    1.36
   2 -11  -8    0.28    1.65
   2 -11  -8    0.02    1.93
  -2  11   7    5.66    1.47
  -2  11   7    0.53    1.48
   2 -11  -7    0.67    1.62
   2 -11  -7   -1.11    1.93
  -2  11   6   43.83    2.45
  -2  11   6   44.08    2.54
   2 -11  -6   43.08    2.96
   2 -11  -6   43.60    2.70
  -2  11   5   94.15    3.81
  -2  11   5   97.60    3.78
   2 -11  -5   93.70    4.23
   2 -11  -5   95.55    3.96
  -2  11   3  244.03    7.41
  -2  11   3  233.74    7.22
   2 -11  -3  246.37    7.99
   2 -11  -3  234.52    7.35
  -2  11   2    5.04    1.42
  -2  11   2    2.65    1.30
   2 -11  -2    2.64    1.78
   2 -11  -2    2.08    1.50
  -2  11   1  382.28   10.97
  -2  11   1  363.87   10.56
   2 -11  -1  358.40   10.81
   2 -11  -1  361.06   10.55
  -2  11   0    4.76    1.36
  -2  11   0    8.83    1.44
   2 -11   0    7.05    1.47
   2 -11   0   11.83    1.97
  -2  11  -1   16.23    1.59
  -2  11  -1   15.32    1.65
   2 -11   1   21.98    2.17
   2 -11   1   16.27    1.67
  -2  11  -2  140.10    4.76
  -2  11  -2  142.07    4.65
   2 -11   2  150.15    4.98
   2 -11   2  143.61    5.15
  -2  11  -3   -0.44    1.25
  -2  11  -3    1.95    1.14
   2 -11   3    3.45    1.64
   2 -11   3    1.95    1.30
  -2  11  -4   59.23    2.65
   2 -11   4   57.29    3.01
   2 -11   4   64.86    2.81
  -2  11  -5  123.87    4.28
  -2  11  -5  112.59    3.82
   2 -11   5  114.43    3.99
   2 -11   5  128.10    4.79
  -2  11  -6    2.93    1.23
  -2  11  -6    1.34    1.08
   2 -11   6    4.17    1.73
   2 -11   6    2.23    1.22
  -2  11  -7  142.19    4.48
  -2  11  -7  146.61    4.81
   2 -11   7  145.36    4.63
   2 -11   7  145.64    5.24
  -2  11  -8   79.78    2.86
   2 -11   8   87.33    3.14
   2 -11   8   81.90    3.62
  -2  11  -9   45.23    2.03
  -2  11  -9   52.04    2.43
   2 -11   9   52.24    3.04
   2 -11   9   48.62    2.20
  -2  11 -10  211.27    6.38
  -2  11 -10  198.78    5.90
   2 -11  10  198.47    6.58
   2 -11  10  213.30    6.32
  -2  11 -12   98.78    3.56
  -2  11 -12  107.49    3.45
  -2  11 -13  157.59    4.68
  -2  11 -13  167.11    5.18
   2 -11  13  175.38    5.34
   2 -11  13  168.20    5.91
  -2  11 -14    6.10    1.25
  -2  11 -14    4.99    0.95
   2 -11  14    5.70    1.23
   2 -11  14    8.27    2.18
  -2  11 -15   55.70    2.40
  -2  11 -15   52.83    2.01
   2 -11  15   51.69    2.20
   2 -11  15   52.16    2.98
  -2  11 -16  100.17    3.48
  -2  11 -16  100.75    3.20
   2 -11  16  105.82    3.57
   2 -11  16  103.40    4.09
  -2  11 -17    2.17    1.17
  -2  11 -17    2.06    0.90
   2 -11  17    1.03    1.65
   2 -11  17    1.59    1.14
  -2  11 -18   69.90    2.50
  -2  11 -18   73.94    2.82
   2 -11  18   72.71    2.68
   2 -11  18   77.39    3.20
  -2  11 -19    4.98    1.23
  -2  11 -19    4.34    0.97
   2 -11  19    5.48    1.12
   2 -11  19    7.02    1.54
  -2  11 -20    3.25    1.17
  -2  11 -20    2.71    0.90
   2 -11  20    3.00    1.03
   2 -11  20    3.90    1.36
  -2  11 -21  109.91    3.68
  -2  11 -21  103.03    3.28
   2 -11  21  100.55    3.37
   2 -11  21  110.25    3.71
  -2  11 -22    1.42    1.09
  -2  11 -22    3.90    0.87
   2 -11  22    1.37    1.00
   2 -11  22    4.26    1.14
  -2  11 -23    7.22    1.23
  -2  11 -23    6.32    0.95
   2 -11  23    6.96    1.08
   2 -11  23    7.65    1.14
  -2  11 -24   24.17    1.64
  -2  11 -24   26.37    1.39
   2 -11  24   22.92    1.50
   2 -11  24   21.72    1.42
   2 -11  25   -0.20    1.06
   2 -11  25    0.22    1.00
   2 -11  26   11.89    1.39
   2 -11  26   10.88    1.23
   2 -11  27    3.59    1.19
   2 -11  27    4.13    1.05
  -2  10  21    1.00    1.75
  -2  10  21    1.75    1.48
   2 -10 -21    0.78    1.73
   2 -10 -21    1.59    1.90
  -2  10  20   18.51    2.22
  -2  10  20   24.84    2.25
   2 -10 -20   24.81    2.59
   2 -10 -20   25.11    2.56
  -2  10  19   -0.69    1.54
  -2  10  19   -0.05    1.58
   2 -10 -19    2.98    1.86
   2 -10 -19    0.61    1.79
  -2  10  18    4.82    1.61
  -2  10  18    5.43    1.69
   2 -10 -18    5.74    1.93
   2 -10 -18    2.93    1.72
  -2  10  17   56.16    2.95
  -2  10  17   64.11    3.45
   2 -10 -17   63.50    3.60
   2 -10 -17   60.38    3.34
  -2  10  16    1.64    1.45
  -2  10  16   -3.03    1.54
   2 -10 -16   -0.22    1.69
   2 -10 -16   -3.06    1.78
  -2  10  15    7.16    1.76
  -2  10  15    5.41    1.69
   2 -10 -15    6.99    1.95
   2 -10 -15    5.59    1.98
   2 -10 -14   37.56    2.81
   2 -10 -14   36.81    2.76
  -2  10  13    8.75    1.87
  -2  10  13    5.94    1.67
   2 -10 -13    7.46    1.98
   2 -10 -13    4.43    1.93
  -2  10  12   60.35    3.06
  -2  10  12   65.07    3.31
   2 -10 -12   65.03    3.54
   2 -10 -12   66.89    3.54
  -2  10  11   15.09    1.95
  -2  10  11   11.56    1.69
  -2  10  10    0.92    1.51
  -2  10  10    2.61    1.48
   2 -10 -10    3.53    1.79
   2 -10 -10   -0.90    1.86
  -2  10   9  177.72    5.91
   2 -10  -9  186.30    6.41
   2 -10  -9  178.34    6.35
  -2  10   8   11.25    1.54
  -2  10   8    8.57    1.62
   2 -10  -8   10.30    2.06
   2 -10  -8    9.64    1.87
  -2  10   7   87.92    3.51
  -2  10   7   94.01    3.76
   2 -10  -7   97.88    4.24
   2 -10  -7   91.25    3.85
  -2  10   5    1.06    1.40
  -2  10   5    1.70    1.26
   2 -10  -5    1.31    1.51
   2 -10  -5    1.28    1.76
  -2  10   4  148.81    4.99
  -2  10   4  157.75    5.20
   2 -10  -4  164.46    5.49
   2 -10  -4  153.05    5.52
  -2  10   3   32.47    2.01
  -2  10   3   26.98    1.95
   2 -10  -3   28.71    2.06
   2 -10  -3   28.44    2.32
  -2  10   2    3.74    1.23
  -2  10   2    4.21    1.34
   2 -10  -2    3.78    1.36
   2 -10  -2    5.01    1.78
  -2  10   1   84.38    3.21
  -2  10   1   86.60    3.32
   2 -10  -1   88.50    3.43
   2 -10  -1   89.37    3.84
  -2  10   0   22.87    1.73
  -2  10   0   24.92    1.70
   2 -10   0   20.81    2.04
   2 -10   0   26.12    1.84
  -2  10  -1    2.11    1.22
  -2  10  -1    1.06    1.12
   2 -10   1    0.98    1.58
   2 -10   1    2.54    1.26
  -2  10  -2   27.66    1.84
  -2  10  -2   27.85    1.73
   2 -10   2   28.18    1.81
   2 -10   2   28.65    2.17
  -2  10  -3   94.70    3.34
  -2  10  -3   93.21    3.43
   2 -10   3   87.49    3.60
   2 -10   3   91.82    3.32
  -2  10  -4   -0.67    0.98
  -2  10  -4    4.09    1.20
   2 -10   4    1.44    1.15
   2 -10   4    3.28    1.61
  -2  10  -5    3.82    1.03
  -2  10  -5    0.70    1.22
   2 -10   5    1.01    1.56
   2 -10   5    1.58    1.12
  -2  10  -6   20.16    1.61
  -2  10  -6   16.26    1.33
   2 -10   6   16.20    1.90
   2 -10   6   19.57    1.51
  -2  10  -7   29.72    1.84
  -2  10  -7   26.20    1.53
   2 -10   7   34.90    2.48
   2 -10   7   31.03    1.75
   2 -10   8  120.24    4.03
  -2  10 -10   20.55    1.34
  -2  10 -10   22.05    1.70
   2 -10  10   18.94    1.45
   2 -10  10   20.42    2.22
  -2  10 -11    8.39    1.03
  -2  10 -11    6.71    1.28
   2 -10  11    8.88    1.20
   2 -10  11   10.11    2.01
   2 -10  12    3.25    1.11
   2 -10  12    2.03    1.93
  -2  10 -13    1.25    1.20
  -2  10 -13   -0.08    0.84
   2 -10  13    0.09    1.08
   2 -10  13   -0.55    1.87
  -2  10 -14   39.87    1.69
  -2  10 -14   41.11    2.04
   2 -10  14   43.72    2.00
   2 -10  14   44.22    2.78
  -2  10 -15   22.08    1.61
  -2  10 -15   21.31    1.28
   2 -10  15   16.77    1.42
  -2  10 -16   17.37    1.53
  -2  10 -16   16.77    1.19
   2 -10  16   14.34    1.98
   2 -10  16   14.71    1.30
  -2  10 -17    0.72    1.15
  -2  10 -17   -0.17    0.87
   2 -10  17    0.14    1.56
   2 -10  17    1.15    0.98
  -2  10 -18    0.80    1.17
  -2  10 -18   -0.12    0.89
   2 -10  18    0.73    0.94
   2 -10  18   -1.09    1.45
  -2  10 -19   10.86    1.45
  -2  10 -19   11.62    1.14
   2 -10  19    9.27    1.15
   2 -10  19   10.66    1.53
  -2  10 -20    0.56    0.86
  -2  10 -20    1.08    1.30
   2 -10  20   -0.23    1.22
   2 -10  20    0.00    0.97
  -2  10 -21   -0.53    0.90
  -2  10 -21   -0.47    1.36
   2 -10  21    0.56    1.12
   2 -10  21    1.79    0.97
  -2  10 -22    8.39    1.54
  -2  10 -22    7.94    1.00
   2 -10  22    6.90    1.05
   2 -10  22    7.04    1.30
  -2  10 -23    8.61    1.11
  -2  10 -23    8.72    1.58
   2 -10  23    7.90    1.09
   2 -10  23    9.41    1.28
  -2  10 -24    3.03    0.97
  -2  10 -24    0.76    1.50
   2 -10  24    2.65    1.17
   2 -10  24    2.53    1.01
  -2  10 -25    1.37    0.98
  -2  10 -25   -1.59    1.42
   2 -10  25    0.64    1.17
   2 -10  25    0.90    1.06
  -2  10 -26    2.22    1.40
  -2  10 -26   -0.05    0.95
   2 -10  28    1.33    1.12
   2 -10  28    2.76    1.25
  -2   9  23    0.42    1.58
  -2   9  23    1.09    1.75
   2  -9 -23    2.95    1.76
   2  -9 -23    5.18    1.92
  -2   9  22   -0.20    1.56
  -2   9  22    3.28    1.76
   2  -9 -22    2.59    1.81
   2  -9 -22   -0.31    1.84
  -2   9  21   17.51    2.04
  -2   9  21   22.08    2.28
   2  -9 -21   17.62    2.37
   2  -9 -21   18.43    2.29
  -2   9  20    1.51    1.58
  -2   9  20   -1.15    1.62
   2  -9 -20   -0.42    1.79
   2  -9 -20   -0.09    1.70
  -2   9  19   21.13    2.03
  -2   9  19   23.00    2.25
   2  -9 -19   24.01    2.43
   2  -9 -19   18.79    2.31
  -2   9  18   30.43    2.39
  -2   9  18   33.00    2.37
   2  -9 -18   34.01    2.65
   2  -9 -18   32.16    2.64
  -2   9  17   -0.94    1.58
   2  -9 -17    2.84    1.79
  -2   9  16   26.99    2.22
  -2   9  16   27.09    2.31
   2  -9 -16   30.39    2.54
   2  -9 -16   22.73    2.32
  -2   9  15    3.12    1.62
  -2   9  15    4.03    1.73
   2  -9 -15    2.11    1.79
   2  -9 -15    3.79    1.70
  -2   9  14   -0.16    1.61
  -2   9  14   -2.70    1.59
   2  -9 -14   -1.44    1.73
   2  -9 -14   -2.14    1.72
  -2   9  13   39.35    2.61
  -2   9  13   43.83    2.67
   2  -9 -13   45.81    2.86
   2  -9 -13   49.17    3.00
  -2   9  12   13.61    1.89
  -2   9  12   11.17    1.78
   2  -9 -12   12.72    2.03
   2  -9 -12   16.12    2.11
  -2   9  11    3.17    1.62
  -2   9  11    2.22    1.53
   2  -9 -11    3.84    1.78
   2  -9 -11    1.01    1.72
  -2   9  10   14.43    1.78
  -2   9  10   11.08    1.79
   2  -9 -10   12.42    1.95
   2  -9 -10   11.42    1.95
  -2   9   9   -0.83    1.40
  -2   9   9    4.24    1.48
   2  -9  -9    1.97    1.70
   2  -9  -9    0.89    1.53
  -2   9   7    8.27    1.47
  -2   9   7    9.21    1.62
   2  -9  -7    5.37    1.76
   2  -9  -7    7.04    1.61
  -2   9   6   58.50    2.78
  -2   9   6   58.03    2.62
   2  -9  -6   62.91    2.93
   2  -9  -6   63.85    3.20
  -2   9   5  340.46    9.86
  -2   9   5  339.99    9.91
   2  -9  -5  344.21   10.05
   2  -9  -5  350.29   10.50
  -2   9   4   18.19    1.59
  -2   9   4   14.60    1.59
   2  -9  -4   17.21    1.69
   2  -9  -4   17.80    2.06
  -2   9   3  236.54    7.10
  -2   9   3  230.30    7.01
   2  -9  -3  222.34    6.79
   2  -9  -3  235.92    7.43
  -2   9   2  292.25    8.47
  -2   9   2  274.15    8.10
   2  -9  -2  280.39    8.50
   2  -9  -2  280.54    8.22
  -2   9   1   34.05    2.00
  -2   9   1   36.04    1.92
   2  -9  -1   31.66    1.87
   2  -9  -1   36.04    2.36
  -2   9   0  148.71    4.73
  -2   9   0  147.61    4.81
   2  -9   0  146.00    4.73
   2  -9   0  149.21    5.16
  -2   9  -1  104.00    3.54
  -2   9  -1   93.82    3.40
   2  -9   1   90.95    3.28
   2  -9   1   98.28    3.87
  -2   9  -2    9.74    1.22
  -2   9  -2   10.70    1.36
   2  -9   2    9.32    1.22
   2  -9   2    8.18    1.59
  -2   9  -3  292.25    8.32
  -2   9  -3  313.47    9.05
   2  -9   3  292.40    8.39
   2  -9   3  302.70    9.00
  -2   9  -4  103.48    3.62
  -2   9  -4   99.35    3.32
   2  -9   4  102.73    3.87
   2  -9   4  108.50    3.60
  -2   9  -5  184.59    5.62
  -2   9  -5  179.44    5.45
   2  -9   5  202.68    6.01
   2  -9   5  186.15    5.99
  -2   9  -7   65.83    2.68
  -2   9  -7   62.93    2.29
   2  -9   7   65.66    3.01
  -2   9  -8  203.31    5.85
  -2   9  -8  216.88    6.44
   2  -9   8  212.36    6.18
   2  -9   8  221.41    6.90
  -2   9  -9  273.99    7.66
  -2   9  -9  288.50    8.27
   2  -9   9  297.86    8.88
   2  -9   9  286.79    8.08
  -2   9 -10   27.32    1.37
  -2   9 -10   30.36    1.75
   2  -9  10   29.38    1.56
   2  -9  10   33.95    2.40
  -2   9 -11  207.83    5.93
  -2   9 -11  222.19    6.58
   2  -9  11  214.54    6.16
   2  -9  11  221.56    6.97
  -2   9 -12   -0.53    1.12
  -2   9 -12    0.92    0.83
   2  -9  12    1.95    0.98
   2  -9  12    2.03    1.72
  -2   9 -13   31.28    1.79
  -2   9 -13   29.61    1.39
   2  -9  13   31.66    2.36
   2  -9  13   29.65    1.54
  -2   9 -14  263.07    7.33
  -2   9 -14  271.18    7.85
   2  -9  14  266.03    7.47
   2  -9  14  274.62    8.27
  -2   9 -15    3.11    1.22
  -2   9 -15    3.57    0.90
   2  -9  15    3.21    1.03
   2  -9  15    6.60    1.75
  -2   9 -16   87.08    2.89
  -2   9 -16   93.51    3.40
   2  -9  16   85.74    2.92
   2  -9  16   95.26    3.71
  -2   9 -17   20.49    1.33
  -2   9 -17   19.15    1.78
   2  -9  17   19.27    1.90
   2  -9  17   20.00    1.31
  -2   9 -18    5.20    1.00
  -2   9 -18    7.35    1.64
   2  -9  18    6.65    1.08
   2  -9  18    7.96    1.45
  -2   9 -19  144.50    4.38
  -2   9 -19  135.98    4.67
   2  -9  19  143.56    4.40
   2  -9  19  145.27    4.74
  -2   9 -20    1.69    1.56
  -2   9 -20   -0.73    0.87
   2  -9  20    0.84    0.98
   2  -9  20    0.90    1.19
  -2   9 -21    9.83    1.95
  -2   9 -21   11.13    1.15
   2  -9  21   11.87    1.40
   2  -9  21   10.52    1.19
  -2   9 -22   46.19    2.81
  -2   9 -22   37.98    1.81
  -2   9 -23    1.72    0.98
   2  -9  24   20.78    1.67
   2  -9  24   21.24    1.53
  -2   9 -25    1.03    1.05
  -2   9 -25   -0.76    1.69
   2  -9  25    1.36    1.08
   2  -9  25    2.09    1.31
  -2   9 -26    0.51    1.87
  -2   9 -26   -0.25    1.08
   2  -9  26    1.33    1.39
   2  -9  26    1.42    1.08
  -2   9 -27   27.07    1.76
  -2   9 -27   19.54    2.32
   2  -9  27   25.64    1.93
   2  -9  27   24.18    1.69
   2  -9  28    1.53    1.17
   2  -9  28    2.53    1.40
   2  -9  29    1.34    1.34
   2  -9  29    2.95    1.22
  -2   8  25    1.06    1.64
  -2   8  25    1.78    1.79
   2  -8 -25    0.78    1.92
   2  -8 -25   -1.56    1.75
  -2   8  24   19.36    2.17
  -2   8  24   18.41    2.15
   2  -8 -24   14.71    2.40
   2  -8 -24   15.46    2.15
  -2   8  23    1.93    1.62
  -2   8  23   -1.69    1.51
   2  -8 -23   -1.22    1.73
   2  -8 -23    2.79    1.93
  -2   8  22    1.09    1.58
  -2   8  22    2.53    1.58
   2  -8 -22    1.28    1.70
   2  -8 -22   -1.14    1.86
  -2   8  21   23.53    2.18
  -2   8  21   24.42    2.25
   2  -8 -21   23.53    2.50
   2  -8 -21   21.30    2.40
  -2   8  20   -0.87    1.53
  -2   8  20    1.01    1.58
   2  -8 -20   -2.01    1.75
   2  -8 -20    1.56    1.76
  -2   8  18   26.48    2.23
  -2   8  18   26.14    2.25
   2  -8 -18   23.79    2.37
   2  -8 -18   22.66    2.26
  -2   8  17    5.20    1.62
  -2   8  17    6.05    1.61
   2  -8 -17    4.01    1.75
   2  -8 -17    4.77    1.78
  -2   8  16  139.34    5.12
  -2   8  16  145.98    5.23
   2  -8 -16  142.41    5.40
   2  -8 -16  144.41    5.46
  -2   8  15    8.00    1.72
  -2   8  15    9.16    1.75
   2  -8 -15    7.88    1.87
   2  -8 -15   11.00    1.93
  -2   8  14   48.40    2.75
  -2   8  14   46.11    2.73
   2  -8 -14   49.65    2.96
   2  -8 -14   50.37    2.92
  -2   8  13  157.44    5.51
  -2   8  13  152.33    5.35
   2  -8 -13  149.09    5.43
   2  -8 -13  153.61    5.57
  -2   8  12   13.28    1.83
  -2   8  12   11.03    1.76
   2  -8 -12   10.14    1.87
   2  -8 -12   12.97    1.93
  -2   8  11  176.63    5.85
  -2   8  11  181.00    5.96
   2  -8 -11  178.97    6.10
   2  -8 -11  187.71    6.29
  -2   8   9    7.07    1.51
  -2   8   9    6.40    1.53
   2  -8  -9    7.93    1.70
   2  -8  -9    5.68    1.59
  -2   8   8  213.76    6.69
  -2   8   8  219.54    6.85
  -2   8   7   21.91    1.81
  -2   8   7   20.32    1.83
   2  -8  -7   22.50    2.03
   2  -8  -7   20.83    1.84
  -2   8   6   51.46    2.50
  -2   8   6   55.53    2.50
   2  -8  -6   49.60    2.47
   2  -8  -6   51.51    2.75
  -2   8   5   71.79    2.82
  -2   8   5   63.89    2.73
   2  -8  -5   61.59    2.93
   2  -8  -5   62.58    2.73
  -2   8   4   83.90    3.20
  -2   8   4   88.49    3.20
   2  -8  -4   82.73    3.45
   2  -8  -4   85.04    3.20
  -2   8   3   11.28    1.36
  -2   8   3   12.31    1.37
   2  -8  -3   10.94    1.70
   2  -8  -3   12.06    1.36
  -2   8   2  137.96    4.48
  -2   8   2  123.59    4.17
   2  -8  -2  129.77    4.60
   2  -8  -2  124.51    4.15
  -2   8   1  288.19    8.41
  -2   8   1  310.97    8.89
   2  -8  -1  291.31    8.66
   2  -8  -1  282.89    8.18
  -2   8   0  432.83   12.14
  -2   8   0  430.49   11.95
   2  -8   0  429.40   11.97
   2  -8   0  440.79   12.54
  -2   8  -1   28.87    1.97
  -2   8  -1   27.57    1.65
   2  -8   1   28.94    2.09
   2  -8   1   28.85    1.70
  -2   8  -2   37.76    1.84
  -2   8  -2   37.26    2.01
   2  -8   2   35.19    2.17
   2  -8   2   37.26    1.86
  -2   8  -4  334.06    9.30
   2  -8   4  335.00    9.77
  -2   8  -5   76.85    2.93
  -2   8  -5   69.62    2.48
   2  -8   5   72.87    2.62
   2  -8   5   70.82    3.03
  -2   8  -6    9.13    1.33
  -2   8  -6    8.78    1.05
   2  -8   6    7.55    1.58
   2  -8   6    7.61    1.06
  -2   8  -7  157.90    4.90
  -2   8  -7  166.95    4.88
   2  -8   7  159.15    4.74
   2  -8   7  153.52    5.13
  -2   8  -8   15.88    1.12
  -2   8  -8   18.94    1.48
   2  -8   8   18.32    1.89
  -2   8  -9   12.33    0.98
  -2   8  -9   12.42    1.31
   2  -8   9   12.11    1.72
   2  -8   9   13.48    1.14
  -2   8 -10   31.99    1.78
  -2   8 -10   34.76    1.51
   2  -8  10   31.53    2.20
   2  -8  10   30.46    1.47
  -2   8 -11  234.67    6.87
  -2   8 -11  218.13    6.15
   2  -8  11  237.95    7.30
   2  -8  11  218.29    6.19
  -2   8 -12   74.54    2.45
  -2   8 -12   75.96    2.92
   2  -8  12   73.33    3.15
   2  -8  12   77.30    2.57
  -2   8 -13   20.58    1.58
  -2   8 -13   19.21    1.15
   2  -8  13   18.57    1.89
   2  -8  13   20.30    1.25
  -2   8 -14   13.98    1.58
  -2   8 -14   11.22    1.01
   2  -8  14   14.29    1.12
   2  -8  14   13.31    1.78
   2  -8  15  107.21    3.37
   2  -8  15  111.66    4.07
  -2   8 -16   15.74    1.81
  -2   8 -16   14.57    1.22
   2  -8  16   13.92    1.76
   2  -8  16   17.32    1.30
  -2   8 -17   12.53    1.86
  -2   8 -17   12.64    1.19
   2  -8  17   12.54    1.22
   2  -8  17   13.14    1.58
  -2   8 -18   46.06    2.61
  -2   8 -18   45.26    1.93
   2  -8  18   48.37    2.40
   2  -8  18   45.89    1.97
  -2   8 -19   16.54    1.28
  -2   8 -19   21.24    2.18
   2  -8  19   19.21    1.62
   2  -8  19   18.55    1.39
  -2   8 -20   10.94    1.98
  -2   8 -20   10.33    1.22
  -2   8 -22   11.75    2.08
   2  -8  22   12.58    1.47
   2  -8  22   10.63    1.33
  -2   8 -23   26.45    2.57
  -2   8 -23   28.51    1.70
   2  -8  23   24.68    1.84
   2  -8  23   28.48    1.78
  -2   8 -24    3.62    2.04
  -2   8 -24   -0.27    1.01
   2  -8  24    1.39    1.33
   2  -8  24   -0.25    1.22
  -2   8 -25    2.25    2.01
  -2   8 -25   -0.42    1.03
   2  -8  25    1.14    1.36
   2  -8  25   -0.72    1.26
  -2   8 -26    3.45    2.01
  -2   8 -26    5.41    1.26
   2  -8  26    4.54    1.51
   2  -8  26    7.26    1.37
  -2   8 -27   10.10    2.11
  -2   8 -27   13.15    1.45
   2  -8  27   11.80    1.73
   2  -8  27   10.69    1.48
  -2   8 -28   19.94    1.70
  -2   8 -28   18.27    2.34
   2  -8  28   22.06    1.98
   2  -8  28   22.39    1.72
  -2   8 -29   -0.25    1.76
  -2   8 -29    0.30    1.14
   2  -8  29    1.93    1.50
   2  -8  29    2.11    1.28
   2  -8  30   -0.27    1.31
   2  -8  30   -1.76    1.50
  -2   7  26    7.88    1.76
  -2   7  26    6.96    1.79
   2  -7 -26    9.95    2.26
   2  -7 -26    4.62    1.89
  -2   7  25    8.69    1.78
  -2   7  25    7.63    1.72
   2  -7 -25    9.81    1.97
   2  -7 -25    7.40    2.14
  -2   7  24   -0.50    1.45
  -2   7  24    1.17    1.54
   2  -7 -24    1.40    1.81
   2  -7 -24   -1.01    1.78
  -2   7  23    9.28    1.83
  -2   7  23   10.16    1.83
   2  -7 -23   10.25    2.11
   2  -7 -23    9.33    1.97
  -2   7  22   16.96    2.00
  -2   7  22   18.93    2.09
   2  -7 -22   17.19    2.22
   2  -7 -22   14.74    2.20
  -2   7  20   21.35    2.04
  -2   7  20   18.72    2.00
   2  -7 -20   18.26    2.11
   2  -7 -20   16.55    2.26
  -2   7  19   27.82    2.26
  -2   7  19   25.84    2.25
   2  -7 -19   26.79    2.45
   2  -7 -19   21.27    2.22
  -2   7  18    6.79    1.62
  -2   7  18    4.76    1.61
   2  -7 -18    6.37    1.78
   2  -7 -18    4.79    1.78
  -2   7  17    1.86    1.45
  -2   7  17    0.86    1.54
   2  -7 -17   -0.76    1.61
   2  -7 -17    1.81    1.65
  -2   7  16   -2.37    1.48
  -2   7  16   -2.14    1.54
   2  -7 -16    0.09    1.70
   2  -7 -16   -1.22    1.62
  -2   7  15  118.57    4.48
  -2   7  15  123.03    4.62
   2  -7 -15  125.25    4.88
   2  -7 -15  120.52    4.70
  -2   7  14   11.78    1.86
  -2   7  14   12.56    1.79
   2  -7 -14   15.45    2.06
   2  -7 -14   12.86    1.95
  -2   7  13    1.14    1.53
  -2   7  13    4.18    1.48
   2  -7 -13    4.10    1.62
   2  -7 -13    4.63    1.64
  -2   7  11   17.93    1.79
  -2   7  11   18.46    1.81
   2  -7 -11   20.13    1.93
   2  -7 -11   20.64    1.97
   2  -7 -10  173.20    5.71
   2  -7 -10  164.15    5.55
  -2   7   9    5.87    1.50
  -2   7   9    7.36    1.45
   2  -7  -9    8.46    1.50
   2  -7  -9    6.27    1.51
  -2   7   8   93.15    3.57
  -2   7   8   93.77    3.54
   2  -7  -8   96.72    3.76
   2  -7  -8   92.71    3.56
  -2   7   7  462.32   12.95
  -2   7   7  435.48   12.31
   2  -7  -7  465.29   13.08
   2  -7  -7  432.36   12.36
  -2   7   6   31.52    2.08
  -2   7   6   28.55    1.81
   2  -7  -6   26.04    1.75
   2  -7  -6   25.68    1.97
  -2   7   5   17.55    1.51
  -2   7   5   19.39    1.62
   2  -7  -5   22.16    1.62
   2  -7  -5   18.91    1.86
  -2   7   4  633.02   17.29
  -2   7   4  650.81   17.83
   2  -7  -4  656.58   17.94
   2  -7  -4  659.08   18.22
  -2   7   3   31.47    1.83
  -2   7   3   27.51    1.76
   2  -7  -3   29.49    2.12
   2  -7  -3   28.18    1.75
  -2   7   2 2170.40   57.36
  -2   7   2 2184.44   57.65
   2  -7  -2 2148.55   56.94
   2  -7  -2 2182.88   57.61
  -2   7   1  491.19   13.62
  -2   7   1  473.09   13.03
   2  -7  -1  495.87   13.90
   2  -7  -1  493.06   13.59
  -2   7   0  601.50   16.46
   2  -7   0  563.43   15.35
  -2   7  -2    6.68    1.26
   2  -7   2    9.60    1.26
   2  -7   2   10.47    1.59
  -2   7  -3   25.78    1.76
  -2   7  -3   23.76    1.45
   2  -7   3   25.62    1.93
   2  -7   3   25.90    1.51
  -2   7  -4  846.47   22.70
  -2   7  -4  919.65   24.48
   2  -7   4  894.06   24.12
   2  -7   4  870.03   23.20
  -2   7  -5   20.66    1.61
  -2   7  -5   23.50    1.37
   2  -7   5   18.66    1.86
   2  -7   5   23.97    1.44
  -2   7  -6    3.12    1.22
  -2   7  -6    2.50    0.90
   2  -7   6    1.54    1.65
   2  -7   6    5.59    1.05
  -2   7  -7  276.49    7.93
  -2   7  -7  264.63    7.35
   2  -7   7  276.64    8.11
   2  -7   7  279.14    7.75
  -2   7  -8   66.03    2.53
  -2   7  -8   57.08    2.00
   2  -7   8   64.35    2.81
   2  -7   8   59.53    2.12
  -2   7  -9 1085.82   28.96
  -2   7  -9  986.43   26.10
   2  -7   9 1038.70   27.98
   2  -7   9 1062.26   28.12
  -2   7 -10   68.12    2.28
  -2   7 -10   69.54    2.65
   2  -7  10   68.23    2.32
   2  -7  10   71.12    2.98
  -2   7 -11    4.71    1.26
  -2   7 -11    6.77    0.84
   2  -7  11    5.32    1.30
   2  -7  11    5.80    0.86
  -2   7 -12  220.16    6.18
  -2   7 -12  226.87    6.71
   2  -7  12  224.06    6.79
   2  -7  12  213.76    6.04
  -2   7 -13   90.45    3.37
  -2   7 -13   82.38    2.68
   2  -7  13   91.47    3.51
   2  -7  13   82.56    2.70
  -2   7 -14   11.95    1.62
  -2   7 -14   12.64    1.12
   2  -7  14   11.89    1.59
   2  -7  14   12.31    1.06
  -2   7 -15   65.86    2.39
  -2   7 -15   65.66    2.95
   2  -7  15   68.15    2.87
   2  -7  15   71.77    2.50
  -2   7 -16   27.26    2.25
  -2   7 -16   26.46    1.56
   2  -7  16   28.63    1.87
  -2   7 -17  144.94    4.43
  -2   7 -17  133.66    4.79
   2  -7  17  140.29    4.63
   2  -7  17  136.95    4.21
  -2   7 -18  108.47    4.34
  -2   7 -18  105.29    3.50
   2  -7  18  105.29    3.70
   2  -7  18   96.33    3.23
  -2   7 -20   76.30    3.76
   2  -7  20   80.95    2.95
   2  -7  20   78.72    3.12
  -2   7 -21   31.67    2.59
  -2   7 -21   37.28    1.92
   2  -7  21   37.15    2.12
   2  -7  21   30.47    1.78
  -2   7 -22   80.75    3.06
  -2   7 -22   82.06    4.03
   2  -7  22   81.73    3.03
   2  -7  22   77.92    3.17
  -2   7 -23   91.93    3.35
  -2   7 -23   93.59    4.40
   2  -7  23   95.68    3.62
   2  -7  23   84.83    3.15
  -2   7 -24   -0.98    2.04
  -2   7 -24   -0.95    1.09
   2  -7  24    1.47    1.37
   2  -7  24    3.00    1.31
  -2   7 -25   34.36    2.98
  -2   7 -25   34.75    2.01
   2  -7  25   33.28    2.23
   2  -7  25   29.68    1.97
  -2   7 -26   26.63    2.79
  -2   7 -26   30.93    2.00
   2  -7  26   31.77    2.18
   2  -7  26   28.99    1.97
  -2   7 -27    3.28    2.14
  -2   7 -27   -0.47    1.20
   2  -7  27    1.39    1.37
   2  -7  27   -0.89    1.47
  -2   7 -28   14.06    2.47
  -2   7 -28   14.09    1.59
   2  -7  28   14.32    1.69
   2  -7  28   13.76    1.79
  -2   7 -29   -0.09    1.33
  -2   7 -29    1.28    2.04
   2  -7  29    1.22    1.31
   2  -7  29    1.61    1.37
   2  -7  30    1.89    1.50
   2  -7  30    2.93    1.39
  -2   6  28    7.91    1.93
  -2   6  28    9.78    1.79
   2  -6 -28    8.71    2.04
   2  -6 -28    8.04    2.01
  -2   6  27    0.51    1.56
  -2   6  27   -2.36    1.59
   2  -6 -27   -1.36    1.61
   2  -6 -27   -1.61    2.00
  -2   6  26   15.56    1.93
  -2   6  26   16.79    2.09
   2  -6 -26   19.44    2.18
   2  -6 -26   13.08    2.51
  -2   6  25    9.97    1.84
  -2   6  25    6.19    1.65
   2  -6 -25    9.53    2.08
   2  -6 -25    6.57    1.87
  -2   6  24    2.48    1.37
  -2   6  24    1.70    1.59
   2  -6 -24    2.29    1.67
   2  -6 -24    2.93    1.89
  -2   6  23   45.17    2.95
  -2   6  23   51.46    2.82
   2  -6 -23   42.49    3.00
   2  -6 -23   53.25    3.26
  -2   6  22    2.09    1.56
  -2   6  22   -0.66    1.59
   2  -6 -22    1.93    1.73
   2  -6 -22    0.09    1.58
  -2   6  21   13.68    1.84
  -2   6  21   14.90    2.00
   2  -6 -21   10.88    1.97
   2  -6 -21   14.32    2.11
  -2   6  20   45.47    2.70
  -2   6  20   44.31    2.65
   2  -6 -20   40.86    2.79
   2  -6 -20   44.42    2.84
  -2   6  19   11.53    1.69
  -2   6  19    6.48    1.65
   2  -6 -19    7.44    1.78
   2  -6 -19    9.67    1.86
  -2   6  18   54.25    2.89
  -2   6  18   56.94    2.90
   2  -6 -18   62.60    3.25
   2  -6 -18   51.26    2.92
  -2   6  17   18.86    1.93
  -2   6  17   19.22    1.95
   2  -6 -17   19.18    2.09
   2  -6 -17   19.66    2.29
  -2   6  16    0.72    1.56
  -2   6  16    0.86    1.47
   2  -6 -16    0.12    1.81
   2  -6 -16    0.73    1.70
  -2   6  15  149.96    5.20
  -2   6  15  149.96    5.15
   2  -6 -15  152.75    5.49
   2  -6 -15  173.20    6.12
  -2   6  13    4.07    1.39
  -2   6  13    2.53    1.42
   2  -6 -13    0.72    1.65
   2  -6 -13    2.14    1.51
  -2   6  12   28.07    2.04
  -2   6  12   32.64    2.09
   2  -6 -12   27.99    2.12
   2  -6 -12   30.55    2.18
  -2   6  11   83.18    3.32
  -2   6  11   90.44    3.51
   2  -6 -11   84.51    3.45
   2  -6 -11   83.18    3.43
  -2   6  10   59.90    2.70
  -2   6  10   56.26    2.65
   2  -6 -10   53.43    2.68
   2  -6 -10   57.56    2.71
  -2   6   9   13.79    1.58
  -2   6   9   15.10    1.53
   2  -6  -9   14.06    1.56
   2  -6  -9   14.40    1.62
  -2   6   8  113.61    3.95
  -2   6   8  113.48    3.92
   2  -6  -8  121.45    4.13
   2  -6  -8  111.87    4.04
  -2   6   7  152.35    4.93
  -2   6   7  147.89    4.81
   2  -6  -7  139.93    4.76
   2  -6  -7  143.02    4.70
  -2   6   6   91.23    3.34
  -2   6   6   96.43    3.50
   2  -6  -6   88.61    3.26
   2  -6  -6   90.30    3.50
  -2   6   5   76.61    3.01
  -2   6   5   77.56    2.95
  -2   6   4  417.54   11.67
  -2   6   4  467.16   12.92
   2  -6  -4  448.28   12.69
   2  -6  -4  429.87   11.98
  -2   6   3  242.00    7.07
  -2   6   3  235.76    7.02
[truncated: 4,853,012 more chars]
