# Supplementary material for: Folding‐Induced Promotion of Proton‐Coupled Electron Transfers via Proximal Base for Light‐Driven Water Oxidation
Source: Angew Chem Int Ed Engl. 2023 Jan 12;62(7):e202217745. doi: 10.1002/anie.202217745 (PMC10107485; doi:10.1002/anie.202217745)
Supplement: Supplementary file 3 — Supporting Information [file ANIE-62-0-s004.cif]

  # 1. Submission Details
data_global
loop_
_publ_contact_author
;
 Frank W\"urthner

 Institut f\"ur Organische Chemie
 Julius-Maximilians-Universit\"at W\"urzburg
 Am Hubland
 D-97074 W\"urzburg
 Germany

 Center for Nanosystems Chemistry (CNC)
 Julius-Maximilians-Universit\"at W\"urzburg
 Theodor-Boveri-Weg
 D-97074 W\"urzburg
 Germany
;

_publ_contact_author_phone '049 931 3185340'
_publ_contact_author_fax   '049 931 3184756'
loop_
_publ_contact_author_email

'wuerthner@uni-wuerzburg.de'

_publ_requested_journal
;
 
;
_publ_section_title
;
Folding-induced Promotion of Proton-Coupled Electron Transfers via Proximal
Base for Light-Driven Water Oxidation
;
_publ_section_abstract
;
Proton-coupled electron transfer (PCET) processes play a key role in
biocatalytic energy conversion and storage, e.g., photosynthesis or nitrogen
fixation. Here, we report a series of bipyridine-containing di- to
tetranuclear Ru(bda) macrocycles 2C-4C (bda:
2,2'-bipyridine-6,6'-dicarboxylate) to promote the O-O bond formation.
In photocatalytic water oxidation under neutral conditions, all complexes
2C-4C prevail in a folded conformation that support the water nucleophilic
attack (WNA) pathway with remarkable turnover frequencies of up to 15.5 s^-1^,
per Ru unit respectively. Single crystal X-ray analysis revealed an increased
tendency for intramolecular \p-\p stacking and preorganization of the proximal
bases close to the active centers for the larger macrocycles. H/D kinetic
isotope effect studies and electrochemical data demonstrate the key role of
the proximal bipyridines as proton-acceptors in lowering the activation
barrier for the crucial nucleophilic attack of H2O in the WNA mechanism.
;
loop_
_publ_author_name
_publ_author_address

'Niklas Noll'
;
 Institut f\"ur Organische Chemie
 Julius-Maximilians-Universit\"at W\"urzburg
 Am Hubland
 D-97074 W\"urzburg
 Germany

 Center for Nanosystems Chemistry (CNC)
 Julius-Maximilians-Universit\"at W\"urzburg
 Theodor-Boveri-Weg
 D-97074 W\"urzburg
 Germany
;

'Tobias Gro\&s'
;
 Institut f\"ur Organische Chemie
 Julius-Maximilians-Universit\"at W\"urzburg
 Am Hubland
 D-97074 W\"urzburg
 Germany

 Center for Nanosystems Chemistry (CNC)
 Julius-Maximilians-Universit\"at W\"urzburg
 Theodor-Boveri-Weg
 D-97074 W\"urzburg
 Germany
;

'Kazutaka Shoyama'
;
 Institut f\"ur Organische Chemie
 Julius-Maximilians-Universit\"at W\"urzburg
 Am Hubland
 D-97074 W\"urzburg
 Germany

 Center for Nanosystems Chemistry (CNC)
 Julius-Maximilians-Universit\"at W\"urzburg
 Theodor-Boveri-Weg
 D-97074 W\"urzburg
 Germany
;

'Florian Beuerle'
;
 Institut f\"ur Organische Chemie
 Julius-Maximilians-Universit\"at W\"urzburg
 Am Hubland
 D-97074 W\"urzburg
 Germany

 Center for Nanosystems Chemistry (CNC)
 Julius-Maximilians-Universit\"at W\"urzburg
 Theodor-Boveri-Weg
 D-97074 W\"urzburg
 Germany

 Institut f\"ur Organische Chemie
 Universit\"at T\"ubingen
 Auf der Morgenstelle 18, 72076 T\"ubingen
 Germany
;

'Frank W\"urthner'
;
 Institut f\"ur Organische Chemie
 Julius-Maximilians-Universit\"at W\"urzburg
 Am Hubland
 D-97074 W\"urzburg
 Germany

 Center for Nanosystems Chemistry (CNC)
 Julius-Maximilians-Universit\"at W\"urzburg
 Theodor-Boveri-Weg
 D-97074 W\"urzburg
 Germany
;

# *******************Data*******************
 
data_nc4-ph7-tfe_a_sq_tw
 
_audit_creation_method            'SHELXL-2018/3'
_shelx_SHELXL_version_number      '2018/3'
_chemical_name_systematic         ?
_chemical_name_common             ?
_chemical_melting_point           ?
_chemical_formula_moiety          'C128 H80 N24 O24 Ru4, 8(C2 H2 F3 O)'
_chemical_formula_sum             'C144 H96 F24 N24 O32 Ru4' 
_chemical_formula_weight          3534.73

loop_
 _atom_type_symbol
 _atom_type_description
 _atom_type_scat_dispersion_real
 _atom_type_scat_dispersion_imag
 _atom_type_scat_source
 'C'  'C'   0.0022   0.0012
 'International Tables Vol C Tables 4.2.6.8 and 6.1.1.4'
 'H'  'H'   0.0000   0.0000
 'International Tables Vol C Tables 4.2.6.8 and 6.1.1.4'
 'N'  'N'   0.0046   0.0025
 'International Tables Vol C Tables 4.2.6.8 and 6.1.1.4'
 'O'  'O'   0.0081   0.0046
 'International Tables Vol C Tables 4.2.6.8 and 6.1.1.4'
 'Ru'  'Ru'  -1.8914   0.6555
 'International Tables Vol C Tables 4.2.6.8 and 6.1.1.4'
 'F'  'F'   0.0131   0.0078
 'International Tables Vol C Tables 4.2.6.8 and 6.1.1.4'
 
_space_group_crystal_system       monoclinic
_space_group_IT_number            13
_space_group_name_H-M_alt         'P 2/c'
_space_group_name_Hall            '-P 2yc'
 
_shelx_space_group_comment
;
The symmetry employed for this shelxl refinement is uniquely defined
by the following loop, which should always be used as a source of
symmetry information in preference to the above space-group names.
They are only intended as comments.
;
 
loop_
 _space_group_symop_operation_xyz
 'x, y, z'
 '-x, y, -z+1/2'
 '-x, -y, -z'
 'x, -y, z-1/2'
 
_cell_length_a                    18.882(5)
_cell_length_b                    32.122(4)
_cell_length_c                    31.482(4)
_cell_angle_alpha                 90
_cell_angle_beta                  92.142(9)
_cell_angle_gamma                 90
_cell_volume                      19081(6)
_cell_formula_units_Z             4
_cell_measurement_temperature     100(2)
_cell_measurement_reflns_used     253544
_cell_measurement_theta_min       0.553
_cell_measurement_theta_max       26.282
 
_exptl_crystal_description        'block'
_exptl_crystal_colour             'brown'
_exptl_crystal_density_meas       ?
_exptl_crystal_density_method     ?
_exptl_crystal_density_diffrn     1.230          
_exptl_crystal_F_000              7104
_exptl_transmission_factor_min    ?
_exptl_transmission_factor_max    ?
_exptl_crystal_size_max           0.200
_exptl_crystal_size_mid           0.200
_exptl_crystal_size_min           0.200
_exptl_absorpt_coefficient_mu     0.276
_shelx_estimated_absorpt_T_min    0.947
_shelx_estimated_absorpt_T_max    0.947
_exptl_absorpt_correction_type    none
_exptl_absorpt_correction_T_min   ?
_exptl_absorpt_correction_T_max   ?
_exptl_absorpt_process_details    ?
_exptl_absorpt_special_details    ?
_diffrn_ambient_temperature       100(2)
_diffrn_radiation_wavelength      0.61991
_diffrn_radiation_type            'synchrotron'
_diffrn_source                    'P11@PETRA III, DESY, Hamburg, Germany'
_diffrn_measurement_device_type
;
Eiger2 X 16M, High Precision 1-Axis Goniostat with Staeubli sample changing
robot
;
_diffrn_measurement_method        '180\deg \p scan'
_diffrn_detector_area_resol_mean  ?
_diffrn_reflns_number             52811
_diffrn_reflns_av_unetI/netI      0.0196
_diffrn_reflns_av_R_equivalents   0.0314
_diffrn_reflns_limit_h_min        -24
_diffrn_reflns_limit_h_max        25
_diffrn_reflns_limit_k_min        -43
_diffrn_reflns_limit_k_max        45
_diffrn_reflns_limit_l_min        -2
_diffrn_reflns_limit_l_max        40
_diffrn_reflns_theta_min          0.553
_diffrn_reflns_theta_max          26.282
_diffrn_reflns_theta_full         21.836
_diffrn_measured_fraction_theta_max   0.907
_diffrn_measured_fraction_theta_full  0.989
_diffrn_reflns_Laue_measured_fraction_max    0.907
_diffrn_reflns_Laue_measured_fraction_full   0.989
_diffrn_reflns_point_group_measured_fraction_max   0.907
_diffrn_reflns_point_group_measured_fraction_full  0.989
_reflns_number_total              52811
_reflns_number_gt                 49519
_reflns_threshold_expression      'I > 2\s(I)'
_reflns_Friedel_coverage          0.000
_reflns_Friedel_fraction_max      .
_reflns_Friedel_fraction_full     .
 
_reflns_special_details
;
 Structure factors included contributions from the .fab file.
 
 _reflns_Friedel_fraction is defined as the number of unique
 Friedel pairs measured divided by the number that would be
 possible theoretically, ignoring centric projections and
 systematic absences. Completness statistics refer to single and
 composite reflections containing twin component 1 only.
;
 
_computing_data_collection        'costum designed PXII GUI'
_computing_cell_refinement        'XDS (Kabsch, 2010)'
_computing_data_reduction         'XDS (Kabsch, 2010)'
_computing_structure_solution     'SHELXT 2018/2 (Sheldrick, 2018)'
_computing_structure_refinement   'SHELXL-2018/3 (Sheldrick, 2018)'
_computing_molecular_graphics     ?
_computing_publication_material   ?
_refine_special_details
;
 Refined as a 2-component twin.
;
_refine_ls_structure_factor_coef  Fsqd
_refine_ls_matrix_type            full
_refine_ls_weighting_scheme       calc
_refine_ls_weighting_details
'w=1/[\s^2^(Fo^2^)+(0.1911P)^2^+95.2894P] where P=(Fo^2^+2Fc^2^)/3'
_atom_sites_solution_primary      dual
_atom_sites_solution_secondary    difmap
_atom_sites_solution_hydrogens    geom
_refine_ls_hydrogen_treatment     constr
_refine_ls_extinction_method      none
_refine_ls_extinction_coef        .
_refine_ls_number_reflns          52811
_refine_ls_number_parameters      2054
_refine_ls_number_restraints      720
_refine_ls_R_factor_all           0.1216
_refine_ls_R_factor_gt            0.1190
_refine_ls_wR_factor_ref          0.3696
_refine_ls_wR_factor_gt           0.3680
_refine_ls_goodness_of_fit_ref    1.108
_refine_ls_restrained_S_all       1.107
_refine_ls_shift/su_max           0.001
_refine_ls_shift/su_mean          0.000
 
loop_
 _atom_site_label
 _atom_site_type_symbol
 _atom_site_fract_x
 _atom_site_fract_y
 _atom_site_fract_z
 _atom_site_U_iso_or_equiv
 _atom_site_adp_type
 _atom_site_occupancy
 _atom_site_site_symmetry_order  
 _atom_site_calc_flag
 _atom_site_refinement_flags_posn
 _atom_site_refinement_flags_adp
 _atom_site_refinement_flags_occupancy
 _atom_site_disorder_assembly
 _atom_site_disorder_group
Ru1_1 Ru 0.04913(3) 0.27026(2) 0.64886(2) 0.03375(12) Uani 1 1 d . . . . .
Ru2_1 Ru 0.31085(3) 0.44752(2) 0.48754(2) 0.02947(12) Uani 1 1 d . . . . .
O1_1 O -0.0413(3) 0.25430(15) 0.68732(17) 0.0427(11) Uani 1 1 d . . . . .
O2_1 O -0.1587(3) 0.2625(2) 0.6870(2) 0.0610(16) Uani 1 1 d . . . . .
O3_1 O 0.1579(3) 0.25337(18) 0.6678(2) 0.0518(13) Uani 1 1 d . . . . .
O4_1 O 0.2675(3) 0.2570(2) 0.6425(3) 0.072(2) Uani 1 1 d . . . . .
O5_1 O 0.0267(3) 0.16022(16) 0.51829(17) 0.0451(11) Uani 1 1 d . . . . .
O6_1 O 0.3907(3) 0.28751(15) 0.4716(3) 0.0645(19) Uani 1 1 d . . . . .
O7_1 O 0.4039(3) 0.46457(14) 0.45182(16) 0.0371(9) Uani 1 1 d . . . . .
O8_1 O 0.5227(3) 0.46611(15) 0.46104(18) 0.0428(11) Uani 1 1 d . . . . .
O9_1 O 0.2039(3) 0.45692(15) 0.46236(16) 0.0392(10) Uani 1 1 d . . . . .
O10_1 O 0.0914(3) 0.45195(17) 0.4827(2) 0.0489(13) Uani 1 1 d . . . . .
O11_1 O 0.3092(3) 0.60986(13) 0.45574(16) 0.0388(10) Uani 1 1 d . . . . .
O12_1 O -0.0533(3) 0.56301(14) 0.31792(16) 0.0376(10) Uani 1 1 d . . . . .
N1_1 N -0.0291(3) 0.29339(15) 0.61549(18) 0.0332(10) Uani 1 1 d . . . . .
N2_1 N 0.1019(3) 0.29217(15) 0.6028(2) 0.0382(12) Uani 1 1 d . . . . .
N3_1 N 0.0415(3) 0.21146(15) 0.62107(19) 0.0372(11) Uani 1 1 d . . . . .
N4_1 N 0.1334(3) 0.19390(16) 0.5082(2) 0.0422(13) Uani 1 1 d . . . . .
N5_1 N 0.2855(4) 0.25259(17) 0.4796(3) 0.0513(17) Uani 1 1 d . . . . .
N6_1 N 0.3134(3) 0.38980(16) 0.45759(19) 0.0388(12) Uani 1 1 d . . . . .
N7_1 N 0.3876(3) 0.43337(15) 0.52718(18) 0.0314(10) Uani 1 1 d . . . . .
N8_1 N 0.2554(2) 0.42898(14) 0.53382(17) 0.0290(9) Uani 1 1 d . . . . .
N9_1 N 0.3085(2) 0.50887(14) 0.50811(17) 0.0284(9) Uani 1 1 d . . . . .
N10_1 N 0.2150(3) 0.58384(15) 0.41443(18) 0.0325(10) Uani 1 1 d . . . . .
N11_1 N 0.0614(3) 0.57193(16) 0.34705(17) 0.0338(10) Uani 1 1 d . . . . .
N12_1 N -0.0604(3) 0.67616(15) 0.31425(18) 0.0330(10) Uani 1 1 d . . . . .
C1_1 C -0.0133(4) 0.31211(18) 0.5786(2) 0.0379(13) Uani 1 1 d . . . . .
C2_1 C -0.0965(4) 0.2905(2) 0.6290(2) 0.0394(14) Uani 1 1 d . . . . .
C3_1 C -0.1517(4) 0.3075(2) 0.6053(3) 0.0451(16) Uani 1 1 d . . . . .
H3_1 H -0.198928 0.306112 0.614615 0.054 Uiso 1 1 calc R U . . .
C4_1 C -0.1364(4) 0.3269(2) 0.5671(3) 0.0504(19) Uani 1 1 d . . . . .
H4_1 H -0.174067 0.338342 0.549982 0.061 Uiso 1 1 calc R U . . .
C5_1 C -0.0682(5) 0.32984(19) 0.5537(2) 0.0447(16) Uani 1 1 d . . . . .
H5_1 H -0.058565 0.343718 0.527914 0.054 Uiso 1 1 calc R U . . .
C6_1 C 0.0641(4) 0.3108(2) 0.5706(2) 0.0423(15) Uani 1 1 d . . . . .
C7_1 C 0.1727(4) 0.2866(2) 0.6012(3) 0.0498(16) Uani 1 1 d . . . . .
C8_1 C 0.2074(5) 0.3006(2) 0.5663(3) 0.058(2) Uani 1 1 d . . . . .
H8_1 H 0.257329 0.297359 0.565257 0.070 Uiso 1 1 calc R U . . .
C9_1 C 0.1706(5) 0.3194(2) 0.5327(3) 0.060(2) Uani 1 1 d . . . . .
H9_1 H 0.194788 0.328637 0.508483 0.072 Uiso 1 1 calc R U . . .
C10_1 C 0.0970(5) 0.3248(2) 0.5347(3) 0.0519(19) Uani 1 1 d . . . . .
H10_1 H 0.070520 0.337706 0.512060 0.062 Uiso 1 1 calc R U . . .
C11_1 C -0.1009(4) 0.2682(2) 0.6704(3) 0.0427(15) Uani 1 1 d . . . . .
C12_1 C 0.1982(5) 0.2648(2) 0.6410(3) 0.0586(19) Uani 1 1 d . U . . .
C13_1 C 0.0357(3) 0.20560(17) 0.5790(2) 0.0354(12) Uani 1 1 d . . . . .
H13_1 H 0.031394 0.229040 0.560651 0.042 Uiso 1 1 calc R U . . .
C14_1 C 0.0359(3) 0.16587(18) 0.5616(2) 0.0363(13) Uani 1 1 d . . . . .
C15_1 C 0.0408(4) 0.1314(2) 0.5881(3) 0.0468(16) Uani 1 1 d . . . . .
H15_1 H 0.041682 0.103952 0.576801 0.056 Uiso 1 1 calc R U . . .
C16_1 C 0.0442(6) 0.1383(2) 0.6309(3) 0.063(3) Uani 1 1 d . . . . .
H16_1 H 0.046157 0.115247 0.649779 0.076 Uiso 1 1 calc R U . . .
C17_1 C 0.0449(5) 0.1779(2) 0.6471(3) 0.0525(19) Uani 1 1 d . . . . .
H17_1 H 0.047866 0.181797 0.676994 0.063 Uiso 1 1 calc R U . . .
C18_1 C 0.0685(4) 0.18357(19) 0.4924(3) 0.0419(15) Uani 1 1 d . . . . .
C19_1 C 0.1752(4) 0.21597(18) 0.4830(3) 0.0418(15) Uani 1 1 d . . . . .
C20_1 C 0.1538(5) 0.2274(2) 0.4417(3) 0.0523(19) Uani 1 1 d . . . . .
H20_1 H 0.184291 0.242672 0.424159 0.063 Uiso 1 1 calc R U . . .
C21_1 C 0.0853(5) 0.2154(3) 0.4271(3) 0.0552(19) Uani 1 1 d . . . . .
H21_1 H 0.068755 0.223328 0.399426 0.066 Uiso 1 1 calc R U . . .
C22_1 C 0.0432(4) 0.1928(2) 0.4518(3) 0.0495(17) Uani 1 1 d . . . . .
H22_1 H -0.002228 0.183620 0.441664 0.059 Uiso 1 1 calc R U . . .
C23_1 C 0.2473(4) 0.22399(18) 0.5004(3) 0.0440(16) Uani 1 1 d . . . . .
C24_1 C 0.2755(4) 0.2038(2) 0.5362(3) 0.0511(18) Uani 1 1 d . . . . .
H24_1 H 0.246989 0.185162 0.551651 0.061 Uiso 1 1 calc R U . . .
C25_1 C 0.3454(5) 0.2109(3) 0.5492(3) 0.058(2) Uani 1 1 d . . . . .
H25_1 H 0.365726 0.196194 0.572830 0.070 Uiso 1 1 calc R U . . .
C26_1 C 0.3853(5) 0.2395(2) 0.5278(3) 0.056(2) Uani 1 1 d . . . . .
H26_1 H 0.433085 0.245549 0.536092 0.067 Uiso 1 1 calc R U . . .
C27_1 C 0.3509(4) 0.2591(2) 0.4931(3) 0.056(2) Uani 1 1 d . . . . .
C28_1 C 0.3525(5) 0.3197(2) 0.4518(3) 0.053(2) Uani 1 1 d . . . . .
C29_1 C 0.3471(4) 0.3562(2) 0.4743(3) 0.0410(14) Uani 1 1 d . . . . .
H29_1 H 0.367704 0.357855 0.502233 0.049 Uiso 1 1 calc R U . . .
C30_1 C 0.2833(7) 0.3867(2) 0.4184(3) 0.066(3) Uani 1 1 d . . . . .
H30_1 H 0.259362 0.410301 0.406562 0.079 Uiso 1 1 calc R U . . .
C31_1 C 0.2857(10) 0.3509(3) 0.3947(3) 0.104(6) Uani 1 1 d . . . . .
H31_1 H 0.262909 0.350136 0.367297 0.125 Uiso 1 1 calc R U . . .
C32_1 C 0.3200(8) 0.3169(3) 0.4098(3) 0.079(4) Uani 1 1 d . . . . .
H32_1 H 0.322562 0.292139 0.393395 0.094 Uiso 1 1 calc R U . . .
C33_1 C 0.3704(3) 0.41792(18) 0.5653(2) 0.0333(12) Uani 1 1 d . . . . .
C34_1 C 0.4552(3) 0.44010(18) 0.5176(2) 0.0341(12) Uani 1 1 d . . . . .
C35_1 C 0.5105(3) 0.4304(2) 0.5467(3) 0.0442(16) Uani 1 1 d . . . . .
H35_1 H 0.558429 0.435378 0.540140 0.053 Uiso 1 1 calc R U . . .
C36_1 C 0.4935(4) 0.4135(2) 0.5855(3) 0.0454(16) Uani 1 1 d . . . . .
H36_1 H 0.530278 0.406238 0.605539 0.054 Uiso 1 1 calc R U . . .
C37_1 C 0.4236(4) 0.4070(2) 0.5953(2) 0.0412(14) Uani 1 1 d . . . . .
H37_1 H 0.412044 0.395313 0.621889 0.049 Uiso 1 1 calc R U . . .
C38_1 C 0.2928(4) 0.41589(19) 0.5692(2) 0.0350(12) Uani 1 1 d . . . . .
C39_1 C 0.1847(3) 0.43223(18) 0.5318(2) 0.0316(11) Uani 1 1 d . . . . .
C40_1 C 0.1458(3) 0.4220(2) 0.5667(2) 0.0380(13) Uani 1 1 d . . . . .
H40_1 H 0.095620 0.424316 0.565582 0.046 Uiso 1 1 calc R U . . .
C41_1 C 0.1823(4) 0.4080(3) 0.6036(2) 0.0433(15) Uani 1 1 d . . . . .
H41_1 H 0.156420 0.401042 0.627936 0.052 Uiso 1 1 calc R U . . .
C42_1 C 0.2554(4) 0.4043(2) 0.6051(2) 0.0408(14) Uani 1 1 d . . . . .
H42_1 H 0.279809 0.394094 0.629937 0.049 Uiso 1 1 calc R U . . .
C43_1 C 0.4625(3) 0.45864(19) 0.4737(2) 0.0359(12) Uani 1 1 d . . . . .
C44_1 C 0.1596(4) 0.44837(17) 0.4887(2) 0.0395(13) Uani 1 1 d . U . . .
C45_1 C 0.3042(3) 0.53727(18) 0.4772(2) 0.0314(11) Uani 1 1 d . . . . .
H45_1 H 0.299809 0.528576 0.448379 0.038 Uiso 1 1 calc R U . . .
C46_1 C 0.3062(3) 0.57978(18) 0.4869(2) 0.0320(11) Uani 1 1 d . . . . .
C47_1 C 0.3137(3) 0.59250(17) 0.5289(2) 0.0338(12) Uani 1 1 d . . . . .
H47_1 H 0.315969 0.621204 0.536122 0.041 Uiso 1 1 calc R U . . .
C48_1 C 0.3179(3) 0.56223(19) 0.5600(2) 0.0351(12) Uani 1 1 d . . . . .
H48_1 H 0.322561 0.569963 0.589119 0.042 Uiso 1 1 calc R U . . .
C49_1 C 0.3151(3) 0.52055(19) 0.5488(2) 0.0337(11) Uani 1 1 d . . . . .
H49_1 H 0.318073 0.499907 0.570364 0.040 Uiso 1 1 calc R U . . .
C50_1 C 0.2754(3) 0.60495(19) 0.4167(2) 0.0350(12) Uani 1 1 d . . . . .
C51_1 C 0.1804(3) 0.58209(19) 0.3759(2) 0.0339(12) Uani 1 1 d . . . . .
C52_1 C 0.2070(4) 0.6009(2) 0.3400(2) 0.0404(14) Uani 1 1 d . . . . .
H52_1 H 0.182081 0.599076 0.313292 0.048 Uiso 1 1 calc R U . . .
C53_1 C 0.2714(4) 0.6225(2) 0.3441(2) 0.0444(15) Uani 1 1 d . . . . .
H53_1 H 0.290787 0.635468 0.320010 0.053 Uiso 1 1 calc R U . . .
C54_1 C 0.3063(4) 0.6249(2) 0.3829(2) 0.0409(14) Uani 1 1 d . . . . .
H54_1 H 0.349797 0.639530 0.386582 0.049 Uiso 1 1 calc R U . . .
C55_1 C 0.1131(3) 0.55812(19) 0.3745(2) 0.0348(12) Uani 1 1 d . . . . .
C56_1 C 0.0016(3) 0.55121(18) 0.3462(2) 0.0337(12) Uani 1 1 d . . . . .
C57_1 C -0.0135(4) 0.5168(2) 0.3706(2) 0.0410(14) Uani 1 1 d . . . . .
H57_1 H -0.058602 0.503734 0.368668 0.049 Uiso 1 1 calc R U . . .
C58_1 C 0.0395(4) 0.5023(2) 0.3978(2) 0.0434(15) Uani 1 1 d . . . . .
H58_1 H 0.032114 0.478542 0.415050 0.052 Uiso 1 1 calc R U . . .
C59_1 C 0.1056(4) 0.5236(2) 0.3997(2) 0.0395(14) Uani 1 1 d . . . . .
H59_1 H 0.143554 0.514222 0.417949 0.047 Uiso 1 1 calc R U . . .
C60_1 C -0.0591(3) 0.60258(18) 0.3029(2) 0.0316(11) Uani 1 1 d . . . . .
C61_1 C -0.0481(3) 0.63759(18) 0.3293(2) 0.0313(11) Uani 1 1 d . . . . .
H61_1 H -0.031701 0.633898 0.357931 0.038 Uiso 1 1 calc R U . . .
C62_1 C -0.0806(4) 0.6813(2) 0.2733(2) 0.0378(13) Uani 1 1 d . . . . .
H62_1 H -0.087036 0.708693 0.262568 0.045 Uiso 1 1 calc R U . . .
C63_1 C -0.0922(4) 0.6480(2) 0.2463(2) 0.0402(14) Uani 1 1 d . . . . .
H63_1 H -0.107292 0.652557 0.217573 0.048 Uiso 1 1 calc R U . . .
C64_1 C -0.0817(4) 0.6077(2) 0.2613(2) 0.0364(12) Uani 1 1 d . . . . .
H64_1 H -0.089849 0.584359 0.243228 0.044 Uiso 1 1 calc R U . . .
Ru1_2 Ru 0.45284(3) 0.76750(2) 0.64658(2) 0.03129(12) Uani 1 1 d . . . . .
Ru2_2 Ru 0.18650(3) 0.95115(2) 0.47131(2) 0.03096(12) Uani 1 1 d . . . . .
O1_2 O 0.5448(3) 0.75312(15) 0.68849(16) 0.0377(9) Uani 1 1 d . . . . .
O2_2 O 0.6631(3) 0.76140(19) 0.6913(2) 0.0521(13) Uani 1 1 d . . . . .
O3_2 O 0.3436(3) 0.75062(17) 0.66149(18) 0.0452(11) Uani 1 1 d . . . . .
O4_2 O 0.2325(3) 0.7586(2) 0.6347(2) 0.0579(15) Uani 1 1 d . . . . .
O5_2 O 0.4736(3) 0.65751(14) 0.51708(16) 0.0391(10) Uani 1 1 d . . . . .
O6_2 O 0.1099(3) 0.79026(16) 0.4673(3) 0.0644(19) Uani 1 1 d . . . . .
O7_2 O 0.0959(2) 0.96880(13) 0.43053(16) 0.0366(9) Uani 1 1 d . . . . .
O8_2 O -0.0234(3) 0.97045(15) 0.43260(19) 0.0456(12) Uani 1 1 d . . . . .
O9_2 O 0.2951(3) 0.95713(15) 0.45131(19) 0.0445(11) Uani 1 1 d . . . . .
O10_2 O 0.4063(3) 0.95088(18) 0.4760(2) 0.0523(13) Uani 1 1 d . . . . .
O11_2 O 0.1898(3) 1.11437(16) 0.4393(2) 0.0608(18) Uani 1 1 d . . . . .
O12_2 O 0.5548(3) 1.06546(14) 0.32107(16) 0.0376(9) Uani 1 1 d . . . . .
N1_2 N 0.5299(3) 0.79072(15) 0.61562(17) 0.0320(10) Uani 1 1 d . . . . .
N2_2 N 0.3984(3) 0.78990(15) 0.59885(19) 0.0345(10) Uani 1 1 d . . . . .
N3_2 N 0.4629(3) 0.70920(15) 0.61938(18) 0.0339(10) Uani 1 1 d . . . . .
N4_2 N 0.3674(3) 0.69210(15) 0.50607(19) 0.0350(11) Uani 1 1 d . . . . .
N5_2 N 0.2148(3) 0.75381(17) 0.4756(2) 0.0453(14) Uani 1 1 d . . . . .
N6_2 N 0.1797(3) 0.89201(17) 0.4449(2) 0.0409(12) Uani 1 1 d . . . . .
N7_2 N 0.1086(3) 0.94034(15) 0.50780(19) 0.0325(10) Uani 1 1 d . . . . .
N8_2 N 0.2403(3) 0.93337(16) 0.52117(18) 0.0334(10) Uani 1 1 d . . . . .
N9_2 N 0.1914(3) 1.01245(16) 0.4910(2) 0.0370(11) Uani 1 1 d . . . . .
N10_2 N 0.2836(3) 1.08843(17) 0.4025(2) 0.0418(13) Uani 1 1 d . . . . .
N11_2 N 0.4396(3) 1.07571(17) 0.34357(19) 0.0372(11) Uani 1 1 d . . . . .
N12_2 N 0.5604(3) 1.17916(16) 0.31771(17) 0.0329(10) Uani 1 1 d . . . . .
C1_2 C 0.5126(3) 0.80931(18) 0.5779(2) 0.0347(12) Uani 1 1 d . . . . .
C2_2 C 0.5971(3) 0.7872(2) 0.6308(2) 0.0376(13) Uani 1 1 d . . . . .
C3_2 C 0.6519(4) 0.8032(2) 0.6077(3) 0.0428(15) Uani 1 1 d . . . . .
H3_2 H 0.699693 0.800512 0.617949 0.051 Uiso 1 1 calc R U . . .
C4_2 C 0.6357(4) 0.8235(2) 0.5689(3) 0.0443(15) Uani 1 1 d . . . . .
H4_2 H 0.672605 0.835153 0.552933 0.053 Uiso 1 1 calc R U . . .
C5_2 C 0.5656(4) 0.82654(19) 0.5539(2) 0.0393(13) Uani 1 1 d . . . . .
H5_2 H 0.554078 0.840143 0.527761 0.047 Uiso 1 1 calc R U . . .
C6_2 C 0.4351(4) 0.80941(18) 0.5681(2) 0.0354(12) Uani 1 1 d . . . . .
C7_2 C 0.3274(4) 0.7863(2) 0.5961(2) 0.0389(13) Uani 1 1 d . . . . .
C8_2 C 0.2888(4) 0.8028(2) 0.5616(3) 0.0471(17) Uani 1 1 d . . . . .
H8_2 H 0.238547 0.801206 0.560044 0.057 Uiso 1 1 calc R U . . .
C9_2 C 0.3253(4) 0.8216(2) 0.5296(3) 0.0477(17) Uani 1 1 d . . . . .
H9_2 H 0.299689 0.832483 0.505539 0.057 Uiso 1 1 calc R U . . .
C10_2 C 0.4000(4) 0.8251(2) 0.5319(2) 0.0413(14) Uani 1 1 d . . . . .
H10_2 H 0.425211 0.837556 0.509642 0.050 Uiso 1 1 calc R U . . .
C11_2 C 0.6020(4) 0.7654(2) 0.6729(2) 0.0389(14) Uani 1 1 d . . . . .
C12_2 C 0.2992(4) 0.76367(19) 0.6343(3) 0.0400(14) Uani 1 1 d . . . . .
C13_2 C 0.4666(3) 0.70287(18) 0.5777(2) 0.0329(11) Uani 1 1 d . . . . .
H13_2 H 0.468175 0.726217 0.559206 0.039 Uiso 1 1 calc R U . . .
C14_2 C 0.4684(3) 0.66289(17) 0.5604(2) 0.0326(11) Uani 1 1 d . . . . .
C15_2 C 0.4696(4) 0.6286(2) 0.5864(2) 0.0413(14) Uani 1 1 d . . . . .
H15_2 H 0.470978 0.601245 0.574952 0.050 Uiso 1 1 calc R U . . .
C16_2 C 0.4688(5) 0.6353(2) 0.6298(3) 0.0498(18) Uani 1 1 d . . . . .
H16_2 H 0.471848 0.612397 0.648893 0.060 Uiso 1 1 calc R U . . .
C17_2 C 0.4634(4) 0.6755(2) 0.6453(2) 0.0439(15) Uani 1 1 d . . . . .
H17_2 H 0.459935 0.679529 0.675041 0.053 Uiso 1 1 calc R U . . .
C18_2 C 0.4295(4) 0.68214(19) 0.4913(2) 0.0372(13) Uani 1 1 d . . . . .
C19_2 C 0.3242(4) 0.7156(2) 0.4808(2) 0.0420(15) Uani 1 1 d . . . . .
C20_2 C 0.3434(5) 0.7284(2) 0.4406(3) 0.0489(17) Uani 1 1 d . . . . .
H20_2 H 0.312106 0.744902 0.423358 0.059 Uiso 1 1 calc R U . . .
C21_2 C 0.4089(5) 0.7166(3) 0.4261(3) 0.0511(18) Uani 1 1 d . . . . .
H21_2 H 0.423029 0.725440 0.398850 0.061 Uiso 1 1 calc R U . . .
C22_2 C 0.4538(4) 0.6920(2) 0.4514(3) 0.0452(15) Uani 1 1 d . . . . .
H22_2 H 0.498229 0.682487 0.442005 0.054 Uiso 1 1 calc R U . . .
C23_2 C 0.2532(4) 0.72478(19) 0.4977(3) 0.0417(15) Uani 1 1 d . . . . .
C24_2 C 0.1506(4) 0.76134(19) 0.4889(3) 0.0471(18) Uani 1 1 d . . . . .
C25_2 C 0.1194(4) 0.7418(2) 0.5235(3) 0.0518(19) Uani 1 1 d . . . . .
H25_2 H 0.072740 0.748318 0.531573 0.062 Uiso 1 1 calc R U . . .
C26_2 C 0.1604(4) 0.7127(2) 0.5450(3) 0.0484(16) Uani 1 1 d . . . . .
H26_2 H 0.142171 0.698395 0.568666 0.058 Uiso 1 1 calc R U . . .
C27_2 C 0.2282(4) 0.7042(2) 0.5322(3) 0.0437(15) Uani 1 1 d . . . . .
H27_2 H 0.257037 0.684359 0.547161 0.052 Uiso 1 1 calc R U . . .
C28_2 C 0.1443(5) 0.8204(2) 0.4446(3) 0.053(2) Uani 1 1 d . . . . .
C29_2 C 0.1512(4) 0.85945(19) 0.4644(3) 0.0400(14) Uani 1 1 d . . . . .
H29_2 H 0.135293 0.862763 0.492486 0.048 Uiso 1 1 calc R U . . .
C30_2 C 0.2020(9) 0.8865(3) 0.4058(3) 0.086(4) Uani 1 1 d . . . . .
H30_2 H 0.222087 0.909443 0.391449 0.103 Uiso 1 1 calc R U . . .
C31_2 C 0.1969(12) 0.8484(3) 0.3853(4) 0.120(7) Uani 1 1 d . . . . .
H31_2 H 0.214002 0.845547 0.357495 0.143 Uiso 1 1 calc R U . . .
C32_2 C 0.1670(9) 0.8143(3) 0.4050(4) 0.087(4) Uani 1 1 d . . . . .
H32_2 H 0.162791 0.788080 0.391206 0.105 Uiso 1 1 calc R U . . .
C33_2 C 0.1259(3) 0.9256(2) 0.5474(2) 0.0368(13) Uani 1 1 d . . . . .
C34_2 C 0.0422(3) 0.94683(17) 0.4933(2) 0.0369(13) Uani 1 1 d . U . . .
C35_2 C -0.0140(4) 0.9380(2) 0.5195(3) 0.0425(14) Uani 1 1 d . . . . .
H35_2 H -0.061740 0.942535 0.509925 0.051 Uiso 1 1 calc R U . . .
C36_2 C 0.0017(4) 0.9225(2) 0.5598(3) 0.0447(16) Uani 1 1 d . . . . .
H36_2 H -0.035852 0.916366 0.578077 0.054 Uiso 1 1 calc R U . . .
C37_2 C 0.0711(4) 0.9158(2) 0.5741(3) 0.0431(15) Uani 1 1 d . . . . .
H37_2 H 0.081093 0.904822 0.601709 0.052 Uiso 1 1 calc R U . . .
C38_2 C 0.2032(3) 0.92167(19) 0.5550(2) 0.0354(12) Uani 1 1 d . . . . .
C39_2 C 0.3115(3) 0.93493(17) 0.5220(2) 0.0350(12) Uani 1 1 d . . . . .
C40_2 C 0.3489(4) 0.9251(2) 0.5593(3) 0.0421(14) Uani 1 1 d . . . . .
H40_2 H 0.399212 0.926612 0.560429 0.051 Uiso 1 1 calc R U . . .
C41_2 C 0.3136(4) 0.9131(2) 0.5946(3) 0.0463(16) Uani 1 1 d . . . . .
H41_2 H 0.339341 0.906180 0.620096 0.056 Uiso 1 1 calc R U . . .
C42_2 C 0.2397(4) 0.9110(2) 0.5929(2) 0.0448(15) Uani 1 1 d . . . . .
H42_2 H 0.214646 0.902557 0.617087 0.054 Uiso 1 1 calc R U . . .
C43_2 C 0.0372(4) 0.96382(19) 0.4485(3) 0.0400(13) Uani 1 1 d . . . . .
C44_2 C 0.3383(5) 0.94897(19) 0.4802(3) 0.0451(14) Uani 1 1 d . U . . .
C45_2 C 0.1951(4) 1.04148(19) 0.4603(3) 0.0390(14) Uani 1 1 d . . . . .
H45_2 H 0.197987 1.032990 0.431522 0.047 Uiso 1 1 calc R U . . .
C46_2 C 0.1949(4) 1.08354(19) 0.4701(3) 0.0445(17) Uani 1 1 d . . . . .
C47_2 C 0.1914(4) 1.0965(2) 0.5130(3) 0.0478(18) Uani 1 1 d . . . . .
H47_2 H 0.191585 1.125098 0.520496 0.057 Uiso 1 1 calc R U . . .
C48_2 C 0.1878(4) 1.06619(19) 0.5430(3) 0.0433(16) Uani 1 1 d . . . . .
H48_2 H 0.185424 1.073692 0.572070 0.052 Uiso 1 1 calc R U . . .
C49_2 C 0.1877(3) 1.02509(19) 0.5318(2) 0.0366(13) Uani 1 1 d . . . . .
H49_2 H 0.184770 1.004657 0.553470 0.044 Uiso 1 1 calc R U . . .
C50_2 C 0.2252(4) 1.1103(2) 0.4022(3) 0.0473(17) Uani 1 1 d . . . . .
C51_2 C 0.3196(4) 1.0868(2) 0.3659(3) 0.0436(15) Uani 1 1 d . . . . .
C52_2 C 0.2961(4) 1.1075(2) 0.3293(3) 0.0487(17) Uani 1 1 d . . . . .
H52_2 H 0.322219 1.106437 0.304130 0.058 Uiso 1 1 calc R U . . .
C53_2 C 0.2331(5) 1.1299(3) 0.3306(3) 0.058(2) Uani 1 1 d . . . . .
H53_2 H 0.215427 1.143905 0.305833 0.069 Uiso 1 1 calc R U . . .
C54_2 C 0.1962(5) 1.1318(3) 0.3675(4) 0.059(2) Uani 1 1 d . . . . .
H54_2 H 0.153206 1.146998 0.369021 0.071 Uiso 1 1 calc R U . . .
C55_2 C 0.3862(4) 1.0621(2) 0.3676(2) 0.0407(14) Uani 1 1 d . . . . .
C56_2 C 0.4978(4) 1.05410(18) 0.3456(2) 0.0350(12) Uani 1 1 d . . . . .
C57_2 C 0.5098(4) 1.0186(2) 0.3699(3) 0.0453(16) Uani 1 1 d . . . . .
H57_2 H 0.554076 1.004559 0.370429 0.054 Uiso 1 1 calc R U . . .
C58_2 C 0.4535(5) 1.0046(2) 0.3936(3) 0.053(2) Uani 1 1 d . . . . .
H58_2 H 0.457723 0.979774 0.409882 0.064 Uiso 1 1 calc R U . . .
C59_2 C 0.3919(4) 1.0274(2) 0.3930(3) 0.0497(18) Uani 1 1 d . . . . .
H59_2 H 0.353679 1.019231 0.409965 0.060 Uiso 1 1 calc R U . . .
C60_2 C 0.5598(3) 1.10609(17) 0.3061(2) 0.0333(11) Uani 1 1 d . . . . .
C61_2 C 0.5492(3) 1.14042(19) 0.33171(19) 0.0320(11) Uani 1 1 d . . . . .
H61_2 H 0.533662 1.136400 0.359769 0.038 Uiso 1 1 calc R U . . .
C62_2 C 0.5801(4) 1.1843(2) 0.2772(2) 0.0429(15) Uani 1 1 d . . . . .
H62_2 H 0.586104 1.211728 0.266748 0.052 Uiso 1 1 calc R U . . .
C63_2 C 0.5916(5) 1.1512(2) 0.2507(3) 0.0502(19) Uani 1 1 d . . . . .
H63_2 H 0.606473 1.155923 0.222602 0.060 Uiso 1 1 calc R U . . .
C64_2 C 0.5815(4) 1.1108(2) 0.2653(2) 0.0419(15) Uani 1 1 d . . . . .
H64_2 H 0.589266 1.087389 0.247672 0.050 Uiso 1 1 calc R U . . .
F1_101 F -0.0610(3) 0.42751(19) 0.42939(18) 0.0645(13) Uani 1 1 d D . . . .
F2_101 F -0.1364(3) 0.38901(16) 0.4605(2) 0.0657(14) Uani 1 1 d D . . . .
F3_101 F -0.1588(3) 0.4537(2) 0.4480(3) 0.089(2) Uani 1 1 d D . . . .
O1_101 O -0.0181(3) 0.41314(18) 0.5140(2) 0.0542(14) Uani 1 1 d D . . . .
C1_101 C -0.0764(4) 0.4379(3) 0.5021(3) 0.0549(18) Uani 1 1 d D . . . .
H1A_101 H -0.061469 0.467411 0.501973 0.066 Uiso 1 1 calc R U . . .
H1B_101 H -0.113041 0.434830 0.523603 0.066 Uiso 1 1 calc R U . . .
C2_101 C -0.1076(4) 0.4274(2) 0.4604(3) 0.0499(16) Uani 1 1 d D . . . .
F1_102 F 0.7645(7) 0.4951(3) 0.3572(3) 0.142(4) Uani 1 1 d D . . . .
F2_102 F 0.7781(7) 0.4783(4) 0.2912(4) 0.161(5) Uani 1 1 d D . . . .
F3_102 F 0.7740(5) 0.5422(3) 0.3083(3) 0.108(3) Uani 1 1 d D . . . .
O1_102 O 0.6390(9) 0.5266(5) 0.3395(6) 0.190(8) Uani 1 1 d D . . . .
C1_102 C 0.6720(7) 0.5035(5) 0.3089(5) 0.112(5) Uani 1 1 d D . . . .
H1A_102 H 0.660509 0.515204 0.280357 0.135 Uiso 1 1 calc R U . . .
H1B_102 H 0.654855 0.474386 0.309423 0.135 Uiso 1 1 calc R U . . .
C2_102 C 0.7473(7) 0.5045(4) 0.3173(4) 0.094(3) Uani 1 1 d D . . . .
F1_103 F 0.6559(3) 0.9573(2) 0.4607(4) 0.120(4) Uani 1 1 d D . . . .
F2_103 F 0.6330(3) 0.89184(19) 0.4649(2) 0.0789(18) Uani 1 1 d D . . . .
F3_103 F 0.5593(3) 0.9330(3) 0.4336(2) 0.090(2) Uani 1 1 d D . . . .
O1_103 O 0.5140(3) 0.9112(2) 0.5138(3) 0.0681(19) Uani 1 1 d D . . . .
C1_103 C 0.5729(4) 0.9372(2) 0.5082(3) 0.061(2) Uani 1 1 d D . . . .
H1A_103 H 0.608916 0.931951 0.531240 0.074 Uiso 1 1 calc R U . . .
H1B_103 H 0.558059 0.966648 0.509930 0.074 Uiso 1 1 calc R U . . .
C2_103 C 0.6039(4) 0.9297(3) 0.4675(3) 0.065(2) Uani 1 1 d D . . . .
F1_104 F -0.1063(6) 0.6855(3) 0.6045(4) 0.156(5) Uani 1 1 d D . . . .
F2_104 F -0.0691(8) 0.6310(4) 0.5744(5) 0.185(6) Uani 1 1 d D . . . .
F3_104 F -0.0073(7) 0.6854(4) 0.5725(4) 0.167(5) Uani 1 1 d D . . . .
O1_104 O 0.0101(7) 0.6853(5) 0.6642(5) 0.148(5) Uani 1 1 d D . . . .
C1_104 C -0.0124(10) 0.6512(5) 0.6374(5) 0.120(5) Uani 1 1 d D . . . .
H1A_104 H -0.045473 0.633520 0.653126 0.143 Uiso 1 1 calc R U . . .
H1B_104 H 0.029428 0.634035 0.631086 0.143 Uiso 1 1 calc R U . . .
C2_104 C -0.0473(7) 0.6642(4) 0.5974(4) 0.102(4) Uani 1 1 d D . . . .
F1_105 F 0.2659(5) 0.6189(2) 0.2414(2) 0.101(2) Uani 1 1 d D . . . .
F2_105 F 0.3375(5) 0.6405(4) 0.1960(3) 0.138(4) Uani 1 1 d D . . . .
F3_105 F 0.2270(3) 0.6529(2) 0.18665(18) 0.0759(17) Uani 1 1 d D . . . .
O1_105 O 0.3443(7) 0.6884(4) 0.2705(4) 0.136(5) Uani 1 1 d D . . . .
C1_105 C 0.2842(10) 0.6884(4) 0.2414(5) 0.143(7) Uani 1 1 d D . . . .
H1A_105 H 0.240589 0.691545 0.257574 0.172 Uiso 1 1 calc R U . . .
H1B_105 H 0.287431 0.712669 0.222200 0.172 Uiso 1 1 calc R U . . .
C2_105 C 0.2785(5) 0.6519(3) 0.2165(3) 0.075(2) Uani 1 1 d D . . . .
F1_106 F 0.9141(8) 0.7413(5) 0.7477(5) 0.211(7) Uani 1 1 d D . . . .
F2_106 F 0.9009(9) 0.7915(5) 0.7018(7) 0.246(8) Uani 1 1 d D . . . .
F3_106 F 0.8160(8) 0.7742(6) 0.7438(5) 0.234(8) Uani 1 1 d D . . . .
O1_106 O 0.7941(5) 0.7514(4) 0.6596(3) 0.095(3) Uani 1 1 d D . . . .
C1_106 C 0.8385(7) 0.7298(4) 0.6888(4) 0.101(4) Uani 1 1 d D . . . .
H1A_106 H 0.877629 0.716333 0.673827 0.121 Uiso 1 1 calc R U . . .
H1B_106 H 0.811276 0.707808 0.703024 0.121 Uiso 1 1 calc R U . . .
C2_106 C 0.8671(8) 0.7588(5) 0.7200(5) 0.135(5) Uani 1 1 d D . . . .
F1_107 F 0.1764(8) 0.6114(4) 0.6380(6) 0.219(7) Uani 1 1 d D . . . .
F2_107 F 0.2698(7) 0.6101(4) 0.6758(4) 0.172(5) Uani 1 1 d D . . . .
F3_107 F 0.2617(9) 0.6506(4) 0.6223(4) 0.194(6) Uani 1 1 d D . . . .
O1_107 O 0.1528(6) 0.6961(4) 0.6570(4) 0.115(3) Uani 1 1 d D . . . .
C1_107 C 0.1948(8) 0.6675(4) 0.6812(4) 0.104(4) Uani 1 1 d D . . . .
H1A_107 H 0.164984 0.653631 0.702183 0.125 Uiso 1 1 calc R U . . .
H1B_107 H 0.232888 0.682828 0.697040 0.125 Uiso 1 1 calc R U . . .
C2_107 C 0.2261(7) 0.6364(3) 0.6544(3) 0.096(3) Uani 1 1 d D . . . .
F1_108 F 0.4663(10) 0.8302(6) 0.4275(5) 0.238(8) Uani 1 1 d D . . . .
F2_108 F 0.3588(8) 0.8555(4) 0.4366(4) 0.164(5) Uani 1 1 d D . . . .
F3_108 F 0.3771(11) 0.8178(4) 0.3834(5) 0.261(10) Uani 1 1 d D . . . .
O1_108 O 0.3607(16) 0.9028(12) 0.3681(13) 0.45(3) Uani 1 1 d D . . . .
C1_108 C 0.4236(13) 0.8844(6) 0.3850(8) 0.230(13) Uani 1 1 d D . . . .
H1A_108 H 0.447961 0.904123 0.404798 0.275 Uiso 1 1 calc R U . . .
H1B_108 H 0.455805 0.878366 0.361650 0.275 Uiso 1 1 calc R U . . .
C2_108 C 0.4084(10) 0.8460(5) 0.4074(5) 0.178(8) Uani 1 1 d D . . . .
 
loop_
 _atom_site_aniso_label
 _atom_site_aniso_U_11
 _atom_site_aniso_U_22
 _atom_site_aniso_U_33
 _atom_site_aniso_U_23
 _atom_site_aniso_U_13
 _atom_site_aniso_U_12
Ru1_1 0.0329(3) 0.0217(2) 0.0464(3) -0.00475(18) -0.0016(2) -0.00026(17)
Ru2_1 0.0250(2) 0.0208(2) 0.0426(3) -0.00104(16) 0.00096(17) -0.00174(15)
O1_1 0.047(3) 0.033(2) 0.049(3) -0.0054(19) 0.002(2) -0.009(2)
O2_1 0.045(3) 0.074(4) 0.065(4) -0.017(3) 0.010(3) -0.018(3)
O3_1 0.038(3) 0.043(3) 0.073(4) -0.018(2) -0.010(2) 0.009(2)
O4_1 0.041(3) 0.064(4) 0.110(6) -0.021(4) 0.004(3) 0.015(3)
O5_1 0.049(3) 0.033(2) 0.054(3) -0.010(2) 0.008(2) -0.012(2)
O6_1 0.057(4) 0.020(2) 0.120(6) -0.004(3) 0.042(4) -0.004(2)
O7_1 0.032(2) 0.028(2) 0.051(3) -0.0051(18) 0.0065(18) -0.0034(17)
O8_1 0.035(2) 0.028(2) 0.067(3) -0.005(2) 0.015(2) -0.0055(18)
O9_1 0.032(2) 0.034(2) 0.051(3) 0.0038(19) -0.0067(18) -0.0057(18)
O10_1 0.035(2) 0.042(3) 0.070(3) 0.011(2) -0.011(2) -0.003(2)
O11_1 0.042(2) 0.0230(19) 0.050(3) 0.0055(17) -0.013(2) -0.0102(17)
O12_1 0.035(2) 0.027(2) 0.050(3) -0.0021(18) -0.0104(18) -0.0011(17)
N1_1 0.035(3) 0.020(2) 0.045(3) -0.0073(18) -0.004(2) -0.0015(18)
N2_1 0.042(3) 0.017(2) 0.055(3) -0.007(2) 0.002(2) -0.0070(19)
N3_1 0.045(3) 0.017(2) 0.050(3) -0.0047(19) -0.003(2) -0.0010(19)
N4_1 0.047(3) 0.019(2) 0.061(4) -0.008(2) 0.011(3) 0.001(2)
N5_1 0.052(4) 0.020(2) 0.084(5) -0.005(3) 0.029(3) 0.000(2)
N6_1 0.043(3) 0.025(2) 0.049(3) -0.005(2) 0.009(2) -0.012(2)
N7_1 0.024(2) 0.022(2) 0.048(3) -0.0006(19) -0.0026(19) 0.0058(17)
N8_1 0.018(2) 0.0198(19) 0.049(3) -0.0019(18) 0.0002(17) -0.0001(15)
N9_1 0.019(2) 0.0178(19) 0.048(3) -0.0037(17) -0.0017(17) 0.0027(15)
N10_1 0.028(2) 0.019(2) 0.050(3) -0.0016(18) -0.006(2) -0.0002(17)
N11_1 0.034(3) 0.026(2) 0.041(3) -0.0021(19) -0.005(2) 0.0003(19)
N12_1 0.032(2) 0.022(2) 0.044(3) -0.0049(19) -0.0028(19) -0.0010(18)
C1_1 0.048(4) 0.020(2) 0.045(3) -0.008(2) -0.002(3) -0.001(2)
C2_1 0.036(3) 0.031(3) 0.050(4) -0.009(3) -0.007(3) 0.002(2)
C3_1 0.035(3) 0.036(3) 0.064(4) -0.018(3) -0.009(3) 0.005(3)
C4_1 0.047(4) 0.033(3) 0.069(5) -0.017(3) -0.021(3) 0.008(3)
C5_1 0.063(5) 0.020(2) 0.050(4) -0.005(2) -0.013(3) 0.002(3)
C6_1 0.054(4) 0.025(3) 0.048(4) -0.008(2) 0.007(3) -0.005(3)
C7_1 0.039(4) 0.031(3) 0.080(5) -0.021(3) 0.010(3) 0.003(3)
C8_1 0.054(5) 0.032(3) 0.090(6) -0.019(4) 0.031(4) -0.009(3)
C9_1 0.073(6) 0.028(3) 0.082(6) -0.014(3) 0.037(5) -0.010(3)
C10_1 0.074(6) 0.027(3) 0.056(4) -0.007(3) 0.011(4) -0.001(3)
C11_1 0.039(3) 0.035(3) 0.054(4) -0.014(3) 0.002(3) -0.008(3)
C12_1 0.059(4) 0.029(3) 0.087(5) -0.016(3) -0.008(4) -0.011(3)
C13_1 0.037(3) 0.015(2) 0.055(4) -0.006(2) 0.001(2) -0.002(2)
C14_1 0.031(3) 0.022(2) 0.056(4) -0.010(2) 0.005(2) -0.005(2)
C15_1 0.048(4) 0.025(3) 0.067(5) -0.006(3) 0.000(3) -0.002(3)
C16_1 0.100(8) 0.022(3) 0.066(5) -0.001(3) -0.011(5) -0.003(4)
C17_1 0.076(6) 0.021(3) 0.059(4) 0.003(3) -0.002(4) -0.008(3)
C18_1 0.043(4) 0.023(3) 0.061(4) -0.008(3) 0.012(3) 0.000(2)
C19_1 0.039(3) 0.017(2) 0.071(4) -0.001(2) 0.012(3) 0.004(2)
C20_1 0.051(4) 0.036(3) 0.072(5) 0.010(3) 0.016(4) 0.001(3)
C21_1 0.061(5) 0.044(4) 0.060(5) 0.011(3) 0.007(4) 0.009(4)
C22_1 0.046(4) 0.034(3) 0.068(5) -0.005(3) 0.005(3) 0.010(3)
C23_1 0.045(4) 0.013(2) 0.075(5) -0.004(2) 0.018(3) 0.000(2)
C24_1 0.045(4) 0.032(3) 0.076(5) -0.002(3) 0.008(4) -0.005(3)
C25_1 0.050(5) 0.038(4) 0.087(6) -0.004(4) 0.006(4) -0.005(3)
C26_1 0.043(4) 0.033(3) 0.093(6) -0.012(4) 0.015(4) -0.007(3)
C27_1 0.049(4) 0.017(3) 0.104(7) -0.017(3) 0.034(4) -0.005(3)
C28_1 0.060(5) 0.019(3) 0.083(6) -0.012(3) 0.034(4) -0.009(3)
C29_1 0.031(3) 0.025(3) 0.068(4) -0.006(3) 0.013(3) -0.003(2)
C30_1 0.116(9) 0.028(3) 0.053(5) -0.006(3) -0.001(5) -0.021(4)
C31_1 0.220(19) 0.039(5) 0.053(5) -0.013(4) 0.011(8) -0.039(7)
C32_1 0.131(11) 0.039(4) 0.069(6) -0.016(4) 0.036(6) -0.024(5)
C33_1 0.025(3) 0.022(2) 0.052(3) -0.001(2) -0.002(2) 0.0020(19)
C34_1 0.026(3) 0.021(2) 0.056(4) -0.002(2) 0.000(2) -0.0012(19)
C35_1 0.023(3) 0.038(3) 0.070(5) -0.010(3) -0.002(3) 0.005(2)
C36_1 0.026(3) 0.047(4) 0.063(4) -0.001(3) -0.008(3) 0.007(3)
C37_1 0.031(3) 0.041(3) 0.052(4) 0.002(3) -0.007(3) 0.008(3)
C38_1 0.036(3) 0.027(3) 0.042(3) 0.000(2) 0.001(2) 0.005(2)
C39_1 0.020(2) 0.026(2) 0.048(3) 0.001(2) -0.001(2) 0.0019(19)
C40_1 0.028(3) 0.032(3) 0.055(4) -0.002(3) 0.003(2) 0.001(2)
C41_1 0.032(3) 0.054(4) 0.044(3) 0.004(3) 0.002(2) -0.002(3)
C42_1 0.035(3) 0.039(3) 0.048(4) 0.004(3) 0.001(3) 0.001(3)
C43_1 0.033(3) 0.027(3) 0.048(3) -0.005(2) 0.011(2) 0.004(2)
C44_1 0.054(3) 0.016(2) 0.049(3) 0.003(2) -0.008(3) -0.005(2)
C45_1 0.022(2) 0.025(2) 0.047(3) 0.000(2) -0.002(2) 0.0017(19)
C46_1 0.023(2) 0.025(2) 0.048(3) 0.003(2) -0.001(2) -0.0057(19)
C47_1 0.027(3) 0.019(2) 0.056(4) -0.005(2) 0.001(2) 0.0000(19)
C48_1 0.034(3) 0.027(3) 0.044(3) -0.001(2) -0.002(2) 0.001(2)
C49_1 0.029(3) 0.028(3) 0.044(3) -0.002(2) 0.000(2) 0.004(2)
C50_1 0.032(3) 0.026(3) 0.047(3) -0.001(2) -0.004(2) 0.001(2)
C51_1 0.031(3) 0.027(3) 0.043(3) 0.001(2) -0.004(2) 0.004(2)
C52_1 0.041(3) 0.036(3) 0.043(3) 0.001(3) -0.004(3) -0.008(3)
C53_1 0.041(4) 0.045(4) 0.047(4) 0.006(3) -0.002(3) -0.010(3)
C54_1 0.036(3) 0.030(3) 0.056(4) 0.003(3) -0.003(3) -0.005(2)
C55_1 0.035(3) 0.026(3) 0.042(3) -0.006(2) -0.005(2) 0.003(2)
C56_1 0.034(3) 0.026(3) 0.041(3) -0.005(2) -0.005(2) 0.002(2)
C57_1 0.036(3) 0.032(3) 0.054(4) 0.001(3) -0.003(3) -0.006(2)
C58_1 0.043(4) 0.030(3) 0.056(4) 0.008(3) -0.010(3) -0.005(3)
C59_1 0.033(3) 0.035(3) 0.050(4) 0.005(3) -0.009(2) -0.004(2)
C60_1 0.023(2) 0.026(2) 0.046(3) -0.004(2) -0.004(2) -0.0005(19)
C61_1 0.028(3) 0.023(2) 0.042(3) -0.001(2) 0.000(2) -0.005(2)
C62_1 0.035(3) 0.031(3) 0.047(3) 0.000(2) -0.005(2) 0.000(2)
C63_1 0.046(4) 0.032(3) 0.041(3) -0.002(2) -0.009(3) -0.003(3)
C64_1 0.036(3) 0.028(3) 0.044(3) -0.005(2) -0.004(2) -0.001(2)
Ru1_2 0.0298(2) 0.0214(2) 0.0427(3) -0.00398(17) 0.00229(18) -0.00029(16)
Ru2_2 0.0268(2) 0.0183(2) 0.0479(3) 0.00313(17) 0.00327(18) -0.00004(15)
O1_2 0.035(2) 0.032(2) 0.046(2) -0.0013(18) -0.0002(18) 0.0054(18)
O2_2 0.036(3) 0.054(3) 0.065(3) -0.008(3) -0.009(2) 0.005(2)
O3_2 0.034(2) 0.045(3) 0.057(3) -0.009(2) 0.012(2) -0.013(2)
O4_2 0.036(3) 0.049(3) 0.090(5) -0.004(3) 0.006(3) -0.006(2)
O5_2 0.042(2) 0.029(2) 0.046(2) -0.0059(18) 0.0002(19) 0.0081(18)
O6_2 0.043(3) 0.024(2) 0.124(6) 0.007(3) -0.032(3) -0.001(2)
O7_2 0.032(2) 0.0227(19) 0.055(3) 0.0041(17) -0.0038(18) 0.0019(16)
O8_2 0.031(2) 0.027(2) 0.077(4) 0.005(2) -0.015(2) -0.0038(17)
O9_2 0.029(2) 0.033(2) 0.073(3) 0.003(2) 0.020(2) -0.0002(18)
O10_2 0.040(3) 0.045(3) 0.073(4) 0.014(3) 0.004(2) 0.005(2)
O11_2 0.060(4) 0.025(2) 0.101(5) 0.020(3) 0.042(3) 0.014(2)
O12_2 0.040(2) 0.0238(19) 0.049(3) 0.0015(17) 0.0072(19) -0.0016(17)
N1_2 0.032(2) 0.022(2) 0.043(3) -0.0070(18) 0.0023(19) 0.0006(18)
N2_2 0.033(3) 0.020(2) 0.051(3) -0.0042(19) 0.000(2) 0.0017(18)
N3_2 0.039(3) 0.018(2) 0.045(3) -0.0020(18) -0.003(2) 0.0002(18)
N4_2 0.037(3) 0.0162(19) 0.051(3) -0.0020(19) -0.003(2) -0.0020(18)
N5_2 0.044(3) 0.020(2) 0.070(4) 0.000(2) -0.016(3) -0.006(2)
N6_2 0.048(3) 0.024(2) 0.051(3) -0.001(2) -0.003(2) 0.009(2)
N7_2 0.023(2) 0.020(2) 0.054(3) -0.0029(19) 0.0031(19) 0.0007(16)
N8_2 0.028(2) 0.023(2) 0.049(3) 0.0014(19) 0.003(2) -0.0013(18)
N9_2 0.027(2) 0.024(2) 0.061(3) -0.001(2) 0.002(2) -0.0055(18)
N10_2 0.031(3) 0.027(2) 0.068(4) 0.007(2) 0.014(2) 0.001(2)
N11_2 0.036(3) 0.028(2) 0.048(3) 0.000(2) 0.008(2) -0.002(2)
N12_2 0.032(2) 0.025(2) 0.043(3) -0.0044(19) 0.0050(19) 0.0026(18)
C1_2 0.035(3) 0.021(2) 0.048(3) -0.007(2) 0.005(2) -0.002(2)
C2_2 0.028(3) 0.038(3) 0.047(3) -0.011(3) 0.000(2) 0.007(2)
C3_2 0.035(3) 0.029(3) 0.065(4) -0.011(3) 0.006(3) 0.000(2)
C4_2 0.038(3) 0.033(3) 0.062(4) -0.008(3) 0.012(3) -0.004(3)
C5_2 0.043(3) 0.025(3) 0.051(4) -0.004(2) 0.007(3) 0.001(2)
C6_2 0.036(3) 0.022(2) 0.047(3) -0.003(2) -0.001(2) 0.002(2)
C7_2 0.035(3) 0.027(3) 0.054(4) -0.006(2) -0.003(3) -0.003(2)
C8_2 0.039(3) 0.032(3) 0.069(5) -0.008(3) -0.009(3) 0.008(3)
C9_2 0.050(4) 0.030(3) 0.061(4) -0.003(3) -0.017(3) 0.004(3)
C10_2 0.045(4) 0.026(3) 0.052(4) 0.000(2) -0.007(3) -0.001(2)
C11_2 0.032(3) 0.029(3) 0.056(4) -0.012(3) 0.005(3) 0.003(2)
C12_2 0.037(3) 0.023(3) 0.061(4) -0.007(2) 0.012(3) 0.002(2)
C13_2 0.029(3) 0.022(2) 0.048(3) -0.001(2) 0.004(2) -0.002(2)
C14_2 0.030(3) 0.021(2) 0.046(3) -0.006(2) 0.000(2) -0.001(2)
C15_2 0.047(4) 0.023(3) 0.054(4) -0.006(2) 0.005(3) -0.002(2)
C16_2 0.072(5) 0.025(3) 0.052(4) 0.000(3) 0.000(4) -0.001(3)
C17_2 0.057(4) 0.028(3) 0.046(4) 0.000(3) -0.005(3) 0.003(3)
C18_2 0.039(3) 0.023(2) 0.050(3) -0.008(2) -0.003(3) -0.001(2)
C19_2 0.048(4) 0.025(3) 0.052(4) -0.003(2) -0.009(3) -0.007(3)
C20_2 0.060(5) 0.034(3) 0.052(4) 0.005(3) -0.011(3) -0.003(3)
C21_2 0.064(5) 0.043(4) 0.046(4) 0.002(3) -0.003(3) -0.013(4)
C22_2 0.048(4) 0.033(3) 0.054(4) -0.003(3) -0.003(3) -0.008(3)
C23_2 0.043(4) 0.021(2) 0.060(4) -0.006(2) -0.012(3) -0.002(2)
C24_2 0.045(4) 0.016(2) 0.078(5) -0.004(3) -0.023(3) -0.004(2)
C25_2 0.039(4) 0.035(3) 0.081(6) -0.017(3) -0.014(3) 0.004(3)
C26_2 0.047(4) 0.033(3) 0.064(5) -0.005(3) 0.000(3) 0.002(3)
C27_2 0.046(4) 0.028(3) 0.057(4) -0.003(3) -0.009(3) 0.005(3)
C28_2 0.053(4) 0.022(3) 0.081(6) -0.001(3) -0.021(4) 0.002(3)
C29_2 0.032(3) 0.024(3) 0.063(4) -0.003(3) -0.009(3) -0.001(2)
C30_2 0.177(14) 0.031(4) 0.051(5) 0.000(3) 0.025(6) 0.016(6)
C31_2 0.26(2) 0.040(5) 0.062(6) -0.009(4) 0.010(10) 0.017(9)
C32_2 0.155(13) 0.034(4) 0.071(6) -0.015(4) -0.027(7) 0.017(6)
C33_2 0.026(3) 0.030(3) 0.055(4) 0.005(2) 0.003(2) -0.009(2)
C34_2 0.028(3) 0.018(2) 0.065(4) -0.003(2) -0.003(2) -0.0060(19)
C35_2 0.025(3) 0.030(3) 0.072(4) 0.000(3) 0.002(3) -0.001(2)
C36_2 0.024(3) 0.040(3) 0.071(5) -0.001(3) 0.010(3) -0.010(2)
C37_2 0.031(3) 0.036(3) 0.063(4) 0.007(3) 0.004(3) -0.007(2)
C38_2 0.028(3) 0.025(3) 0.053(4) 0.000(2) 0.004(2) -0.001(2)
C39_2 0.027(3) 0.018(2) 0.060(3) 0.001(2) 0.000(2) -0.0044(19)
C40_2 0.028(3) 0.036(3) 0.062(4) 0.000(3) -0.005(3) -0.001(2)
C41_2 0.038(4) 0.044(4) 0.056(4) 0.000(3) -0.010(3) 0.002(3)
C42_2 0.042(4) 0.043(4) 0.049(4) 0.003(3) 0.001(3) 0.000(3)
C43_2 0.034(3) 0.020(2) 0.066(4) 0.000(2) -0.002(3) -0.006(2)
C44_2 0.057(4) 0.018(2) 0.061(4) 0.006(2) 0.014(3) -0.003(2)
C45_2 0.033(3) 0.023(3) 0.062(4) 0.006(3) 0.010(3) 0.000(2)
C46_2 0.034(3) 0.017(2) 0.084(5) 0.001(3) 0.021(3) 0.002(2)
C47_2 0.030(3) 0.024(3) 0.089(6) -0.011(3) 0.005(3) -0.007(2)
C48_2 0.031(3) 0.020(2) 0.080(5) -0.012(3) 0.001(3) -0.003(2)
C49_2 0.025(3) 0.025(3) 0.060(4) -0.007(2) -0.003(2) -0.002(2)
C50_2 0.036(3) 0.024(3) 0.083(5) 0.004(3) 0.018(3) -0.002(2)
C51_2 0.038(3) 0.029(3) 0.065(4) 0.008(3) 0.011(3) -0.005(2)
C52_2 0.042(4) 0.036(3) 0.068(5) 0.006(3) 0.004(3) -0.003(3)
C53_2 0.051(5) 0.041(4) 0.082(6) 0.009(4) 0.002(4) 0.001(3)
C54_2 0.040(4) 0.035(4) 0.104(7) 0.008(4) 0.011(4) 0.003(3)
C55_2 0.044(4) 0.023(3) 0.056(4) 0.005(2) 0.009(3) 0.001(2)
C56_2 0.039(3) 0.023(2) 0.043(3) 0.001(2) 0.005(2) -0.003(2)
C57_2 0.048(4) 0.027(3) 0.062(4) 0.014(3) 0.011(3) 0.010(3)
C58_2 0.056(5) 0.037(4) 0.068(5) 0.018(3) 0.022(4) 0.010(3)
C59_2 0.050(4) 0.027(3) 0.073(5) 0.017(3) 0.020(4) 0.004(3)
C60_2 0.034(3) 0.020(2) 0.046(3) -0.001(2) 0.004(2) -0.001(2)
C61_2 0.031(3) 0.030(3) 0.035(3) -0.004(2) 0.000(2) 0.003(2)
C62_2 0.059(4) 0.023(3) 0.048(4) 0.001(2) 0.016(3) 0.007(3)
C63_2 0.081(6) 0.027(3) 0.044(4) -0.002(3) 0.022(4) 0.006(3)
C64_2 0.058(4) 0.023(3) 0.046(3) -0.004(2) 0.012(3) 0.007(3)
F1_101 0.052(3) 0.074(4) 0.067(3) 0.001(3) 0.000(2) -0.019(3)
F2_101 0.056(3) 0.050(3) 0.090(4) 0.000(3) -0.009(3) -0.026(2)
F3_101 0.029(2) 0.080(4) 0.155(7) 0.036(4) -0.021(3) 0.000(2)
O1_101 0.037(3) 0.049(3) 0.077(4) 0.019(3) -0.002(2) -0.010(2)
C1_101 0.037(3) 0.050(4) 0.078(5) 0.000(4) 0.002(3) -0.012(3)
C2_101 0.034(3) 0.041(3) 0.074(4) 0.006(3) -0.002(3) -0.005(3)
F1_102 0.207(12) 0.120(8) 0.101(5) 0.015(5) 0.013(7) 0.047(8)
F2_102 0.185(11) 0.151(9) 0.150(8) -0.045(8) 0.054(8) 0.059(9)
F3_102 0.114(7) 0.104(5) 0.107(6) -0.004(5) 0.029(5) -0.016(5)
O1_102 0.187(15) 0.178(15) 0.213(16) -0.059(12) 0.118(14) 0.012(12)
C1_102 0.110(8) 0.129(13) 0.101(9) -0.020(9) 0.043(7) -0.021(8)
C2_102 0.115(8) 0.084(7) 0.083(6) -0.018(6) 0.026(6) 0.001(6)
F1_103 0.026(3) 0.080(4) 0.256(11) 0.044(6) 0.035(4) -0.001(3)
F2_103 0.054(3) 0.067(3) 0.115(5) -0.005(3) 0.000(3) 0.024(3)
F3_103 0.058(4) 0.111(6) 0.103(5) 0.021(4) 0.011(3) 0.030(4)
O1_103 0.042(3) 0.054(4) 0.108(5) 0.031(4) 0.004(3) 0.005(3)
C1_103 0.042(4) 0.033(3) 0.108(6) 0.008(4) -0.009(4) 0.010(3)
C2_103 0.032(3) 0.046(4) 0.117(6) 0.012(4) 0.007(3) 0.002(3)
F1_104 0.172(10) 0.112(7) 0.185(11) 0.012(7) 0.012(8) 0.083(8)
F2_104 0.180(13) 0.157(10) 0.213(13) -0.074(9) -0.043(10) 0.023(8)
F3_104 0.178(11) 0.176(11) 0.148(10) 0.051(8) 0.038(8) 0.020(9)
O1_104 0.110(10) 0.152(12) 0.183(12) -0.047(10) 0.018(9) -0.021(9)
C1_104 0.119(13) 0.105(11) 0.133(10) 0.011(8) -0.011(9) 0.002(9)
C2_104 0.121(10) 0.062(6) 0.125(9) 0.008(5) 0.014(7) 0.028(6)
F1_105 0.122(6) 0.080(4) 0.097(5) 0.008(4) -0.032(4) -0.002(4)
F2_105 0.073(5) 0.184(11) 0.155(8) -0.056(7) 0.003(5) 0.007(6)
F3_105 0.073(4) 0.095(5) 0.059(3) -0.019(3) -0.005(3) 0.015(3)
O1_105 0.150(11) 0.145(11) 0.113(8) -0.009(8) -0.021(7) -0.028(9)
C1_105 0.246(19) 0.083(7) 0.095(10) -0.028(7) -0.083(11) 0.045(10)
C2_105 0.080(6) 0.078(6) 0.066(6) -0.003(4) -0.008(4) 0.016(5)
F1_106 0.177(12) 0.267(17) 0.181(12) -0.031(11) -0.101(10) 0.087(12)
F2_106 0.186(14) 0.141(11) 0.40(3) 0.015(13) -0.092(13) -0.042(10)
F3_106 0.181(13) 0.34(2) 0.176(12) -0.136(13) -0.056(9) 0.111(12)
O1_106 0.069(5) 0.143(9) 0.074(5) 0.018(5) 0.007(4) 0.039(5)
C1_106 0.081(8) 0.112(10) 0.109(9) -0.017(7) -0.013(7) 0.045(7)
C2_106 0.116(12) 0.132(12) 0.153(13) -0.033(8) -0.048(8) 0.037(8)
F1_107 0.242(15) 0.103(8) 0.302(18) -0.060(10) -0.132(13) -0.020(8)
F2_107 0.181(12) 0.167(11) 0.165(10) 0.059(8) -0.036(9) 0.037(9)
F3_107 0.285(16) 0.144(10) 0.159(10) 0.063(8) 0.095(11) 0.102(9)
O1_107 0.096(7) 0.130(9) 0.118(8) 0.005(7) -0.001(6) -0.008(6)
C1_107 0.116(11) 0.104(9) 0.091(8) -0.004(6) -0.012(7) -0.025(7)
C2_107 0.155(11) 0.056(6) 0.074(6) 0.011(4) -0.029(6) -0.020(5)
F1_108 0.307(19) 0.239(19) 0.172(14) -0.001(12) 0.058(12) 0.061(16)
F2_108 0.232(14) 0.125(9) 0.130(8) 0.019(7) -0.041(8) 0.017(9)
F3_108 0.42(3) 0.141(11) 0.222(15) -0.071(10) 0.043(14) -0.154(15)
O1_108 0.33(4) 0.54(6) 0.46(5) 0.33(5) -0.18(4) -0.15(3)
C1_108 0.29(3) 0.157(18) 0.24(2) 0.034(17) -0.090(19) -0.150(19)
C2_108 0.30(2) 0.117(13) 0.113(15) -0.035(9) -0.002(10) -0.063(13)
 
_geom_special_details
;
 All esds (except the esd in the dihedral angle between two l.s. planes)
 are estimated using the full covariance matrix.  The cell esds are taken
 into account individually in the estimation of esds in distances, angles
 and torsion angles; correlations between esds in cell parameters are only
 used when they are defined by crystal symmetry.  An approximate (isotropic)
 treatment of cell esds is used for estimating esds involving l.s. planes.
;
 
loop_
 _geom_bond_atom_site_label_1
 _geom_bond_atom_site_label_2
 _geom_bond_distance
 _geom_bond_site_symmetry_2
 _geom_bond_publ_flag
Ru1_1 N2_1 1.924(6) . ?
Ru1_1 N1_1 1.930(5) . ?
Ru1_1 N12_1 2.083(5) 3_566 ?
Ru1_1 N3_1 2.084(5) . ?
Ru1_1 O3_1 2.187(5) . ?
Ru1_1 O1_1 2.191(5) . ?
Ru2_1 N8_1 1.921(5) . ?
Ru2_1 N7_1 1.931(5) . ?
Ru2_1 N9_1 2.075(4) . ?
Ru2_1 N6_1 2.082(5) . ?
Ru2_1 O9_1 2.162(5) . ?
Ru2_1 O7_1 2.190(5) . ?
O1_1 C11_1 1.305(9) . ?
O2_1 C11_1 1.241(9) . ?
O3_1 C12_1 1.213(12) . ?
O4_1 C12_1 1.331(12) . ?
O5_1 C18_1 1.377(9) . ?
O5_1 C14_1 1.381(9) . ?
O6_1 C27_1 1.375(9) . ?
O6_1 C28_1 1.394(11) . ?
O7_1 C43_1 1.295(9) . ?
O8_1 C43_1 1.242(8) . ?
O9_1 C44_1 1.232(9) . ?
O10_1 C44_1 1.299(9) . ?
O11_1 C50_1 1.372(8) . ?
O11_1 C46_1 1.380(7) . ?
O12_1 C60_1 1.359(7) . ?
O12_1 C56_1 1.392(7) . ?
N1_1 C1_1 1.352(9) . ?
N1_1 C2_1 1.360(9) . ?
N2_1 C7_1 1.351(10) . ?
N2_1 C6_1 1.356(10) . ?
N3_1 C13_1 1.339(9) . ?
N3_1 C17_1 1.355(9) . ?
N4_1 C19_1 1.342(9) . ?
N4_1 C18_1 1.347(10) . ?
N5_1 C27_1 1.308(12) . ?
N5_1 C23_1 1.351(9) . ?
N6_1 C30_1 1.343(11) . ?
N6_1 C29_1 1.349(9) . ?
N7_1 C34_1 1.340(8) . ?
N7_1 C33_1 1.350(9) . ?
N8_1 C39_1 1.337(7) . ?
N8_1 C38_1 1.364(8) . ?
N9_1 C45_1 1.334(8) . ?
N9_1 C49_1 1.335(8) . ?
N10_1 C50_1 1.327(8) . ?
N10_1 C51_1 1.358(8) . ?
N11_1 C56_1 1.310(8) . ?
N11_1 C55_1 1.353(8) . ?
N12_1 C62_1 1.340(9) . ?
N12_1 C61_1 1.344(8) . ?
C1_1 C5_1 1.398(10) . ?
C1_1 C6_1 1.492(11) . ?
C2_1 C3_1 1.372(10) . ?
C2_1 C11_1 1.493(11) . ?
C3_1 C4_1 1.393(13) . ?
C3_1 H3_1 0.9500 . ?
C4_1 C5_1 1.374(13) . ?
C4_1 H4_1 0.9500 . ?
C5_1 H5_1 0.9500 . ?
C6_1 C10_1 1.387(11) . ?
C7_1 C8_1 1.378(13) . ?
C7_1 C12_1 1.500(14) . ?
C8_1 C9_1 1.384(15) . ?
C8_1 H8_1 0.9500 . ?
C9_1 C10_1 1.403(14) . ?
C9_1 H9_1 0.9500 . ?
C10_1 H10_1 0.9500 . ?
C13_1 C14_1 1.388(8) . ?
C13_1 H13_1 0.9500 . ?
C14_1 C15_1 1.387(10) . ?
C15_1 C16_1 1.365(13) . ?
C15_1 H15_1 0.9500 . ?
C16_1 C17_1 1.369(10) . ?
C16_1 H16_1 0.9500 . ?
C17_1 H17_1 0.9500 . ?
C18_1 C22_1 1.382(12) . ?
C19_1 C20_1 1.394(12) . ?
C19_1 C23_1 1.472(11) . ?
C20_1 C21_1 1.411(14) . ?
C20_1 H20_1 0.9500 . ?
C21_1 C22_1 1.345(12) . ?
C21_1 H21_1 0.9500 . ?
C22_1 H22_1 0.9500 . ?
C23_1 C24_1 1.390(12) . ?
C24_1 C25_1 1.387(12) . ?
C24_1 H24_1 0.9500 . ?
C25_1 C26_1 1.381(12) . ?
C25_1 H25_1 0.9500 . ?
C26_1 C27_1 1.399(15) . ?
C26_1 H26_1 0.9500 . ?
C28_1 C29_1 1.377(9) . ?
C28_1 C32_1 1.441(16) . ?
C29_1 H29_1 0.9500 . ?
C30_1 C31_1 1.372(12) . ?
C30_1 H30_1 0.9500 . ?
C31_1 C32_1 1.348(19) . ?
C31_1 H31_1 0.9500 . ?
C32_1 H32_1 0.9500 . ?
C33_1 C37_1 1.399(9) . ?
C33_1 C38_1 1.475(9) . ?
C34_1 C35_1 1.399(9) . ?
C34_1 C43_1 1.516(10) . ?
C35_1 C36_1 1.384(12) . ?
C35_1 H35_1 0.9500 . ?
C36_1 C37_1 1.382(10) . ?
C36_1 H36_1 0.9500 . ?
C37_1 H37_1 0.9500 . ?
C38_1 C42_1 1.405(10) . ?
C39_1 C40_1 1.382(9) . ?
C39_1 C44_1 1.513(9) . ?
C40_1 C41_1 1.403(10) . ?
C40_1 H40_1 0.9500 . ?
C41_1 C42_1 1.386(10) . ?
C41_1 H41_1 0.9500 . ?
C42_1 H42_1 0.9500 . ?
C45_1 C46_1 1.400(8) . ?
C45_1 H45_1 0.9500 . ?
C46_1 C47_1 1.387(9) . ?
C47_1 C48_1 1.379(9) . ?
C47_1 H47_1 0.9500 . ?
C48_1 C49_1 1.385(8) . ?
C48_1 H48_1 0.9500 . ?
C49_1 H49_1 0.9500 . ?
C50_1 C54_1 1.389(10) . ?
C51_1 C52_1 1.390(10) . ?
C51_1 C55_1 1.486(9) . ?
C52_1 C53_1 1.403(10) . ?
C52_1 H52_1 0.9500 . ?
C53_1 C54_1 1.368(10) . ?
C53_1 H53_1 0.9500 . ?
C54_1 H54_1 0.9500 . ?
C55_1 C59_1 1.375(9) . ?
C56_1 C57_1 1.382(9) . ?
C57_1 C58_1 1.374(10) . ?
C57_1 H57_1 0.9500 . ?
C58_1 C59_1 1.423(9) . ?
C58_1 H58_1 0.9500 . ?
C59_1 H59_1 0.9500 . ?
C60_1 C64_1 1.374(9) . ?
C60_1 C61_1 1.408(8) . ?
C61_1 H61_1 0.9500 . ?
C62_1 C63_1 1.379(9) . ?
C62_1 H62_1 0.9500 . ?
C63_1 C64_1 1.388(9) . ?
C63_1 H63_1 0.9500 . ?
C64_1 H64_1 0.9500 . ?
Ru1_2 N2_2 1.928(6) . ?
Ru1_2 N1_2 1.932(5) . ?
Ru1_2 N12_2 2.069(5) 3_676 ?
Ru1_2 N3_2 2.071(5) . ?
Ru1_2 O1_2 2.190(5) . ?
Ru1_2 O3_2 2.200(5) . ?
Ru2_2 N8_2 1.924(6) . ?
Ru2_2 N7_2 1.931(5) . ?
Ru2_2 N9_2 2.066(5) . ?
Ru2_2 N6_2 2.075(6) . ?
Ru2_2 O7_2 2.175(5) . ?
Ru2_2 O9_2 2.177(5) . ?
O1_2 C11_2 1.266(9) . ?
O2_2 C11_2 1.277(9) . ?
O3_2 C12_2 1.249(10) . ?
O4_2 C12_2 1.270(9) . ?
O5_2 C14_2 1.382(8) . ?
O5_2 C18_2 1.387(8) . ?
O6_2 C24_2 1.369(8) . ?
O6_2 C28_2 1.381(11) . ?
O7_2 C43_2 1.274(9) . ?
O8_2 C43_2 1.249(8) . ?
O9_2 C44_2 1.227(10) . ?
O10_2 C44_2 1.297(10) . ?
O11_2 C50_2 1.373(10) . ?
O11_2 C46_2 1.385(9) . ?
O12_2 C60_2 1.393(7) . ?
O12_2 C56_2 1.397(8) . ?
N1_2 C2_2 1.342(8) . ?
N1_2 C1_2 1.359(9) . ?
N2_2 C7_2 1.346(9) . ?
N2_2 C6_2 1.363(9) . ?
N3_2 C13_2 1.333(9) . ?
N3_2 C17_2 1.356(9) . ?
N4_2 C18_2 1.317(9) . ?
N4_2 C19_2 1.349(9) . ?
N5_2 C24_2 1.320(11) . ?
N5_2 C23_2 1.358(9) . ?
N6_2 C30_2 1.328(11) . ?
N6_2 C29_2 1.335(9) . ?
N7_2 C34_2 1.336(8) . ?
N7_2 C33_2 1.361(9) . ?
N8_2 C39_2 1.344(8) . ?
N8_2 C38_2 1.349(8) . ?
N9_2 C45_2 1.346(9) . ?
N9_2 C49_2 1.351(9) . ?
N10_2 C50_2 1.307(9) . ?
N10_2 C51_2 1.362(10) . ?
N11_2 C56_2 1.300(9) . ?
N11_2 C55_2 1.354(9) . ?
N12_2 C61_2 1.340(8) . ?
N12_2 C62_2 1.350(9) . ?
C1_2 C5_2 1.389(9) . ?
C1_2 C6_2 1.485(9) . ?
C2_2 C3_2 1.384(10) . ?
C2_2 C11_2 1.501(11) . ?
C3_2 C4_2 1.410(12) . ?
C3_2 H3_2 0.9500 . ?
C4_2 C5_2 1.393(11) . ?
C4_2 H4_2 0.9500 . ?
C5_2 H5_2 0.9500 . ?
C6_2 C10_2 1.392(9) . ?
C7_2 C8_2 1.389(10) . ?
C7_2 C12_2 1.519(10) . ?
C8_2 C9_2 1.380(13) . ?
C8_2 H8_2 0.9500 . ?
C9_2 C10_2 1.414(11) . ?
C9_2 H9_2 0.9500 . ?
C10_2 H10_2 0.9500 . ?
C13_2 C14_2 1.396(8) . ?
C13_2 H13_2 0.9500 . ?
C14_2 C15_2 1.371(9) . ?
C15_2 C16_2 1.385(11) . ?
C15_2 H15_2 0.9500 . ?
C16_2 C17_2 1.385(10) . ?
C16_2 H16_2 0.9500 . ?
C17_2 H17_2 0.9500 . ?
C18_2 C22_2 1.391(11) . ?
C19_2 C20_2 1.391(11) . ?
C19_2 C23_2 1.491(11) . ?
C20_2 C21_2 1.387(13) . ?
C20_2 H20_2 0.9500 . ?
C21_2 C22_2 1.389(12) . ?
C21_2 H21_2 0.9500 . ?
C22_2 H22_2 0.9500 . ?
C23_2 C27_2 1.371(11) . ?
C24_2 C25_2 1.404(13) . ?
C25_2 C26_2 1.377(11) . ?
C25_2 H25_2 0.9500 . ?
C26_2 C27_2 1.383(11) . ?
C26_2 H26_2 0.9500 . ?
C27_2 H27_2 0.9500 . ?
C28_2 C32_2 1.348(16) . ?
C28_2 C29_2 1.405(9) . ?
C29_2 H29_2 0.9500 . ?
C30_2 C31_2 1.387(14) . ?
C30_2 H30_2 0.9500 . ?
C31_2 C32_2 1.39(2) . ?
C31_2 H31_2 0.9500 . ?
C32_2 H32_2 0.9500 . ?
C33_2 C37_2 1.394(9) . ?
C33_2 C38_2 1.477(9) . ?
C34_2 C35_2 1.398(10) . ?
C34_2 C43_2 1.512(11) . ?
C35_2 C36_2 1.386(12) . ?
C35_2 H35_2 0.9500 . ?
C36_2 C37_2 1.385(10) . ?
C36_2 H36_2 0.9500 . ?
C37_2 H37_2 0.9500 . ?
C38_2 C42_2 1.399(10) . ?
C39_2 C40_2 1.383(10) . ?
C39_2 C44_2 1.497(10) . ?
C40_2 C41_2 1.373(11) . ?
C40_2 H40_2 0.9500 . ?
C41_2 C42_2 1.396(11) . ?
C41_2 H41_2 0.9500 . ?
C42_2 H42_2 0.9500 . ?
C45_2 C46_2 1.386(9) . ?
C45_2 H45_2 0.9500 . ?
C46_2 C47_2 1.417(12) . ?
C47_2 C48_2 1.358(12) . ?
C47_2 H47_2 0.9500 . ?
C48_2 C49_2 1.366(8) . ?
C48_2 H48_2 0.9500 . ?
C49_2 H49_2 0.9500 . ?
C50_2 C54_2 1.390(13) . ?
C51_2 C52_2 1.389(11) . ?
C51_2 C55_2 1.485(10) . ?
C52_2 C53_2 1.391(12) . ?
C52_2 H52_2 0.9500 . ?
C53_2 C54_2 1.378(14) . ?
C53_2 H53_2 0.9500 . ?
C54_2 H54_2 0.9500 . ?
C55_2 C59_2 1.376(9) . ?
C56_2 C57_2 1.387(9) . ?
C57_2 C58_2 1.395(11) . ?
C57_2 H57_2 0.9500 . ?
C58_2 C59_2 1.374(11) . ?
C58_2 H58_2 0.9500 . ?
C59_2 H59_2 0.9500 . ?
C60_2 C64_2 1.369(9) . ?
C60_2 C61_2 1.386(8) . ?
C61_2 H61_2 0.9500 . ?
C62_2 C63_2 1.373(9) . ?
C62_2 H62_2 0.9500 . ?
C63_2 C64_2 1.394(9) . ?
C63_2 H63_2 0.9500 . ?
C64_2 H64_2 0.9500 . ?
F1_101 C2_101 1.338(9) . ?
F2_101 C2_101 1.346(8) . ?
F3_101 C2_101 1.332(8) . ?
O1_101 C1_101 1.398(9) . ?
C1_101 C2_101 1.459(10) . ?
C1_101 H1A_101 0.9900 . ?
C1_101 H1B_101 0.9900 . ?
F1_102 C2_102 1.322(12) . ?
F2_102 C2_102 1.326(11) . ?
F3_102 C2_102 1.346(12) . ?
O1_102 C1_102 1.383(12) . ?
C1_102 C2_102 1.437(13) . ?
C1_102 H1A_102 0.9900 . ?
C1_102 H1B_102 0.9900 . ?
F1_103 C2_103 1.344(9) . ?
F2_103 C2_103 1.339(9) . ?
F3_103 C2_103 1.337(10) . ?
O1_103 C1_103 1.406(9) . ?
C1_103 C2_103 1.448(11) . ?
C1_103 H1A_103 0.9900 . ?
C1_103 H1B_103 0.9900 . ?
F1_104 C2_104 1.334(12) . ?
F2_104 C2_104 1.346(12) . ?
F3_104 C2_104 1.300(12) . ?
O1_104 C1_104 1.436(13) . ?
C1_104 C2_104 1.461(13) . ?
C1_104 H1A_104 0.9900 . ?
C1_104 H1B_104 0.9900 . ?
F1_105 C2_105 1.342(11) . ?
F2_105 C2_105 1.360(11) . ?
F3_105 C2_105 1.327(10) . ?
O1_105 C1_105 1.434(13) . ?
C1_105 C2_105 1.411(12) . ?
C1_105 H1A_105 0.9900 . ?
C1_105 H1B_105 0.9900 . ?
F1_106 C2_106 1.343(12) . ?
F2_106 C2_106 1.367(14) . ?
F3_106 C2_106 1.338(13) . ?
O1_106 C1_106 1.405(11) . ?
C1_106 C2_106 1.443(13) . ?
C1_106 H1A_106 0.9900 . ?
C1_106 H1B_106 0.9900 . ?
F1_107 C2_107 1.323(12) . ?
F2_107 C2_107 1.342(11) . ?
F3_107 C2_107 1.317(12) . ?
O1_107 C1_107 1.418(12) . ?
C1_107 C2_107 1.451(13) . ?
C1_107 H1A_107 0.9900 . ?
C1_107 H1B_107 0.9900 . ?
F1_108 C2_108 1.343(14) . ?
F2_108 C2_108 1.371(14) . ?
F3_108 C2_108 1.306(13) . ?
O1_108 C1_108 1.414(15) . ?
C1_108 C2_108 1.454(14) . ?
C1_108 H1A_108 0.9900 . ?
C1_108 H1B_108 0.9900 . ?
 
loop_
 _geom_angle_atom_site_label_1
 _geom_angle_atom_site_label_2
 _geom_angle_atom_site_label_3
 _geom_angle
 _geom_angle_site_symmetry_1
 _geom_angle_site_symmetry_3
 _geom_angle_publ_flag
N2_1 Ru1_1 N1_1 81.7(3) . . ?
N2_1 Ru1_1 N12_1 94.2(2) . 3_566 ?
N1_1 Ru1_1 N12_1 92.6(2) . 3_566 ?
N2_1 Ru1_1 N3_1 92.6(2) . . ?
N1_1 Ru1_1 N3_1 94.6(2) . . ?
N12_1 Ru1_1 N3_1 170.7(2) 3_566 . ?
N2_1 Ru1_1 O3_1 77.8(3) . . ?
N1_1 Ru1_1 O3_1 159.5(3) . . ?
N12_1 Ru1_1 O3_1 88.7(2) 3_566 . ?
N3_1 Ru1_1 O3_1 86.5(2) . . ?
N2_1 Ru1_1 O1_1 159.9(2) . . ?
N1_1 Ru1_1 O1_1 78.1(2) . . ?
N12_1 Ru1_1 O1_1 87.2(2) 3_566 . ?
N3_1 Ru1_1 O1_1 88.7(2) . . ?
O3_1 Ru1_1 O1_1 122.3(2) . . ?
N8_1 Ru2_1 N7_1 81.6(2) . . ?
N8_1 Ru2_1 N9_1 92.2(2) . . ?
N7_1 Ru2_1 N9_1 92.6(2) . . ?
N8_1 Ru2_1 N6_1 95.1(2) . . ?
N7_1 Ru2_1 N6_1 93.1(2) . . ?
N9_1 Ru2_1 N6_1 171.2(2) . . ?
N8_1 Ru2_1 O9_1 78.1(2) . . ?
N7_1 Ru2_1 O9_1 159.7(2) . . ?
N9_1 Ru2_1 O9_1 87.21(18) . . ?
N6_1 Ru2_1 O9_1 89.7(2) . . ?
N8_1 Ru2_1 O7_1 159.7(2) . . ?
N7_1 Ru2_1 O7_1 78.1(2) . . ?
N9_1 Ru2_1 O7_1 87.12(18) . . ?
N6_1 Ru2_1 O7_1 87.58(19) . . ?
O9_1 Ru2_1 O7_1 122.17(19) . . ?
C11_1 O1_1 Ru1_1 111.9(5) . . ?
C12_1 O3_1 Ru1_1 110.0(6) . . ?
C18_1 O5_1 C14_1 117.3(5) . . ?
C27_1 O6_1 C28_1 115.3(7) . . ?
C43_1 O7_1 Ru2_1 112.1(4) . . ?
C44_1 O9_1 Ru2_1 111.8(4) . . ?
C50_1 O11_1 C46_1 121.8(5) . . ?
C60_1 O12_1 C56_1 121.7(5) . . ?
C1_1 N1_1 C2_1 122.6(6) . . ?
C1_1 N1_1 Ru1_1 116.7(5) . . ?
C2_1 N1_1 Ru1_1 120.7(5) . . ?
C7_1 N2_1 C6_1 121.7(7) . . ?
C7_1 N2_1 Ru1_1 121.3(6) . . ?
C6_1 N2_1 Ru1_1 116.8(5) . . ?
C13_1 N3_1 C17_1 119.1(6) . . ?
C13_1 N3_1 Ru1_1 123.0(4) . . ?
C17_1 N3_1 Ru1_1 117.9(5) . . ?
C19_1 N4_1 C18_1 117.2(7) . . ?
C27_1 N5_1 C23_1 117.9(8) . . ?
C30_1 N6_1 C29_1 118.5(7) . . ?
C30_1 N6_1 Ru2_1 117.7(5) . . ?
C29_1 N6_1 Ru2_1 123.6(5) . . ?
C34_1 N7_1 C33_1 121.6(5) . . ?
C34_1 N7_1 Ru2_1 120.9(5) . . ?
C33_1 N7_1 Ru2_1 117.4(4) . . ?
C39_1 N8_1 C38_1 123.2(6) . . ?
C39_1 N8_1 Ru2_1 120.8(4) . . ?
C38_1 N8_1 Ru2_1 115.8(4) . . ?
C45_1 N9_1 C49_1 120.5(5) . . ?
C45_1 N9_1 Ru2_1 115.0(4) . . ?
C49_1 N9_1 Ru2_1 124.3(4) . . ?
C50_1 N10_1 C51_1 117.0(6) . . ?
C56_1 N11_1 C55_1 116.6(6) . . ?
C62_1 N12_1 C61_1 119.4(5) . . ?
C62_1 N12_1 Ru1_1 117.0(4) . 3_566 ?
C61_1 N12_1 Ru1_1 123.6(4) . 3_566 ?
N1_1 C1_1 C5_1 118.6(7) . . ?
N1_1 C1_1 C6_1 112.4(6) . . ?
C5_1 C1_1 C6_1 128.9(7) . . ?
N1_1 C2_1 C3_1 120.2(7) . . ?
N1_1 C2_1 C11_1 112.9(6) . . ?
C3_1 C2_1 C11_1 126.9(7) . . ?
C2_1 C3_1 C4_1 118.0(7) . . ?
C2_1 C3_1 H3_1 121.0 . . ?
C4_1 C3_1 H3_1 121.0 . . ?
C5_1 C4_1 C3_1 121.5(7) . . ?
C5_1 C4_1 H4_1 119.2 . . ?
C3_1 C4_1 H4_1 119.2 . . ?
C4_1 C5_1 C1_1 119.0(7) . . ?
C4_1 C5_1 H5_1 120.5 . . ?
C1_1 C5_1 H5_1 120.5 . . ?
N2_1 C6_1 C10_1 120.8(8) . . ?
N2_1 C6_1 C1_1 112.3(6) . . ?
C10_1 C6_1 C1_1 126.8(8) . . ?
N2_1 C7_1 C8_1 119.1(9) . . ?
N2_1 C7_1 C12_1 108.6(8) . . ?
C8_1 C7_1 C12_1 132.2(8) . . ?
C7_1 C8_1 C9_1 120.8(8) . . ?
C7_1 C8_1 H8_1 119.6 . . ?
C9_1 C8_1 H8_1 119.6 . . ?
C8_1 C9_1 C10_1 119.3(8) . . ?
C8_1 C9_1 H9_1 120.3 . . ?
C10_1 C9_1 H9_1 120.3 . . ?
C6_1 C10_1 C9_1 118.2(9) . . ?
C6_1 C10_1 H10_1 120.9 . . ?
C9_1 C10_1 H10_1 120.9 . . ?
O2_1 C11_1 O1_1 122.5(8) . . ?
O2_1 C11_1 C2_1 121.1(7) . . ?
O1_1 C11_1 C2_1 116.4(6) . . ?
O3_1 C12_1 O4_1 124.0(10) . . ?
O3_1 C12_1 C7_1 122.1(9) . . ?
O4_1 C12_1 C7_1 113.8(9) . . ?
N3_1 C13_1 C14_1 121.2(6) . . ?
N3_1 C13_1 H13_1 119.4 . . ?
C14_1 C13_1 H13_1 119.4 . . ?
O5_1 C14_1 C15_1 119.4(6) . . ?
O5_1 C14_1 C13_1 120.5(6) . . ?
C15_1 C14_1 C13_1 119.9(7) . . ?
C16_1 C15_1 C14_1 117.5(6) . . ?
C16_1 C15_1 H15_1 121.2 . . ?
C14_1 C15_1 H15_1 121.2 . . ?
C15_1 C16_1 C17_1 121.2(8) . . ?
C15_1 C16_1 H16_1 119.4 . . ?
C17_1 C16_1 H16_1 119.4 . . ?
N3_1 C17_1 C16_1 121.0(8) . . ?
N3_1 C17_1 H17_1 119.5 . . ?
C16_1 C17_1 H17_1 119.5 . . ?
N4_1 C18_1 O5_1 116.7(7) . . ?
N4_1 C18_1 C22_1 124.6(7) . . ?
O5_1 C18_1 C22_1 118.6(7) . . ?
N4_1 C19_1 C20_1 122.3(7) . . ?
N4_1 C19_1 C23_1 115.4(7) . . ?
C20_1 C19_1 C23_1 122.1(7) . . ?
C19_1 C20_1 C21_1 117.5(7) . . ?
C19_1 C20_1 H20_1 121.2 . . ?
C21_1 C20_1 H20_1 121.2 . . ?
C22_1 C21_1 C20_1 121.0(9) . . ?
C22_1 C21_1 H21_1 119.5 . . ?
C20_1 C21_1 H21_1 119.5 . . ?
C21_1 C22_1 C18_1 117.3(8) . . ?
C21_1 C22_1 H22_1 121.4 . . ?
C18_1 C22_1 H22_1 121.4 . . ?
N5_1 C23_1 C24_1 121.0(8) . . ?
N5_1 C23_1 C19_1 116.3(8) . . ?
C24_1 C23_1 C19_1 122.7(6) . . ?
C25_1 C24_1 C23_1 119.5(8) . . ?
C25_1 C24_1 H24_1 120.2 . . ?
C23_1 C24_1 H24_1 120.2 . . ?
C26_1 C25_1 C24_1 119.8(10) . . ?
C26_1 C25_1 H25_1 120.1 . . ?
C24_1 C25_1 H25_1 120.1 . . ?
C25_1 C26_1 C27_1 115.8(8) . . ?
C25_1 C26_1 H26_1 122.1 . . ?
C27_1 C26_1 H26_1 122.1 . . ?
N5_1 C27_1 O6_1 118.3(9) . . ?
N5_1 C27_1 C26_1 125.8(8) . . ?
O6_1 C27_1 C26_1 115.9(8) . . ?
C29_1 C28_1 O6_1 116.7(9) . . ?
C29_1 C28_1 C32_1 119.2(8) . . ?
O6_1 C28_1 C32_1 124.1(7) . . ?
N6_1 C29_1 C28_1 121.6(8) . . ?
N6_1 C29_1 H29_1 119.2 . . ?
C28_1 C29_1 H29_1 119.2 . . ?
N6_1 C30_1 C31_1 122.6(10) . . ?
N6_1 C30_1 H30_1 118.7 . . ?
C31_1 C30_1 H30_1 118.7 . . ?
C32_1 C31_1 C30_1 120.9(12) . . ?
C32_1 C31_1 H31_1 119.5 . . ?
C30_1 C31_1 H31_1 119.5 . . ?
C31_1 C32_1 C28_1 117.1(8) . . ?
C31_1 C32_1 H32_1 121.4 . . ?
C28_1 C32_1 H32_1 121.4 . . ?
N7_1 C33_1 C37_1 120.1(6) . . ?
N7_1 C33_1 C38_1 111.4(5) . . ?
C37_1 C33_1 C38_1 128.5(6) . . ?
N7_1 C34_1 C35_1 120.6(6) . . ?
N7_1 C34_1 C43_1 112.9(6) . . ?
C35_1 C34_1 C43_1 126.5(6) . . ?
C36_1 C35_1 C34_1 118.3(6) . . ?
C36_1 C35_1 H35_1 120.8 . . ?
C34_1 C35_1 H35_1 120.8 . . ?
C37_1 C36_1 C35_1 120.7(6) . . ?
C37_1 C36_1 H36_1 119.6 . . ?
C35_1 C36_1 H36_1 119.6 . . ?
C36_1 C37_1 C33_1 118.6(7) . . ?
C36_1 C37_1 H37_1 120.7 . . ?
C33_1 C37_1 H37_1 120.7 . . ?
N8_1 C38_1 C42_1 118.6(6) . . ?
N8_1 C38_1 C33_1 113.8(6) . . ?
C42_1 C38_1 C33_1 127.5(6) . . ?
N8_1 C39_1 C40_1 120.2(6) . . ?
N8_1 C39_1 C44_1 110.4(6) . . ?
C40_1 C39_1 C44_1 129.4(6) . . ?
C39_1 C40_1 C41_1 118.4(6) . . ?
C39_1 C40_1 H40_1 120.8 . . ?
C41_1 C40_1 H40_1 120.8 . . ?
C42_1 C41_1 C40_1 120.9(7) . . ?
C42_1 C41_1 H41_1 119.5 . . ?
C40_1 C41_1 H41_1 119.5 . . ?
C41_1 C42_1 C38_1 118.7(7) . . ?
C41_1 C42_1 H42_1 120.7 . . ?
C38_1 C42_1 H42_1 120.7 . . ?
O8_1 C43_1 O7_1 125.2(7) . . ?
O8_1 C43_1 C34_1 118.8(6) . . ?
O7_1 C43_1 C34_1 115.9(5) . . ?
O9_1 C44_1 O10_1 125.2(7) . . ?
O9_1 C44_1 C39_1 118.8(6) . . ?
O10_1 C44_1 C39_1 116.0(6) . . ?
N9_1 C45_1 C46_1 120.5(6) . . ?
N9_1 C45_1 H45_1 119.8 . . ?
C46_1 C45_1 H45_1 119.8 . . ?
O11_1 C46_1 C47_1 117.8(5) . . ?
O11_1 C46_1 C45_1 121.9(6) . . ?
C47_1 C46_1 C45_1 119.8(6) . . ?
C48_1 C47_1 C46_1 118.1(5) . . ?
C48_1 C47_1 H47_1 121.0 . . ?
C46_1 C47_1 H47_1 121.0 . . ?
C47_1 C48_1 C49_1 119.9(6) . . ?
C47_1 C48_1 H48_1 120.0 . . ?
C49_1 C48_1 H48_1 120.0 . . ?
N9_1 C49_1 C48_1 121.2(6) . . ?
N9_1 C49_1 H49_1 119.4 . . ?
C48_1 C49_1 H49_1 119.4 . . ?
N10_1 C50_1 O11_1 118.5(6) . . ?
N10_1 C50_1 C54_1 125.4(6) . . ?
O11_1 C50_1 C54_1 116.0(6) . . ?
N10_1 C51_1 C52_1 122.1(6) . . ?
N10_1 C51_1 C55_1 115.5(6) . . ?
C52_1 C51_1 C55_1 122.4(6) . . ?
C51_1 C52_1 C53_1 118.6(6) . . ?
C51_1 C52_1 H52_1 120.7 . . ?
C53_1 C52_1 H52_1 120.7 . . ?
C54_1 C53_1 C52_1 119.7(7) . . ?
C54_1 C53_1 H53_1 120.1 . . ?
C52_1 C53_1 H53_1 120.1 . . ?
C53_1 C54_1 C50_1 117.2(6) . . ?
C53_1 C54_1 H54_1 121.4 . . ?
C50_1 C54_1 H54_1 121.4 . . ?
N11_1 C55_1 C59_1 123.1(6) . . ?
N11_1 C55_1 C51_1 116.4(6) . . ?
C59_1 C55_1 C51_1 120.5(6) . . ?
N11_1 C56_1 C57_1 126.1(6) . . ?
N11_1 C56_1 O12_1 119.7(6) . . ?
C57_1 C56_1 O12_1 114.2(6) . . ?
C58_1 C57_1 C56_1 117.3(6) . . ?
C58_1 C57_1 H57_1 121.4 . . ?
C56_1 C57_1 H57_1 121.4 . . ?
C57_1 C58_1 C59_1 118.7(6) . . ?
C57_1 C58_1 H58_1 120.6 . . ?
C59_1 C58_1 H58_1 120.6 . . ?
C55_1 C59_1 C58_1 118.2(6) . . ?
C55_1 C59_1 H59_1 120.9 . . ?
C58_1 C59_1 H59_1 120.9 . . ?
O12_1 C60_1 C64_1 117.5(5) . . ?
O12_1 C60_1 C61_1 122.3(6) . . ?
C64_1 C60_1 C61_1 120.0(6) . . ?
N12_1 C61_1 C60_1 120.6(6) . . ?
N12_1 C61_1 H61_1 119.7 . . ?
C60_1 C61_1 H61_1 119.7 . . ?
N12_1 C62_1 C63_1 122.1(6) . . ?
N12_1 C62_1 H62_1 119.0 . . ?
C63_1 C62_1 H62_1 119.0 . . ?
C62_1 C63_1 C64_1 119.7(6) . . ?
C62_1 C63_1 H63_1 120.1 . . ?
C64_1 C63_1 H63_1 120.1 . . ?
C60_1 C64_1 C63_1 118.1(6) . . ?
C60_1 C64_1 H64_1 121.0 . . ?
C63_1 C64_1 H64_1 121.0 . . ?
N2_2 Ru1_2 N1_2 81.5(2) . . ?
N2_2 Ru1_2 N12_2 92.4(2) . 3_676 ?
N1_2 Ru1_2 N12_2 93.6(2) . 3_676 ?
N2_2 Ru1_2 N3_2 94.0(2) . . ?
N1_2 Ru1_2 N3_2 93.3(2) . . ?
N12_2 Ru1_2 N3_2 171.2(2) 3_676 . ?
N2_2 Ru1_2 O1_2 159.4(2) . . ?
N1_2 Ru1_2 O1_2 77.9(2) . . ?
N12_2 Ru1_2 O1_2 87.5(2) 3_676 . ?
N3_2 Ru1_2 O1_2 88.6(2) . . ?
N2_2 Ru1_2 O3_2 77.4(2) . . ?
N1_2 Ru1_2 O3_2 158.9(2) . . ?
N12_2 Ru1_2 O3_2 87.4(2) 3_676 . ?
N3_2 Ru1_2 O3_2 88.1(2) . . ?
O1_2 Ru1_2 O3_2 123.2(2) . . ?
N8_2 Ru2_2 N7_2 81.5(2) . . ?
N8_2 Ru2_2 N9_2 91.2(2) . . ?
N7_2 Ru2_2 N9_2 91.1(2) . . ?
N8_2 Ru2_2 N6_2 94.5(2) . . ?
N7_2 Ru2_2 N6_2 92.1(2) . . ?
N9_2 Ru2_2 N6_2 173.8(2) . . ?
N8_2 Ru2_2 O7_2 159.8(2) . . ?
N7_2 Ru2_2 O7_2 78.4(2) . . ?
N9_2 Ru2_2 O7_2 87.4(2) . . ?
N6_2 Ru2_2 O7_2 88.1(2) . . ?
N8_2 Ru2_2 O9_2 77.7(2) . . ?
N7_2 Ru2_2 O9_2 159.2(2) . . ?
N9_2 Ru2_2 O9_2 88.3(2) . . ?
N6_2 Ru2_2 O9_2 90.6(2) . . ?
O7_2 Ru2_2 O9_2 122.3(2) . . ?
C11_2 O1_2 Ru1_2 111.7(5) . . ?
C12_2 O3_2 Ru1_2 112.5(5) . . ?
C14_2 O5_2 C18_2 116.2(5) . . ?
C24_2 O6_2 C28_2 117.9(7) . . ?
C43_2 O7_2 Ru2_2 112.6(4) . . ?
C44_2 O9_2 Ru2_2 111.9(5) . . ?
C50_2 O11_2 C46_2 120.2(5) . . ?
C60_2 O12_2 C56_2 119.7(5) . . ?
C2_2 N1_2 C1_2 122.7(6) . . ?
C2_2 N1_2 Ru1_2 120.5(5) . . ?
C1_2 N1_2 Ru1_2 116.7(4) . . ?
C7_2 N2_2 C6_2 121.7(6) . . ?
C7_2 N2_2 Ru1_2 121.3(5) . . ?
C6_2 N2_2 Ru1_2 117.0(4) . . ?
C13_2 N3_2 C17_2 118.1(5) . . ?
C13_2 N3_2 Ru1_2 123.7(4) . . ?
C17_2 N3_2 Ru1_2 118.2(5) . . ?
C18_2 N4_2 C19_2 117.1(6) . . ?
C24_2 N5_2 C23_2 116.2(7) . . ?
C30_2 N6_2 C29_2 118.0(7) . . ?
C30_2 N6_2 Ru2_2 118.4(6) . . ?
C29_2 N6_2 Ru2_2 123.6(5) . . ?
C34_2 N7_2 C33_2 123.9(6) . . ?
C34_2 N7_2 Ru2_2 119.6(5) . . ?
C33_2 N7_2 Ru2_2 116.5(4) . . ?
C39_2 N8_2 C38_2 122.9(6) . . ?
C39_2 N8_2 Ru2_2 120.1(5) . . ?
C38_2 N8_2 Ru2_2 116.9(4) . . ?
C45_2 N9_2 C49_2 118.7(6) . . ?
C45_2 N9_2 Ru2_2 116.6(5) . . ?
C49_2 N9_2 Ru2_2 124.6(4) . . ?
C50_2 N10_2 C51_2 117.6(7) . . ?
C56_2 N11_2 C55_2 116.5(6) . . ?
C61_2 N12_2 C62_2 118.4(5) . . ?
C61_2 N12_2 Ru1_2 124.5(4) . 3_676 ?
C62_2 N12_2 Ru1_2 117.0(4) . 3_676 ?
N1_2 C1_2 C5_2 119.7(6) . . ?
N1_2 C1_2 C6_2 112.6(6) . . ?
C5_2 C1_2 C6_2 127.7(6) . . ?
N1_2 C2_2 C3_2 119.9(7) . . ?
N1_2 C2_2 C11_2 112.3(6) . . ?
C3_2 C2_2 C11_2 127.8(6) . . ?
C2_2 C3_2 C4_2 118.9(7) . . ?
C2_2 C3_2 H3_2 120.5 . . ?
C4_2 C3_2 H3_2 120.5 . . ?
C5_2 C4_2 C3_2 119.9(7) . . ?
C5_2 C4_2 H4_2 120.1 . . ?
C3_2 C4_2 H4_2 120.1 . . ?
C1_2 C5_2 C4_2 118.9(7) . . ?
C1_2 C5_2 H5_2 120.6 . . ?
C4_2 C5_2 H5_2 120.6 . . ?
N2_2 C6_2 C10_2 120.6(6) . . ?
N2_2 C6_2 C1_2 112.1(6) . . ?
C10_2 C6_2 C1_2 127.2(7) . . ?
N2_2 C7_2 C8_2 120.7(7) . . ?
N2_2 C7_2 C12_2 111.5(6) . . ?
C8_2 C7_2 C12_2 127.8(7) . . ?
C9_2 C8_2 C7_2 118.4(7) . . ?
C9_2 C8_2 H8_2 120.8 . . ?
C7_2 C8_2 H8_2 120.8 . . ?
C8_2 C9_2 C10_2 121.4(7) . . ?
C8_2 C9_2 H9_2 119.3 . . ?
C10_2 C9_2 H9_2 119.3 . . ?
C6_2 C10_2 C9_2 117.2(7) . . ?
C6_2 C10_2 H10_2 121.4 . . ?
C9_2 C10_2 H10_2 121.4 . . ?
O1_2 C11_2 O2_2 124.2(7) . . ?
O1_2 C11_2 C2_2 117.5(6) . . ?
O2_2 C11_2 C2_2 118.2(6) . . ?
O3_2 C12_2 O4_2 126.1(7) . . ?
O3_2 C12_2 C7_2 117.2(6) . . ?
O4_2 C12_2 C7_2 116.6(7) . . ?
N3_2 C13_2 C14_2 121.8(6) . . ?
N3_2 C13_2 H13_2 119.1 . . ?
C14_2 C13_2 H13_2 119.1 . . ?
C15_2 C14_2 O5_2 119.2(5) . . ?
C15_2 C14_2 C13_2 120.5(6) . . ?
O5_2 C14_2 C13_2 120.2(6) . . ?
C14_2 C15_2 C16_2 117.6(6) . . ?
C14_2 C15_2 H15_2 121.2 . . ?
C16_2 C15_2 H15_2 121.2 . . ?
C17_2 C16_2 C15_2 119.7(7) . . ?
C17_2 C16_2 H16_2 120.1 . . ?
C15_2 C16_2 H16_2 120.1 . . ?
N3_2 C17_2 C16_2 122.1(7) . . ?
N3_2 C17_2 H17_2 118.9 . . ?
C16_2 C17_2 H17_2 118.9 . . ?
N4_2 C18_2 O5_2 117.1(6) . . ?
N4_2 C18_2 C22_2 126.2(7) . . ?
O5_2 C18_2 C22_2 116.6(6) . . ?
N4_2 C19_2 C20_2 121.9(8) . . ?
N4_2 C19_2 C23_2 115.6(7) . . ?
C20_2 C19_2 C23_2 122.4(7) . . ?
C21_2 C20_2 C19_2 119.1(7) . . ?
C21_2 C20_2 H20_2 120.4 . . ?
C19_2 C20_2 H20_2 120.4 . . ?
C20_2 C21_2 C22_2 119.9(8) . . ?
C20_2 C21_2 H21_2 120.1 . . ?
C22_2 C21_2 H21_2 120.1 . . ?
C21_2 C22_2 C18_2 115.7(8) . . ?
C21_2 C22_2 H22_2 122.1 . . ?
C18_2 C22_2 H22_2 122.1 . . ?
N5_2 C23_2 C27_2 123.1(7) . . ?
N5_2 C23_2 C19_2 115.0(7) . . ?
C27_2 C23_2 C19_2 121.9(6) . . ?
N5_2 C24_2 O6_2 118.1(8) . . ?
N5_2 C24_2 C25_2 125.5(7) . . ?
O6_2 C24_2 C25_2 116.4(8) . . ?
C26_2 C25_2 C24_2 116.2(8) . . ?
C26_2 C25_2 H25_2 121.9 . . ?
C24_2 C25_2 H25_2 121.9 . . ?
C25_2 C26_2 C27_2 120.0(8) . . ?
C25_2 C26_2 H26_2 120.0 . . ?
C27_2 C26_2 H26_2 120.0 . . ?
C23_2 C27_2 C26_2 119.0(7) . . ?
C23_2 C27_2 H27_2 120.5 . . ?
C26_2 C27_2 H27_2 120.5 . . ?
C32_2 C28_2 O6_2 123.4(8) . . ?
C32_2 C28_2 C29_2 120.9(9) . . ?
O6_2 C28_2 C29_2 115.6(9) . . ?
N6_2 C29_2 C28_2 121.8(8) . . ?
N6_2 C29_2 H29_2 119.1 . . ?
C28_2 C29_2 H29_2 119.1 . . ?
N6_2 C30_2 C31_2 121.9(11) . . ?
N6_2 C30_2 H30_2 119.0 . . ?
C31_2 C30_2 H30_2 119.0 . . ?
C32_2 C31_2 C30_2 120.8(12) . . ?
C32_2 C31_2 H31_2 119.6 . . ?
C30_2 C31_2 H31_2 119.6 . . ?
C28_2 C32_2 C31_2 116.5(9) . . ?
C28_2 C32_2 H32_2 121.7 . . ?
C31_2 C32_2 H32_2 121.7 . . ?
N7_2 C33_2 C37_2 118.3(6) . . ?
N7_2 C33_2 C38_2 112.3(6) . . ?
C37_2 C33_2 C38_2 129.5(7) . . ?
N7_2 C34_2 C35_2 119.4(7) . . ?
N7_2 C34_2 C43_2 113.6(6) . . ?
C35_2 C34_2 C43_2 127.0(6) . . ?
C36_2 C35_2 C34_2 118.2(6) . . ?
C36_2 C35_2 H35_2 120.9 . . ?
C34_2 C35_2 H35_2 120.9 . . ?
C37_2 C36_2 C35_2 121.4(7) . . ?
C37_2 C36_2 H36_2 119.3 . . ?
C35_2 C36_2 H36_2 119.3 . . ?
C36_2 C37_2 C33_2 118.9(7) . . ?
C36_2 C37_2 H37_2 120.6 . . ?
C33_2 C37_2 H37_2 120.6 . . ?
N8_2 C38_2 C42_2 119.3(6) . . ?
N8_2 C38_2 C33_2 112.8(6) . . ?
C42_2 C38_2 C33_2 127.7(6) . . ?
N8_2 C39_2 C40_2 119.2(6) . . ?
N8_2 C39_2 C44_2 111.4(6) . . ?
C40_2 C39_2 C44_2 129.4(6) . . ?
C41_2 C40_2 C39_2 120.1(6) . . ?
C41_2 C40_2 H40_2 119.9 . . ?
C39_2 C40_2 H40_2 119.9 . . ?
C40_2 C41_2 C42_2 119.9(7) . . ?
C40_2 C41_2 H41_2 120.0 . . ?
C42_2 C41_2 H41_2 120.0 . . ?
C41_2 C42_2 C38_2 118.6(7) . . ?
C41_2 C42_2 H42_2 120.7 . . ?
C38_2 C42_2 H42_2 120.7 . . ?
O8_2 C43_2 O7_2 126.9(7) . . ?
O8_2 C43_2 C34_2 117.3(6) . . ?
O7_2 C43_2 C34_2 115.7(6) . . ?
O9_2 C44_2 O10_2 123.1(7) . . ?
O9_2 C44_2 C39_2 118.7(7) . . ?
O10_2 C44_2 C39_2 118.2(7) . . ?
N9_2 C45_2 C46_2 121.0(7) . . ?
N9_2 C45_2 H45_2 119.5 . . ?
C46_2 C45_2 H45_2 119.5 . . ?
O11_2 C46_2 C45_2 122.9(8) . . ?
O11_2 C46_2 C47_2 116.9(6) . . ?
C45_2 C46_2 C47_2 119.8(7) . . ?
C48_2 C47_2 C46_2 117.3(6) . . ?
C48_2 C47_2 H47_2 121.4 . . ?
C46_2 C47_2 H47_2 121.4 . . ?
C47_2 C48_2 C49_2 120.8(8) . . ?
C47_2 C48_2 H48_2 119.6 . . ?
C49_2 C48_2 H48_2 119.6 . . ?
N9_2 C49_2 C48_2 122.4(7) . . ?
N9_2 C49_2 H49_2 118.8 . . ?
C48_2 C49_2 H49_2 118.8 . . ?
N10_2 C50_2 O11_2 118.9(8) . . ?
N10_2 C50_2 C54_2 125.4(8) . . ?
O11_2 C50_2 C54_2 115.6(7) . . ?
N10_2 C51_2 C52_2 122.0(7) . . ?
N10_2 C51_2 C55_2 116.1(7) . . ?
C52_2 C51_2 C55_2 121.9(7) . . ?
C51_2 C52_2 C53_2 118.1(8) . . ?
C51_2 C52_2 H52_2 121.0 . . ?
C53_2 C52_2 H52_2 121.0 . . ?
C54_2 C53_2 C52_2 120.5(9) . . ?
C54_2 C53_2 H53_2 119.7 . . ?
C52_2 C53_2 H53_2 119.7 . . ?
C53_2 C54_2 C50_2 116.4(8) . . ?
C53_2 C54_2 H54_2 121.8 . . ?
C50_2 C54_2 H54_2 121.8 . . ?
N11_2 C55_2 C59_2 122.8(7) . . ?
N11_2 C55_2 C51_2 117.1(6) . . ?
C59_2 C55_2 C51_2 120.0(7) . . ?
N11_2 C56_2 C57_2 125.9(6) . . ?
N11_2 C56_2 O12_2 120.1(6) . . ?
C57_2 C56_2 O12_2 114.0(6) . . ?
C56_2 C57_2 C58_2 116.6(7) . . ?
C56_2 C57_2 H57_2 121.7 . . ?
C58_2 C57_2 H57_2 121.7 . . ?
C59_2 C58_2 C57_2 118.9(7) . . ?
C59_2 C58_2 H58_2 120.6 . . ?
C57_2 C58_2 H58_2 120.6 . . ?
C58_2 C59_2 C55_2 119.2(7) . . ?
C58_2 C59_2 H59_2 120.4 . . ?
C55_2 C59_2 H59_2 120.4 . . ?
C64_2 C60_2 C61_2 120.8(6) . . ?
C64_2 C60_2 O12_2 116.6(5) . . ?
C61_2 C60_2 O12_2 122.3(6) . . ?
N12_2 C61_2 C60_2 121.3(6) . . ?
N12_2 C61_2 H61_2 119.4 . . ?
C60_2 C61_2 H61_2 119.4 . . ?
N12_2 C62_2 C63_2 122.4(6) . . ?
N12_2 C62_2 H62_2 118.8 . . ?
C63_2 C62_2 H62_2 118.8 . . ?
C62_2 C63_2 C64_2 119.5(7) . . ?
C62_2 C63_2 H63_2 120.3 . . ?
C64_2 C63_2 H63_2 120.3 . . ?
C60_2 C64_2 C63_2 117.5(6) . . ?
C60_2 C64_2 H64_2 121.2 . . ?
C63_2 C64_2 H64_2 121.2 . . ?
O1_101 C1_101 C2_101 113.4(7) . . ?
O1_101 C1_101 H1A_101 108.9 . . ?
C2_101 C1_101 H1A_101 108.9 . . ?
O1_101 C1_101 H1B_101 108.9 . . ?
C2_101 C1_101 H1B_101 108.9 . . ?
H1A_101 C1_101 H1B_101 107.7 . . ?
F3_101 C2_101 F1_101 105.9(7) . . ?
F3_101 C2_101 F2_101 107.2(6) . . ?
F1_101 C2_101 F2_101 106.3(7) . . ?
F3_101 C2_101 C1_101 112.3(7) . . ?
F1_101 C2_101 C1_101 113.7(6) . . ?
F2_101 C2_101 C1_101 111.1(7) . . ?
O1_102 C1_102 C2_102 109.1(12) . . ?
O1_102 C1_102 H1A_102 109.9 . . ?
C2_102 C1_102 H1A_102 109.9 . . ?
O1_102 C1_102 H1B_102 109.9 . . ?
C2_102 C1_102 H1B_102 109.9 . . ?
H1A_102 C1_102 H1B_102 108.3 . . ?
F1_102 C2_102 F2_102 110.2(11) . . ?
F1_102 C2_102 F3_102 108.9(11) . . ?
F2_102 C2_102 F3_102 105.5(10) . . ?
F1_102 C2_102 C1_102 112.2(11) . . ?
F2_102 C2_102 C1_102 109.0(11) . . ?
F3_102 C2_102 C1_102 110.9(12) . . ?
O1_103 C1_103 C2_103 111.2(8) . . ?
O1_103 C1_103 H1A_103 109.4 . . ?
C2_103 C1_103 H1A_103 109.4 . . ?
O1_103 C1_103 H1B_103 109.4 . . ?
C2_103 C1_103 H1B_103 109.4 . . ?
H1A_103 C1_103 H1B_103 108.0 . . ?
F3_103 C2_103 F2_103 105.8(8) . . ?
F3_103 C2_103 F1_103 105.3(8) . . ?
F2_103 C2_103 F1_103 106.6(7) . . ?
F3_103 C2_103 C1_103 115.4(7) . . ?
F2_103 C2_103 C1_103 112.5(7) . . ?
F1_103 C2_103 C1_103 110.6(8) . . ?
O1_104 C1_104 C2_104 113.8(12) . . ?
O1_104 C1_104 H1A_104 108.8 . . ?
C2_104 C1_104 H1A_104 108.8 . . ?
O1_104 C1_104 H1B_104 108.8 . . ?
C2_104 C1_104 H1B_104 108.8 . . ?
H1A_104 C1_104 H1B_104 107.7 . . ?
F3_104 C2_104 F1_104 109.9(11) . . ?
F3_104 C2_104 F2_104 105.4(13) . . ?
F1_104 C2_104 F2_104 104.8(12) . . ?
F3_104 C2_104 C1_104 114.6(13) . . ?
F1_104 C2_104 C1_104 110.7(12) . . ?
F2_104 C2_104 C1_104 110.9(11) . . ?
C2_105 C1_105 O1_105 113.5(11) . . ?
C2_105 C1_105 H1A_105 108.9 . . ?
O1_105 C1_105 H1A_105 108.9 . . ?
C2_105 C1_105 H1B_105 108.9 . . ?
O1_105 C1_105 H1B_105 108.9 . . ?
H1A_105 C1_105 H1B_105 107.7 . . ?
F3_105 C2_105 F1_105 107.0(9) . . ?
F3_105 C2_105 F2_105 105.1(8) . . ?
F1_105 C2_105 F2_105 103.5(10) . . ?
F3_105 C2_105 C1_105 114.2(9) . . ?
F1_105 C2_105 C1_105 110.1(10) . . ?
F2_105 C2_105 C1_105 116.1(12) . . ?
O1_106 C1_106 C2_106 109.0(10) . . ?
O1_106 C1_106 H1A_106 109.9 . . ?
C2_106 C1_106 H1A_106 109.9 . . ?
O1_106 C1_106 H1B_106 109.9 . . ?
C2_106 C1_106 H1B_106 109.9 . . ?
H1A_106 C1_106 H1B_106 108.3 . . ?
F3_106 C2_106 F1_106 105.3(13) . . ?
F3_106 C2_106 F2_106 107.9(15) . . ?
F1_106 C2_106 F2_106 106.5(14) . . ?
F3_106 C2_106 C1_106 111.2(13) . . ?
F1_106 C2_106 C1_106 113.1(12) . . ?
F2_106 C2_106 C1_106 112.4(14) . . ?
O1_107 C1_107 C2_107 111.4(10) . . ?
O1_107 C1_107 H1A_107 109.3 . . ?
C2_107 C1_107 H1A_107 109.3 . . ?
O1_107 C1_107 H1B_107 109.3 . . ?
C2_107 C1_107 H1B_107 109.3 . . ?
H1A_107 C1_107 H1B_107 108.0 . . ?
F3_107 C2_107 F1_107 106.7(13) . . ?
F3_107 C2_107 F2_107 106.4(12) . . ?
F1_107 C2_107 F2_107 103.2(11) . . ?
F3_107 C2_107 C1_107 116.0(11) . . ?
F1_107 C2_107 C1_107 110.2(12) . . ?
F2_107 C2_107 C1_107 113.4(11) . . ?
O1_108 C1_108 C2_108 111.1(17) . . ?
O1_108 C1_108 H1A_108 109.4 . . ?
C2_108 C1_108 H1A_108 109.4 . . ?
O1_108 C1_108 H1B_108 109.4 . . ?
C2_108 C1_108 H1B_108 109.4 . . ?
H1A_108 C1_108 H1B_108 108.0 . . ?
F3_108 C2_108 F1_108 110.7(16) . . ?
F3_108 C2_108 F2_108 103.6(15) . . ?
F1_108 C2_108 F2_108 109.5(14) . . ?
F3_108 C2_108 C1_108 113.6(15) . . ?
F1_108 C2_108 C1_108 112.2(16) . . ?
F2_108 C2_108 C1_108 106.8(15) . . ?
 
loop_
 _geom_torsion_atom_site_label_1
 _geom_torsion_atom_site_label_2
 _geom_torsion_atom_site_label_3
 _geom_torsion_atom_site_label_4
 _geom_torsion
 _geom_torsion_site_symmetry_1
 _geom_torsion_site_symmetry_2
 _geom_torsion_site_symmetry_3
 _geom_torsion_site_symmetry_4
 _geom_torsion_publ_flag
C2_1 N1_1 C1_1 C5_1 1.1(9) . . . . ?
Ru1_1 N1_1 C1_1 C5_1 -179.1(4) . . . . ?
C2_1 N1_1 C1_1 C6_1 -179.3(5) . . . . ?
Ru1_1 N1_1 C1_1 C6_1 0.5(6) . . . . ?
C1_1 N1_1 C2_1 C3_1 -1.0(9) . . . . ?
Ru1_1 N1_1 C2_1 C3_1 179.2(5) . . . . ?
C1_1 N1_1 C2_1 C11_1 179.5(5) . . . . ?
Ru1_1 N1_1 C2_1 C11_1 -0.3(7) . . . . ?
N1_1 C2_1 C3_1 C4_1 1.0(9) . . . . ?
C11_1 C2_1 C3_1 C4_1 -179.5(6) . . . . ?
C2_1 C3_1 C4_1 C5_1 -1.3(10) . . . . ?
C3_1 C4_1 C5_1 C1_1 1.5(10) . . . . ?
N1_1 C1_1 C5_1 C4_1 -1.3(9) . . . . ?
C6_1 C1_1 C5_1 C4_1 179.2(6) . . . . ?
C7_1 N2_1 C6_1 C10_1 0.0(9) . . . . ?
Ru1_1 N2_1 C6_1 C10_1 -175.4(5) . . . . ?
C7_1 N2_1 C6_1 C1_1 177.9(5) . . . . ?
Ru1_1 N2_1 C6_1 C1_1 2.5(7) . . . . ?
N1_1 C1_1 C6_1 N2_1 -1.9(7) . . . . ?
C5_1 C1_1 C6_1 N2_1 177.6(6) . . . . ?
N1_1 C1_1 C6_1 C10_1 175.8(6) . . . . ?
C5_1 C1_1 C6_1 C10_1 -4.7(11) . . . . ?
C6_1 N2_1 C7_1 C8_1 0.8(10) . . . . ?
Ru1_1 N2_1 C7_1 C8_1 176.0(5) . . . . ?
C6_1 N2_1 C7_1 C12_1 -179.2(6) . . . . ?
Ru1_1 N2_1 C7_1 C12_1 -4.0(7) . . . . ?
N2_1 C7_1 C8_1 C9_1 -1.3(11) . . . . ?
C12_1 C7_1 C8_1 C9_1 178.6(7) . . . . ?
C7_1 C8_1 C9_1 C10_1 1.0(11) . . . . ?
N2_1 C6_1 C10_1 C9_1 -0.3(10) . . . . ?
C1_1 C6_1 C10_1 C9_1 -177.9(6) . . . . ?
C8_1 C9_1 C10_1 C6_1 -0.2(11) . . . . ?
Ru1_1 O1_1 C11_1 O2_1 179.8(6) . . . . ?
Ru1_1 O1_1 C11_1 C2_1 1.5(7) . . . . ?
N1_1 C2_1 C11_1 O2_1 -179.2(6) . . . . ?
C3_1 C2_1 C11_1 O2_1 1.3(11) . . . . ?
N1_1 C2_1 C11_1 O1_1 -0.9(8) . . . . ?
C3_1 C2_1 C11_1 O1_1 179.6(6) . . . . ?
Ru1_1 O3_1 C12_1 O4_1 -176.2(6) . . . . ?
Ru1_1 O3_1 C12_1 C7_1 -0.8(9) . . . . ?
N2_1 C7_1 C12_1 O3_1 3.0(10) . . . . ?
C8_1 C7_1 C12_1 O3_1 -177.0(8) . . . . ?
N2_1 C7_1 C12_1 O4_1 178.8(6) . . . . ?
C8_1 C7_1 C12_1 O4_1 -1.1(12) . . . . ?
C17_1 N3_1 C13_1 C14_1 -2.5(11) . . . . ?
Ru1_1 N3_1 C13_1 C14_1 175.3(5) . . . . ?
C18_1 O5_1 C14_1 C15_1 -134.1(7) . . . . ?
C18_1 O5_1 C14_1 C13_1 50.1(9) . . . . ?
N3_1 C13_1 C14_1 O5_1 177.1(6) . . . . ?
N3_1 C13_1 C14_1 C15_1 1.3(10) . . . . ?
O5_1 C14_1 C15_1 C16_1 -174.9(8) . . . . ?
C13_1 C14_1 C15_1 C16_1 0.9(12) . . . . ?
C14_1 C15_1 C16_1 C17_1 -1.8(15) . . . . ?
C13_1 N3_1 C17_1 C16_1 1.5(13) . . . . ?
Ru1_1 N3_1 C17_1 C16_1 -176.3(8) . . . . ?
C15_1 C16_1 C17_1 N3_1 0.7(16) . . . . ?
C19_1 N4_1 C18_1 O5_1 178.7(5) . . . . ?
C19_1 N4_1 C18_1 C22_1 2.4(9) . . . . ?
C14_1 O5_1 C18_1 N4_1 30.7(8) . . . . ?
C14_1 O5_1 C18_1 C22_1 -152.8(6) . . . . ?
C18_1 N4_1 C19_1 C20_1 -1.2(9) . . . . ?
C18_1 N4_1 C19_1 C23_1 -175.8(5) . . . . ?
N4_1 C19_1 C20_1 C21_1 0.9(11) . . . . ?
C23_1 C19_1 C20_1 C21_1 175.1(7) . . . . ?
C19_1 C20_1 C21_1 C22_1 -1.7(12) . . . . ?
C20_1 C21_1 C22_1 C18_1 2.7(12) . . . . ?
N4_1 C18_1 C22_1 C21_1 -3.2(11) . . . . ?
O5_1 C18_1 C22_1 C21_1 -179.5(7) . . . . ?
C27_1 N5_1 C23_1 C24_1 3.3(10) . . . . ?
C27_1 N5_1 C23_1 C19_1 -177.1(6) . . . . ?
N4_1 C19_1 C23_1 N5_1 -167.6(6) . . . . ?
C20_1 C19_1 C23_1 N5_1 17.8(9) . . . . ?
N4_1 C19_1 C23_1 C24_1 12.0(9) . . . . ?
C20_1 C19_1 C23_1 C24_1 -162.6(7) . . . . ?
N5_1 C23_1 C24_1 C25_1 -4.4(11) . . . . ?
C19_1 C23_1 C24_1 C25_1 176.0(7) . . . . ?
C23_1 C24_1 C25_1 C26_1 3.2(13) . . . . ?
C24_1 C25_1 C26_1 C27_1 -1.0(12) . . . . ?
C23_1 N5_1 C27_1 O6_1 178.5(6) . . . . ?
C23_1 N5_1 C27_1 C26_1 -1.1(11) . . . . ?
C28_1 O6_1 C27_1 N5_1 29.1(10) . . . . ?
C28_1 O6_1 C27_1 C26_1 -151.3(7) . . . . ?
C25_1 C26_1 C27_1 N5_1 -0.1(12) . . . . ?
C25_1 C26_1 C27_1 O6_1 -179.7(7) . . . . ?
C27_1 O6_1 C28_1 C29_1 94.9(9) . . . . ?
C27_1 O6_1 C28_1 C32_1 -86.1(11) . . . . ?
C30_1 N6_1 C29_1 C28_1 1.4(11) . . . . ?
Ru2_1 N6_1 C29_1 C28_1 -174.5(5) . . . . ?
O6_1 C28_1 C29_1 N6_1 177.7(6) . . . . ?
C32_1 C28_1 C29_1 N6_1 -1.3(11) . . . . ?
C29_1 N6_1 C30_1 C31_1 -0.2(16) . . . . ?
Ru2_1 N6_1 C30_1 C31_1 175.9(11) . . . . ?
N6_1 C30_1 C31_1 C32_1 -1(2) . . . . ?
C30_1 C31_1 C32_1 C28_1 1(2) . . . . ?
C29_1 C28_1 C32_1 C31_1 0.1(16) . . . . ?
O6_1 C28_1 C32_1 C31_1 -178.9(11) . . . . ?
C34_1 N7_1 C33_1 C37_1 -2.5(9) . . . . ?
Ru2_1 N7_1 C33_1 C37_1 179.8(5) . . . . ?
C34_1 N7_1 C33_1 C38_1 176.3(5) . . . . ?
Ru2_1 N7_1 C33_1 C38_1 -1.4(7) . . . . ?
C33_1 N7_1 C34_1 C35_1 1.3(9) . . . . ?
Ru2_1 N7_1 C34_1 C35_1 178.9(5) . . . . ?
C33_1 N7_1 C34_1 C43_1 -178.4(5) . . . . ?
Ru2_1 N7_1 C34_1 C43_1 -0.8(7) . . . . ?
N7_1 C34_1 C35_1 C36_1 0.6(10) . . . . ?
C43_1 C34_1 C35_1 C36_1 -179.8(6) . . . . ?
C34_1 C35_1 C36_1 C37_1 -1.1(11) . . . . ?
C35_1 C36_1 C37_1 C33_1 -0.1(11) . . . . ?
N7_1 C33_1 C37_1 C36_1 1.9(10) . . . . ?
C38_1 C33_1 C37_1 C36_1 -176.7(7) . . . . ?
C39_1 N8_1 C38_1 C42_1 1.5(9) . . . . ?
Ru2_1 N8_1 C38_1 C42_1 176.2(5) . . . . ?
C39_1 N8_1 C38_1 C33_1 -175.4(5) . . . . ?
Ru2_1 N8_1 C38_1 C33_1 -0.7(7) . . . . ?
N7_1 C33_1 C38_1 N8_1 1.3(7) . . . . ?
C37_1 C33_1 C38_1 N8_1 -180.0(6) . . . . ?
N7_1 C33_1 C38_1 C42_1 -175.3(6) . . . . ?
C37_1 C33_1 C38_1 C42_1 3.4(11) . . . . ?
C38_1 N8_1 C39_1 C40_1 -0.3(9) . . . . ?
Ru2_1 N8_1 C39_1 C40_1 -174.7(5) . . . . ?
C38_1 N8_1 C39_1 C44_1 178.8(5) . . . . ?
Ru2_1 N8_1 C39_1 C44_1 4.4(7) . . . . ?
N8_1 C39_1 C40_1 C41_1 -0.3(10) . . . . ?
C44_1 C39_1 C40_1 C41_1 -179.2(6) . . . . ?
C39_1 C40_1 C41_1 C42_1 -0.5(11) . . . . ?
C40_1 C41_1 C42_1 C38_1 1.8(11) . . . . ?
N8_1 C38_1 C42_1 C41_1 -2.3(10) . . . . ?
C33_1 C38_1 C42_1 C41_1 174.2(7) . . . . ?
Ru2_1 O7_1 C43_1 O8_1 -179.3(5) . . . . ?
Ru2_1 O7_1 C43_1 C34_1 2.2(6) . . . . ?
N7_1 C34_1 C43_1 O8_1 -179.7(5) . . . . ?
C35_1 C34_1 C43_1 O8_1 0.7(10) . . . . ?
N7_1 C34_1 C43_1 O7_1 -1.1(8) . . . . ?
C35_1 C34_1 C43_1 O7_1 179.2(6) . . . . ?
Ru2_1 O9_1 C44_1 O10_1 178.4(5) . . . . ?
Ru2_1 O9_1 C44_1 C39_1 -1.8(7) . . . . ?
N8_1 C39_1 C44_1 O9_1 -1.3(8) . . . . ?
C40_1 C39_1 C44_1 O9_1 177.6(6) . . . . ?
N8_1 C39_1 C44_1 O10_1 178.5(5) . . . . ?
C40_1 C39_1 C44_1 O10_1 -2.5(10) . . . . ?
C49_1 N9_1 C45_1 C46_1 -0.4(8) . . . . ?
Ru2_1 N9_1 C45_1 C46_1 -176.5(4) . . . . ?
C50_1 O11_1 C46_1 C47_1 -153.0(6) . . . . ?
C50_1 O11_1 C46_1 C45_1 34.6(9) . . . . ?
N9_1 C45_1 C46_1 O11_1 173.2(5) . . . . ?
N9_1 C45_1 C46_1 C47_1 1.0(9) . . . . ?
O11_1 C46_1 C47_1 C48_1 -173.6(6) . . . . ?
C45_1 C46_1 C47_1 C48_1 -1.1(9) . . . . ?
C46_1 C47_1 C48_1 C49_1 0.6(9) . . . . ?
C45_1 N9_1 C49_1 C48_1 -0.1(9) . . . . ?
Ru2_1 N9_1 C49_1 C48_1 175.6(5) . . . . ?
C47_1 C48_1 C49_1 N9_1 0.0(10) . . . . ?
C51_1 N10_1 C50_1 O11_1 175.4(5) . . . . ?
C51_1 N10_1 C50_1 C54_1 -0.7(9) . . . . ?
C46_1 O11_1 C50_1 N10_1 32.7(9) . . . . ?
C46_1 O11_1 C50_1 C54_1 -150.7(6) . . . . ?
C50_1 N10_1 C51_1 C52_1 0.9(9) . . . . ?
C50_1 N10_1 C51_1 C55_1 179.8(5) . . . . ?
N10_1 C51_1 C52_1 C53_1 -0.4(10) . . . . ?
C55_1 C51_1 C52_1 C53_1 -179.3(6) . . . . ?
C51_1 C52_1 C53_1 C54_1 -0.3(11) . . . . ?
C52_1 C53_1 C54_1 C50_1 0.5(11) . . . . ?
N10_1 C50_1 C54_1 C53_1 0.0(11) . . . . ?
O11_1 C50_1 C54_1 C53_1 -176.3(6) . . . . ?
C56_1 N11_1 C55_1 C59_1 1.6(10) . . . . ?
C56_1 N11_1 C55_1 C51_1 -179.1(6) . . . . ?
N10_1 C51_1 C55_1 N11_1 146.8(6) . . . . ?
C52_1 C51_1 C55_1 N11_1 -34.3(9) . . . . ?
N10_1 C51_1 C55_1 C59_1 -33.9(9) . . . . ?
C52_1 C51_1 C55_1 C59_1 145.0(7) . . . . ?
C55_1 N11_1 C56_1 C57_1 0.2(10) . . . . ?
C55_1 N11_1 C56_1 O12_1 -178.3(6) . . . . ?
C60_1 O12_1 C56_1 N11_1 -25.2(9) . . . . ?
C60_1 O12_1 C56_1 C57_1 156.1(6) . . . . ?
N11_1 C56_1 C57_1 C58_1 -1.4(11) . . . . ?
O12_1 C56_1 C57_1 C58_1 177.1(6) . . . . ?
C56_1 C57_1 C58_1 C59_1 0.9(11) . . . . ?
N11_1 C55_1 C59_1 C58_1 -2.1(11) . . . . ?
C51_1 C55_1 C59_1 C58_1 178.7(7) . . . . ?
C57_1 C58_1 C59_1 C55_1 0.8(11) . . . . ?
C56_1 O12_1 C60_1 C64_1 142.2(6) . . . . ?
C56_1 O12_1 C60_1 C61_1 -42.5(9) . . . . ?
C62_1 N12_1 C61_1 C60_1 -2.9(9) . . . . ?
Ru1_1 N12_1 C61_1 C60_1 177.8(4) 3_566 . . . ?
O12_1 C60_1 C61_1 N12_1 -174.1(6) . . . . ?
C64_1 C60_1 C61_1 N12_1 1.1(9) . . . . ?
C61_1 N12_1 C62_1 C63_1 3.0(10) . . . . ?
Ru1_1 N12_1 C62_1 C63_1 -177.6(6) 3_566 . . . ?
N12_1 C62_1 C63_1 C64_1 -1.2(11) . . . . ?
O12_1 C60_1 C64_1 C63_1 176.1(6) . . . . ?
C61_1 C60_1 C64_1 C63_1 0.7(10) . . . . ?
C62_1 C63_1 C64_1 C60_1 -0.6(11) . . . . ?
C2_2 N1_2 C1_2 C5_2 -1.6(9) . . . . ?
Ru1_2 N1_2 C1_2 C5_2 -179.8(4) . . . . ?
C2_2 N1_2 C1_2 C6_2 -179.8(5) . . . . ?
Ru1_2 N1_2 C1_2 C6_2 2.0(6) . . . . ?
C1_2 N1_2 C2_2 C3_2 0.4(9) . . . . ?
Ru1_2 N1_2 C2_2 C3_2 178.5(5) . . . . ?
C1_2 N1_2 C2_2 C11_2 -179.8(5) . . . . ?
Ru1_2 N1_2 C2_2 C11_2 -1.6(7) . . . . ?
N1_2 C2_2 C3_2 C4_2 1.0(9) . . . . ?
C11_2 C2_2 C3_2 C4_2 -178.8(6) . . . . ?
C2_2 C3_2 C4_2 C5_2 -1.2(10) . . . . ?
N1_2 C1_2 C5_2 C4_2 1.3(9) . . . . ?
C6_2 C1_2 C5_2 C4_2 179.3(6) . . . . ?
C3_2 C4_2 C5_2 C1_2 0.1(10) . . . . ?
C7_2 N2_2 C6_2 C10_2 -2.2(9) . . . . ?
Ru1_2 N2_2 C6_2 C10_2 177.6(5) . . . . ?
C7_2 N2_2 C6_2 C1_2 -179.5(5) . . . . ?
Ru1_2 N2_2 C6_2 C1_2 0.3(6) . . . . ?
N1_2 C1_2 C6_2 N2_2 -1.4(7) . . . . ?
C5_2 C1_2 C6_2 N2_2 -179.5(6) . . . . ?
N1_2 C1_2 C6_2 C10_2 -178.5(6) . . . . ?
C5_2 C1_2 C6_2 C10_2 3.4(10) . . . . ?
C6_2 N2_2 C7_2 C8_2 -0.5(9) . . . . ?
Ru1_2 N2_2 C7_2 C8_2 179.6(5) . . . . ?
C6_2 N2_2 C7_2 C12_2 -179.6(5) . . . . ?
Ru1_2 N2_2 C7_2 C12_2 0.6(7) . . . . ?
N2_2 C7_2 C8_2 C9_2 2.3(10) . . . . ?
C12_2 C7_2 C8_2 C9_2 -178.8(6) . . . . ?
C7_2 C8_2 C9_2 C10_2 -1.4(11) . . . . ?
N2_2 C6_2 C10_2 C9_2 3.0(9) . . . . ?
C1_2 C6_2 C10_2 C9_2 179.9(6) . . . . ?
C8_2 C9_2 C10_2 C6_2 -1.2(10) . . . . ?
Ru1_2 O1_2 C11_2 O2_2 178.7(5) . . . . ?
Ru1_2 O1_2 C11_2 C2_2 1.0(7) . . . . ?
N1_2 C2_2 C11_2 O1_2 0.2(8) . . . . ?
C3_2 C2_2 C11_2 O1_2 -180.0(6) . . . . ?
N1_2 C2_2 C11_2 O2_2 -177.6(6) . . . . ?
C3_2 C2_2 C11_2 O2_2 2.2(10) . . . . ?
Ru1_2 O3_2 C12_2 O4_2 -179.9(6) . . . . ?
Ru1_2 O3_2 C12_2 C7_2 2.7(7) . . . . ?
N2_2 C7_2 C12_2 O3_2 -2.3(8) . . . . ?
C8_2 C7_2 C12_2 O3_2 178.8(7) . . . . ?
N2_2 C7_2 C12_2 O4_2 180.0(6) . . . . ?
C8_2 C7_2 C12_2 O4_2 1.1(10) . . . . ?
C17_2 N3_2 C13_2 C14_2 2.4(10) . . . . ?
Ru1_2 N3_2 C13_2 C14_2 -175.4(5) . . . . ?
C18_2 O5_2 C14_2 C15_2 138.5(6) . . . . ?
C18_2 O5_2 C14_2 C13_2 -45.6(8) . . . . ?
N3_2 C13_2 C14_2 C15_2 -3.0(10) . . . . ?
N3_2 C13_2 C14_2 O5_2 -178.8(6) . . . . ?
O5_2 C14_2 C15_2 C16_2 176.0(7) . . . . ?
C13_2 C14_2 C15_2 C16_2 0.2(11) . . . . ?
C14_2 C15_2 C16_2 C17_2 3.0(13) . . . . ?
C13_2 N3_2 C17_2 C16_2 1.0(11) . . . . ?
Ru1_2 N3_2 C17_2 C16_2 179.0(7) . . . . ?
C15_2 C16_2 C17_2 N3_2 -3.8(13) . . . . ?
C19_2 N4_2 C18_2 O5_2 -179.2(5) . . . . ?
C19_2 N4_2 C18_2 C22_2 -3.1(9) . . . . ?
C14_2 O5_2 C18_2 N4_2 -32.1(8) . . . . ?
C14_2 O5_2 C18_2 C22_2 151.4(6) . . . . ?
C18_2 N4_2 C19_2 C20_2 1.1(9) . . . . ?
C18_2 N4_2 C19_2 C23_2 177.5(5) . . . . ?
N4_2 C19_2 C20_2 C21_2 -0.1(11) . . . . ?
C23_2 C19_2 C20_2 C21_2 -176.3(7) . . . . ?
C19_2 C20_2 C21_2 C22_2 0.9(11) . . . . ?
C20_2 C21_2 C22_2 C18_2 -2.5(11) . . . . ?
N4_2 C18_2 C22_2 C21_2 3.8(10) . . . . ?
O5_2 C18_2 C22_2 C21_2 179.9(6) . . . . ?
C24_2 N5_2 C23_2 C27_2 -0.4(10) . . . . ?
C24_2 N5_2 C23_2 C19_2 177.5(6) . . . . ?
N4_2 C19_2 C23_2 N5_2 169.7(5) . . . . ?
C20_2 C19_2 C23_2 N5_2 -13.9(9) . . . . ?
N4_2 C19_2 C23_2 C27_2 -12.3(9) . . . . ?
C20_2 C19_2 C23_2 C27_2 164.0(7) . . . . ?
C23_2 N5_2 C24_2 O6_2 -179.7(6) . . . . ?
C23_2 N5_2 C24_2 C25_2 -0.4(10) . . . . ?
C28_2 O6_2 C24_2 N5_2 -24.2(10) . . . . ?
C28_2 O6_2 C24_2 C25_2 156.5(7) . . . . ?
N5_2 C24_2 C25_2 C26_2 0.5(11) . . . . ?
O6_2 C24_2 C25_2 C26_2 179.8(6) . . . . ?
C24_2 C25_2 C26_2 C27_2 0.1(11) . . . . ?
N5_2 C23_2 C27_2 C26_2 1.0(10) . . . . ?
C19_2 C23_2 C27_2 C26_2 -176.8(6) . . . . ?
C25_2 C26_2 C27_2 C23_2 -0.8(11) . . . . ?
C24_2 O6_2 C28_2 C32_2 83.1(12) . . . . ?
C24_2 O6_2 C28_2 C29_2 -100.2(9) . . . . ?
C30_2 N6_2 C29_2 C28_2 -0.4(12) . . . . ?
Ru2_2 N6_2 C29_2 C28_2 176.6(5) . . . . ?
C32_2 C28_2 C29_2 N6_2 0.7(13) . . . . ?
O6_2 C28_2 C29_2 N6_2 -176.0(6) . . . . ?
C29_2 N6_2 C30_2 C31_2 0(2) . . . . ?
Ru2_2 N6_2 C30_2 C31_2 -177.6(13) . . . . ?
N6_2 C30_2 C31_2 C32_2 1(3) . . . . ?
O6_2 C28_2 C32_2 C31_2 176.3(13) . . . . ?
C29_2 C28_2 C32_2 C31_2 -0.2(19) . . . . ?
C30_2 C31_2 C32_2 C28_2 -1(3) . . . . ?
C34_2 N7_2 C33_2 C37_2 1.2(9) . . . . ?
Ru2_2 N7_2 C33_2 C37_2 -177.6(5) . . . . ?
C34_2 N7_2 C33_2 C38_2 -179.7(5) . . . . ?
Ru2_2 N7_2 C33_2 C38_2 1.5(7) . . . . ?
C33_2 N7_2 C34_2 C35_2 -0.3(9) . . . . ?
Ru2_2 N7_2 C34_2 C35_2 178.5(5) . . . . ?
C33_2 N7_2 C34_2 C43_2 179.4(5) . . . . ?
Ru2_2 N7_2 C34_2 C43_2 -1.8(7) . . . . ?
N7_2 C34_2 C35_2 C36_2 -0.4(10) . . . . ?
C43_2 C34_2 C35_2 C36_2 -180.0(6) . . . . ?
C34_2 C35_2 C36_2 C37_2 0.0(11) . . . . ?
C35_2 C36_2 C37_2 C33_2 0.9(11) . . . . ?
N7_2 C33_2 C37_2 C36_2 -1.5(10) . . . . ?
C38_2 C33_2 C37_2 C36_2 179.6(7) . . . . ?
C39_2 N8_2 C38_2 C42_2 0.7(9) . . . . ?
Ru2_2 N8_2 C38_2 C42_2 -175.9(5) . . . . ?
C39_2 N8_2 C38_2 C33_2 175.5(6) . . . . ?
Ru2_2 N8_2 C38_2 C33_2 -1.1(7) . . . . ?
N7_2 C33_2 C38_2 N8_2 -0.3(8) . . . . ?
C37_2 C33_2 C38_2 N8_2 178.7(7) . . . . ?
N7_2 C33_2 C38_2 C42_2 174.1(6) . . . . ?
C37_2 C33_2 C38_2 C42_2 -7.0(12) . . . . ?
C38_2 N8_2 C39_2 C40_2 -1.5(9) . . . . ?
Ru2_2 N8_2 C39_2 C40_2 175.0(5) . . . . ?
C38_2 N8_2 C39_2 C44_2 -179.9(5) . . . . ?
Ru2_2 N8_2 C39_2 C44_2 -3.4(7) . . . . ?
N8_2 C39_2 C40_2 C41_2 1.3(10) . . . . ?
C44_2 C39_2 C40_2 C41_2 179.4(7) . . . . ?
C39_2 C40_2 C41_2 C42_2 -0.3(11) . . . . ?
C40_2 C41_2 C42_2 C38_2 -0.5(12) . . . . ?
N8_2 C38_2 C42_2 C41_2 0.3(10) . . . . ?
C33_2 C38_2 C42_2 C41_2 -173.7(7) . . . . ?
Ru2_2 O7_2 C43_2 O8_2 -178.3(5) . . . . ?
Ru2_2 O7_2 C43_2 C34_2 -0.3(6) . . . . ?
N7_2 C34_2 C43_2 O8_2 179.6(6) . . . . ?
C35_2 C34_2 C43_2 O8_2 -0.8(10) . . . . ?
N7_2 C34_2 C43_2 O7_2 1.4(8) . . . . ?
C35_2 C34_2 C43_2 O7_2 -179.0(6) . . . . ?
Ru2_2 O9_2 C44_2 O10_2 -179.1(5) . . . . ?
Ru2_2 O9_2 C44_2 C39_2 2.7(7) . . . . ?
N8_2 C39_2 C44_2 O9_2 0.1(8) . . . . ?
C40_2 C39_2 C44_2 O9_2 -178.2(7) . . . . ?
N8_2 C39_2 C44_2 O10_2 -178.2(6) . . . . ?
C40_2 C39_2 C44_2 O10_2 3.6(10) . . . . ?
C49_2 N9_2 C45_2 C46_2 -0.2(10) . . . . ?
Ru2_2 N9_2 C45_2 C46_2 176.6(5) . . . . ?
C50_2 O11_2 C46_2 C45_2 -39.4(11) . . . . ?
C50_2 O11_2 C46_2 C47_2 147.9(7) . . . . ?
N9_2 C45_2 C46_2 O11_2 -171.8(6) . . . . ?
N9_2 C45_2 C46_2 C47_2 0.7(10) . . . . ?
O11_2 C46_2 C47_2 C48_2 172.4(6) . . . . ?
C45_2 C46_2 C47_2 C48_2 -0.6(10) . . . . ?
C46_2 C47_2 C48_2 C49_2 0.0(10) . . . . ?
C45_2 N9_2 C49_2 C48_2 -0.3(9) . . . . ?
Ru2_2 N9_2 C49_2 C48_2 -176.9(5) . . . . ?
C47_2 C48_2 C49_2 N9_2 0.4(10) . . . . ?
C51_2 N10_2 C50_2 O11_2 -176.5(6) . . . . ?
C51_2 N10_2 C50_2 C54_2 0.6(11) . . . . ?
C46_2 O11_2 C50_2 N10_2 -28.2(11) . . . . ?
C46_2 O11_2 C50_2 C54_2 154.4(8) . . . . ?
C50_2 N10_2 C51_2 C52_2 0.3(11) . . . . ?
C50_2 N10_2 C51_2 C55_2 179.3(6) . . . . ?
N10_2 C51_2 C52_2 C53_2 -1.1(12) . . . . ?
C55_2 C51_2 C52_2 C53_2 180.0(7) . . . . ?
C51_2 C52_2 C53_2 C54_2 1.1(13) . . . . ?
C52_2 C53_2 C54_2 C50_2 -0.3(13) . . . . ?
N10_2 C50_2 C54_2 C53_2 -0.5(13) . . . . ?
O11_2 C50_2 C54_2 C53_2 176.6(8) . . . . ?
C56_2 N11_2 C55_2 C59_2 -0.1(11) . . . . ?
C56_2 N11_2 C55_2 C51_2 179.4(7) . . . . ?
N10_2 C51_2 C55_2 N11_2 -146.3(7) . . . . ?
C52_2 C51_2 C55_2 N11_2 32.6(11) . . . . ?
N10_2 C51_2 C55_2 C59_2 33.1(11) . . . . ?
C52_2 C51_2 C55_2 C59_2 -147.9(8) . . . . ?
C55_2 N11_2 C56_2 C57_2 0.2(11) . . . . ?
C55_2 N11_2 C56_2 O12_2 178.5(6) . . . . ?
C60_2 O12_2 C56_2 N11_2 21.8(9) . . . . ?
C60_2 O12_2 C56_2 C57_2 -159.7(6) . . . . ?
N11_2 C56_2 C57_2 C58_2 1.3(12) . . . . ?
O12_2 C56_2 C57_2 C58_2 -177.1(7) . . . . ?
C56_2 C57_2 C58_2 C59_2 -2.9(13) . . . . ?
C57_2 C58_2 C59_2 C55_2 3.1(14) . . . . ?
N11_2 C55_2 C59_2 C58_2 -1.6(13) . . . . ?
C51_2 C55_2 C59_2 C58_2 179.0(8) . . . . ?
C56_2 O12_2 C60_2 C64_2 -139.3(7) . . . . ?
C56_2 O12_2 C60_2 C61_2 45.8(9) . . . . ?
C62_2 N12_2 C61_2 C60_2 2.3(9) . . . . ?
Ru1_2 N12_2 C61_2 C60_2 -179.4(5) 3_676 . . . ?
C64_2 C60_2 C61_2 N12_2 -0.7(10) . . . . ?
O12_2 C60_2 C61_2 N12_2 174.0(6) . . . . ?
C61_2 N12_2 C62_2 C63_2 -2.7(12) . . . . ?
Ru1_2 N12_2 C62_2 C63_2 178.9(7) 3_676 . . . ?
N12_2 C62_2 C63_2 C64_2 1.4(14) . . . . ?
C61_2 C60_2 C64_2 C63_2 -0.6(11) . . . . ?
O12_2 C60_2 C64_2 C63_2 -175.6(7) . . . . ?
C62_2 C63_2 C64_2 C60_2 0.2(13) . . . . ?
O1_101 C1_101 C2_101 F3_101 -174.1(6) . . . . ?
O1_101 C1_101 C2_101 F1_101 -54.0(9) . . . . ?
O1_101 C1_101 C2_101 F2_101 65.9(9) . . . . ?
O1_102 C1_102 C2_102 F1_102 50.0(18) . . . . ?
O1_102 C1_102 C2_102 F2_102 172.3(15) . . . . ?
O1_102 C1_102 C2_102 F3_102 -72.0(16) . . . . ?
O1_103 C1_103 C2_103 F3_103 54.8(10) . . . . ?
O1_103 C1_103 C2_103 F2_103 -66.7(9) . . . . ?
O1_103 C1_103 C2_103 F1_103 174.2(7) . . . . ?
O1_104 C1_104 C2_104 F3_104 62.9(19) . . . . ?
O1_104 C1_104 C2_104 F1_104 -62.0(19) . . . . ?
O1_104 C1_104 C2_104 F2_104 -178.0(15) . . . . ?
O1_105 C1_105 C2_105 F3_105 -174.0(13) . . . . ?
O1_105 C1_105 C2_105 F1_105 65.6(18) . . . . ?
O1_105 C1_105 C2_105 F2_105 -51.4(19) . . . . ?
O1_106 C1_106 C2_106 F3_106 66.0(18) . . . . ?
O1_106 C1_106 C2_106 F1_106 -175.7(14) . . . . ?
O1_106 C1_106 C2_106 F2_106 -55.0(17) . . . . ?
O1_107 C1_107 C2_107 F3_107 52.7(18) . . . . ?
O1_107 C1_107 C2_107 F1_107 -68.7(16) . . . . ?
O1_107 C1_107 C2_107 F2_107 176.2(13) . . . . ?
O1_108 C1_108 C2_108 F3_108 60(3) . . . . ?
O1_108 C1_108 C2_108 F1_108 -174(3) . . . . ?
O1_108 C1_108 C2_108 F2_108 -54(3) . . . . ?
 
_refine_diff_density_max    3.345
_refine_diff_density_min   -3.307
_refine_diff_density_rms    0.224

_shelx_res_file
;
TITL .\NC4-pH7-TFE_a.res in P2/c
    nc4-ph7-tfe_a_sq_tw.res
    created by SHELXL-2018/3 at 17:23:58 on 19-Oct-2022
REM Old TITL NC4-pH7-TFE in P2/c
REM SHELXT solution in P2/c: R1 0.363, Rweak 0.073, Alpha 0.136
REM <I/s>   4.819 for  668 systematic absences,  Orientation as input
REM Formula found by SHELXT:  C349 N72 O78 Ru8
CELL  0.61991  18.8820  32.1220  31.4820   90.000   92.142   90.000
ZERR    4.000   0.0046   0.0042   0.0041    0.000    0.009    0.000
LATT  1
SYMM -X, Y, 1/2-Z
SFAC C H N O RU F
DISP $C  0.00221  0.00124  8.74736!SOURCE KISSEL
DISP $H -0.00002  0.00000  0.66397!SOURCE KISSEL
DISP $N  0.00456  0.00252 14.27663!SOURCE KISSEL
DISP $O  0.00811  0.00460 22.85672!SOURCE KISSEL
DISP $RU -1.8914  0.6555 2481.22031!SOURCE KISSEL
DISP $F  0.01313  0.00779 35.47833!SOURCE KISSEL
UNIT 576 384 96 128 16 96
L.S. 5 0 716
ACTA
LIST 4
REM CGLS 10 0 716
REM LIST 6
BOND $H
CONF
TEMP -173.15
SIZE 0.2 0.2 0.2
REM block
FMAP 2
PLAN 20
REM constraints and restraints
RIGU_NC4 C44 O9 O10 C39
ISOR_NC4 C44
RIGU_2 C34 C43 N7 C35
ISOR_2 C34
RIGU_1 C12 O3 O4 C7
ISOR_1 C12
SAME_TFE F1 > F3 O1 C1 C2
RIGU_TFE F1 > F3 O1 C1 C2
REM end constraints and restraints
SHEL 99 0.7
ABIN
WGHT    0.191100   95.289398
BASF   0.39256
FVAR       3.87689
RESI 1 NC4
RU1   5    0.049128    0.270256    0.648859    11.00000    0.03291    0.02168 =
         0.04643   -0.00475   -0.00160   -0.00026
RU2   5    0.310850    0.447522    0.487540    11.00000    0.02502    0.02076 =
         0.04261   -0.00104    0.00096   -0.00174
O1    4   -0.041330    0.254297    0.687320    11.00000    0.04662    0.03291 =
         0.04863   -0.00545    0.00172   -0.00922
O2    4   -0.158743    0.262483    0.686983    11.00000    0.04476    0.07412 =
         0.06471   -0.01671    0.01008   -0.01765
O3    4    0.157947    0.253369    0.667823    11.00000    0.03819    0.04299 =
         0.07329   -0.01763   -0.00956    0.00882
O4    4    0.267493    0.256981    0.642541    11.00000    0.04076    0.06440 =
         0.10976   -0.02055    0.00356    0.01497
O5    4    0.026739    0.160222    0.518286    11.00000    0.04891    0.03254 =
         0.05447   -0.01021    0.00840   -0.01203
O6    4    0.390746    0.287513    0.471635    11.00000    0.05671    0.01994 =
         0.11978   -0.00436    0.04213   -0.00411
O7    4    0.403869    0.464570    0.451816    11.00000    0.03246    0.02796 =
         0.05137   -0.00513    0.00651   -0.00338
O8    4    0.522693    0.466109    0.461040    11.00000    0.03456    0.02835 =
         0.06662   -0.00505    0.01508   -0.00551
O9    4    0.203923    0.456916    0.462356    11.00000    0.03151    0.03443 =
         0.05100    0.00383   -0.00667   -0.00569
O10   4    0.091419    0.451950    0.482682    11.00000    0.03452    0.04170 =
         0.06955    0.01094   -0.01101   -0.00291
O11   4    0.309175    0.609860    0.455736    11.00000    0.04243    0.02303 =
         0.04996    0.00551   -0.01318   -0.01024
O12   4   -0.053267    0.563007    0.317915    11.00000    0.03486    0.02685 =
         0.05015   -0.00207   -0.01042   -0.00106
N1    3   -0.029134    0.293392    0.615487    11.00000    0.03496    0.01958 =
         0.04475   -0.00735   -0.00373   -0.00146
N2    3    0.101920    0.292174    0.602781    11.00000    0.04204    0.01738 =
         0.05526   -0.00735    0.00250   -0.00702
N3    3    0.041476    0.211462    0.621066    11.00000    0.04457    0.01703 =
         0.04964   -0.00473   -0.00337   -0.00102
N4    3    0.133447    0.193905    0.508224    11.00000    0.04750    0.01876 =
         0.06117   -0.00751    0.01140    0.00114
N5    3    0.285535    0.252590    0.479650    11.00000    0.05160    0.02011 =
         0.08400   -0.00501    0.02870    0.00031
N6    3    0.313374    0.389799    0.457589    11.00000    0.04336    0.02475 =
         0.04882   -0.00496    0.00908   -0.01187
N7    3    0.387626    0.433374    0.527179    11.00000    0.02414    0.02214 =
         0.04772   -0.00061   -0.00260    0.00580
N8    3    0.255379    0.428979    0.533820    11.00000    0.01782    0.01978 =
         0.04942   -0.00190    0.00017   -0.00009
N9    3    0.308500    0.508871    0.508114    11.00000    0.01938    0.01784 =
         0.04779   -0.00374   -0.00174    0.00274
N10   3    0.214983    0.583845    0.414429    11.00000    0.02834    0.01901 =
         0.04972   -0.00163   -0.00574   -0.00024
N11   3    0.061373    0.571935    0.347047    11.00000    0.03396    0.02571 =
         0.04117   -0.00214   -0.00486    0.00028
N12   3   -0.060443    0.676165    0.314253    11.00000    0.03186    0.02242 =
         0.04440   -0.00494   -0.00280   -0.00105
C1    1   -0.013275    0.312105    0.578581    11.00000    0.04795    0.02038 =
         0.04521   -0.00787   -0.00177   -0.00127
C2    1   -0.096548    0.290519    0.629015    11.00000    0.03605    0.03115 =
         0.05042   -0.00884   -0.00668    0.00247
C3    1   -0.151717    0.307519    0.605288    11.00000    0.03489    0.03575 =
         0.06373   -0.01839   -0.00936    0.00475
AFIX  43
H3    2   -0.198928    0.306112    0.614615    11.00000   -1.20000
AFIX   0
C4    1   -0.136443    0.326897    0.567126    11.00000    0.04739    0.03346 =
         0.06870   -0.01725   -0.02054    0.00821
AFIX  43
H4    2   -0.174067    0.338342    0.549982    11.00000   -1.20000
AFIX   0
C5    1   -0.068238    0.329841    0.553706    11.00000    0.06315    0.01986 =
         0.04984   -0.00504   -0.01290    0.00226
AFIX  43
H5    2   -0.058565    0.343718    0.527914    11.00000   -1.20000
AFIX   0
C6    1    0.064068    0.310764    0.570616    11.00000    0.05429    0.02540 =
         0.04767   -0.00804    0.00721   -0.00543
C7    1    0.172672    0.286613    0.601233    11.00000    0.03941    0.03057 =
         0.08007   -0.02122    0.00957    0.00281
C8    1    0.207421    0.300641    0.566288    11.00000    0.05362    0.03242 =
         0.09028   -0.01899    0.03065   -0.00935
AFIX  43
H8    2    0.257329    0.297359    0.565257    11.00000   -1.20000
AFIX   0
C9    1    0.170557    0.319449    0.532674    11.00000    0.07289    0.02756 =
         0.08239   -0.01368    0.03681   -0.01003
AFIX  43
H9    2    0.194788    0.328637    0.508483    11.00000   -1.20000
AFIX   0
C10   1    0.097009    0.324811    0.534686    11.00000    0.07366    0.02660 =
         0.05622   -0.00653    0.01093   -0.00119
AFIX  43
H10   2    0.070520    0.337706    0.512060    11.00000   -1.20000
AFIX   0
C11   1   -0.100937    0.268191    0.670434    11.00000    0.03884    0.03532 =
         0.05392   -0.01427    0.00187   -0.00801
C12   1    0.198230    0.264794    0.641033    11.00000    0.05933    0.02908 =
         0.08667   -0.01582   -0.00769   -0.01087
C13   1    0.035713    0.205600    0.578966    11.00000    0.03696    0.01451 =
         0.05459   -0.00598    0.00110   -0.00204
AFIX  43
H13   2    0.031394    0.229040    0.560651    11.00000   -1.20000
AFIX   0
C14   1    0.035939    0.165869    0.561612    11.00000    0.03105    0.02208 =
         0.05592   -0.00986    0.00478   -0.00519
C15   1    0.040785    0.131379    0.588058    11.00000    0.04807    0.02522 =
         0.06703   -0.00624   -0.00007   -0.00212
AFIX  43
H15   2    0.041682    0.103952    0.576801    11.00000   -1.20000
AFIX   0
C16   1    0.044219    0.138306    0.630876    11.00000    0.09976    0.02246 =
         0.06553   -0.00128   -0.01094   -0.00264
AFIX  43
H16   2    0.046157    0.115247    0.649779    11.00000   -1.20000
AFIX   0
C17   1    0.044920    0.177853    0.647073    11.00000    0.07639    0.02146 =
         0.05937    0.00277   -0.00153   -0.00846
AFIX  43
H17   2    0.047866    0.181797    0.676994    11.00000   -1.20000
AFIX   0
C18   1    0.068526    0.183573    0.492426    11.00000    0.04295    0.02294 =
         0.06061   -0.00777    0.01230   -0.00008
C19   1    0.175150    0.215974    0.482991    11.00000    0.03873    0.01671 =
         0.07084   -0.00123    0.01242    0.00377
C20   1    0.153830    0.227382    0.441748    11.00000    0.05075    0.03556 =
         0.07160    0.01024    0.01645    0.00135
AFIX  43
H20   2    0.184291    0.242672    0.424159    11.00000   -1.20000
AFIX   0
C21   1    0.085331    0.215370    0.427110    11.00000    0.06117    0.04440 =
         0.06032    0.01108    0.00744    0.00861
AFIX  43
H21   2    0.068755    0.223328    0.399426    11.00000   -1.20000
AFIX   0
C22   1    0.043154    0.192820    0.451772    11.00000    0.04637    0.03424 =
         0.06807   -0.00493    0.00503    0.00990
AFIX  43
H22   2   -0.002228    0.183620    0.441664    11.00000   -1.20000
AFIX   0
C23   1    0.247341    0.223986    0.500360    11.00000    0.04476    0.01349 =
         0.07506   -0.00437    0.01807    0.00002
C24   1    0.275462    0.203765    0.536193    11.00000    0.04510    0.03216 =
         0.07642   -0.00224    0.00754   -0.00517
AFIX  43
H24   2    0.246989    0.185162    0.551651    11.00000   -1.20000
AFIX   0
C25   1    0.345368    0.210929    0.549229    11.00000    0.04994    0.03755 =
         0.08687   -0.00398    0.00599   -0.00529
AFIX  43
H25   2    0.365726    0.196194    0.572830    11.00000   -1.20000
AFIX   0
C26   1    0.385282    0.239545    0.527797    11.00000    0.04337    0.03309 =
         0.09258   -0.01202    0.01505   -0.00731
AFIX  43
H26   2    0.433085    0.245549    0.536092    11.00000   -1.20000
AFIX   0
C27   1    0.350943    0.259141    0.493112    11.00000    0.04916    0.01740 =
         0.10372   -0.01724    0.03447   -0.00485
C28   1    0.352474    0.319655    0.451827    11.00000    0.06037    0.01884 =
         0.08296   -0.01173    0.03428   -0.00933
C29   1    0.347122    0.356221    0.474283    11.00000    0.03117    0.02485 =
         0.06772   -0.00633    0.01267   -0.00350
AFIX  43
H29   2    0.367704    0.357855    0.502233    11.00000   -1.20000
AFIX   0
C30   1    0.283277    0.386739    0.418375    11.00000    0.11552    0.02849 =
         0.05325   -0.00602   -0.00076   -0.02089
AFIX  43
H30   2    0.259362    0.410301    0.406562    11.00000   -1.20000
AFIX   0
C31   1    0.285700    0.350940    0.394702    11.00000    0.22019    0.03949 =
         0.05264   -0.01291    0.01084   -0.03868
AFIX  43
H31   2    0.262909    0.350136    0.367297    11.00000   -1.20000
AFIX   0
C32   1    0.319964    0.316888    0.409782    11.00000    0.13054    0.03906 =
         0.06876   -0.01562    0.03556   -0.02352
AFIX  43
H32   2    0.322562    0.292139    0.393395    11.00000   -1.20000
AFIX   0
C33   1    0.370368    0.417924    0.565302    11.00000    0.02542    0.02250 =
         0.05169   -0.00095   -0.00171    0.00195
C34   1    0.455223    0.440098    0.517558    11.00000    0.02581    0.02076 =
         0.05570   -0.00199    0.00021   -0.00124
C35   1    0.510472    0.430432    0.546744    11.00000    0.02329    0.03845 =
         0.07044   -0.00993   -0.00213    0.00501
AFIX  43
H35   2    0.558429    0.435378    0.540140    11.00000   -1.20000
AFIX   0
C36   1    0.493495    0.413482    0.585481    11.00000    0.02568    0.04664 =
         0.06309   -0.00071   -0.00826    0.00719
AFIX  43
H36   2    0.530278    0.406238    0.605539    11.00000   -1.20000
AFIX   0
C37   1    0.423646    0.406978    0.595306    11.00000    0.03077    0.04077 =
         0.05156    0.00184   -0.00697    0.00804
AFIX  43
H37   2    0.412044    0.395313    0.621889    11.00000   -1.20000
AFIX   0
C38   1    0.292824    0.415886    0.569229    11.00000    0.03563    0.02707 =
         0.04213    0.00040    0.00119    0.00501
C39   1    0.184726    0.432234    0.531843    11.00000    0.02018    0.02630 =
         0.04826    0.00124   -0.00070    0.00188
C40   1    0.145810    0.421978    0.566652    11.00000    0.02766    0.03193 =
         0.05451   -0.00165    0.00309    0.00095
AFIX  43
H40   2    0.095620    0.424316    0.565582    11.00000   -1.20000
AFIX   0
C41   1    0.182255    0.408025    0.603614    11.00000    0.03217    0.05405 =
         0.04383    0.00431    0.00201   -0.00209
AFIX  43
H41   2    0.156420    0.401042    0.627936    11.00000   -1.20000
AFIX   0
C42   1    0.255425    0.404290    0.605126    11.00000    0.03536    0.03915 =
         0.04786    0.00394    0.00092    0.00120
AFIX  43
H42   2    0.279809    0.394094    0.629937    11.00000   -1.20000
AFIX   0
C43   1    0.462468    0.458636    0.473656    11.00000    0.03327    0.02710 =
         0.04820   -0.00541    0.01146    0.00450
C44   1    0.159562    0.448373    0.488723    11.00000    0.05355    0.01564 =
         0.04860    0.00347   -0.00756   -0.00521
C45   1    0.304213    0.537273    0.477198    11.00000    0.02220    0.02496 =
         0.04673   -0.00022   -0.00179    0.00168
AFIX  43
H45   2    0.299809    0.528576    0.448379    11.00000   -1.20000
AFIX   0
C46   1    0.306155    0.579783    0.486915    11.00000    0.02344    0.02456 =
         0.04774    0.00347   -0.00096   -0.00568
C47   1    0.313713    0.592496    0.528948    11.00000    0.02673    0.01882 =
         0.05572   -0.00475    0.00056   -0.00002
AFIX  43
H47   2    0.315969    0.621204    0.536122    11.00000   -1.20000
AFIX   0
C48   1    0.317855    0.562234    0.560023    11.00000    0.03360    0.02729 =
         0.04419   -0.00123   -0.00158    0.00139
AFIX  43
H48   2    0.322561    0.569963    0.589119    11.00000   -1.20000
AFIX   0
C49   1    0.315147    0.520553    0.548763    11.00000    0.02914    0.02777 =
         0.04422   -0.00244   -0.00023    0.00427
AFIX  43
H49   2    0.318073    0.499907    0.570364    11.00000   -1.20000
AFIX   0
C50   1    0.275421    0.604946    0.416718    11.00000    0.03161    0.02620 =
         0.04684   -0.00100   -0.00438    0.00052
C51   1    0.180409    0.582088    0.375855    11.00000    0.03105    0.02733 =
         0.04297    0.00069   -0.00433    0.00354
C52   1    0.207008    0.600863    0.340005    11.00000    0.04094    0.03647 =
         0.04325    0.00052   -0.00412   -0.00849
AFIX  43
H52   2    0.182081    0.599076    0.313292    11.00000   -1.20000
AFIX   0
C53   1    0.271438    0.622506    0.344096    11.00000    0.04123    0.04485 =
         0.04674    0.00647   -0.00235   -0.01003
AFIX  43
H53   2    0.290787    0.635468    0.320010    11.00000   -1.20000
AFIX   0
C54   1    0.306300    0.624872    0.382912    11.00000    0.03643    0.03039 =
         0.05561    0.00276   -0.00273   -0.00478
AFIX  43
H54   2    0.349797    0.639530    0.386582    11.00000   -1.20000
AFIX   0
C55   1    0.113067    0.558122    0.374462    11.00000    0.03501    0.02642 =
         0.04245   -0.00583   -0.00537    0.00278
C56   1    0.001560    0.551213    0.346156    11.00000    0.03376    0.02618 =
         0.04059   -0.00512   -0.00504    0.00229
C57   1   -0.013477    0.516819    0.370605    11.00000    0.03644    0.03199 =
         0.05433    0.00075   -0.00307   -0.00589
AFIX  43
H57   2   -0.058602    0.503734    0.368668    11.00000   -1.20000
AFIX   0
C58   1    0.039496    0.502322    0.397827    11.00000    0.04315    0.03044 =
         0.05568    0.00795   -0.00984   -0.00512
AFIX  43
H58   2    0.032114    0.478542    0.415050    11.00000   -1.20000
AFIX   0
C59   1    0.105608    0.523602    0.399728    11.00000    0.03302    0.03515 =
         0.04956    0.00500   -0.00944   -0.00433
AFIX  43
H59   2    0.143554    0.514222    0.417949    11.00000   -1.20000
AFIX   0
C60   1   -0.059146    0.602580    0.302948    11.00000    0.02265    0.02584 =
         0.04587   -0.00395   -0.00416   -0.00051
C61   1   -0.048072    0.637586    0.329277    11.00000    0.02818    0.02326 =
         0.04224   -0.00138    0.00002   -0.00470
AFIX  43
H61   2   -0.031701    0.633898    0.357931    11.00000   -1.20000
AFIX   0
C62   1   -0.080564    0.681269    0.273321    11.00000    0.03471    0.03099 =
         0.04708    0.00016   -0.00514    0.00026
AFIX  43
H62   2   -0.087036    0.708693    0.262568    11.00000   -1.20000
AFIX   0
C63   1   -0.092173    0.647965    0.246311    11.00000    0.04641    0.03233 =
         0.04100   -0.00213   -0.00923   -0.00282
AFIX  43
H63   2   -0.107292    0.652557    0.217573    11.00000   -1.20000
AFIX   0
C64   1   -0.081680    0.607702    0.261282    11.00000    0.03631    0.02819 =
         0.04414   -0.00522   -0.00415   -0.00109
AFIX  43
H64   2   -0.089849    0.584359    0.243228    11.00000   -1.20000
AFIX   0
RESI 0
RESI 2 NC4
PART 0
RU1   5    0.452840    0.767502    0.646583    11.00000    0.02981    0.02138 =
         0.04275   -0.00398    0.00229   -0.00029
RU2   5    0.186500    0.951146    0.471308    11.00000    0.02684    0.01830 =
         0.04787    0.00313    0.00327   -0.00004
O1    4    0.544776    0.753119    0.688486    11.00000    0.03525    0.03152 =
         0.04633   -0.00129   -0.00018    0.00544
O2    4    0.663068    0.761402    0.691329    11.00000    0.03648    0.05379 =
         0.06529   -0.00760   -0.00873    0.00549
O3    4    0.343600    0.750622    0.661488    11.00000    0.03411    0.04494 =
         0.05729   -0.00905    0.01157   -0.01255
O4    4    0.232503    0.758612    0.634746    11.00000    0.03574    0.04885 =
         0.08953   -0.00423    0.00634   -0.00555
O5    4    0.473621    0.657514    0.517083    11.00000    0.04191    0.02909 =
         0.04613   -0.00590    0.00024    0.00807
O6    4    0.109946    0.790261    0.467326    11.00000    0.04268    0.02378 =
         0.12407    0.00656   -0.03212   -0.00136
O7    4    0.095945    0.968799    0.430528    11.00000    0.03184    0.02274 =
         0.05482    0.00407   -0.00383    0.00191
O8    4   -0.023395    0.970446    0.432603    11.00000    0.03095    0.02726 =
         0.07720    0.00545   -0.01513   -0.00376
O9    4    0.295150    0.957130    0.451309    11.00000    0.02861    0.03310 =
         0.07305    0.00268    0.01976   -0.00024
O10   4    0.406266    0.950876    0.476030    11.00000    0.03959    0.04454 =
         0.07291    0.01438    0.00430    0.00543
O11   4    0.189790    1.114373    0.439344    11.00000    0.05996    0.02484 =
         0.10061    0.01988    0.04151    0.01402
O12   4    0.554823    1.065459    0.321068    11.00000    0.04008    0.02383 =
         0.04938    0.00146    0.00723   -0.00162
N1    3    0.529949    0.790718    0.615618    11.00000    0.03186    0.02171 =
         0.04261   -0.00703    0.00227    0.00059
N2    3    0.398400    0.789903    0.598854    11.00000    0.03253    0.02015 =
         0.05053   -0.00419   -0.00038    0.00169
N3    3    0.462882    0.709196    0.619382    11.00000    0.03855    0.01815 =
         0.04477   -0.00200   -0.00341    0.00017
N4    3    0.367432    0.692103    0.506070    11.00000    0.03708    0.01621 =
         0.05141   -0.00203   -0.00312   -0.00202
N5    3    0.214760    0.753807    0.475585    11.00000    0.04375    0.02048 =
         0.07032   -0.00042   -0.01600   -0.00558
N6    3    0.179659    0.892012    0.444930    11.00000    0.04802    0.02366 =
         0.05061   -0.00053   -0.00304    0.00885
N7    3    0.108635    0.940340    0.507801    11.00000    0.02343    0.01977 =
         0.05435   -0.00287    0.00307    0.00067
N8    3    0.240299    0.933368    0.521171    11.00000    0.02825    0.02326 =
         0.04863    0.00141    0.00262   -0.00132
N9    3    0.191426    1.012451    0.490998    11.00000    0.02657    0.02353 =
         0.06100   -0.00089    0.00248   -0.00549
N10   3    0.283593    1.088426    0.402541    11.00000    0.03090    0.02736 =
         0.06796    0.00691    0.01424    0.00081
N11   3    0.439570    1.075705    0.343568    11.00000    0.03622    0.02785 =
         0.04793   -0.00016    0.00783   -0.00202
N12   3    0.560392    1.179158    0.317709    11.00000    0.03157    0.02452 =
         0.04299   -0.00442    0.00503    0.00264
C1    1    0.512645    0.809306    0.577869    11.00000    0.03486    0.02122 =
         0.04828   -0.00707    0.00475   -0.00237
C2    1    0.597095    0.787244    0.630771    11.00000    0.02771    0.03769 =
         0.04724   -0.01126    0.00000    0.00692
C3    1    0.651930    0.803206    0.607740    11.00000    0.03478    0.02913 =
         0.06487   -0.01097    0.00556    0.00029
AFIX  43
H3    2    0.699693    0.800512    0.617949    11.00000   -1.20000
AFIX   0
C4    1    0.635724    0.823531    0.568879    11.00000    0.03832    0.03305 =
         0.06230   -0.00754    0.01210   -0.00374
AFIX  43
H4    2    0.672605    0.835153    0.552933    11.00000   -1.20000
AFIX   0
C5    1    0.565557    0.826537    0.553913    11.00000    0.04287    0.02477 =
         0.05079   -0.00432    0.00729    0.00115
AFIX  43
H5    2    0.554078    0.840143    0.527761    11.00000   -1.20000
AFIX   0
C6    1    0.435099    0.809410    0.568139    11.00000    0.03646    0.02212 =
         0.04746   -0.00288   -0.00148    0.00236
C7    1    0.327351    0.786289    0.596051    11.00000    0.03525    0.02705 =
         0.05411   -0.00565   -0.00285   -0.00289
C8    1    0.288816    0.802814    0.561575    11.00000    0.03913    0.03210 =
         0.06929   -0.00769   -0.00926    0.00783
AFIX  43
H8    2    0.238547    0.801206    0.560044    11.00000   -1.20000
AFIX   0
C9    1    0.325312    0.821621    0.529606    11.00000    0.05017    0.03040 =
         0.06101   -0.00281   -0.01742    0.00443
AFIX  43
H9    2    0.299689    0.832483    0.505539    11.00000   -1.20000
AFIX   0
C10   1    0.400032    0.825075    0.531896    11.00000    0.04541    0.02574 =
         0.05197    0.00043   -0.00741   -0.00076
AFIX  43
H10   2    0.425211    0.837556    0.509642    11.00000   -1.20000
AFIX   0
C11   1    0.602050    0.765350    0.672911    11.00000    0.03246    0.02863 =
         0.05596   -0.01181    0.00463    0.00308
C12   1    0.299168    0.763674    0.634269    11.00000    0.03682    0.02291 =
         0.06108   -0.00713    0.01181    0.00220
C13   1    0.466648    0.702872    0.577674    11.00000    0.02933    0.02175 =
         0.04778   -0.00149    0.00360   -0.00162
AFIX  43
H13   2    0.468175    0.726217    0.559206    11.00000   -1.20000
AFIX   0
C14   1    0.468409    0.662885    0.560409    11.00000    0.03007    0.02121 =
         0.04637   -0.00558   -0.00015   -0.00050
C15   1    0.469610    0.628603    0.586356    11.00000    0.04729    0.02284 =
         0.05407   -0.00595    0.00540   -0.00155
AFIX  43
H15   2    0.470978    0.601245    0.574952    11.00000   -1.20000
AFIX   0
C16   1    0.468758    0.635286    0.629804    11.00000    0.07240    0.02497 =
         0.05194   -0.00039   -0.00046   -0.00053
AFIX  43
H16   2    0.471848    0.612397    0.648893    11.00000   -1.20000
AFIX   0
C17   1    0.463382    0.675463    0.645300    11.00000    0.05714    0.02845 =
         0.04559   -0.00037   -0.00529    0.00270
AFIX  43
H17   2    0.459935    0.679529    0.675041    11.00000   -1.20000
AFIX   0
C18   1    0.429547    0.682141    0.491344    11.00000    0.03852    0.02299 =
         0.04961   -0.00768   -0.00308   -0.00106
C19   1    0.324202    0.715631    0.480822    11.00000    0.04776    0.02534 =
         0.05194   -0.00337   -0.00902   -0.00689
C20   1    0.343424    0.728379    0.440614    11.00000    0.05983    0.03392 =
         0.05185    0.00518   -0.01050   -0.00286
AFIX  43
H20   2    0.312106    0.744902    0.423358    11.00000   -1.20000
AFIX   0
C21   1    0.408901    0.716644    0.426071    11.00000    0.06351    0.04350 =
         0.04587    0.00243   -0.00344   -0.01300
AFIX  43
H21   2    0.423029    0.725440    0.398850    11.00000   -1.20000
AFIX   0
C22   1    0.453808    0.691999    0.451381    11.00000    0.04795    0.03295 =
         0.05421   -0.00325   -0.00276   -0.00776
AFIX  43
H22   2    0.498229    0.682487    0.442005    11.00000   -1.20000
AFIX   0
C23   1    0.253160    0.724778    0.497729    11.00000    0.04318    0.02094 =
         0.05994   -0.00642   -0.01205   -0.00207
C24   1    0.150590    0.761343    0.488932    11.00000    0.04519    0.01571 =
         0.07839   -0.00390   -0.02342   -0.00380
C25   1    0.119435    0.741804    0.523502    11.00000    0.03857    0.03456 =
         0.08118   -0.01679   -0.01368    0.00432
AFIX  43
H25   2    0.072740    0.748318    0.531573    11.00000   -1.20000
AFIX   0
C26   1    0.160442    0.712670    0.545023    11.00000    0.04705    0.03348 =
         0.06438   -0.00542    0.00011    0.00239
AFIX  43
H26   2    0.142171    0.698395    0.568666    11.00000   -1.20000
AFIX   0
C27   1    0.228214    0.704170    0.532248    11.00000    0.04553    0.02783 =
         0.05703   -0.00314   -0.00863    0.00506
AFIX  43
H27   2    0.257037    0.684359    0.547161    11.00000   -1.20000
AFIX   0
C28   1    0.144298    0.820407    0.444563    11.00000    0.05309    0.02191 =
         0.08132   -0.00143   -0.02146    0.00204
C29   1    0.151246    0.859446    0.464423    11.00000    0.03223    0.02356 =
         0.06344   -0.00278   -0.00941   -0.00119
AFIX  43
H29   2    0.135293    0.862763    0.492486    11.00000   -1.20000
AFIX   0
C30   1    0.201996    0.886542    0.405816    11.00000    0.17722    0.03058 =
         0.05072   -0.00046    0.02473    0.01602
AFIX  43
H30   2    0.222087    0.909443    0.391449    11.00000   -1.20000
AFIX   0
C31   1    0.196854    0.848388    0.385334    11.00000    0.25730    0.03992 =
         0.06184   -0.00896    0.01010    0.01700
AFIX  43
H31   2    0.214002    0.845547    0.357495    11.00000   -1.20000
AFIX   0
C32   1    0.167012    0.814335    0.404959    11.00000    0.15467    0.03404 =
         0.07095   -0.01471   -0.02673    0.01653
AFIX  43
H32   2    0.162791    0.788080    0.391206    11.00000   -1.20000
AFIX   0
C33   1    0.125863    0.925554    0.547375    11.00000    0.02578    0.02974 =
         0.05491    0.00524    0.00340   -0.00857
C34   1    0.042189    0.946831    0.493276    11.00000    0.02822    0.01756 =
         0.06452   -0.00329   -0.00303   -0.00600
C35   1   -0.014046    0.938024    0.519495    11.00000    0.02543    0.02979 =
         0.07229   -0.00027    0.00165   -0.00147
AFIX  43
H35   2   -0.061740    0.942535    0.509925    11.00000   -1.20000
AFIX   0
C36   1    0.001711    0.922531    0.559837    11.00000    0.02373    0.04010 =
         0.07100   -0.00122    0.00956   -0.00971
AFIX  43
H36   2   -0.035852    0.916366    0.578077    11.00000   -1.20000
AFIX   0
C37   1    0.071059    0.915842    0.574134    11.00000    0.03107    0.03566 =
         0.06266    0.00701    0.00412   -0.00682
AFIX  43
H37   2    0.081093    0.904822    0.601709    11.00000   -1.20000
AFIX   0
C38   1    0.203233    0.921671    0.554972    11.00000    0.02821    0.02548 =
         0.05282   -0.00004    0.00427   -0.00113
C39   1    0.311473    0.934934    0.522025    11.00000    0.02714    0.01819 =
         0.05954    0.00086    0.00034   -0.00444
C40   1    0.348933    0.925077    0.559271    11.00000    0.02818    0.03560 =
         0.06214   -0.00041   -0.00473   -0.00140
AFIX  43
H40   2    0.399212    0.926612    0.560429    11.00000   -1.20000
AFIX   0
C41   1    0.313550    0.913076    0.594575    11.00000    0.03775    0.04422 =
         0.05597    0.00025   -0.00972    0.00232
AFIX  43
H41   2    0.339341    0.906180    0.620096    11.00000   -1.20000
AFIX   0
C42   1    0.239675    0.911018    0.592929    11.00000    0.04235    0.04343 =
         0.04862    0.00331    0.00119   -0.00028
AFIX  43
H42   2    0.214646    0.902557    0.617087    11.00000   -1.20000
AFIX   0
C43   1    0.037172    0.963821    0.448482    11.00000    0.03417    0.01982 =
         0.06559   -0.00039   -0.00223   -0.00585
C44   1    0.338269    0.948973    0.480221    11.00000    0.05746    0.01792 =
         0.06068    0.00636    0.01434   -0.00333
C45   1    0.195134    1.041476    0.460315    11.00000    0.03274    0.02277 =
         0.06208    0.00561    0.00999   -0.00013
AFIX  43
H45   2    0.197987    1.032990    0.431522    11.00000   -1.20000
AFIX   0
C46   1    0.194853    1.083541    0.470079    11.00000    0.03370    0.01700 =
         0.08433    0.00095    0.02079    0.00170
C47   1    0.191404    1.096450    0.512998    11.00000    0.02990    0.02438 =
         0.08944   -0.01137    0.00550   -0.00736
AFIX  43
H47   2    0.191585    1.125098    0.520496    11.00000   -1.20000
AFIX   0
C48   1    0.187830    1.066190    0.542970    11.00000    0.03057    0.01973 =
         0.07962   -0.01162    0.00123   -0.00324
AFIX  43
H48   2    0.185424    1.073692    0.572070    11.00000   -1.20000
AFIX   0
C49   1    0.187652    1.025087    0.531784    11.00000    0.02487    0.02459 =
         0.05994   -0.00735   -0.00342   -0.00151
AFIX  43
H49   2    0.184770    1.004657    0.553470    11.00000   -1.20000
AFIX   0
C50   1    0.225155    1.110268    0.402245    11.00000    0.03620    0.02424 =
         0.08263    0.00434    0.01774   -0.00168
C51   1    0.319613    1.086783    0.365899    11.00000    0.03759    0.02850 =
         0.06539    0.00793    0.01116   -0.00500
C52   1    0.296063    1.107505    0.329305    11.00000    0.04226    0.03582 =
         0.06829    0.00648    0.00426   -0.00316
AFIX  43
H52   2    0.322219    1.106437    0.304130    11.00000   -1.20000
AFIX   0
C53   1    0.233107    1.129856    0.330577    11.00000    0.05076    0.04093 =
         0.08191    0.00943    0.00186    0.00139
AFIX  43
H53   2    0.215427    1.143905    0.305833    11.00000   -1.20000
AFIX   0
C54   1    0.196172    1.131782    0.367457    11.00000    0.03980    0.03479 =
         0.10438    0.00835    0.01064    0.00345
AFIX  43
H54   2    0.153206    1.146998    0.369021    11.00000   -1.20000
AFIX   0
C55   1    0.386187    1.062146    0.367559    11.00000    0.04399    0.02284 =
         0.05586    0.00458    0.00931    0.00097
C56   1    0.497783    1.054099    0.345620    11.00000    0.03899    0.02295 =
         0.04345    0.00073    0.00493   -0.00291
C57   1    0.509789    1.018619    0.369929    11.00000    0.04775    0.02677 =
         0.06219    0.01388    0.01112    0.01033
AFIX  43
H57   2    0.554076    1.004559    0.370429    11.00000   -1.20000
AFIX   0
C58   1    0.453502    1.004621    0.393618    11.00000    0.05620    0.03735 =
         0.06778    0.01809    0.02224    0.01045
AFIX  43
H58   2    0.457723    0.979774    0.409882    11.00000   -1.20000
AFIX   0
C59   1    0.391888    1.027383    0.393017    11.00000    0.05044    0.02704 =
         0.07306    0.01708    0.01985    0.00354
AFIX  43
H59   2    0.353679    1.019231    0.409965    11.00000   -1.20000
AFIX   0
C60   1    0.559832    1.106094    0.306057    11.00000    0.03367    0.01995 =
         0.04643   -0.00101    0.00443   -0.00130
C61   1    0.549196    1.140420    0.331708    11.00000    0.03106    0.03003 =
         0.03473   -0.00401   -0.00021    0.00338
AFIX  43
H61   2    0.533662    1.136400    0.359769    11.00000   -1.20000
AFIX   0
C62   1    0.580061    1.184277    0.277240    11.00000    0.05916    0.02279 =
         0.04792    0.00062    0.01586    0.00703
AFIX  43
H62   2    0.586104    1.211728    0.266748    11.00000   -1.20000
AFIX   0
C63   1    0.591640    1.151249    0.250709    11.00000    0.08098    0.02658 =
         0.04441   -0.00234    0.02169    0.00563
AFIX  43
H63   2    0.606473    1.155923    0.222602    11.00000   -1.20000
AFIX   0
C64   1    0.581470    1.110808    0.265324    11.00000    0.05766    0.02300 =
         0.04596   -0.00381    0.01218    0.00695
AFIX  43
H64   2    0.589266    1.087389    0.247672    11.00000   -1.20000
AFIX   0
RESI 101 TFE
F1    6   -0.061028    0.427510    0.429393    11.00000    0.05207    0.07444 =
         0.06696    0.00148    0.00014   -0.01885
F2    6   -0.136361    0.389008    0.460493    11.00000    0.05629    0.05002 =
         0.09001   -0.00001   -0.00883   -0.02553
F3    6   -0.158753    0.453750    0.448039    11.00000    0.02883    0.08040 =
         0.15468    0.03619   -0.02079    0.00028
O1    4   -0.018074    0.413139    0.514046    11.00000    0.03709    0.04855 =
         0.07670    0.01890   -0.00210   -0.01017
C1    1   -0.076429    0.437874    0.502114    11.00000    0.03671    0.05034 =
         0.07773    0.00038    0.00179   -0.01156
AFIX  23
H1A   2   -0.061469    0.467411    0.501973    11.00000   -1.20000
H1B   2   -0.113041    0.434830    0.523603    11.00000   -1.20000
AFIX   0
C2    1   -0.107614    0.427353    0.460400    11.00000    0.03409    0.04103 =
         0.07436    0.00614   -0.00167   -0.00547
RESI 102 TFE
F1    6    0.764535    0.495124    0.357235    11.00000    0.20671    0.11972 =
         0.10135    0.01457    0.01267    0.04690
F2    6    0.778078    0.478267    0.291235    11.00000    0.18480    0.15056 =
         0.15020   -0.04455    0.05357    0.05853
F3    6    0.773959    0.542241    0.308332    11.00000    0.11410    0.10426 =
         0.10707   -0.00377    0.02864   -0.01586
O1    4    0.639013    0.526616    0.339494    11.00000    0.18745    0.17762 =
         0.21348   -0.05854    0.11808    0.01248
C1    1    0.671967    0.503507    0.308886    11.00000    0.11009    0.12870 =
         0.10141   -0.01980    0.04318   -0.02085
AFIX  23
H1A   2    0.660509    0.515204    0.280357    11.00000   -1.20000
H1B   2    0.654855    0.474386    0.309423    11.00000   -1.20000
AFIX   0
C2    1    0.747278    0.504526    0.317297    11.00000    0.11546    0.08377 =
         0.08346   -0.01756    0.02589    0.00139
RESI 103 TFE
F1    6    0.655913    0.957276    0.460746    11.00000    0.02593    0.08041 =
         0.25551    0.04380    0.03492   -0.00105
F2    6    0.633025    0.891841    0.464923    11.00000    0.05378    0.06728 =
         0.11529   -0.00526   -0.00017    0.02428
F3    6    0.559330    0.933031    0.433628    11.00000    0.05837    0.11053 =
         0.10276    0.02139    0.01109    0.02972
O1    4    0.514015    0.911243    0.513799    11.00000    0.04232    0.05421 =
         0.10791    0.03058    0.00409    0.00490
C1    1    0.572931    0.937163    0.508174    11.00000    0.04206    0.03338 =
         0.10791    0.00839   -0.00920    0.01043
AFIX  23
H1A   2    0.608916    0.931951    0.531240    11.00000   -1.20000
H1B   2    0.558059    0.966648    0.509930    11.00000   -1.20000
AFIX   0
C2    1    0.603929    0.929723    0.467469    11.00000    0.03193    0.04593 =
         0.11702    0.01224    0.00689    0.00193
RESI 104 TFE
F1    6   -0.106333    0.685486    0.604519    11.00000    0.17248    0.11208 =
         0.18522    0.01233    0.01154    0.08303
F2    6   -0.069113    0.630950    0.574404    11.00000    0.18030    0.15717 =
         0.21294   -0.07361   -0.04283    0.02271
F3    6   -0.007334    0.685401    0.572537    11.00000    0.17811    0.17641 =
         0.14801    0.05111    0.03763    0.01954
O1    4    0.010101    0.685259    0.664237    11.00000    0.10963    0.15210 =
         0.18327   -0.04661    0.01809   -0.02087
C1    1   -0.012406    0.651213    0.637430    11.00000    0.11942    0.10503 =
         0.13309    0.01122   -0.01090    0.00220
AFIX  23
H1A   2   -0.045473    0.633520    0.653126    11.00000   -1.20000
H1B   2    0.029428    0.634035    0.631086    11.00000   -1.20000
AFIX   0
C2    1   -0.047281    0.664193    0.597382    11.00000    0.12060    0.06219 =
         0.12487    0.00775    0.01386    0.02824
RESI 105 TFE
F1    6    0.265851    0.618942    0.241400    11.00000    0.12248    0.07979 =
         0.09656    0.00776   -0.03232   -0.00202
F2    6    0.337525    0.640503    0.195971    11.00000    0.07332    0.18438 =
         0.15530   -0.05600    0.00323    0.00693
F3    6    0.227017    0.652925    0.186653    11.00000    0.07279    0.09547 =
         0.05895   -0.01931   -0.00498    0.01535
O1    4    0.344320    0.688441    0.270537    11.00000    0.14951    0.14463 =
         0.11322   -0.00920   -0.02109   -0.02803
C1    1    0.284186    0.688359    0.241359    11.00000    0.24572    0.08256 =
         0.09520   -0.02793   -0.08256    0.04455
AFIX  23
H1A   2    0.240589    0.691545    0.257574    11.00000   -1.20000
H1B   2    0.287431    0.712669    0.222200    11.00000   -1.20000
AFIX   0
C2    1    0.278456    0.651857    0.216546    11.00000    0.08049    0.07793 =
         0.06628   -0.00300   -0.00828    0.01621
RESI 106 TFE
F1    6    0.914109    0.741346    0.747680    11.00000    0.17656    0.26727 =
         0.18145   -0.03126   -0.10136    0.08711
F2    6    0.900888    0.791527    0.701837    11.00000    0.18642    0.14060 =
         0.40325    0.01505   -0.09194   -0.04246
F3    6    0.816017    0.774221    0.743783    11.00000    0.18086    0.34073 =
         0.17624   -0.13624   -0.05592    0.11079
O1    4    0.794138    0.751358    0.659577    11.00000    0.06907    0.14330 =
         0.07383    0.01793    0.00708    0.03918
C1    1    0.838539    0.729776    0.688820    11.00000    0.08111    0.11236 =
         0.10868   -0.01717   -0.01272    0.04465
AFIX  23
H1A   2    0.877629    0.716333    0.673827    11.00000   -1.20000
H1B   2    0.811276    0.707808    0.703024    11.00000   -1.20000
AFIX   0
C2    1    0.867053    0.758784    0.719998    11.00000    0.11575    0.13190 =
         0.15259   -0.03284   -0.04779    0.03684
RESI 107 TFE
F1    6    0.176379    0.611433    0.638040    11.00000    0.24172    0.10275 =
         0.30179   -0.05953   -0.13162   -0.02004
F2    6    0.269764    0.610148    0.675762    11.00000    0.18107    0.16739 =
         0.16458    0.05938   -0.03636    0.03703
F3    6    0.261719    0.650632    0.622266    11.00000    0.28488    0.14354 =
         0.15942    0.06350    0.09544    0.10221
O1    4    0.152780    0.696147    0.656974    11.00000    0.09557    0.12954 =
         0.11848    0.00527   -0.00086   -0.00806
C1    1    0.194781    0.667549    0.681211    11.00000    0.11602    0.10401 =
         0.09064   -0.00376   -0.01249   -0.02482
AFIX  23
H1A   2    0.164984    0.653631    0.702183    11.00000   -1.20000
H1B   2    0.232888    0.682828    0.697040    11.00000   -1.20000
AFIX   0
C2    1    0.226097    0.636375    0.654355    11.00000    0.15510    0.05640 =
         0.07363    0.01138   -0.02940   -0.01964
PART 0
RESI 0
RESI 108 TFE
F1    6    0.466313    0.830172    0.427504    11.00000    0.30706    0.23912 =
         0.17164   -0.00119    0.05828    0.06057
F2    6    0.358795    0.855501    0.436607    11.00000    0.23242    0.12536 =
         0.13050    0.01855   -0.04113    0.01692
F3    6    0.377055    0.817842    0.383444    11.00000    0.42143    0.14109 =
         0.22176   -0.07114    0.04291   -0.15387
O1    4    0.360715    0.902840    0.368074    11.00000    0.33177    0.54478 =
         0.46316    0.32760   -0.17604   -0.14891
C1    1    0.423630    0.884390    0.384996    11.00000    0.28565    0.15712 =
         0.23829    0.03406   -0.09034   -0.14976
AFIX  23
H1A   2    0.447961    0.904123    0.404798    11.00000   -1.20000
H1B   2    0.455805    0.878366    0.361650    11.00000   -1.20000
AFIX   0
C2    1    0.408409    0.846019    0.407415    11.00000    0.30201    0.11691 =
         0.11321   -0.03508   -0.00219   -0.06308
PART 0
RESI 0
HKLF 5


REM  .\NC4-pH7-TFE_a.res in P2/c
REM wR2 = 0.3696, GooF = S = 1.108, Restrained GooF = 1.107 for all data
REM R1 = 0.1190 for 49519 Fo > 4sig(Fo) and 0.1216 for all 52811 data
REM 2054 parameters refined using 720 restraints

END

WGHT      0.1912     95.2391

REM Highest difference peak  3.345,  deepest hole -3.307,  1-sigma level  0.224
Q1    1   0.3091  0.4519  0.4603  11.00000  0.05    3.34
Q2    1   0.0648  0.9523  0.4695  11.00000  0.05    2.41
Q3    1  -0.0730  0.2686  0.6482  11.00000  0.05    2.28
Q4    1   0.4327  0.4471  0.4877  11.00000  0.05    2.23
Q5    1  -0.1509  0.6455  0.5526  11.00000  0.05    2.19
Q6    1   0.5795  0.7685  0.6485  11.00000  0.05    2.06
Q7    1   0.1852  0.9479  0.4984  11.00000  0.05    1.87
Q8    1   0.6323  0.4718  0.3207  11.00000  0.05    1.82
Q9    1   0.1929  0.4487  0.4864  11.00000  0.05    1.73
Q10   1  -0.0874  0.6131  0.6123  11.00000  0.05    1.70
Q11   1   0.3070  0.9511  0.4738  11.00000  0.05    1.61
Q12   1   0.1671  0.2695  0.6479  11.00000  0.05    1.53
Q13   1   0.2527  0.9453  0.4763  11.00000  0.05    1.47
Q14   1   0.3117  0.4460  0.5227  11.00000  0.05    1.35
Q15   1   0.3851  0.6948  0.6513  11.00000  0.05    1.30
Q16   1   0.2474  0.4536  0.4859  11.00000  0.05    1.28
Q17   1   0.5087  0.4679  0.4303  11.00000  0.05    1.23
Q18   1   0.3849  0.6553  0.1777  11.00000  0.05    1.21
Q19   1   0.1230  0.9429  0.4710  11.00000  0.05    1.18
Q20   1   0.4476  0.8330  0.3995  11.00000  0.05    1.16
;
_shelx_res_checksum   64562

_shelx_hkl_file
;
   1   0   0    5674     220   1
   2   0   0    4752     108   1
   3   0   0    2078      67   1
   4   0   0   37659     732   1
   5   0   0   27606     839   1
   6   0   0 1214824   23467   1
   7   0   0     740      67   1
   8   0   0 4307232   95971   1
   9   0   0    2867     123   1
  10   0   0    4668     107   1
  11   0   0    8499     179   1
  12   0   0  482844   18142   1
  13   0   0   15193     312   1
  14   0   0  575397   15741   1
 -16   0   2  232302    4512  -2
  16   0   0  232302    4512   1
  17   0   0   31519     904   1
  18   0   0    9894     333   1
  19   0   0     137      78   1
  20   0   0  287758    5618   1
  21   0   0      22      94   1
  22   0   0   98991    3900   1
  23   0   0    1128     275   1
   0  -1   0   10917     303  -2
   0   1   0   10917     303   1
   1   1   0   65535    1794   1
   2   1   0   18119     362   1
   3   1   0 1535530   26535   1
   4   1   0   63314     868   1
   5   1   0 3361366  109713   1
   6   1   0   12066     341   1
   7   1   0   32531     636   1
  -8  -1   1  472516    6458  -2
   8   1   0  472516    6458   1
   9   1   0   82776    2424   1
  10   1   0     481      49   1
  11   1   0  370999    5529   1
  12   1   0     143      21   1
  13   1   0  930106   12710   1
  14   1   0    3181      98   1
  15   1   0   16211     951   1
 -16  -1   2    3814      78  -2
  16   1   0    3814      78   1
  17   1   0   20714     457   1
  18   1   0     962      56   1
  19   1   0  420689    5788   1
  20   1   0     174      61   1
  21   1   0   83935    1801   1
  22   1   0     297     105   1
  23   1   0   16502     564   1
   0  -2   0    1398      48  -2
   0   2   0    1398      48   1
   1   2   0     654      17   1
   2   2   0 2559612   53005   1
   3   2   0   11288     203   1
   4   2   0   61640    1097   1
   5   2   0    7584     125   1
   6   2   0  260490    3565   1
   7   2   0    7520     156   1
  -8  -2   1  196784    2695  -2
   8   2   0  196784    2695   1
   9   2   0   30756    1049   1
  10   2   0 2294264   31340   1
  11   2   0    3628     103   1
  12   2   0  156090    2477   1
  13   2   0    2427      77   1
  14   2   0    4071     103   1
  15   2   0   61790    1407   1
 -16  -2   2  513546    7042  -2
  16   2   0  513546    7042   1
  17   2   0   64315    1472   1
  18   2   0  228645    3169   1
  19   2   0    2939     143   1
  20   2   0   24294     523   1
  21   2   0    1203     101   1
  22   2   0     468      97   1
  23   2   0    1024     284   1
 -24  -2   3   98367    2909  -2
  24   2   0   98367    2909   1
   0  -3   0   31800     617  -2
   0   3   0   31800     617   1
   1   3   0  961269   14016   1
   2   3   0     172      23   1
   3   3   0  332489    4547   1
   4   3   0   19260     394   1
   5   3   0     733      55   1
   6   3   0   18861     310   1
   7   3   0  273966    3938   1
  -8  -3   1    4642     104  -2
   8   3   0    4642     104   1
   9   3   0  202563    5458   1
  10   3   0     955      48   1
  11   3   0  312383    4584   1
  12   3   0   10687     171   1
  13   3   0   99616    1419   1
  14   3   0    2883     125   1
  15   3   0   55188    1279   1
 -16  -3   2   27223     786  -2
  16   3   0   27223     786   1
  17   3   0   49638    1148   1
  18   3   0     541      69   1
  19   3   0    7057     284   1
  20   3   0    1819     148   1
  21   3   0   72181    2068   1
  22   3   0     121     151   1
 -24  -3   3    4554     682  -2
  24   3   0    4554     682   1
   1   4   0    1585      29   1
   2   4   0  282105    4449   1
   3   4   0   34185     472   1
   4   4   0  335676    5103   1
   5   4   0   11521     303   1
   6   4   0   75386    1468   1
   7   4   0   17181     491   1
  -8  -4   1  440449    8515  -2
   8   4   0  440449    8515   1
   9   4   0   27277     545   1
  10   4   0  130502    2535   1
  11   4   0     798      40   1
  12   4   0   52883    1172   1
  13   4   0    3830     180   1
  14   4   0  293875    5696   1
  15   4   0   36388    1263   1
 -16  -4   2   32644    1321  -2
  16   4   0   32644    1321   1
  18   4   0   28613     869   1
  19   4   0    3302     197   1
  20   4   0  119097    2526   1
  21   4   0    1639     117   1
  22   4   0   13856     397   1
 -24  -4   3    7558     341  -2
  24   4   0    7558     341   1
   0  -5   0   17062     340  -2
   0   5   0   17062     340   1
   1   5   0   13901     270   1
   2   5   0   26321     389   1
   3   5   0  164124    2244   1
   4   5   0   25626     467   1
   5   5   0  310049    4248   1
   6   5   0    4421     109   1
   7   5   0  229180    4437   1
  -8  -5   1   95204    1856  -2
   8   5   0   95204    1856   1
   9   5   0  114819    3161   1
  10   5   0     635     104   1
  11   5   0    1063     125   1
  12   5   0    5273     352   1
  13   5   0    3352     141   1
  14   5   0    1719     141   1
 -16  -5   2    8871     221  -2
  16   5   0    8871     221   1
  17   5   0   22762     477   1
  18   5   0    2886     108   1
  19   5   0   35152     725   1
  20   5   0    2285     187   1
  21   5   0   18100     407   1
  22   5   0     894     165   1
  23   5   0     831     127   1
 -24  -5   3     165     125  -2
  24   5   0     165     125   1
   0  -6   0 2005395  118119  -2
   0   6   0 2005395  118119   1
   1   6   0   11900     216   1
   2   6   0  814316   11114   1
   3   6   0  221764    4186   1
   4   6   0   23235     384   1
   5   6   0   32266     531   1
   6   6   0     613      32   1
   7   6   0    3046      86   1
  -8  -6   1  830883   16047  -2
   8   6   0  830883   16047   1
  10   6   0    4381     156   1
  12   6   0   46009    2386   1
  14   6   0   43359    1117   1
 -16  -6   2  139196    4420  -2
  16   6   0  139196    4420   1
  17   6   0   12887     426   1
  18   6   0   21859     465   1
  19   6   0     703     119   1
  20   6   0   72399    1450   1
  21   6   0    6448     217   1
  22   6   0   19753     448   1
  23   6   0    2385     157   1
 -24  -6   3    2551     190  -2
  24   6   0    2551     190   1
   0  -7   0   73734    1435  -2
   0   7   0   73734    1435   1
   1   7   0 1213862   17702   1
   2   7   0  101477    1393   1
   3   7   0   17139     244   1
   4   7   0   42547     702   1
   5   7   0   26804     435   1
   6   7   0   19552     321   1
   7   7   0   64412    1033   1
  -8  -7   1   51916    1024  -2
   8   7   0   51916    1024   1
   9   7   0  340102   11266   1
  12   7   0     391     174   1
  13   7   0   27283     785   1
  15   7   0   81562    1702   1
 -16  -7   2   53801    1527  -2
  16   7   0   53801    1527   1
  17   7   0   55953    1589   1
  18   7   0    1762     108   1
  19   7   0  197260    3851   1
  20   7   0    1379      96   1
  21   7   0    2571     130   1
  22   7   0     497     192   1
  23   7   0    3443     324   1
 -24  -7   3    8758     351  -2
  24   7   0    8758     351   1
   1   8   0   30084     423   1
   2   8   0 1594075   21751   1
   3   8   0    6127     108   1
   4   8   0  755231   10312   1
   5   8   0    4412      77   1
   6   8   0  190986    2619   1
   7   8   0    2146      60   1
  -8  -8   1  358155    4930  -2
   8   8   0  358155    4930   1
  11   8   0     422      64   1
  12   8   0  166886    3247   1
  13   8   0    1247      91   1
  14   8   0    8025     270   1
  15   8   0   26199     628   1
 -16  -8   2  254809    8083  -2
  16   8   0  254809    8083   1
  17   8   0    2433     159   1
  18   8   0   40487    1501   1
  19   8   0     335     101   1
  20   8   0    6115     181   1
  21   8   0     151      65   1
  22   8   0    1500     125   1
  23   8   0   15445     688   1
 -24  -8   3   48161    1676  -2
  24   8   0   48161    1676   1
   0  -9   0   19953     411  -2
   0   9   0   19953     411   1
   1   9   0  186237    4655   1
   2   9   0   50061     694   1
   3   9   0  327484    5171   1
   4   9   0     374      25   1
   5   9   0  143112    1964   1
   6   9   0    4794     124   1
   7   9   0   62309    1093   1
  -8  -9   1   15364     360  -2
   8   9   0   15364     360   1
   9   9   0  202673    3959   1
  11   9   0   62738    1463   1
  12   9   0    6815     284   1
  13   9   0  702348   13577   1
  14   9   0    2351     128   1
  15   9   0   16389     412   1
 -16  -9   2   37754    1333  -2
  16   9   0   37754    1333   1
  17   9   0   12592     661   1
  18   9   0    2761     147   1
  19   9   0    4760     199   1
  20   9   0     472      77   1
  21   9   0   96280    1918   1
  22   9   0     172     151   1
  23   9   0    6881     248   1
 -24  -9   3    1971     229  -2
  24   9   0    1971     229   1
   0 -10   0  749557   20483  -2
   0  10   0  749557   20483   1
   1  10   0   22074     366   1
   2  10   0    1423      53   1
   3  10   0    5987     109   1
   4  10   0   11225     167   1
   5  10   0    1225      61   1
   6  10   0   98675    1571   1
   7  10   0    4265     121   1
  -8 -10   1  336142    4605  -2
   8  10   0  336142    4605   1
   9  10   0    4037     160   1
  11  10   0     452      55   1
  12  10   0   38356     892   1
  13  10   0   14288     615   1
  14  10   0   97190    2699   1
  15  10   0     379      65   1
 -16 -10   2   48186    1513  -2
  16  10   0   48186    1513   1
  18  10   0    3354     361   1
  19  10   0    1983     107   1
  20  10   0   49841    1020   1
  21  10   0     833      80   1
  22  10   0   14021     357   1
  23  10   0    3183     172   1
 -24 -10   3    5033     259  -2
  24  10   0    5033     259   1
   0 -11   0  169870    3630  -2
   0  11   0  169870    3630   1
   1  11   0     410      28   1
   2  11   0    1618      61   1
   3  11   0  799542   10919   1
   4  11   0     391      30   1
   5  11   0  661546   12780   1
   6  11   0   11070     273   1
   7  11   0    3875      92   1
  -8 -11   1  148916    2049  -2
   8  11   0  148916    2049   1
   9  11   0   58770    1158   1
  10  11   0    2379     105   1
  11  11   0  563460   11019   1
  12  11   0    3003     151   1
  13  11   0   14092     441   1
  14  11   0   15466    1230   1
  15  11   0   44166     893   1
 -16 -11   2   42513    2010  -2
  16  11   0   42513    2010   1
  17  11   0   12218     417   1
  18  11   0    2654     147   1
  19  11   0  242621    6678   1
  20  11   0     152      65   1
  21  11   0     368     125   1
  22  11   0    1162     112   1
  23  11   0   48145    1040   1
   0 -12   0  137079    2664  -2
   0  12   0  137079    2664   1
   1  12   0   16657     358   1
   2  12   0  222493    3048   1
   3  12   0    5874      98   1
   4  12   0  248855    4820   1
   5  12   0     539      39   1
   6  12   0   61945     920   1
   7  12   0   24651     707   1
  -8 -12   1  134017    1844  -2
   8  12   0  134017    1844   1
   9  12   0   22590     331   1
  10  12   0  405281    5943   1
  11  12   0    5333     130   1
  12  12   0    7429     259   1
  13  12   0    3948     166   1
  14  12   0  207532    5712   1
  15  12   0   16602     468   1
 -16 -12   2    2795     190  -2
  16  12   0    2795     190   1
  17  12   0   22650     836   1
  18  12   0   43282    1246   1
  19  12   0     379     177   1
  20  12   0     420     144   1
  21  12   0    2663     139   1
  23  12   0    4002     315   1
 -24 -12   3   13890     492  -2
  24  12   0   13890     492   1
   0 -13   0   25287     621  -2
   0  13   0   25287     621   1
   1  13   0 2129100   46512   1
   2  13   0   23624     478   1
   3  13   0   66570    1494   1
   4  13   0    7364     138   1
   5  13   0   34360     486   1
   6  13   0    2867     104   1
   7  13   0  453401    7308   1
  -8 -13   1   26664     382  -2
   8  13   0   26664     382   1
   9  13   0  724906    9912   1
  10  13   0    7205     324   1
  11  13   0  102622    1427   1
  12  13   0    2843     174   1
  13  13   0  733282   14182   1
  15  13   0   37615     772   1
 -16 -13   2   26210     780  -2
  16  13   0   26210     780   1
  17  13   0   67307    1655   1
  18  13   0    4540     197   1
  19  13   0    3678     173   1
  21  13   0  115800    2662   1
  22  13   0    1258     112   1
  23  13   0   13615     343   1
 -24 -13   3    9569     520  -2
  24  13   0    9569     520   1
   0 -14   0  294814    8077  -2
   0  14   0  294814    8077   1
   1  14   0   24091     883   1
   2  14   0  337447    4618   1
   3  14   0   10168     159   1
   4  14   0   33702     477   1
   5  14   0    5700     100   1
   6  14   0  104010    1653   1
   7  14   0   21145    1328   1
  -8 -14   1  264720    3630  -2
   8  14   0  264720    3630   1
   9  14   0  190273    5231   1
  10  14   0   35075     741   1
  11  14   0   34911     596   1
  12  14   0     521      63   1
  13  14   0    2381     138   1
  14  14   0  100578    1982   1
  15  14   0   16675     585   1
 -16 -14   2    2966     157  -2
  16  14   0    2966     157   1
  17  14   0    8804     269   1
  18  14   0   40697    1262   1
  19  14   0    3316     318   1
  20  14   0    3540     142   1
  21  14   0      97      72   1
  22  14   0     502      91   1
  23  14   0   28950     985   1
 -24 -14   3    2102     124  -2
  24  14   0    2102     124   1
   0 -15   0  107849    2983  -2
   0  15   0  107849    2983   1
   1  15   0  422976    8187   1
   2  15   0    5424      98   1
   3  15   0    2658      71   1
   4  15   0    6870     213   1
   5  15   0    1182      45   1
   6  15   0   25763     438   1
   7  15   0   33142     713   1
  -8 -15   1  237921    3265  -2
   8  15   0  237921    3265   1
   9  15   0  109521    1643   1
  10  15   0    4035     134   1
  11  15   0  109551    1521   1
  12  15   0    2304     109   1
  13  15   0  133137    2610   1
  15  15   0   16120     361   1
 -16 -15   2  100681    2475  -2
  16  15   0  100681    2475   1
  18  15   0    3174     300   1
  19  15   0   50441    1060   1
  20  15   0     758     104   1
  21  15   0   28225    1259   1
  22  15   0    2572     160   1
  23  15   0   21972     504   1
 -24 -15   3    4737     176  -2
  24  15   0    4737     176   1
   0 -16   0  712332   13762  -2
   0  16   0  712332   13762   1
   1  16   0    1285      53   1
   2  16   0   10784     240   1
   3  16   0    6706     150   1
   4  16   0   63954     893   1
   5  16   0   42657     603   1
   6  16   0   19135     304   1
   7  16   0  780854   18912   1
  -8 -16   1   91349    1267  -2
   8  16   0   91349    1267   1
   9  16   0  251021    4879   1
  10  16   0   34817     763   1
  11  16   0    3275     186   1
  12  16   0    1078      61   1
  13  16   0   15095     327   1
  14  16   0   25217     532   1
  15  16   0    1628     128   1
  17  16   0    1018      92   1
  18  16   0     596      96   1
  19  16   0     604      89   1
  20  16   0     116      71   1
  21  16   0    4507     165   1
  22  16   0     370      91   1
  23  16   0   12687     538   1
 -24 -16   3    5556     192  -2
  24  16   0    5556     192   1
  25  16   0   19852    1107   1
   0 -17   0   65753    1536  -2
   0  17   0   65753    1536   1
   1  17   0 2012514   29351   1
   2  17   0   31593     452   1
   3  17   0  710106   11197   1
   4  17   0     565      60   1
   5  17   0  753341   11557   1
   6  17   0    3302     124   1
   7  17   0   40491     726   1
  -8 -17   1   14900     229  -2
   8  17   0   14900     229   1
   9  17   0  274454    3767   1
  10  17   0   18111    1110   1
  11  17   0  280426    3853   1
  12  17   0    5024     121   1
  13  17   0    8996     189   1
  14  17   0    6999     688   1
  15  17   0    6655     283   1
 -16 -17   2    7596     208  -2
  16  17   0    7596     208   1
  17  17   0    6026     182   1
  19  17   0  107182    3449   1
  20  17   0     994     108   1
  21  17   0     337     247   1
  22  17   0    1090     117   1
  23  17   0   29117     646   1
 -24 -17   3    4795     315  -2
  24  17   0    4795     315   1
  25  17   0   15661     777   1
   0 -18   0  433743    8395  -2
   0  18   0  433743    8395   1
   1  18   0   29294     422   1
   2  18   0    5152     121   1
   3  18   0    5478     102   1
   4  18   0    6733     117   1
   5  18   0    4301     227   1
   6  18   0    1678     104   1
   7  18   0   32996     795   1
  -8 -18   1  625901    8562  -2
   8  18   0  625901    8562   1
   9  18   0  380239    6018   1
  10  18   0   24615    1175   1
  11  18   0   17033     328   1
  12  18   0     358      37   1
  13  18   0    2660      88   1
  14  18   0  248183    4887   1
  15  18   0   20789     459   1
 -16 -18   2  151722    3551  -2
  16  18   0  151722    3551   1
  17  18   0   42634     879   1
  19  18   0    4113     152   1
  20  18   0    4683     164   1
  21  18   0    1220     103   1
  22  18   0   44673    1316   1
  23  18   0   12935     399   1
 -24 -18   3    3722     159  -2
  24  18   0    3722     159   1
   0 -19   0    2171     117  -2
   0  19   0    2171     117   1
   1  19   0  571853    7820   1
   2  19   0   14985     348   1
   3  19   0    4053      91   1
   4  19   0   28713     430   1
   5  19   0  227799    3130   1
   6  19   0   15702     699   1
   7  19   0  318606    6181   1
  -8 -19   1   82151    1146  -2
   8  19   0   82151    1146   1
   9  19   0  308370    4228   1
  10  19   0     264      48   1
  11  19   0   13848     253   1
  12  19   0    7009     205   1
  13  19   0  538406    8387   1
  14  19   0     522     110   1
  15  19   0   16156     369   1
 -16 -19   2   10661     275  -2
  16  19   0   10661     275   1
  17  19   0   95520    2963   1
  19  19   0    3534     318   1
  20  19   0    1753     109   1
  21  19   0   65419    1989   1
  22  19   0     498      83   1
  23  19   0     329      80   1
   0 -20   0  136386    2665  -2
   0  20   0  136386    2665   1
   1  20   0    5399     101   1
   2  20   0  911355   14369   1
   3  20   0     296      42   1
   4  20   0   17108     261   1
   5  20   0    1404      78   1
   6  20   0  292810    4018   1
   7  20   0   60654    1260   1
  -8 -20   1   95685    2321  -2
   8  20   0   95685    2321   1
   9  20   0   10341     180   1
  10  20   0  289764    4595   1
  11  20   0    9566     260   1
  12  20   0   17534     314   1
  13  20   0     376      44   1
  14  20   0    1306      87   1
  15  20   0   41310     851   1
 -16 -20   2   22949     723  -2
  16  20   0   22949     723   1
  17  20   0   19844     570   1
  18  20   0   67875    1937   1
  19  20   0     843     107   1
  20  20   0    8170     237   1
  21  20   0     479      82   1
  22  20   0    2809     147   1
  23  20   0     575     125   1
 -24 -20   3    9844     288  -2
  24  20   0    9844     288   1
   0 -21   0     848      67  -2
   0  21   0     848      67   1
   1  21   0  310543    4259   1
   2  21   0      63      40   1
   3  21   0  417385    6111   1
   4  21   0    1691      57   1
   5  21   0    1188      54   1
   6  21   0    3128     150   1
   7  21   0    3513      94   1
  -8 -21   1    5371     107  -2
   8  21   0    5371     107   1
   9  21   0   65984    2649   1
  10  21   0    4944     112   1
  11  21   0   97283    1357   1
  12  21   0    4940     131   1
  13  21   0    7712     165   1
  14  21   0   12933     383   1
  15  21   0   49867     828   1
 -16 -21   2   20534     494  -2
  16  21   0   20534     494   1
  17  21   0    3914     208   1
  18  21   0    3320     201   1
  19  21   0  103787    2066   1
  20  21   0     411     196   1
  21  21   0    4713     216   1
  22  21   0    1948     128   1
  23  21   0   28807     647   1
   0 -22   0  336279    6519  -2
   0  22   0  336279    6519   1
   1  22   0   14643     246   1
   2  22   0     161      38   1
   3  22   0      86      38   1
   4  22   0   28037     491   1
   5  22   0    1535      69   1
   6  22   0   63657    1036   1
   7  22   0  290679    4608   1
  -8 -22   1  509256   10292  -2
   8  22   0  509256   10292   1
   9  22   0   57079     980   1
  10  22   0   89072    1868   1
  11  22   0     596      59   1
  12  22   0    4940     145   1
  13  22   0    1553     108   1
  14  22   0    9067     167   1
  15  22   0   36903     765   1
 -16 -22   2   54955    1119  -2
  16  22   0   54955    1119   1
  17  22   0   29616     660   1
  18  22   0   33069    1994   1
  19  22   0     264     194   1
  20  22   0   54337    2233   1
  21  22   0    2109     124   1
  22  22   0   30151    1026   1
  23  22   0     477      88   1
   0 -23   0   13439     302  -2
   0  23   0   13439     302   1
   1  23   0  353412    4845   1
   2  23   0   24531     467   1
   3  23   0    7470     143   1
   4  23   0    4218     109   1
   5  23   0     470      48   1
   6  23   0    3966     124   1
   7  23   0  133705    3451   1
  -8 -23   1    4130      94  -2
   8  23   0    4130      94   1
   9  23   0   99830    1392   1
  10  23   0    4734     138   1
  11  23   0    3835     257   1
  12  23   0    5995     253   1
  13  23   0   92638    1302   1
  14  23   0    2777     205   1
  15  23   0   52874    1076   1
 -16 -23   2    9037     242  -2
  16  23   0    9037     242   1
  17  23   0    2327     120   1
  20  23   0    1590     130   1
  21  23   0   16538     407   1
  22  23   0    2765     173   1
  23  23   0    1048     107   1
   0 -24   0  110078    2335  -2
   0  24   0  110078    2335   1
   1  24   0    4284     111   1
   2  24   0  229041    4294   1
   3  24   0   19832     322   1
   4  24   0    7173     132   1
   5  24   0    5610     247   1
   6  24   0   89348    1249   1
   7  24   0  111635    1792   1
  -8 -24   1   18674     395  -2
   8  24   0   18674     395   1
   9  24   0   32407     507   1
  10  24   0  190295    2971   1
  11  24   0    3017     138   1
  12  24   0    4358     143   1
  13  24   0    9199     194   1
  14  24   0     959      62   1
  15  24   0   91604    1823   1
 -16 -24   2   55012     971  -2
  16  24   0   55012     971   1
  17  24   0   14891     463   1
  19  24   0    3633     187   1
  20  24   0   27959     652   1
  21  24   0    1046     263   1
  22  24   0    9433     453   1
   0 -25   0   26024     715  -2
   0  25   0   26024     715   1
   1  25   0   10922     225   1
   2  25   0      68      43   1
   3  25   0   51703    1040   1
   4  25   0     120      55   1
   5  25   0    1033      93   1
   7  25   0   66273    1079   1
  -8 -25   1   68948     973  -2
   8  25   0   68948     973   1
   9  25   0   50980     800   1
  10  25   0     414      66   1
  11  25   0    2112     168   1
  12  25   0     484      87   1
  13  25   0     364      89   1
  14  25   0    5829     220   1
  15  25   0    9334     220   1
 -16 -25   2    9537     208  -2
  16  25   0    9537     208   1
  18  25   0    1744     210   1
  19  25   0    2617     172   1
  20  25   0    1346     238   1
  21  25   0    2033     123   1
  22  25   0    6084     378   1
   0 -26   0   34092     799  -2
   0  26   0   34092     799   1
   1  26   0     328      52   1
   2  26   0   55990    1300   1
   3  26   0    6336     131   1
   4  26   0   47973     729   1
   5  26   0   21823     383   1
   6  26   0   21484     414   1
   7  26   0   13613     228   1
  -8 -26   1   16522     263  -2
   8  26   0   16522     263   1
   9  26   0  145911    2386   1
  10  26   0  108154    1741   1
  11  26   0   16072     259   1
  12  26   0   68681    1106   1
  13  26   0     762      68   1
  14  26   0   26245     934   1
  15  26   0    9899     236   1
 -16 -26   2     614     116  -2
  16  26   0     614     116   1
  17  26   0    5059     268   1
  18  26   0    8992     353   1
  19  26   0    1944     272   1
  20  26   0   23736     619   1
  21  26   0    1118     108   1
  22  26   0    2837     158   1
   1  27   0    7114     135   1
   2  27   0    1457      82   1
   3  27   0     753      54   1
   4  27   0    5570     153   1
   5  27   0    9631     194   1
   6  27   0    6354     245   1
   7  27   0   30116     459   1
  -8 -27   1   11836     201  -2
   8  27   0   11836     201   1
   9  27   0   73318    1078   1
  10  27   0   13647     603   1
  11  27   0    8015     176   1
  12  27   0    1876     161   1
  13  27   0   46604     785   1
  14  27   0    1627     168   1
  15  27   0    6546     142   1
 -16 -27   2   16793     379  -2
  16  27   0   16793     379   1
  17  27   0    1270      77   1
  18  27   0    5550     196   1
  19  27   0   17609     423   1
  20  27   0    1642     171   1
  21  27   0   14668     432   1
   0 -28   0   70915    1414  -2
   0  28   0   70915    1414   1
   1  28   0      28      51   1
   2  28   0    5168     187   1
   3  28   0     285      50   1
   4  28   0  136659    1898   1
   5  28   0   17323     275   1
   6  28   0   95422    1703   1
   7  28   0   78875    1186   1
  -8 -28   1   98770    1643  -2
   8  28   0   98770    1643   1
   9  28   0    9294     192   1
  10  28   0    3136      88   1
  11  28   0    2564     154   1
  12  28   0   53306    1181   1
  13  28   0    3418     132   1
  14  28   0   36978     782   1
  15  28   0   18265     477   1
 -16 -28   2   63843    1066  -2
  16  28   0   63843    1066   1
  17  28   0   15889     392   1
  18  28   0   19138     653   1
  19  28   0    1980     156   1
  20  28   0   12628     422   1
  21  28   0     783     161   1
   0 -29   0   34559     718  -2
   0  29   0   34559     718   1
   1  29   0   12214     218   1
   2  29   0    2560      95   1
   3  29   0  234475    7041   1
   4  29   0     242     106   1
   5  29   0   22648     400   1
   7  29   0  103837    1453   1
  -8 -29   1  107402    1504  -2
   8  29   0  107402    1504   1
   9  29   0   46404     824   1
  10  29   0    3829     231   1
  11  29   0   40185     906   1
  12  29   0   11981     301   1
  13  29   0   77511    1275   1
  14  29   0     550      79   1
  15  29   0   62489    1132   1
 -16 -29   2    3302     119  -2
  16  29   0    3302     119   1
  17  29   0   11850     390   1
  18  29   0    2196     235   1
  19  29   0   31730     970   1
  20  29   0    4008     231   1
   0 -30   0  102714    2032  -2
   0  30   0  102714    2032   1
   1  30   0    4844     110   1
   2  30   0  635502   15731   1
   3  30   0     951      59   1
   4  30   0   42945     667   1
   6  30   0  170670    3709   1
   7  30   0   30680     533   1
  -8 -30   1   14037     308  -2
   8  30   0   14037     308   1
   9  30   0    1306      66   1
  10  30   0  310610    4570   1
  11  30   0     905      76   1
  12  30   0  109518    1708   1
  13  30   0     951      74   1
  14  30   0    2968     119   1
  15  30   0   41242     765   1
 -16 -30   2   56715    1163  -2
  16  30   0   56715    1163   1
  17  30   0   10837     300   1
  18  30   0   42715     905   1
  19  30   0     346     116   1
   0 -31   0   40415     836  -2
   0  31   0   40415     836   1
   1  31   0    1995      75   1
   2  31   0    9238     206   1
   3  31   0   47100     910   1
   4  31   0     221      51   1
   5  31   0  145002    2017   1
   6  31   0   85366    2005   1
   7  31   0  112802    2233   1
  -8 -31   1   26856     473  -2
   8  31   0   26856     473   1
   9  31   0  140000    2761   1
  10  31   0    4693     114   1
  11  31   0    2090     100   1
  12  31   0    1584      83   1
  13  31   0   89502    1691   1
  14  31   0    6913     303   1
  15  31   0   61401    1212   1
 -16 -31   2    7871     197  -2
  16  31   0    7871     197   1
  17  31   0   19629     460   1
  18  31   0   10204     563   1
   0 -32   0  441714    8570  -2
   0  32   0  441714    8570   1
   1  32   0    3563      96   1
   2  32   0   10994     286   1
   3  32   0   33423     626   1
   4  32   0     148      52   1
   5  32   0    3338     192   1
   6  32   0   26740     568   1
   7  32   0    5124     155   1
  -8 -32   1  166313    3780  -2
   8  32   0  166313    3780   1
   9  32   0   16531     341   1
  10  32   0    7688     255   1
  11  32   0   13630     237   1
  12  32   0   48672     764   1
  13  32   0     248      58   1
  14  32   0    3711     106   1
  15  32   0    3578     126   1
 -16 -32   2   25095     619  -2
  16  32   0   25095     619   1
  17  32   0   20535     860   1
   0 -33   0    2136     107  -2
   0  33   0    2136     107   1
   1  33   0   56202     807   1
   2  33   0   29584     667   1
   3  33   0   49599     906   1
   4  33   0     680      79   1
   5  33   0   15156     289   1
   6  33   0   26134     789   1
   7  33   0   26606     467   1
  -8 -33   1    2601      86  -2
   8  33   0    2601      86   1
   9  33   0   13449     232   1
  10  33   0    7744     233   1
  11  33   0   84430    1199   1
  12  33   0    1535     203   1
  13  33   0    9253     234   1
  14  33   0     399     105   1
  15  33   0    8513     210   1
   0 -34   0  109596    2168  -2
   0  34   0  109596    2168   1
   1  34   0   23440     361   1
   2  34   0   71885    1827   1
   3  34   0    9643     204   1
   4  34   0    5428     136   1
   5  34   0   30454     537   1
   6  34   0   18423     343   1
   7  34   0  192353    4007   1
  -8 -34   1    6807     145  -2
   8  34   0    6807     145   1
   9  34   0   49938     731   1
  10  34   0    8128     228   1
  11  34   0    1821     187   1
  12  34   0    9049     206   1
  13  34   0   13529     242   1
  14  34   0    9724     317   1
   0 -35   0   19607     440  -2
   0  35   0   19607     440   1
   1  35   0   64254     919   1
   2  35   0    7559     181   1
   3  35   0   14499     346   1
   4  35   0     260      89   1
   5  35   0     148      52   1
   6  35   0   93304    1857   1
   7  35   0   21043     335   1
  -8 -35   1   25069     392  -2
   8  35   0   25069     392   1
   9  35   0   12055     216   1
  10  35   0    8037     575   1
  11  35   0   50173     738   1
  12  35   0    3248     286   1
  13  35   0   12750     338   1
  14  35   0    2817     388   1
   0 -36   0    5314     252  -2
   0  36   0    5314     252   1
   1  36   0   13909     333   1
   2  36   0   49510    1140   1
   3  36   0   21467     430   1
   4  36   0     505      58   1
   5  36   0   11963     419   1
   6  36   0   27051     417   1
   7  36   0    2785      91   1
  -8 -36   1   13108     230  -2
   8  36   0   13108     230   1
   9  36   0   52821     890   1
  10  36   0    9786     311   1
  11  36   0   22156     360   1
  12  36   0     816      72   1
  13  36   0     248     106   1
  14  36   0    3917     404   1
   0 -37   0     634      85  -2
   0  37   0     634      85   1
   1  37   0  162707    3203   1
   2  37   0   22800     386   1
   3  37   0    6603     311   1
   4  37   0    1589      93   1
   5  37   0   31991     486   1
   6  37   0    8798     171   1
   7  37   0   59450     860   1
  -8 -37   1     850      66  -2
   8  37   0     850      66   1
   9  37   0   36700     553   1
  10  37   0    2807      98   1
  11  37   0    4160     193   1
  12  37   0    1872     218   1
  13  37   0   54764    1976   1
   0 -38   0  263252    5145  -2
   0  38   0  263252    5145   1
   1  38   0     742      63   1
   2  38   0    1048      70   1
   3  38   0     106      81   1
   4  38   0    3423     120   1
   5  38   0     744      72   1
   6  38   0   39391     738   1
   7  38   0   41196     922   1
  -8 -38   1   45611     675  -2
   8  38   0   45611     675   1
   9  38   0    3526     109   1
  10  38   0   13675     354   1
  11  38   0     599     100   1
  12  38   0     898      99   1
  13  38   0    6859     762   1
   0 -39   0    3106     135  -2
   0  39   0    3106     135   1
   1  39   0   53002     772   1
   2  39   0    1503      74   1
   3  39   0   57240    1309   1
   4  39   0    3831     112   1
   5  39   0   43739    1151   1
   6  39   0    4213     249   1
   7  39   0    7201     179   1
  -8 -39   1     488      87  -2
   8  39   0     488      87   1
   9  39   0    4116     164   1
  10  39   0     531     116   1
  11  39   0   77133    1841   1
  12  39   0     -48     138   1
   0 -40   0     469      83  -2
   0  40   0     469      83   1
   1  40   0   19719     320   1
   2  40   0   56782     825   1
   3  40   0      42      56   1
   4  40   0     612      76   1
   5  40   0     220      93   1
   6  40   0    2991     100   1
  -8 -40   1   21164     501  -2
   8  40   0   21164     501   1
   9  40   0    4003     220   1
  10  40   0    1899     224   1
  11  40   0     177      69   1
  12  40   0     498     117   1
   0 -41   0     221      78  -2
   0  41   0     221      78   1
   1  41   0   37388     562   1
   2  41   0     259      58   1
   3  41   0    4687     202   1
   4  41   0     184      61   1
   5  41   0   17453     416   1
   6  41   0    7548     541   1
   7  41   0   31797     702   1
  -8 -41   1    6464     217  -2
   8  41   0    6464     217   1
  10  41   0    3715     231   1
  11  41   0     139     104   1
   0 -42   0     125      79  -2
   0  42   0     125      79   1
   1  42   0    1324      76   1
   2  42   0   19283     321   1
   3  42   0   13575     343   1
   4  42   0   10505     287   1
   5  42   0    9233     262   1
   6  42   0   16485     406   1
   7  42   0    4988     319   1
  -8 -42   1    7559     239  -2
   8  42   0    7559     239   1
   9  42   0    8768     399   1
  10  42   0    8074     548   1
   0 -43   0   33697     909  -2
   0  43   0   33697     909   1
   1  43   0   37581    1000   1
   2  43   0    2429     303   1
   3  43   0   36218     780   1
   4  43   0     147      82   1
   5  43   0     710      99   1
   7  43   0    9268     274   1
  -8 -43   1   14878     386  -2
   8  43   0   14878     386   1
   9  43   0    7512     244   1
   2  44   0     749      95   1
   3  44   0    2860     141   1
   4  44   0   11532     313   1
   5  44   0    7221     232   1
   6  44   0     769     105   1
   7  44   0   15645     580   1
   4  45   0     281     165   1
   5  45   0     661     159   1
  24  -1  -2    7880     399  -2
 -24   1   1    7880     399   1
 -23   1   1   11559     575   1
 -22   1   1    1399     216   1
 -21   1   1   23263     444   1
 -20   1   1    5737     143   1
 -19   1   1   93182    1306   1
 -18   1   1   69550     978   1
 -17   1   1    1380      52   1
  16  -1  -1   93299    1295  -2
 -16   1   1   93299    1295   1
 -15   1   1   30403     686   1
 -14   1   1   80711    1117   1
 -13   1   1  134184    1846   1
 -12   1   1     305      23   1
 -11   1   1  153069    2098   1
 -10   1   1   37565     523   1
  -9   1   1  808570   11049   1
   8  -1   0  519973    7105  -2
  -8   1   1  519973    7105   1
  -7   1   1  404807    5535   1
  -6   1   1 2010623   27454   1
  -5   1   1  103892    1626   1
  -4   1   1 1230913   17967   1
  -3   1   1  432602    5914   1
  -2   1   1   43592     600   1
  -1   1   1  944965   19336   1
   0  -1   1     306      13  -2
   0   1   1     306      13   1
   1   1   1  767158   17101   1
   2   1   1    4841      90   1
   3   1   1  415553    5674   1
   4   1   1 1523628   37865   1
   5   1   1    8203     162   1
   6   1   1 1951809   26629   1
   7   1   1  578497    9993   1
  -8  -1   2  291306    3985  -2
   8   1   1  291306    3985   1
   9   1   1 1207093   16484   1
  10   1   1  102211    1824   1
  11   1   1  196337    2689   1
  12   1   1    5263      87   1
  13   1   1  308050    4508   1
  14   1   1   69049    1357   1
  15   1   1   42292     844   1
 -16  -1   3  116953    1617  -2
  16   1   1  116953    1617   1
  17   1   1    8515     233   1
  18   1   1   47422     944   1
  19   1   1   65099     922   1
  20   1   1    8201     160   1
  21   1   1   50398    1091   1
  22   1   1    1718     167   1
 -24  -1   4    4824     337  -2
  24   1   1    4824     337   1
  24  -2  -2   25281     829  -2
 -24   2   1   25281     829   1
 -23   2   1    9639     979   1
 -22   2   1    2655     242   1
 -21   2   1     457      84   1
 -20   2   1    6200     183   1
 -19   2   1    9859     289   1
 -18   2   1   14218     327   1
 -17   2   1      68      39   1
  16  -2  -1   33236     575  -2
 -16   2   1   33236     575   1
 -15   2   1  153788    2916   1
 -14   2   1    6284     135   1
 -13   2   1   18328     301   1
 -12   2   1   14144     252   1
 -11   2   1   12874     324   1
 -10   2   1   57314    2124   1
  -9   2   1  463969    6347   1
   8  -2   0  192282    2635  -2
  -8   2   1  192282    2635   1
  -7   2   1  147975    2028   1
  -6   2   1  511397    7001   1
  -5   2   1  320276    4399   1
  -4   2   1  132528    2197   1
  -3   2   1   38922     623   1
  -2   2   1  144085    2156   1
  -1   2   1  329673    5689   1
   0  -2   1  154108    3438  -2
   0   2   1  154108    3438   1
   1   2   1  292866    6805   1
   2   2   1  111471    1886   1
   3   2   1   19883     279   1
   4   2   1  218148    2985   1
   5   2   1  701938   11543   1
   6   2   1  603333    8244   1
   7   2   1  189491    2995   1
  -8  -2   2 1846216   25217  -2
   8   2   1 1846216   25217   1
   9   2   1  241935    3313   1
  10   2   1   17413     353   1
  11   2   1   94307    1299   1
  12   2   1    7910     122   1
  13   2   1    1650      79   1
  14   2   1   35168     530   1
  15   2   1  123828    1710   1
 -16  -2   3   23770     347  -2
  16   2   1   23770     347   1
  17   2   1    3555     152   1
  18   2   1   40229     662   1
  19   2   1   23844     363   1
  20   2   1    5301     139   1
  21   2   1     147      82   1
  23   2   1    9291     367   1
  24  -3  -2    6211     505  -2
 -24   3   1    6211     505   1
 -22   3   1    5279     301   1
 -21   3   1   22823     582   1
 -20   3   1   15081     400   1
 -19   3   1   23782     516   1
 -18   3   1    3245     153   1
 -17   3   1     370      53   1
  16  -3  -1  200772    3957  -2
 -16   3   1  200772    3957   1
 -15   3   1   60923    2217   1
 -14   3   1  281601    4530   1
 -13   3   1   41155     620   1
 -12   3   1    9559     151   1
 -11   3   1  219261    3019   1
 -10   3   1   64827    1272   1
  -9   3   1  263137    6310   1
   8  -3   0    4650      96  -2
  -8   3   1    4650      96   1
  -7   3   1   78238    2029   1
  -6   3   1  276193    5339   1
  -5   3   1    8366     187   1
  -4   3   1  134855    2612   1
  -3   3   1   94703    1540   1
  -2   3   1 1370294   30977   1
  -1   3   1  808125   17237   1
   0  -3   1   25312     349  -2
   0   3   1   25312     349   1
   1   3   1  794606   11245   1
   2   3   1 1368496   40058   1
   3   3   1  126509    1734   1
   4   3   1  207996    2847   1
   5   3   1     168      14   1
   6   3   1  201752    2767   1
   7   3   1   80768    1376   1
  -8  -3   2   69656     961  -2
   8   3   1   69656     961   1
   9   3   1  343484    7711   1
  10   3   1  136338    2067   1
  11   3   1  343456    5846   1
  12   3   1     474      53   1
  13   3   1    7011     187   1
  14   3   1  227398    3127   1
  15   3   1   33316     557   1
 -16  -3   3   61200     996  -2
  16   3   1   61200     996   1
  17   3   1    4723     144   1
  19   3   1  108290    3044   1
  20   3   1   17496     801   1
  21   3   1   10346     541   1
  22   3   1     226     208   1
 -24  -3   4     647     172  -2
  24   3   1     647     172   1
 -22   4   1     796     113   1
 -21   4   1   51476    1476   1
 -20   4   1    4332     216   1
 -19   4   1  121347    3367   1
 -18   4   1     960     196   1
  16  -4  -1   53275    1229  -2
 -16   4   1   53275    1229   1
 -15   4   1   54645    2115   1
 -14   4   1    9060     563   1
 -13   4   1   69726    1372   1
 -12   4   1    2391     104   1
 -11   4   1    9412     272   1
 -10   4   1   30665     865   1
   8  -4   0  403154    7795  -2
  -8   4   1  403154    7795   1
  -7   4   1  146094    3604   1
  -6   4   1  293049    5667   1
  -5   4   1    3707     138   1
  -4   4   1  620894    8495   1
  -3   4   1  201497    3881   1
  -2   4   1   19293     310   1
  -1   4   1 1083096   20898   1
   0  -4   1  360863    5687  -2
   0   4   1  360863    5687   1
   1   4   1  587738    9324   1
   2   4   1   16843     273   1
   3   4   1  182999    2514   1
   4   4   1  572646    8093   1
   5   4   1   34569     524   1
   6   4   1  210796    2890   1
   7   4   1  163550    2598   1
  -8  -4   2  182614    2511  -2
   8   4   1  182614    2511   1
   9   4   1    2730     223   1
  10   4   1    2710     128   1
  11   4   1   18960     337   1
  12   4   1    3591      92   1
  13   4   1  125420    1750   1
  14   4   1   33281     550   1
  17   4   1   97557    3830   1
  18   4   1    1619     139   1
  19   4   1   69683    1388   1
  20   4   1    8006     218   1
  21   4   1   45070     924   1
  22   4   1   10642     281   1
  23   4   1    2090     179   1
 -24  -4   4    9411     456  -2
  24   4   1    9411     456   1
  24  -5  -2   31959     982  -2
 -24   5   1   31959     982   1
 -23   5   1    5392     289   1
 -22   5   1     792      87   1
 -21   5   1   14458     342   1
 -20   5   1   29685     627   1
 -19   5   1   71980    1434   1
 -18   5   1   70715    2374   1
 -17   5   1   19561     675   1
  16  -5  -1   12633     422  -2
 -16   5   1   12633     422   1
 -14   5   1    4344     232   1
 -13   5   1   81427    1845   1
 -12   5   1  141241    2751   1
 -11   5   1   77446    2087   1
 -10   5   1   34005     678   1
  -9   5   1  239359    7545   1
   8  -5   0  103149    2008  -2
  -8   5   1  103149    2008   1
  -7   5   1   81716    2254   1
  -6   5   1  158682    3077   1
  -5   5   1  352965    5171   1
  -4   5   1  664190   13580   1
  -3   5   1     557      26   1
  -2   5   1 1354473   20886   1
  -1   5   1  373971    5105   1
   0  -5   1   45126     719  -2
   0   5   1   45126     719   1
   1   5   1  481230    6567   1
   2   5   1  487636    6658   1
   3   5   1  145074    1986   1
   4   5   1  153148    2099   1
   5   5   1  199937    2740   1
   6   5   1   29023     460   1
   7   5   1    2491      93   1
  -8  -5   2  292044    4039  -2
   8   5   1  292044    4039   1
   9   5   1  135176    2360   1
  10   5   1     667      56   1
  11   5   1   26024     526   1
  12   5   1  196933    4592   1
  13   5   1  129921    2532   1
  15   5   1    3421     173   1
 -16  -5   3   92181    1921  -2
  16   5   1   92181    1921   1
  17   5   1   67463    1336   1
  18   5   1   85733    2004   1
  19   5   1   26861     666   1
  20   5   1   24334     524   1
  21   5   1   50975    1281   1
  22   5   1    2436     125   1
  23   5   1    6490     254   1
 -24  -5   4    9838     453  -2
  24   5   1    9838     453   1
  24  -6  -2    5355     268  -2
 -24   6   1    5355     268   1
 -23   6   1   49067    1023   1
 -22   6   1    2577     124   1
 -21   6   1    5607     221   1
 -20   6   1   21031     460   1
 -19   6   1   65199    1305   1
 -18   6   1   29213    1086   1
 -17   6   1    3253     114   1
  16  -6  -1    4248     131  -2
 -16   6   1    4248     131   1
 -15   6   1  534515   14629   1
 -14   6   1   13211     979   1
 -12   6   1   24332     574   1
 -11   6   1  332773    6956   1
 -10   6   1   32936     746   1
  -9   6   1  405689    7843   1
   8  -6   0  715505   13816  -2
  -8   6   1  715505   13816   1
  -7   6   1  144544    2806   1
  -6   6   1   19457     276   1
  -5   6   1   54372     751   1
  -4   6   1   15046     240   1
  -3   6   1  250407    4315   1
  -2   6   1  340292    5286   1
  -1   6   1 1109142   21392   1
   0  -6   1  737776   20162  -2
   0   6   1  737776   20162   1
   1   6   1 1119748   17633   1
   2   6   1  576825    7872   1
   3   6   1  370001    5056   1
   4   6   1    9129     234   1
   5   6   1     341      21   1
   6   6   1   34682     622   1
   7   6   1   82634    1261   1
  -8  -6   2   38548     628  -2
   8   6   1   38548     628   1
   9   6   1  905962   20426   1
  10   6   1   42952    1206   1
  11   6   1  232656    4511   1
  13   6   1    1566     232   1
  14   6   1    3742     147   1
  15   6   1  274780    7540   1
 -16  -6   3    8612     206  -2
  16   6   1    8612     206   1
  17   6   1   81032    2264   1
  18   6   1   39462    1122   1
  19   6   1   52599    1060   1
  20   6   1   21617     591   1
  21   6   1    6794     199   1
  22   6   1    1128     104   1
  23   6   1   47260     985   1
 -24  -6   4   18862     629  -2
  24   6   1   18862     629   1
  24  -7  -2   10343     465  -2
 -24   7   1   10343     465   1
 -23   7   1    8111     240   1
 -22   7   1   43372     902   1
 -21   7   1    5405     173   1
 -20   7   1   54931    1114   1
 -19   7   1   54221    1096   1
 -18   7   1     205      55   1
 -17   7   1    3919     129   1
  16  -7  -1  143644    5604  -2
 -16   7   1  143644    5604   1
 -15   7   1    6458     192   1
 -14   7   1  149167    4111   1
 -13   7   1   70021    1664   1
 -12   7   1   19596     658   1
 -10   7   1  315061    6599   1
  -9   7   1  327161    8958   1
   8  -7   0   53493    1419  -2
  -8   7   1   53493    1419   1
  -7   7   1   18488     370   1
  -6   7   1     885      24   1
  -5   7   1    1536      39   1
  -4   7   1  398746    6535   1
  -3   7   1    2602      96   1
  -2   7   1    9054     170   1
  -1   7   1   91082    1337   1
   0  -7   1    4735     113  -2
   0   7   1    4735     113   1
   1   7   1  261039    3568   1
   2   7   1   69533     958   1
   3   7   1   15602     224   1
   4   7   1  192092    2631   1
   5   7   1     313      28   1
   6   7   1    5650     125   1
   7   7   1   16254     344   1
  -8  -7   2  556623    7641  -2
   8   7   1  556623    7641   1
   9   7   1  282681    5082   1
  10   7   1  306220    6962   1
  12   7   1   31514     824   1
  13   7   1   26216     935   1
  14   7   1   93507    1928   1
  15   7   1    9486     298   1
 -16  -7   3   37336    1801  -2
  16   7   1   37336    1801   1
  17   7   1    1726     202   1
  19   7   1  114492    2254   1
  20   7   1   59344    1197   1
  21   7   1    1977     138   1
  22   7   1   29669     634   1
  23   7   1    9769     267   1
 -24  -7   4    1701     153  -2
  24   7   1    1701     153   1
  24  -8  -2   14339     504  -2
 -24   8   1   14339     504   1
 -23   8   1   10294     280   1
 -22   8   1    4846     263   1
 -21   8   1    3688     137   1
 -20   8   1   14318     334   1
 -19   8   1    6340     184   1
 -18   8   1    6434     245   1
 -17   8   1   47454    2274   1
  16  -8  -1    2058     125  -2
 -16   8   1    2058     125   1
 -15   8   1    9550     227   1
 -14   8   1   26125     757   1
 -13   8   1   58070    1331   1
 -12   8   1   55944    1556   1
 -11   8   1   40070     835   1
  -9   8   1  169977    4867   1
   8  -8   0  370922    6444  -2
  -8   8   1  370922    6444   1
  -7   8   1   19414     400   1
  -6   8   1   46908     651   1
  -5   8   1  289768    3962   1
  -4   8   1  213906    2928   1
  -3   8   1   44082     810   1
  -2   8   1  170335    2333   1
  -1   8   1  727369    9924   1
   0  -8   1 1926265   48066  -2
   0   8   1 1926265   48066   1
   1   8   1 1152312   20147   1
   2   8   1  151431    2077   1
   3   8   1  104979    1444   1
   4   8   1   71963     994   1
   5   8   1  286486    3921   1
   6   8   1   95676    1319   1
   7   8   1   27112     635   1
  -8  -8   2  719232    9845  -2
   8   8   1  719232    9845   1
   9   8   1  115754    2686   1
  11   8   1   13502     347   1
  12   8   1   89008    2215   1
  13   8   1   75477    1488   1
  14   8   1   29015     839   1
  15   8   1  175535    4836   1
 -16  -8   3   15614     767  -2
  16   8   1   15614     767   1
  17   8   1   21472     577   1
  18   8   1    3943     217   1
  19   8   1    6321     240   1
  20   8   1   27276     583   1
  21   8   1    5117     166   1
  22   8   1   13078     437   1
  23   8   1    9710     266   1
 -24  -8   4    6093     284  -2
  24   8   1    6093     284   1
  24  -9  -2    9336     590  -2
 -24   9   1    9336     590   1
 -23   9   1   12388     460   1
 -22   9   1    1297      98   1
 -21   9   1    6200     191   1
 -20   9   1   19780     440   1
 -19   9   1   14200     404   1
 -18   9   1     598      86   1
 -17   9   1     668      74   1
  16  -9  -1   15151     338  -2
 -16   9   1   15151     338   1
 -15   9   1   68579    1361   1
 -14   9   1    1118     154   1
 -13   9   1   19538     633   1
 -12   9   1   12245     274   1
 -11   9   1   24892     972   1
 -10   9   1  162748    3362   1
   8  -9   0   18520     582  -2
  -8   9   1   18520     582   1
  -7   9   1   27879     503   1
  -6   9   1  199188    2729   1
  -5   9   1   19078     289   1
  -4   9   1  203566    2788   1
  -3   9   1  461004    7271   1
  -2   9   1     250      27   1
  -1   9   1  200012    3162   1
   0  -9   1  146272    2008  -2
   0   9   1  146272    2008   1
   1   9   1  189261    3278   1
   2   9   1    2476     117   1
   3   9   1  318991    4590   1
   4   9   1  125069    1718   1
   5   9   1   18052     260   1
   6   9   1  226783    3108   1
   7   9   1    4119      88   1
  -8  -9   2   57904    1143  -2
   8   9   1   57904    1143   1
   9   9   1   44394     881   1
  10   9   1  211278    4104   1
  11   9   1   70198    1536   1
  12   9   1     311      64   1
  13   9   1   41899     973   1
  15   9   1    8587     212   1
 -16  -9   3    6863     177  -2
  16   9   1    6863     177   1
  17   9   1   13275     667   1
  18   9   1     763     138   1
  19   9   1   37068    1592   1
  20   9   1   11817     372   1
  21   9   1   15515     367   1
  22   9   1     518      85   1
  23   9   1   18181     575   1
 -24  -9   4    2108     257  -2
  24   9   1    2108     257   1
  24 -10  -2   26787     845  -2
 -24  10   1   26787     845   1
 -23  10   1   11297     299   1
 -22  10   1   11952     306   1
 -21  10   1     419      70   1
 -20  10   1   39120     817   1
 -19  10   1     991      83   1
 -18  10   1   15825     760   1
 -17  10   1   54920    1561   1
  16 -10  -1   20133     525  -2
 -16  10   1   20133     525   1
 -15  10   1    4667     142   1
 -14  10   1   46882    1329   1
 -13  10   1  101193    2296   1
 -12  10   1   97366    1912   1
 -11  10   1     171      51   1
 -10  10   1   47287    1480   1
  -9  10   1    6777     123   1
   8 -10   0  309871    4244  -2
  -8  10   1  309871    4244   1
  -7  10   1   75316    1467   1
  -6  10   1    2149      76   1
  -5  10   1  640941    8755   1
  -4  10   1    4503      90   1
  -3  10   1  223557    3062   1
  -2  10   1    1934      50   1
  -1  10   1  850726   17702   1
   0 -10   1   51729     719  -2
   0  10   1   51729     719   1
   1  10   1  829339   16014   1
   2  10   1   39416     550   1
   3  10   1  627880    8576   1
   4  10   1     507      28   1
   5  10   1  550762    7524   1
   6  10   1   71671    1146   1
   7  10   1   69006    1924   1
  -8 -10   2  492371    6736  -2
   8  10   1  492371    6736   1
   9  10   1   21157     710   1
  10  10   1   84226    1254   1
  11  10   1     249      48   1
  12  10   1   22651     697   1
  13  10   1   60593    1204   1
  14  10   1   94785    2871   1
  15  10   1   87976    3264   1
 -16 -10   3    6450     170  -2
  16  10   1    6450     170   1
  17  10   1   34959    1016   1
  18  10   1   24621    1254   1
  19  10   1    7593     266   1
  20  10   1   40080     830   1
  21  10   1    1020      90   1
  22  10   1   24118     538   1
  23  10   1    3563     156   1
 -24 -10   4   25350     798  -2
  24  10   1   25350     798   1
 -23  11   1     581      86   1
 -22  11   1     215     111   1
 -21  11   1    5630     281   1
 -20  11   1    4919     230   1
 -19  11   1   13526     455   1
 -18  11   1   46823    1972   1
 -17  11   1    7113     233   1
  16 -11  -1    1250      94  -2
 -16  11   1    1250      94   1
 -15  11   1     411      81   1
 -14  11   1   73583    2058   1
 -13  11   1     883     158   1
 -12  11   1   22129     465   1
 -11  11   1  100010    2777   1
 -10  11   1    5041     104   1
  -9  11   1   81644    1427   1
   8 -11   0  167078    2711  -2
  -8  11   1  167078    2711   1
  -7  11   1   16820     262   1
  -6  11   1  146496    2544   1
  -5  11   1   20999     595   1
  -4  11   1    6454     124   1
  -3  11   1  144561    1986   1
  -2  11   1  176834    2425   1
  -1  11   1   16970     564   1
   0 -11   1   99930    1377  -2
   0  11   1   99930    1377   1
   1  11   1   27939     592   1
   2  11   1  366303    5009   1
   3  11   1  347909    4760   1
   4  11   1   12387     310   1
   5  11   1   20005     404   1
   6  11   1  270411    4275   1
   7  11   1    1254      77   1
  -8 -11   2  173458    2384  -2
   8  11   1  173458    2384   1
   9  11   1  152667    2500   1
  10  11   1   25985     421   1
  11  11   1   58886    1028   1
  12  11   1    3059     117   1
  13  11   1    2321     128   1
  14  11   1   92904    2585   1
  15  11   1   64201    1477   1
 -16 -11   3     946      83  -2
  16  11   1     946      83   1
  17  11   1    9461     232   1
  18  11   1   44613    1353   1
  19  11   1    4815     187   1
  20  11   1     646      81   1
  21  11   1    5117     216   1
  22  11   1     968     109   1
  23  11   1    3279     416   1
  24 -12  -2    7605     329  -2
 -24  12   1    7605     329   1
 -23  12   1   52346    1539   1
 -21  12   1    4051     217   1
 -20  12   1   35022    1092   1
 -19  12   1   70566    1418   1
 -18  12   1   41966    1206   1
 -17  12   1    1392      92   1
  16 -12  -1     482      74  -2
 -16  12   1     482      74   1
 -15  12   1  327329    6357   1
 -14  12   1   98933    2826   1
 -13  12   1  130078    2937   1
 -12  12   1   67229    1333   1
 -11  12   1   77491    1530   1
 -10  12   1  236773    4119   1
  -9  12   1    2656     153   1
   8 -12   0  123328    2031  -2
  -8  12   1  123328    2031   1
  -7  12   1  682653   11089   1
  -6  12   1    1767      62   1
  -5  12   1   29616     496   1
  -4  12   1    2750      79   1
  -3  12   1   11489     212   1
  -2  12   1  390709    6358   1
  -1  12   1 1715118   45243   1
   0 -12   1 1541845   26618  -2
   0  12   1 1541845   26618   1
   1  12   1 1865794   32526   1
   2  12   1  207506    2843   1
   3  12   1   47734     770   1
   4  12   1   36284     719   1
   5  12   1    8155     140   1
   6  12   1    9618     191   1
   7  12   1  689870    9428   1
  -8 -12   2  277818    3807  -2
   8  12   1  277818    3807   1
   9  12   1   43883    1015   1
  10  12   1  162290    2238   1
  11  12   1   40323     570   1
  12  12   1  165487    3229   1
  13  12   1   56956    1310   1
  14  12   1   26688     555   1
  15  12   1  121695    2984   1
 -16 -12   3     998      78  -2
  16  12   1     998      78   1
  17  12   1  225625    6218   1
  18  12   1   49339    1456   1
  19  12   1   51843    2410   1
  20  12   1   74749    2539   1
  21  12   1    4534     538   1
  22  12   1   32240    1456   1
  23  12   1   36779     789   1
 -24 -12   4    8655     361  -2
  24  12   1    8655     361   1
  24 -13  -2   15097     529  -2
 -24  13   1   15097     529   1
 -23  13   1     929     132   1
 -22  13   1   46100     965   1
 -21  13   1    1479     148   1
 -20  13   1   15037     746   1
 -19  13   1     607      80   1
 -18  13   1   66518    3643   1
 -17  13   1     935     132   1
  16 -13  -1    5989     176  -2
 -16  13   1    5989     176   1
 -15  13   1     370      97   1
 -14  13   1  130837    3622   1
 -13  13   1   12438     648   1
 -12  13   1  163470    3188   1
 -11  13   1    1528     125   1
 -10  13   1  167668    2320   1
  -9  13   1  604377   13494   1
   8 -13   0   25625     431  -2
  -8  13   1   25625     431   1
  -6  13   1   47991     671   1
  -5  13   1    3620      92   1
  -4  13   1   76399    1221   1
  -3  13   1    2939     129   1
  -2  13   1  120696    2349   1
  -1  13   1   43942     616   1
   0 -13   1   17527     293  -2
   0  13   1   17527     293   1
   1  13   1   31386     694   1
   2  13   1   84966    1661   1
   3  13   1   28218     555   1
   4  13   1  212048    3359   1
   5  13   1   51689     724   1
   6  13   1   79786    1105   1
   7  13   1   25393    1428   1
  -8 -13   2  174993    2406  -2
   8  13   1  174993    2406   1
   9  13   1   28837     550   1
  10  13   1   75533    1054   1
  11  13   1    6306     197   1
  12  13   1  300021    4794   1
  13  13   1   48901    1387   1
  14  13   1   71096    1998   1
  15  13   1   10564     255   1
 -16 -13   3   34079    1799  -2
  16  13   1   34079    1799   1
  17  13   1    1310      86   1
  18  13   1   21827     662   1
  19  13   1    8418     310   1
  21  13   1    4742     170   1
  22  13   1   15948     388   1
  23  13   1   19365     700   1
 -24 -13   4   15554     458  -2
  24  13   1   15554     458   1
  24 -14  -2    6332     265  -2
 -24  14   1    6332     265   1
 -23  14   1    7895     239   1
 -22  14   1    8900     250   1
 -21  14   1    1640     108   1
 -20  14   1   23734     530   1
 -18  14   1    8525     307   1
 -17  14   1  248740    5115   1
  16 -14  -1     447     109  -2
 -16  14   1     447     109   1
 -15  14   1   91081    1802   1
 -14  14   1   22958     689   1
 -13  14   1  260193    9074   1
 -12  14   1   54340    1091   1
 -11  14   1  205814    3029   1
 -10  14   1   83440    1238   1
  -9  14   1  874657   13054   1
   8 -14   0  277473    3801  -2
  -8  14   1  277473    3801   1
  -7  14   1  161691    2223   1
  -6  14   1    3863      95   1
  -5  14   1  241400    3309   1
  -4  14   1   16371     254   1
  -3  14   1  131165    1804   1
  -2  14   1   53750     840   1
  -1  14   1  631202   23186   1
   0 -14   1 2372188   64737  -2
   0  14   1 2372188   64737   1
   1  14   1  756064   16862   1
   2  14   1   84941    1176   1
   3  14   1  192850    2648   1
   4  14   1    1475      66   1
   5  14   1  237468    3256   1
   6  14   1   43810     617   1
   7  14   1   99136    2672   1
  -8 -14   2  327220    4482  -2
   8  14   1  327220    4482   1
   9  14   1  587558    9368   1
  10  14   1  141435    1953   1
  11  14   1  177216    2444   1
  12  14   1   49550     700   1
  13  14   1  164428    3210   1
  14  14   1   35277    1088   1
  15  14   1  358100    6949   1
 -16 -14   3    5566     235  -2
  16  14   1    5566     235   1
  17  14   1  119006    2699   1
  18  14   1   11562     544   1
  20  14   1   24561     570   1
  21  14   1    2242     200   1
  22  14   1   29178     638   1
  23  14   1   15752     388   1
 -24 -14   4    1128     129  -2
  24  14   1    1128     129   1
  24 -15  -2    8115     313  -2
 -24  15   1    8115     313   1
 -23  15   1     923      92   1
 -22  15   1   20036     466   1
 -21  15   1    5031     205   1
 -20  15   1  154974    3054   1
 -19  15   1     513      78   1
 -18  15   1   39444     961   1
  16 -15  -1    1931     202  -2
 -16  15   1    1931     202   1
 -15  15   1   23375     500   1
 -14  15   1  130686    3627   1
 -13  15   1   22653     677   1
 -12  15   1  255438    3534   1
 -11  15   1    3265      86   1
 -10  15   1   68497     956   1
  -9  15   1   35307    1001   1
   8 -15   0  266715    3655  -2
  -8  15   1  266715    3655   1
  -7  15   1   39336     555   1
  -6  15   1  188003    2582   1
  -5  15   1   28969     414   1
  -4  15   1  547788    7487   1
  -3  15   1   17359     257   1
  -2  15   1  140743    2618   1
  -1  15   1    2625     105   1
   0 -15   1     328      59  -2
   0  15   1     328      59   1
   1  15   1    2742     103   1
   2  15   1  349424    4783   1
   3  15   1    2167      57   1
   4  15   1  837238   11435   1
   5  15   1    1037      46   1
   6  15   1  141193    1946   1
   7  15   1  120442    4429   1
  -8 -15   2  524605    7178  -2
   8  15   1  524605    7178   1
   9  15   1   74124    1082   1
  10  15   1   99240    1420   1
  11  15   1   15434     256   1
  12  15   1  162531    2579   1
  13  15   1   12256     259   1
  14  15   1  109401    3048   1
  15  15   1   62203    1246   1
 -16 -15   3   32233    1013  -2
  16  15   1   32233    1013   1
  18  15   1   47779    1373   1
  19  15   1    1311     160   1
  20  15   1  109202    2166   1
  21  15   1     218      95   1
  22  15   1   21825     507   1
  23  15   1    6849     259   1
 -24 -15   4    1697     114  -2
  24  15   1    1697     114   1
  24 -16  -2    6789     220  -2
 -24  16   1    6789     220   1
 -23  16   1   59648    1347   1
 -22  16   1   13320     339   1
 -21  16   1    7795     402   1
 -20  16   1   18783     434   1
 -19  16   1   73321    2066   1
 -18  16   1   12584     417   1
 -17  16   1     225      75   1
 -15  16   1  465488    9021   1
 -14  16   1    1764     196   1
 -13  16   1     390     109   1
 -12  16   1   47295     781   1
 -11  16   1   95570    1328   1
 -10  16   1  218597    3005   1
  -9  16   1  291834    4001   1
   8 -16   0   96394    1335  -2
  -8  16   1   96394    1335   1
  -7  16   1 1066382   14553   1
  -6  16   1   74499    1036   1
  -5  16   1  266081    3648   1
  -4  16   1  120657    1664   1
  -3  16   1   17511     300   1
  -2  16   1   65944    1430   1
  -1  16   1 1057437   20610   1
   0 -16   1  361866    4951  -2
   0  16   1  361866    4951   1
   1  16   1 1188539   18871   1
   2  16   1  160523    3125   1
   3  16   1    3647     108   1
   4  16   1   28392     409   1
   5  16   1  169995    2338   1
   6  16   1   77161    1073   1
   7  16   1 1235253   16863   1
  -8 -16   2  120468    1808  -2
   8  16   1  120468    1808   1
   9  16   1  250473    3674   1
  10  16   1  281981    3873   1
  11  16   1   28753     420   1
  12  16   1   70581    1146   1
  13  16   1   11714     208   1
  14  16   1     121      89   1
  15  16   1  189037    5660   1
  17  16   1   88140    2023   1
  18  16   1   42061    1217   1
  19  16   1   47181     966   1
  20  16   1   23837     961   1
  21  16   1   18377     543   1
  22  16   1    5470     251   1
  23  16   1   44561    1361   1
 -24 -16   4    8508     290  -2
  24  16   1    8508     290   1
  25  16   1    3322     318   1
  24 -17  -2    3318     190  -2
 -24  17   1    3318     190   1
 -23  17   1    3945     161   1
 -22  17   1   19806     459   1
 -21  17   1     635      95   1
 -20  17   1   43040     899   1
 -19  17   1    1675     209   1
 -18  17   1   52562    1504   1
 -17  17   1   17050     510   1
  16 -17  -1   63761    1282  -2
 -16  17   1   63761    1282   1
 -15  17   1    7604     440   1
 -14  17   1   53530    1782   1
 -13  17   1    3843     115   1
 -12  17   1   87836    1226   1
 -11  17   1    7413     197   1
 -10  17   1  211985    3367   1
  -9  17   1  229750    4468   1
   8 -17   0   14128     234  -2
  -8  17   1   14128     234   1
  -7  17   1   49148     692   1
  -6  17   1     549      61   1
  -5  17   1   15152     230   1
  -4  17   1  219517    4268   1
  -3  17   1   18105     312   1
  -2  17   1   68917     961   1
  -1  17   1    8098     177   1
   0 -17   1   42319     599  -2
   0  17   1   42319     599   1
   1  17   1    6519     198   1
   2  17   1   50640     761   1
   3  17   1     402      56   1
   4  17   1  390013    7554   1
   5  17   1   15220     420   1
   6  17   1   38095     948   1
   7  17   1  126412    2506   1
  -8 -17   2  105338    2050  -2
   8  17   1  105338    2050   1
   9  17   1   96461    1739   1
  10  17   1  137032    2028   1
  11  17   1     607      53   1
  12  17   1  188516    2603   1
  13  17   1   58201     950   1
  14  17   1  101099    4099   1
  15  17   1    8085     250   1
 -16 -17   3   11476     300  -2
  16  17   1   11476     300   1
  17  17   1   19073     425   1
  18  17   1   29859     884   1
  19  17   1     840     162   1
  20  17   1   58319    1188   1
  21  17   1   12792     535   1
  22  17   1    6495     211   1
  23  17   1     536      86   1
 -24 -17   4    1346     106  -2
  24  17   1    1346     106   1
  25  17   1    2132     266   1
  24 -18  -2   11310     310  -2
 -24  18   1   11310     310   1
 -23  18   1    3112     144   1
 -22  18   1    6717     275   1
 -21  18   1      19      68   1
 -20  18   1   12610     509   1
 -19  18   1      64      82   1
 -18  18   1   29714    1459   1
 -17  18   1  132640    2731   1
  16 -18  -1    5684     182  -2
 -16  18   1    5684     182   1
 -15  18   1   14923     345   1
 -14  18   1   14113     460   1
 -13  18   1   28050     584   1
 -12  18   1   25996     421   1
 -11  18   1   65735     924   1
 -10  18   1  192303    2647   1
  -9  18   1  442234    6054   1
   8 -18   0  557369    8152  -2
  -8  18   1  557369    8152   1
  -7  18   1   34757     498   1
  -6  18   1   31787     530   1
  -5  18   1   62242    1748   1
  -4  18   1   16406     248   1
  -3  18   1    2185      72   1
  -2  18   1  144963    1997   1
  -1  18   1  100591    1762   1
   0 -18   1 1119793   15288  -2
   0  18   1 1119793   15288   1
   1  18   1  134594    1857   1
   2  18   1  109097    1509   1
   3  18   1   12181     190   1
   4  18   1  121153    1675   1
   5  18   1   62391    1562   1
   6  18   1    8492     235   1
   7  18   1   83238    2751   1
  -8 -18   2  380349    5206  -2
   8  18   1  380349    5206   1
   9  18   1  401009    5495   1
  10  18   1  154002    3023   1
  11  18   1   21511     346   1
  12  18   1  108967    1518   1
  13  18   1   31826     667   1
  14  18   1    3437     154   1
  15  18   1  128613    2529   1
 -16 -18   3   18461     413  -2
  16  18   1   18461     413   1
  17  18   1   66980    1474   1
  18  18   1    7649     281   1
  19  18   1    6544     264   1
  20  18   1   47311    1428   1
  21  18   1      85      81   1
  22  18   1    5068     186   1
  23  18   1    6958     224   1
 -24 -18   4   23881     546  -2
  24  18   1   23881     546   1
  24 -19  -2    9384     636  -2
 -24  19   1    9384     636   1
 -23  19   1    6593     215   1
 -22  19   1    5254     183   1
 -21  19   1    7867     294   1
 -20  19   1   13046     330   1
 -19  19   1    8350     284   1
 -18  19   1    1260     105   1
 -17  19   1   14320     342   1
  16 -19  -1   22022     484  -2
 -16  19   1   22022     484   1
 -15  19   1   47643     982   1
 -14  19   1    5670     218   1
 -13  19   1   23903     638   1
 -12  19   1    3602     128   1
 -11  19   1   32726     538   1
 -10  19   1     191      40   1
  -9  19   1  257814    4884   1
   8 -19   0   89864    1250  -2
  -8  19   1   89864    1250   1
  -7  19   1  288978    5609   1
  -6  19   1  275947    4050   1
  -5  19   1   38979     569   1
  -4  19   1   49724     702   1
  -3  19   1   89083    1322   1
  -2  19   1   53765     874   1
  -1  19   1   75746    1221   1
   0 -19   1   10759     171  -2
   0  19   1   10759     171   1
   1  19   1   75931    1223   1
   2  19   1  136879    1890   1
   3  19   1  100272    1485   1
   4  19   1   10701     171   1
   5  19   1   10793     193   1
   6  19   1  203112    2986   1
   7  19   1   93636    2606   1
  -8 -19   2  179821    2479  -2
   8  19   1  179821    2479   1
   9  19   1   57688     814   1
  10  19   1   25913     453   1
  11  19   1   29629     800   1
  12  19   1    9123     327   1
  13  19   1    7566     165   1
  14  19   1   12623     280   1
  15  19   1    3968     143   1
 -16 -19   3   42182    1528  -2
  16  19   1   42182    1528   1
  17  19   1   13904     515   1
  19  19   1    7356     214   1
  20  19   1    1448     153   1
  21  19   1    2084     230   1
  22  19   1    4853     176   1
  23  19   1   16688     416   1
 -24 -19   4    4625     471  -2
  24  19   1    4625     471   1
  24 -20  -2   15721     408  -2
 -24  20   1   15721     408   1
 -23  20   1    1780     349   1
 -22  20   1    3088     173   1
 -21  20   1    2144     185   1
 -20  20   1   17194     485   1
 -19  20   1    9037     283   1
 -18  20   1     698     138   1
 -17  20   1   13115     342   1
  16 -20  -1     654      94  -2
 -16  20   1     654      94   1
 -15  20   1     542      80   1
 -14  20   1    4642     164   1
 -13  20   1   38399     642   1
 -12  20   1   84357    1181   1
 -11  20   1   28969     597   1
 -10  20   1   43010    1092   1
  -9  20   1    8668     248   1
   8 -20   0  103104    2235  -2
  -8  20   1  103104    2235   1
  -7  20   1   71554    1002   1
  -6  20   1    7049     294   1
  -5  20   1   61910     869   1
  -4  20   1   61782     869   1
  -3  20   1  120714    1670   1
  -2  20   1   14102     340   1
  -1  20   1  174241    2401   1
   0 -20   1  411321    5633  -2
   0  20   1  411321    5633   1
   1  20   1  149926    2524   1
   2  20   1    5003     136   1
   3  20   1   37253     615   1
   4  20   1    2143      72   1
   5  20   1  125025    1730   1
   6  20   1    3795     210   1
   7  20   1  337363    6646   1
  -8 -20   2  398510    6912  -2
   8  20   1  398510    6912   1
   9  20   1   20646     395   1
  10  20   1  151277    2416   1
  11  20   1    8624     240   1
  12  20   1   26155     418   1
  13  20   1   25863     520   1
  14  20   1    5412     297   1
  15  20   1  102712    2033   1
 -16 -20   3   16203     583  -2
  16  20   1   16203     583   1
  17  20   1   28918     713   1
  18  20   1   14829     667   1
  19  20   1   15238     439   1
  20  20   1    2784     156   1
  21  20   1    4439     212   1
  22  20   1   16756     545   1
  23  20   1    1359     195   1
 -24 -20   4    9491     283  -2
  24  20   1    9491     283   1
 -23  21   1   11184     312   1
 -22  21   1    6079     271   1
 -21  21   1    5307     236   1
 -20  21   1   16702     406   1
 -19  21   1    3073     177   1
 -18  21   1    1553     251   1
 -17  21   1   42716    1217   1
  16 -21  -1   58203    2153  -2
 -16  21   1   58203    2153   1
 -15  21   1    3704     142   1
 -14  21   1   99387    1858   1
 -13  21   1    6982     152   1
 -12  21   1     796      73   1
 -11  21   1   27464     468   1
 -10  21   1     428      98   1
   8 -21   0    4871     100  -2
  -8  21   1    4871     100   1
  -7  21   1    3481     105   1
  -6  21   1   97677    1489   1
  -5  21   1    8957     154   1
  -4  21   1     572      44   1
  -3  21   1   17898     314   1
  -2  21   1  127030    2028   1
  -1  21   1   35072     505   1
   0 -21   1   26403     385  -2
   0  21   1   26403     385   1
   1  21   1   30578     443   1
   2  21   1  200445    3490   1
   3  21   1   85320    1190   1
   4  21   1     395      55   1
   5  21   1    1118      76   1
   6  21   1  110601    2671   1
   7  21   1  103099    1531   1
  -8 -21   2  123569    1713  -2
   8  21   1  123569    1713   1
   9  21   1   84491    2848   1
  10  21   1   13826     280   1
  11  21   1   98651    1469   1
  12  21   1     255      63   1
  13  21   1   19546     446   1
  14  21   1   57421     854   1
  15  21   1   25543     547   1
 -16 -21   3   47833    1574  -2
  16  21   1   47833    1574   1
  17  21   1    7130     206   1
  19  21   1    9794     308   1
  20  21   1    3972     155   1
  21  21   1    7487     381   1
  22  21   1    8693     475   1
  23  21   1    2309     136   1
 -23  22   1   16654     416   1
 -22  22   1    5254     199   1
 -21  22   1      32      76   1
 -20  22   1    2905     230   1
 -19  22   1    3849     192   1
 -18  22   1    9501     344   1
 -17  22   1    3452     141   1
  16 -22  -1    1213     109  -2
 -16  22   1    1213     109   1
 -15  22   1   81572    1845   1
 -14  22   1   21299     685   1
 -13  22   1     995      54   1
 -12  22   1   27030     518   1
 -11  22   1     253      45   1
 -10  22   1   89090    2039   1
  -9  22   1   65962     928   1
   8 -22   0  435838    8443  -2
  -8  22   1  435838    8443   1
  -7  22   1  355667    5152   1
  -6  22   1    3748     171   1
  -5  22   1   87574    1223   1
  -4  22   1   25704     451   1
  -3  22   1    6748     166   1
  -2  22   1  165991    2641   1
  -1  22   1  349212    4789   1
   0 -22   1  264075    3626  -2
   0  22   1  264075    3626   1
   1  22   1  320008    5111   1
   2  22   1   84301    1495   1
   3  22   1   32207     468   1
   4  22   1   21693     349   1
   5  22   1   63049     951   1
   6  22   1   38463     924   1
   7  22   1  369569    6097   1
  -8 -22   2   99659    2529  -2
   8  22   1   99659    2529   1
   9  22   1   20947     350   1
  10  22   1   36400     671   1
  11  22   1    1725      81   1
  12  22   1   42303     614   1
  13  22   1    4816     125   1
  14  22   1     770      61   1
  15  22   1   41304     744   1
 -16 -22   3   13563     355  -2
  16  22   1   13563     355   1
  17  22   1   20940     466   1
  18  22   1   26991    1863   1
  19  22   1   14134     378   1
  21  22   1     519      86   1
  22  22   1    1117     232   1
  23  22   1    7048     413   1
 -23  23   1    7291     241   1
 -22  23   1    1847     120   1
 -21  23   1   14623     373   1
 -20  23   1   24105     546   1
 -18  23   1   60255    1760   1
 -17  23   1    8864     274   1
  16 -23  -1  104398    2071  -2
 -16  23   1  104398    2071   1
 -15  23   1   27703    1158   1
 -14  23   1    2518      94   1
 -13  23   1   10927     217   1
 -12  23   1  196503    2714   1
 -11  23   1   64304    1053   1
 -10  23   1   41334     596   1
  -9  23   1   85267    1194   1
   8 -23   0    3852      89  -2
  -8  23   1    3852      89   1
  -7  23   1  146822    2461   1
  -6  23   1    4970     145   1
  -5  23   1    2692      95   1
  -4  23   1  662670    9067   1
  -3  23   1   36260     559   1
  -2  23   1    4428     153   1
  -1  23   1  173037    2551   1
   0 -23   1   21334     321  -2
   0  23   1   21334     321   1
   1  23   1  196725    2711   1
   2  23   1   28862     424   1
   3  23   1   52721     799   1
   4  23   1  419515    5745   1
   5  23   1   39291     568   1
   6  23   1   17133    1410   1
   7  23   1   49403    1007   1
  -8 -23   2   26685     412  -2
   8  23   1   26685     412   1
   9  23   1   71923    1013   1
  10  23   1   13626     288   1
  11  23   1   27206     438   1
  12  23   1  204402    3261   1
  13  23   1   32486     484   1
  14  23   1     627     307   1
  15  23   1   48658    1169   1
 -16 -23   3   56616     936  -2
  16  23   1   56616     936   1
  17  23   1   61587    1999   1
  18  23   1   16882     395   1
  20  23   1   36636     898   1
  21  23   1   37939     817   1
  22  23   1    4030     199   1
  23  23   1    6999     243   1
 -22  24   1     291     103   1
 -21  24   1    4543     175   1
 -20  24   1    2108     183   1
 -19  24   1    3373     150   1
 -17  24   1   51494    1833   1
  16 -24  -1   20183     366  -2
 -16  24   1   20183     366   1
 -15  24   1   55906    1084   1
 -14  24   1    4347     134   1
 -13  24   1   46056     906   1
 -12  24   1   49537    1173   1
 -11  24   1   54407     776   1
 -10  24   1   26047     916   1
  -9  24   1   38169     733   1
   8 -24   0   17119     267  -2
  -8  24   1   17119     267   1
  -7  24   1  138032    1973   1
  -5  24   1  108045    2122   1
  -4  24   1   28338     442   1
  -3  24   1     241      48   1
  -2  24   1    6134     171   1
  -1  24   1  226139    3327   1
   0 -24   1   63498     894  -2
   0  24   1   63498     894   1
   1  24   1  255693    3516   1
   2  24   1   20504     321   1
   3  24   1   16242     255   1
   4  24   1    6900     139   1
   5  24   1   76564    1518   1
   6  24   1    3375     144   1
   7  24   1  318341    5046   1
  -8 -24   2   98394    1870  -2
   8  24   1   98394    1870   1
   9  24   1   65632     929   1
  10  24   1   12367     262   1
  11  24   1   15661     422   1
  12  24   1    2675     110   1
  13  24   1   16832     382   1
  14  24   1     470      62   1
  15  24   1   82639    1338   1
 -16 -24   3   15285     334  -2
  16  24   1   15285     334   1
  17  24   1   30986     934   1
  19  24   1     414      98   1
  20  24   1    4735     216   1
  21  24   1     293     166   1
  22  24   1    2141     162   1
 -22  25   1   10861     469   1
 -21  25   1   12876     337   1
 -20  25   1   21787     605   1
 -19  25   1    7829     461   1
 -18  25   1   34604    1066   1
  16 -25  -1     107      59  -2
 -16  25   1     107      59   1
 -15  25   1   15193     509   1
 -14  25   1  124021    2536   1
 -13  25   1    8627     250   1
 -12  25   1    9093     212   1
 -11  25   1   43848     788   1
 -10  25   1    5531     122   1
  -9  25   1   55623     793   1
   8 -25   0   66956    1011  -2
  -8  25   1   66956    1011   1
  -7  25   1   83221    1167   1
  -6  25   1  435729    5971   1
  -5  25   1    9741     168   1
  -4  25   1   22629     366   1
  -3  25   1   17751     386   1
  -2  25   1  136973    2399   1
  -1  25   1  109983    1529   1
   0 -25   1     899      53  -2
   0  25   1     899      53   1
   1  25   1  107002    1489   1
   2  25   1  117128    2302   1
   3  25   1   29522     614   1
   4  25   1   24868     536   1
   5  25   1   53324     759   1
   6  25   1  403427    5533   1
   7  25   1  159864    2212   1
  -8 -25   2   24286     367  -2
   8  25   1   24286     367   1
   9  25   1   37772     714   1
  10  25   1    8554     168   1
  11  25   1   50219     722   1
  12  25   1    4690     161   1
  13  25   1    4370     147   1
  14  25   1  118584    2937   1
  15  25   1    6893     199   1
 -16 -25   3   62146    1122  -2
  16  25   1   62146    1122   1
  17  25   1    1224     281   1
  18  25   1   69429    2215   1
  19  25   1   27659     609   1
  20  25   1   27412     625   1
  21  25   1    3746     162   1
  22  25   1    8309     266   1
 -22  26   1     308      98   1
 -21  26   1     821     186   1
 -20  26   1     481      96   1
 -19  26   1     733      99   1
 -18  26   1    2206     130   1
 -17  26   1   93205    3221   1
  16 -26  -1    1858     201  -2
 -16  26   1    1858     201   1
 -15  26   1   10841     378   1
 -14  26   1    6785     262   1
 -13  26   1     125      70   1
 -12  26   1    2729     121   1
 -11  26   1     712      65   1
 -10  26   1   17017     527   1
  -9  26   1  178210    2512   1
   8 -26   0   17422     293  -2
  -8  26   1   17422     293   1
  -7  26   1   16939     268   1
  -6  26   1   14911     383   1
  -5  26   1    6714     162   1
  -4  26   1   36319     529   1
  -3  26   1   32816     480   1
  -2  26   1   22552     553   1
  -1  26   1  181770    3175   1
   0 -26   1    1074      64  -2
   0  26   1    1074      64   1
   1  26   1  169985    2714   1
   2  26   1   16877     540   1
   3  26   1   22083     386   1
   4  26   1     379      54   1
   5  26   1   11076     273   1
   6  26   1   17780     331   1
   7  26   1   56780     869   1
  -8 -26   2   49373     709  -2
   8  26   1   49373     709   1
   9  26   1   78706    1278   1
  10  26   1    3712     157   1
  11  26   1    5687     130   1
  12  26   1    2210      80   1
  13  26   1    6054     172   1
  14  26   1   32272     975   1
  15  26   1   18505     363   1
 -16 -26   3    4276     145  -2
  16  26   1    4276     145   1
  17  26   1   61290    1247   1
  18  26   1    1925     121   1
  19  26   1    2155     204   1
  20  26   1      53      82   1
  21  26   1    2518     164   1
  22  26   1    8455     890   1
 -21  27   1    4357     220   1
 -20  27   1    7732     383   1
 -19  27   1    1881     195   1
 -18  27   1  113487    3219   1
 -17  27   1   12053     310   1
  16 -27  -1   14279     286  -2
 -16  27   1   14279     286   1
 -15  27   1   16147     444   1
 -14  27   1    1583      91   1
 -13  27   1    3196     101   1
 -12  27   1  122644    2324   1
 -11  27   1   14952     264   1
 -10  27   1   73915    1044   1
  -9  27   1   66081     937   1
   8 -27   0   10727     186  -2
  -8  27   1   10727     186   1
  -7  27   1   23587     460   1
  -6  27   1   27741     415   1
  -5  27   1   12717     224   1
  -4  27   1  224527    3094   1
  -3  27   1   19466     321   1
  -2  27   1   28873     428   1
  -1  27   1   16907     266   1
   1  27   1   14805     308   1
   2  27   1    3438     166   1
   3  27   1   13968     296   1
   4  27   1  270450    4327   1
   5  27   1    8755     183   1
   6  27   1   11319     196   1
   7  27   1   46950    1058   1
  -8 -27   2   31975     473  -2
   8  27   1   31975     473   1
   9  27   1    8864     163   1
  10  27   1  101205    1608   1
  11  27   1   19048     302   1
  12  27   1  120245    1907   1
  13  27   1   14957     320   1
  14  27   1    2082     355   1
  15  27   1    5371     181   1
 -16 -27   3   11184     239  -2
  16  27   1   11184     239   1
  17  27   1   12814     428   1
  18  27   1   55498    2376   1
  19  27   1    3154     142   1
  20  27   1    3265     182   1
  21  27   1   20002     564   1
 -21  28   1   12047     407   1
 -20  28   1    1438     127   1
 -19  28   1    1485     120   1
 -18  28   1    3949     163   1
 -17  28   1    9891     235   1
  16 -28  -1     814     127  -2
 -16  28   1     814     127   1
 -15  28   1    2517     101   1
 -14  28   1   15025     370   1
 -13  28   1     613      72   1
 -12  28   1    6388     181   1
 -11  28   1   30548     458   1
 -10  28   1     895      86   1
  -9  28   1   11118     193   1
   8 -28   0   89850    1262  -2
  -8  28   1   89850    1262   1
  -7  28   1   96998    1358   1
  -6  28   1   38526    1310   1
  -5  28   1    2774      90   1
  -4  28   1   15506     266   1
  -3  28   1     246      56   1
  -2  28   1   18053     805   1
  -1  28   1   37115     581   1
   0 -28   1     540      50  -2
   0  28   1     540      50   1
   1  28   1   37524     549   1
   2  28   1   26036     583   1
   3  28   1   14991     243   1
   4  28   1    8301     164   1
   5  28   1    2686     101   1
   6  28   1   16210     453   1
   7  28   1   85366    1201   1
  -8 -28   2  104538    1482  -2
   8  28   1  104538    1482   1
   9  28   1   28240     426   1
  10  28   1   13128     317   1
  11  28   1    3936     120   1
  12  28   1    7524     180   1
  13  28   1     454      76   1
  14  28   1    3786     195   1
  15  28   1    5784     137   1
 -16 -28   3    3536     146  -2
  16  28   1    3536     146   1
  17  28   1   21555     576   1
  18  28   1    1845     145   1
  19  28   1     762      96   1
  20  28   1   10011     336   1
  21  28   1    3630     220   1
 -20  29   1   10132     714   1
 -19  29   1   12689     462   1
 -18  29   1    3540     161   1
 -17  29   1    2476     109   1
  16 -29  -1   14002     286  -2
 -16  29   1   14002     286   1
 -15  29   1    4684     166   1
 -14  29   1   56897    1346   1
 -13  29   1   50615     849   1
 -12  29   1    1139     113   1
 -11  29   1   44054     916   1
 -10  29   1   18019     352   1
  -9  29   1   38270     561   1
   8 -29   0  121654    1703  -2
  -8  29   1  121654    1703   1
  -7  29   1   92727    1420   1
  -6  29   1  171172    2369   1
  -5  29   1   14934     278   1
  -4  29   1    7583     229   1
  -3  29   1   49813    1015   1
  -2  29   1   27477     899   1
  -1  29   1   65409    1062   1
   0 -29   1     439      50  -2
   0  29   1     439      50   1
   1  29   1   78061    1100   1
   2  29   1   45966    1108   1
   3  29   1   20766     583   1
   4  29   1    3932     161   1
   5  29   1    1078      73   1
   6  29   1  106195    2106   1
   7  29   1   65108    1065   1
  -8 -29   2  125228    1746  -2
   8  29   1  125228    1746   1
   9  29   1   52513     755   1
  10  29   1   22349     349   1
  11  29   1   18871     617   1
  12  29   1      55      92   1
  13  29   1   24798     725   1
  14  29   1   29534     764   1
  15  29   1   13384     260   1
 -16 -29   3   35169     668  -2
  16  29   1   35169     668   1
  17  29   1   24076     468   1
  18  29   1    8233     869   1
  19  29   1   21766     507   1
  20  29   1    8003     410   1
 -19  30   1    2532     248   1
 -18  30   1   15333     728   1
 -17  30   1    6014     308   1
  16 -30  -1   16436     392  -2
 -16  30   1   16436     392   1
 -15  30   1   25815     558   1
 -14  30   1    8269     212   1
 -13  30   1    1346     112   1
 -12  30   1    2163     239   1
 -11  30   1     253     111   1
 -10  30   1   43471    1256   1
  -9  30   1    1611      73   1
   8 -30   0   12579     248  -2
  -8  30   1   12579     248   1
  -7  30   1   36191     534   1
  -6  30   1   77774    3019   1
  -5  30   1   33736     711   1
  -4  30   1   10496     196   1
  -3  30   1    3007     106   1
  -2  30   1    4637     117   1
  -1  30   1   29379     439   1
   0 -30   1    1860      75  -2
   0  30   1    1860      75   1
   1  30   1   26829     404   1
   2  30   1    1739     149   1
   3  30   1   18308     289   1
   4  30   1   47285     684   1
   5  30   1   34383    1569   1
   6  30   1   82396    4735   1
   7  30   1  128775    2542   1
  -8 -30   2  124421    1737  -2
   8  30   1  124421    1737   1
   9  30   1   36157     622   1
  10  30   1    2631     126   1
  11  30   1   10211     217   1
  12  30   1   35048     547   1
  13  30   1   33142     502   1
  14  30   1     518     136   1
  15  30   1   16441     356   1
 -16 -30   3    6404     171  -2
  16  30   1    6404     171   1
  17  30   1     616      93   1
  19  30   1     396      99   1
 -18  31   1    4515     184   1
 -17  31   1   11866     314   1
  16 -31  -1    2931     119  -2
 -16  31   1    2931     119   1
 -15  31   1    3117     140   1
 -14  31   1   52939     987   1
 -13  31   1   18473     351   1
 -12  31   1    3571     129   1
 -11  31   1   29572     450   1
 -10  31   1     834     129   1
  -9  31   1  136778    2700   1
   8 -31   0   24364     408  -2
  -8  31   1   24364     408   1
  -7  31   1   92710    1846   1
  -6  31   1  114486    1601   1
  -5  31   1    1378      98   1
  -4  31   1     694      57   1
  -3  31   1   41252     693   1
  -2  31   1   27612     777   1
  -1  31   1  154394    2279   1
   0 -31   1    1982      72  -2
   0  31   1    1982      72   1
   1  31   1  131818    1834   1
   2  31   1   28444     740   1
   3  31   1   79181    1118   1
   4  31   1    1749     135   1
   5  31   1    1304      94   1
   6  31   1  149477    2079   1
   7  31   1  143060    2813   1
  -8 -31   2    2361      96  -2
   8  31   1    2361      96   1
   9  31   1   29349     634   1
  10  31   1   22703     498   1
  11  31   1   88996    2089   1
  12  31   1   34714     606   1
  13  31   1    6914     200   1
  14  31   1   34473     527   1
  15  31   1    4739     219   1
 -16 -31   3   33056     605  -2
  16  31   1   33056     605   1
  17  31   1    1146     109   1
  18  31   1   11635     664   1
 -17  32   1   34136     853   1
  16 -32  -1    3721     161  -2
 -16  32   1    3721     161   1
 -15  32   1     825      84   1
 -14  32   1    2306     142   1
 -13  32   1    5233     139   1
 -12  32   1   48081     753   1
 -11  32   1    1052      76   1
 -10  32   1   31503     478   1
  -9  32   1   18366     611   1
   8 -32   0  150652    5907  -2
  -8  32   1  150652    5907   1
  -7  32   1    6285     138   1
  -6  32   1   27730    1135   1
  -5  32   1   66778    1099   1
  -4  32   1   19367     305   1
  -3  32   1   11994     258   1
  -2  32   1   14081     432   1
  -1  32   1  188743    2661   1
   0 -32   1    7451     174  -2
   0  32   1    7451     174   1
   1  32   1  174446    2417   1
   2  32   1   22301     346   1
   3  32   1   30204     521   1
   4  32   1     992      69   1
   5  32   1   92958    1510   1
   6  32   1   24882     666   1
   7  32   1   25953     398   1
  -8 -32   2   33413    1064  -2
   8  32   1   33413    1064   1
   9  32   1   19493     440   1
  10  32   1   48167     704   1
  11  32   1    9726     213   1
  12  32   1    3173     111   1
  13  32   1   20611     387   1
  14  32   1    6995     153   1
  15  32   1   33298     960   1
 -16 -32   3    6302     208  -2
  16  32   1    6302     208   1
  17  32   1   12859     642   1
 -15  33   1    8885     250   1
 -14  33   1    8502     223   1
 -13  33   1    7991     224   1
 -12  33   1   69833    1072   1
 -11  33   1    8143     256   1
 -10  33   1    7999     305   1
  -9  33   1   10913     198   1
   8 -33   0    2280      82  -2
  -8  33   1    2280      82   1
  -7  33   1   30047     455   1
  -6  33   1   22364     493   1
  -5  33   1   10670     218   1
  -4  33   1  237886    3284   1
  -3  33   1   24036     370   1
  -2  33   1   98218    1752   1
  -1  33   1   98144    1377   1
   0 -33   1    5988     128  -2
   0  33   1    5988     128   1
   1  33   1   98910    1389   1
   2  33   1   97001    2352   1
   3  33   1    1800      88   1
   4  33   1  148507    2207   1
   5  33   1     544      69   1
   6  33   1   16506     691   1
   7  33   1   18954     304   1
  -8 -33   2   52968     767  -2
   8  33   1   52968     767   1
   9  33   1   20146     323   1
  10  33   1   36463     764   1
  11  33   1     208      60   1
  12  33   1   31407     482   1
  13  33   1   17086     335   1
  14  33   1   16842     732   1
  15  33   1    2414     131   1
 -15  34   1   39103    1948   1
 -14  34   1     961     127   1
 -13  34   1     549      69   1
 -12  34   1    8668     199   1
 -11  34   1   14280     318   1
 -10  34   1    8303     231   1
  -9  34   1   52994     771   1
   8 -34   0    7593     153  -2
  -8  34   1    7593     153   1
  -7  34   1  237686    3286   1
  -6  34   1    4106     248   1
  -5  34   1    7412     277   1
  -4  34   1    1363      77   1
  -3  34   1     696     104   1
  -2  34   1   55789    1305   1
  -1  34   1   69398     986   1
   0 -34   1   21478     335  -2
   0  34   1   21478     335   1
   1  34   1   77002    1091   1
   2  34   1   54906    1176   1
   3  34   1    9145     170   1
   4  34   1   16787     316   1
   5  34   1     448      77   1
   6  34   1    2889     141   1
   7  34   1  189201    3013   1
  -8 -34   2    1911      77  -2
   8  34   1    1911      77   1
   9  34   1   40644     603   1
  10  34   1   24412     507   1
  11  34   1    4667     187   1
  12  34   1   29343     572   1
  13  34   1     253      64   1
  14  34   1     323     148   1
  15  34   1   32651    1075   1
 -14  35   1   96940    3172   1
 -13  35   1   15808     371   1
 -12  35   1   38977     940   1
 -11  35   1    7875     273   1
 -10  35   1   64307    1399   1
  -9  35   1    9783     200   1
   8 -35   0   22357     353  -2
  -8  35   1   22357     353   1
  -7  35   1   18196     415   1
  -6  35   1  130940    2209   1
  -5  35   1     390      74   1
  -4  35   1   90850    1282   1
  -3  35   1    2915     124   1
  -2  35   1   37811     559   1
  -1  35   1   48096     698   1
   0 -35   1    2092      77  -2
   0  35   1    2092      77   1
   1  35   1   52271     755   1
   2  35   1   25806     646   1
   3  35   1    2847     126   1
   4  35   1   89994    1477   1
   5  35   1   22778     357   1
   6  35   1  170391    2988   1
   7  35   1   10151     189   1
  -8 -35   2    3952     108  -2
   8  35   1    3952     108   1
   9  35   1   19478     337   1
  10  35   1   38847     798   1
  11  35   1   12889     233   1
  12  35   1   85988    1564   1
  13  35   1    4086     133   1
  14  35   1   41100    1298   1
 -14  36   1    8500     372   1
 -13  36   1    5025     268   1
 -12  36   1    9650     202   1
 -11  36   1    4583     249   1
 -10  36   1   25816     460   1
  -9  36   1   64583    1076   1
   8 -36   0   14526     249  -2
  -8  36   1   14526     249   1
  -7  36   1    3184      96   1
  -6  36   1    8113     295   1
  -5  36   1   66718    1098   1
  -4  36   1    1617      75   1
  -3  36   1   63264    1786   1
  -2  36   1   17868     326   1
  -1  36   1   69800    1406   1
   0 -36   1   50155     730  -2
   0  36   1   50155     730   1
   1  36   1   68914    1390   1
   2  36   1   15526     425   1
   3  36   1   72638    1436   1
   4  36   1   10223     250   1
   5  36   1   54542     912   1
   6  36   1    9548     283   1
   7  36   1   16632     278   1
  -8 -36   2   24981     390  -2
   8  36   1   24981     390   1
   9  36   1   31016     476   1
  10  36   1    8587     188   1
  11  36   1    4472     191   1
  12  36   1   36895     563   1
  13  36   1   10966     382   1
 -13  37   1    2320     181   1
 -12  37   1   37450     814   1
 -11  37   1    2010     114   1
 -10  37   1    2555     129   1
  -9  37   1   33544     533   1
   8 -37   0     753      65  -2
  -8  37   1     753      65   1
  -7  37   1   50661     818   1
  -6  37   1    5577     201   1
  -5  37   1     521      99   1
  -4  37   1   86705    1230   1
  -3  37   1    1294      84   1
  -2  37   1   14712     416   1
  -1  37   1   43582     908   1
   0 -37   1    1201      68  -2
   0  37   1    1201      68   1
   1  37   1   37060     778   1
   2  37   1   23466     430   1
   3  37   1     558      92   1
   4  37   1   65405    1084   1
   5  37   1    1412     138   1
   6  37   1   19937     699   1
   7  37   1   33432     507   1
  -8 -37   2   37276     560  -2
   8  37   1   37276     560   1
   9  37   1    1268      73   1
  10  37   1   20713     340   1
  11  37   1    2251     187   1
  12  37   1    9762     285   1
  13  37   1    3808     227   1
 -13  38   1     137      95   1
 -12  38   1   17051     430   1
 -11  38   1    5877     198   1
 -10  38   1    9256     290   1
  -9  38   1    3014     101   1
   8 -38   0   42663     635  -2
  -8  38   1   42663     635   1
  -7  38   1   51699     755   1
  -6  38   1   36446     997   1
  -5  38   1    3368     119   1
  -4  38   1   14055     243   1
  -3  38   1    2578     218   1
  -2  38   1   48762    1027   1
  -1  38   1   58010     839   1
   0 -38   1   25436     396  -2
   0  38   1   25436     396   1
   1  38   1   61221     882   1
   2  38   1   63248     911   1
   3  38   1    6660     204   1
   4  38   1    2316      96   1
   5  38   1     588      59   1
   6  38   1   11413     453   1
   7  38   1   33781     517   1
  -8 -38   2   25055     395  -2
   8  38   1   25055     395   1
   9  38   1    4455     120   1
  10  38   1   24798     571   1
  11  38   1    5519     198   1
  12  38   1    1273     104   1
  13  38   1     224     214   1
 -12  39   1    2200     176   1
 -11  39   1    3169     258   1
 -10  39   1    1250      97   1
  -9  39   1    5176     186   1
   8 -39   0     435      85  -2
  -8  39   1     435      85   1
  -7  39   1    7407     204   1
  -6  39   1    6337     145   1
  -5  39   1   25830    1269   1
  -4  39   1    7037     152   1
  -3  39   1    5471     131   1
  -2  39   1    2932     115   1
  -1  39   1   12240     217   1
   0 -39   1   19572     318  -2
   0  39   1   19572     318   1
   1  39   1   14001     242   1
   2  39   1    4549     116   1
   3  39   1     988      79   1
   4  39   1     131      59   1
   5  39   1   15071     603   1
   6  39   1   38785    1167   1
   7  39   1    9483     297   1
  -8 -39   2    8514     249  -2
   8  39   1    8514     249   1
   9  39   1   11522     369   1
  10  39   1     186      81   1
  11  39   1    2544     198   1
  12  39   1     240     245   1
 -12  40   1     919     140   1
 -11  40   1    1072      94   1
 -10  40   1   12114     329   1
  -9  40   1    4290     170   1
   8 -40   0   21819     509  -2
  -8  40   1   21819     509   1
  -6  40   1    2037     124   1
  -5  40   1    1094      71   1
  -4  40   1    7884     166   1
  -3  40   1   29319     795   1
  -2  40   1   18350     322   1
  -1  40   1    2152      83   1
   0 -40   1   55499     806  -2
   0  40   1   55499     806   1
   1  40   1    2288      84   1
   2  40   1   17934     394   1
   3  40   1   22302     452   1
   4  40   1   16512     279   1
   5  40   1     198      57   1
   6  40   1   22847     682   1
  -8 -40   2   21225     974  -2
   8  40   1   21225     974   1
   9  40   1     980     107   1
  10  40   1     837     146   1
  11  40   1      73      87   1
  12  40   1   25877     872   1
 -11  41   1     317     105   1
 -10  41   1   11507     319   1
   8 -41   0    6873     221  -2
  -8  41   1    6873     221   1
  -7  41   1   27193    1013   1
  -6  41   1   13285     436   1
  -5  41   1     509     199   1
  -4  41   1   13052     236   1
  -3  41   1    1119      74   1
  -2  41   1    7262     156   1
  -1  41   1    6158     138   1
   0 -41   1    8433     181  -2
   0  41   1    8433     181   1
   1  41   1    7554     156   1
   2  41   1    5379     160   1
   3  41   1     387     100   1
   4  41   1   16990     328   1
   5  41   1    1591     112   1
   6  41   1   43227    1676   1
   7  41   1    1836     123   1
  -8 -41   2     281      88  -2
   8  41   1     281      88   1
   9  41   1    2386     593   1
  10  41   1    2966     170   1
  11  41   1    4060     682   1
 -10  42   1    1291     261   1
  -9  42   1   11481     445   1
   8 -42   0    7639     257  -2
  -8  42   1    7639     257   1
  -7  42   1    5622     199   1
  -6  42   1    5834     279   1
  -5  42   1   15156     377   1
  -4  42   1   16798     404   1
  -3  42   1   25716     575   1
  -2  42   1   21369     416   1
  -1  42   1   12020     235   1
   0 -42   1   29899     461  -2
   0  42   1   29899     461   1
   1  42   1   13700     244   1
   2  42   1   23498     458   1
   3  42   1   17624     423   1
   4  42   1    3234     241   1
   5  42   1   16529     405   1
   6  42   1    5074     188   1
   7  42   1   14731     842   1
  -8 -42   2   26807     616  -2
   8  42   1   26807     616   1
   9  42   1   28769     773   1
  10  42   1    9248     291   1
  -9  43   1    8543     262   1
   8 -43   0   14312     375  -2
  -8  43   1   14312     375   1
  -7  43   1    8895     335   1
  -6  43   1   33763     740   1
  -5  43   1    2140     130   1
  -4  43   1    5172     187   1
  -3  43   1     562      91   1
  -2  43   1   26750    1939   1
  -1  43   1   11494     305   1
   0 -43   1     170      57  -2
   0  43   1     170      57   1
   1  43   1   12465     323   1
   2  43   1   48522    1432   1
   3  43   1   10364     286   1
   4  43   1    4395     172   1
   5  43   1     640      95   1
   6  43   1   19435     468   1
   7  43   1    1141     110   1
  -8 -43   2   26662     618  -2
   8  43   1   26662     618   1
   9  43   1    2413     142   1
  -7  44   1   17278     429   1
  -6  44   1     307      98   1
  -5  44   1     410      95   1
  -4  44   1    5640     198   1
  -3  44   1     124      87   1
  -2  44   1   22978     771   1
   2  44   1   23056     603   1
   3  44   1    1475     116   1
   4  44   1     433      90   1
   5  44   1    3003     240   1
   6  44   1    4969     277   1
   7  44   1   30175     958   1
  -5  45   1     419     120   1
  -4  45   1   42787    1780   1
   5  45   1    5235     242   1
 -22   0   2    4754     240   1
 -21   0   2    1463     104   1
 -20   0   2    9598     256   1
 -19   0   2    1373      87   1
 -18   0   2  260901    5079   1
 -17   0   2   63154    1254   1
  16   0   0  239821    4662  -2
 -16   0   2  239821    4662   1
 -15   0   2  226115    4393   1
 -14   0   2  244879    4756   1
 -13   0   2  147577    2870   1
 -12   0   2   48572    1039   1
 -11   0   2  382966    7413   1
 -10   0   2 1036298   20026   1
  -9   0   2 1087335   21010   1
  -8   0   2  435811    8427   1
  -7   0   2  750226   14497   1
  -6   0   2 2466361   52252   1
  -5   0   2 4607950  108608   1
  -4   0   2  386023    7455   1
  -3   0   2   28200     892   1
  -2   0   2 1164274   33513   1
  -1   0   2     940      83   1
   0   0   2 1233676   47644  -2
   0   0   2 1233676   47644   1
   1   0   2   13112     339   1
   2   0   2 1194371   67263   1
   3   0   2     943      61   1
   4   0   2  119409    3835   1
   5   0   2 2918371  201238   1
   6   0   2 2709208   97408   1
   7   0   2  673031   12997   1
   8   0   2  192155    3721   1
   9   0   2 1558822   35900   1
  10   0   2  673713   17680   1
  11   0   2  272569    5278   1
  12   0   2   14521     301   1
  13   0   2  204950    3978   1
  14   0   2  196017    8256   1
  15   0   2  141026    2748   1
 -16   0   4  328088    8666  -2
  16   0   2  328088    8666   1
  17   0   2  122797    2730   1
  18   0   2  348504   15197   1
  19   0   2     698     116   1
  20   0   2    5500     253   1
  21   0   2    2691     139   1
  22   0   2     175     152   1
  23   0   2     110     266   1
 -23   1   2   13535     487   1
 -22   1   2   15460     661   1
 -21   1   2  144970    2860   1
 -20   1   2    2246      97   1
 -19   1   2  160769    2236   1
 -18   1   2    1870      71   1
 -17   1   2   30204     438   1
  16  -1   0    4124      83  -2
 -16   1   2    4124      83   1
 -15   1   2   70283     979   1
 -14   1   2   14573     217   1
 -13   1   2  865112   11832   1
 -12   1   2   17450     252   1
 -11   1   2  331018    4529   1
 -10   1   2  158346    2172   1
  -9   1   2  184154    4125   1
   8  -1   1  293529    4017  -2
  -8   1   2  293529    4017   1
  -7   1   2  882619   16286   1
  -6   1   2  113999    1564   1
  -5   1   2 1948046   26589   1
  -4   1   2  756683   12577   1
  -3   1   2  123346    1690   1
  -2   1   2   20505     290   1
  -1   1   2  183614    3756   1
   0  -1   2     268      11  -2
   0   1   2     268      11   1
   1   1   2  621470   13875   1
   2   1   2    2399      60   1
   3   1   2  452640    6177   1
   4   1   2  566978    8201   1
   5   1   2 2198353   43938   1
   6   1   2   60820     837   1
   7   1   2  413744    5655   1
  -8  -1   3   76574    1171  -2
   8   1   2   76574    1171   1
   9   1   2   62905    1100   1
  10   1   2  209316    2868   1
  11   1   2  246374    3374   1
  12   1   2    8930     238   1
  13   1   2  572666    7830   1
  14   1   2    4152      95   1
  15   1   2   63238    1397   1
 -16  -1   4    8825     146  -2
  16   1   2    8825     146   1
  17   1   2   59686     840   1
  18   1   2   10664     179   1
  19   1   2  142299    1978   1
  20   1   2   10041     184   1
  21   1   2  108697    1546   1
  22   1   2   26643     507   1
 -24  -1   5    5104     360  -2
  24   1   2    5104     360   1
  24  -2  -1   31305    1003  -2
 -24   2   2   31305    1003   1
 -22   2   2   17384     415   1
 -21   2   2     686      86   1
 -20   2   2   51916    1058   1
 -19   2   2   15407     348   1
 -18   2   2  115923    3349   1
 -17   2   2  116877    1630   1
  16  -2   0  481490    6616  -2
 -16   2   2  481490    6616   1
 -15   2   2  221877    3388   1
 -14   2   2  140524    1938   1
 -13   2   2  114677    1584   1
 -12   2   2   15084     220   1
 -11   2   2    1647      75   1
 -10   2   2  497094    6803   1
  -9   2   2   40382    1118   1
   8  -2   1 2047505   27988  -2
  -8   2   2 2047505   27988   1
  -7   2   2  215779    3416   1
  -6   2   2  591605    8278   1
  -5   2   2 1282035   19185   1
  -4   2   2   20860     294   1
  -3   2   2  610628    8918   1
  -2   2   2   59233     815   1
  -1   2   2  348530    5085   1
   0  -2   2 1507102   58185  -2
   0   2   2 1507102   58185   1
   1   2   2  459918   10051   1
   2   2   2   36703     511   1
   3   2   2  407135    5561   1
   4   2   2  103104    1416   1
   5   2   2 1046153   14280   1
   6   2   2  654628    8939   1
   7   2   2  259483    3548   1
  -8  -2   3 1355756   18510  -2
   8   2   2 1355756   18510   1
   9   2   2   48053    1720   1
  10   2   2  210389    3415   1
  11   2   2   61179     848   1
  12   2   2    1362      67   1
  13   2   2   95070    1314   1
  14   2   2  330922    4534   1
  15   2   2  249136    3520   1
 -16  -2   4   93665    1301  -2
  16   2   2   93665    1301   1
  17   2   2  102194    1519   1
  18   2   2   47859    1145   1
  19   2   2   29388     438   1
  20   2   2   41226    1009   1
  21   2   2    5421     144   1
  22   2   2   40353     850   1
 -24  -2   5   22549    1034  -2
  24   2   2   22549    1034   1
  24  -3  -1    6732     337  -2
 -24   3   2    6732     337   1
 -23   3   2   10006     385   1
 -22   3   2    1858     111   1
 -21   3   2   26547     579   1
 -20   3   2    1485      91   1
 -19   3   2   30053     631   1
 -18   3   2    3038     109   1
 -17   3   2   50943    1475   1
  16  -3   0   29136     850  -2
 -16   3   2   29136     850   1
 -15   3   2   75151    1681   1
 -14   3   2   83934    1349   1
 -13   3   2   89633    1250   1
 -12   3   2   24185     350   1
 -11   3   2  127522    1764   1
 -10   3   2  103306    1430   1
  -9   3   2  257098    9802   1
   8  -3   1   69682    1035  -2
  -8   3   2   69682    1035   1
  -7   3   2   14074     353   1
  -6   3   2   41945     748   1
  -5   3   2  364401    5543   1
  -4   3   2  402282    6446   1
  -3   3   2  178400    2441   1
  -2   3   2  107005    1464   1
  -1   3   2    2948      70   1
   0  -3   2   37421     753  -2
   0   3   2   37421     753   1
   1   3   2    4335      77   1
   2   3   2   24375     341   1
   3   3   2  225084    3082   1
   4   3   2  519853    7104   1
   5   3   2 1004711   18399   1
   6   3   2   49437     686   1
   7   3   2   11131     233   1
  -8  -3   3   51646     717  -2
   8   3   2   51646     717   1
   9   3   2   95721    1319   1
  10   3   2  121483    1672   1
  11   3   2  126709    1743   1
  12   3   2   49426     691   1
  13   3   2  145038    1999   1
  14   3   2   34593     557   1
  15   3   2   37530     868   1
 -16  -3   4   46569     819  -2
  16   3   2   46569     819   1
  17   3   2   35561     637   1
  18   3   2    1298     215   1
  19   3   2   47845    1141   1
  20   3   2    7941     456   1
  21   3   2   16536     530   1
  22   3   2    1654     172   1
 -24  -3   5    6662     514  -2
  24   3   2    6662     514   1
 -23   4   2   15540     908   1
 -22   4   2     217      91   1
 -21   4   2    1025     114   1
 -17   4   2   16897     722   1
  16  -4   0   29139     743  -2
 -16   4   2   29139     743   1
 -15   4   2   48260     968   1
 -14   4   2    4551     431   1
 -13   4   2  126161    2460   1
 -12   4   2   18226     542   1
 -11   4   2    2554      92   1
 -10   4   2  131444    2555   1
  -9   4   2   19061     389   1
   8  -4   1  152884    2967  -2
  -8   4   2  152884    2967   1
  -7   4   2  720376   20253   1
  -6   4   2  155733    3019   1
  -5   4   2  243085    4653   1
  -4   4   2   41242     716   1
  -3   4   2   14964     278   1
  -2   4   2  312788    4909   1
  -1   4   2   18195     255   1
   0  -4   2   12622     207  -2
   0   4   2   12622     207   1
   1   4   2   44171     611   1
   2   4   2  159024    2516   1
   3   4   2   76159    1049   1
   4   4   2   13876     218   1
   5   4   2  194243    2661   1
   6   4   2  367474    5024   1
   7   4   2  254869    4869   1
  -8  -4   3  543983    7950  -2
   8   4   2  543983    7950   1
   9   4   2   44340    1082   1
  10   4   2  164659    2265   1
  11   4   2   32279     459   1
  12   4   2   13445     267   1
  13   4   2   76267    1062   1
  14   4   2   22684     498   1
  15   4   2   45739     958   1
  17   4   2   33211    1044   1
  18   4   2   10390     344   1
  19   4   2    1606     190   1
  20   4   2    6086     302   1
  21   4   2     199      75   1
  22   4   2     410      96   1
 -24  -4   5   13906    1089  -2
  24   4   2   13906    1089   1
  24  -5  -1   30667     951  -2
 -24   5   2   30667     951   1
 -23   5   2    2088     187   1
 -22   5   2      69      68   1
 -21   5   2     203      67   1
 -20   5   2   12584     304   1
 -19   5   2    2462     346   1
 -18   5   2    2921     112   1
 -17   5   2   21568     869   1
  16  -5   0   10374     487  -2
 -16   5   2   10374     487   1
 -14   5   2   15851     402   1
 -13   5   2    2337     132   1
 -12   5   2   69822    1371   1
 -11   5   2   30484     613   1
 -10   5   2   36882     736   1
  -9   5   2  102569    2827   1
   8  -5   1  275213    5328  -2
  -8   5   2  275213    5328   1
  -7   5   2  119588    2326   1
  -6   5   2   21324     391   1
  -5   5   2  444536    7703   1
  -4   5   2   20350     370   1
  -3   5   2  356736    4872   1
  -2   5   2  159770    2575   1
  -1   5   2  115955    1589   1
   0  -5   2   28101     494  -2
   0   5   2   28101     494   1
   1   5   2  154959    2122   1
   2   5   2    2558      58   1
   3   5   2   79492    1285   1
   4   5   2    2967     117   1
   5   5   2  163355    2260   1
   6   5   2   16847     242   1
   7   5   2   61056    1257   1
  -8  -5   3  262786    3602  -2
   8   5   2  262786    3602   1
   9   5   2    1507      41   1
  10   5   2   99916    1379   1
  11   5   2   61773     859   1
  12   5   2   69712     972   1
  13   5   2   15795     378   1
  15   5   2   14974     321   1
 -16  -5   4   11222     255  -2
  16   5   2   11222     255   1
  17   5   2    4657     136   1
  18   5   2    3552     134   1
  19   5   2     479      84   1
  20   5   2    8738     228   1
  21   5   2    1832     110   1
  22   5   2     335     117   1
  23   5   2    5018     349   1
 -24  -5   5    3297     211  -2
  24   5   2    3297     211   1
  24  -6  -1    5762     274  -2
 -24   6   2    5762     274   1
 -23   6   2   30455    1079   1
 -22   6   2     865      97   1
 -21   6   2     386      73   1
 -20   6   2     854     202   1
 -19   6   2   21956     477   1
 -18   6   2    5910     212   1
 -17   6   2   17126     376   1
  16  -6   0  135561    2653  -2
 -16   6   2  135561    2653   1
 -15   6   2   95300    2161   1
 -12   6   2   32640     958   1
 -11   6   2  159898    3110   1
 -10   6   2  238654    6697   1
  -9   6   2  768172   20985   1
   8  -6   1   38003     818  -2
  -8   6   2   38003     818   1
  -7   6   2   50081    1397   1
  -6   6   2    1061      60   1
  -5   6   2   48046     664   1
  -4   6   2   35385     724   1
  -3   6   2 1332614   22010   1
  -2   6   2 2852535   63562   1
  -1   6   2   11181     208   1
   0  -6   2  674600   27741  -2
   0   6   2  674600   27741   1
   1   6   2   81573    1122   1
   2   6   2 1429318   24670   1
   3   6   2  182444    2498   1
   4   6   2    1820      78   1
   5   6   2    5659     165   1
   6   6   2   51770     722   1
   7   6   2    4613     100   1
  -8  -6   3   83965    1157  -2
   8   6   2   83965    1157   1
   9   6   2   86816    2639   1
  10   6   2  472091    6877   1
  11   6   2  106617    2361   1
  13   6   2  100691    2814   1
  14   6   2     486      90   1
  15   6   2   60941    1709   1
 -16  -6   4   90222    1774  -2
  16   6   2   90222    1774   1
  17   6   2   28358     589   1
  18   6   2   10445     343   1
  19   6   2   20792     451   1
  20   6   2     974     112   1
  21   6   2    7477     214   1
  22   6   2     299     150   1
  23   6   2    7687     313   1
 -24  -6   5    6494     340  -2
  24   6   2    6494     340   1
  24  -7  -1   12280    1159  -2
 -24   7   2   12280    1159   1
 -23   7   2    4381     412   1
 -22   7   2   10200     305   1
 -21   7   2   37881     796   1
 -20   7   2    2936     179   1
 -19   7   2   16330     497   1
 -18   7   2   34018     703   1
 -17   7   2   65359    1588   1
  16  -7   0   63971    1275  -2
 -16   7   2   63971    1275   1
 -15   7   2   74063    1725   1
 -14   7   2  159547    3110   1
 -13   7   2  162833    3171   1
 -12   7   2   23593    1487   1
 -10   7   2   71377    1621   1
  -9   7   2  235683    8259   1
   8  -7   1  554234   10714  -2
  -8   7   2  554234   10714   1
  -7   7   2   58322    1342   1
  -6   7   2   87198    1283   1
  -5   7   2   54113     748   1
  -4   7   2  856057   15850   1
  -3   7   2  535638    8004   1
  -2   7   2   32885     728   1
  -1   7   2  330885    4831   1
   0  -7   2   45118     721  -2
   0   7   2   45118     721   1
   1   7   2  157178    3466   1
   2   7   2  853819   11672   1
   3   7   2   47051     653   1
   4   7   2  661468    9035   1
   5   7   2    3030      83   1
   6   7   2   47632     745   1
   7   7   2   21339     446   1
  -8  -7   3  645534   10060  -2
   8   7   2  645534   10060   1
   9   7   2   36128     583   1
  10   7   2  121002    2957   1
  12   7   2   14444     309   1
  13   7   2  188527    4293   1
  14   7   2  108501    2456   1
  15   7   2   14327     437   1
 -16  -7   4   75422    2214  -2
  16   7   2   75422    2214   1
  17   7   2  117398    3883   1
  18   7   2   14555     399   1
  19   7   2    5354     162   1
  20   7   2    1926     110   1
  21   7   2   45595    1725   1
  22   7   2    4504     203   1
  23   7   2    1727     256   1
 -24  -7   5   13659     482  -2
  24   7   2   13659     482   1
  24  -8  -1   14591     523  -2
 -24   8   2   14591     523   1
 -23   8   2    8041     386   1
 -22   8   2   10658     284   1
 -21   8   2    2070     109   1
 -20   8   2   11996     292   1
 -19   8   2    1603     135   1
 -18   8   2   27967     973   1
 -17   8   2    2100     102   1
  16  -8   0  235307    6394  -2
 -16   8   2  235307    6394   1
 -15   8   2   28080     580   1
 -14   8   2  112977    2211   1
 -13   8   2   10699     247   1
 -12   8   2    3871     268   1
 -11   8   2     608     120   1
  -9   8   2  141859    3904   1
   8  -8   1  630951   10944  -2
  -8   8   2  630951   10944   1
  -7   8   2   33492     852   1
  -6   8   2   19048     399   1
  -5   8   2   81168    1119   1
  -4   8   2    6798     105   1
  -3   8   2   77729    1071   1
  -2   8   2   87932    1210   1
  -1   8   2    4002      79   1
   1   8   2    2915     103   1
   2   8   2   89858    1237   1
   3   8   2   98506    1566   1
   4   8   2   33580     506   1
   5   8   2   20497     293   1
   6   8   2   60987     848   1
   7   8   2  100601    2743   1
  -8  -8   3  545165    7460  -2
   8   8   2  545165    7460   1
   9   8   2  211239    4104   1
  10   8   2   43944     657   1
  11   8   2     725      60   1
  12   8   2    7160     190   1
  13   8   2     795      57   1
  14   8   2  137579    4199   1
  15   8   2   39406     796   1
 -16  -8   4   87188    3095  -2
  16   8   2   87188    3095   1
  17   8   2   37716    1089   1
  18   8   2   10914     546   1
  19   8   2    3600     129   1
  20   8   2    8897     518   1
  21   8   2     770      84   1
  22   8   2   13813     678   1
  23   8   2   16169     729   1
 -24  -8   5   12616     452  -2
  24   8   2   12616     452   1
  24  -9  -1    9683     783  -2
 -24   9   2    9683     783   1
 -23   9   2   12224     321   1
 -22   9   2    1996     111   1
 -21   9   2   35946     759   1
 -20   9   2     142      62   1
 -19   9   2  102326    2254   1
 -18   9   2    6483     204   1
 -17   9   2   24197     865   1
  16  -9   0   42316    1061  -2
 -16   9   2   42316    1061   1
 -15   9   2   20791     444   1
 -14   9   2   80360    2071   1
 -13   9   2  187033    4206   1
 -12   9   2   26871     554   1
 -11   9   2   17485     743   1
 -10   9   2   68490    1560   1
  -9   9   2   83850    2621   1
   8  -9   1   64280    2706  -2
  -8   9   2   64280    2706   1
  -7   9   2      73      22   1
  -6   9   2   99723    1372   1
  -5   9   2  721948    9858   1
  -4   9   2   12748     207   1
  -3   9   2   68643    1093   1
  -2   9   2  780132   10650   1
  -1   9   2     574      43   1
   0  -9   2   20831     297  -2
   0   9   2   20831     297   1
   1   9   2   16170     375   1
   2   9   2  420963    5752   1
   3   9   2    1614      53   1
   4   9   2    9333     142   1
   5   9   2  692434    9460   1
   6   9   2   57810     804   1
   7   9   2    3555     171   1
  -8  -9   3   85643    2109  -2
   8   9   2   85643    2109   1
   9   9   2   32462     851   1
  10   9   2   35451     498   1
  11   9   2   47805     851   1
  12   9   2   34414     697   1
  13   9   2  113887    2231   1
  14   9   2   78111    1542   1
  15   9   2   75443    2107   1
 -16  -9   4   47811     962  -2
  16   9   2   47811     962   1
  17   9   2   11699     393   1
  18   9   2   27961     584   1
  19   9   2  136367    5436   1
  20   9   2    8219     297   1
  21   9   2    8563     235   1
  22   9   2     259     194   1
  23   9   2    7328     464   1
 -24  -9   5   11069     737  -2
  24   9   2   11069     737   1
  24 -10  -1   27119     862  -2
 -24  10   2   27119     862   1
 -23  10   2   10143     278   1
 -22  10   2    1748     128   1
 -21  10   2     814      81   1
 -20  10   2    3065     156   1
 -19  10   2     771      78   1
 -18  10   2   60967    2404   1
 -17  10   2   34848    1248   1
  16 -10   0   51502    1037  -2
 -16  10   2   51502    1037   1
 -15  10   2     561      71   1
 -14  10   2   68325    2221   1
 -13  10   2   14952     484   1
 -12  10   2   19211     409   1
 -11  10   2    2832      97   1
 -10  10   2  188249    6915   1
  -9  10   2  121641    2137   1
   8 -10   1  556566    9880  -2
  -8  10   2  556566    9880   1
  -7  10   2   34742     962   1
  -6  10   2   20150     470   1
  -5  10   2  118950    1634   1
  -4  10   2   22708     322   1
  -3  10   2    3247      60   1
  -2  10   2  151554    2081   1
  -1  10   2   79970    1119   1
   0 -10   2  481893    6586  -2
   0  10   2  481893    6586   1
   1  10   2    8073     251   1
   2  10   2   44320     619   1
   3  10   2   13887     204   1
   4  10   2   81429    1125   1
   5  10   2  130747    1798   1
   6  10   2  175633    3412   1
   7  10   2   19430     593   1
  -8 -10   3  382833    5243  -2
   8  10   2  382833    5243   1
   9  10   2  144137    2124   1
  10  10   2  101866    1408   1
  11  10   2    9608     172   1
  12  10   2   24959     517   1
  13  10   2    7335     180   1
  14  10   2   94024    2931   1
  15  10   2    5266     224   1
 -16 -10   4   19798     424  -2
  16  10   2   19798     424   1
  17  10   2   71935    1759   1
  18  10   2   70865    1994   1
  19  10   2     416      87   1
  20  10   2     283     131   1
  21  10   2     114      69   1
  22  10   2    1011     116   1
  23  10   2    1987     208   1
 -24 -10   5   22264     711  -2
  24  10   2   22264     711   1
 -23  11   2     743      89   1
 -22  11   2    1699     108   1
 -21  11   2   72706    1685   1
 -20  11   2    8880     237   1
 -19  11   2   13632     645   1
 -18  11   2   39805    1958   1
 -17  11   2   14066     441   1
  16 -11   0   48034    1082  -2
 -16  11   2   48034    1082   1
 -15  11   2   39682     808   1
 -14  11   2  159517    3868   1
 -13  11   2  266980    5190   1
 -12  11   2   28920     595   1
 -11  11   2   26208     981   1
 -10  11   2   15732     400   1
  -9  11   2   55563    3310   1
   8 -11   1  163570    3563  -2
  -8  11   2  163570    3563   1
  -7  11   2    1483      52   1
  -6  11   2  669801   13642   1
  -5  11   2  400176    7733   1
  -4  11   2   36138     508   1
  -3  11   2   57504     799   1
  -2  11   2  846312   11557   1
  -1  11   2  581492   15644   1
   0 -11   2   14175     209  -2
   0  11   2   14175     209   1
   1  11   2  691916   13367   1
   2  11   2  841025   11487   1
   3  11   2    1555      53   1
   4  11   2   41593     583   1
   5  11   2  282301    5466   1
   6  11   2  721427    9858   1
   7  11   2    5143     212   1
  -8 -11   3   63835     996  -2
   8  11   2   63835     996   1
   9  11   2  120964    2535   1
  10  11   2    1433     124   1
  11  11   2   30719     436   1
  12  11   2   12368     277   1
  13  11   2  197978    4720   1
  14  11   2  235726    5294   1
  15  11   2   17278     375   1
 -16 -11   4   82594    2248  -2
  16  11   2   82594    2248   1
  17  11   2   29569     878   1
  18  11   2    8207     294   1
  19  11   2    3612     133   1
  20  11   2   22449     762   1
  21  11   2   64632    1308   1
  22  11   2   13748     446   1
  23  11   2     447     153   1
 -24 -11   5    7866     428  -2
  24  11   2    7866     428   1
  24 -12  -1    7471     323  -2
 -24  12   2    7471     323   1
 -23  12   2   38932    1493   1
 -22  12   2   10235     514   1
 -21  12   2     911      84   1
 -20  12   2    6687     202   1
 -19  12   2    3845     182   1
 -18  12   2   51636    2021   1
 -17  12   2   23346     504   1
  16 -12   0    2596     114  -2
 -16  12   2    2596     114   1
 -15  12   2   19052     420   1
 -14  12   2  150604    4977   1
 -13  12   2   11289     262   1
 -12  12   2    4295     177   1
 -11  12   2     991      89   1
 -10  12   2   35514     632   1
  -9  12   2   98008    1354   1
   8 -12   1  308095    5255  -2
  -8  12   2  308095    5255   1
  -7  12   2  495791   13564   1
  -6  12   2   47679     665   1
  -5  12   2    1973      49   1
  -4  12   2  119690    2326   1
  -3  12   2    3122      71   1
  -2  12   2  189129    2596   1
  -1  12   2  343985    7685   1
   0 -12   2 1020744   14890  -2
   0  12   2 1020744   14890   1
   1  12   2  323116    6251   1
   2  12   2   75545    1046   1
   3  12   2   32563     534   1
   4  12   2   88536    2751   1
   5  12   2   41052     578   1
   6  12   2   30202     551   1
   7  12   2   39738     923   1
  -8 -12   3  414354    5670  -2
   8  12   2  414354    5670   1
   9  12   2  413603   11674   1
  10  12   2    3843     253   1
  11  12   2   20946     306   1
  12  12   2    5961     118   1
  13  12   2   17945     458   1
  14  12   2   94793    1866   1
  15  12   2   40877    1174   1
 -16 -12   4   70020    1975  -2
  16  12   2   70020    1975   1
  17  12   2   46366    1093   1
  18  12   2     885      91   1
  19  12   2   14587     426   1
  20  12   2    5705     238   1
  23  12   2    8605     251   1
 -24 -12   5    9529     368  -2
  24  12   2    9529     368   1
  24 -13  -1   15032     951  -2
 -24  13   2   15032     951   1
 -23  13   2    1546     134   1
 -22  13   2   11394     389   1
 -21  13   2    7413     811   1
 -20  13   2    1126     153   1
 -19  13   2   57718    2112   1
 -18  13   2   75774    1546   1
 -17  13   2   57047    1166   1
  16 -13   0   28397     600  -2
 -16  13   2   28397     600   1
 -15  13   2   41782     864   1
 -14  13   2  109865    2161   1
 -13  13   2  133970    3705   1
 -12  13   2   20928     627   1
 -11  13   2   96369    1550   1
 -10  13   2   13922     303   1
  -9  13   2   29659     962   1
   8 -13   1  194430    2762  -2
  -8  13   2  194430    2762   1
  -7  13   2  166511    2287   1
  -6  13   2   76524    1059   1
  -5  13   2   23641     340   1
  -4  13   2  632009    9231   1
  -3  13   2   12802     222   1
  -2  13   2   49314     972   1
  -1  13   2  141136    1942   1
   0 -13   2    2655      58  -2
   0  13   2    2655      58   1
   2  13   2    2273      79   1
   3  13   2    5033     120   1
   4  13   2  629090    9926   1
   5  13   2   16044     239   1
   6  13   2   66521     926   1
   7  13   2    2790      76   1
  -8 -13   3  228466    3136  -2
   8  13   2  228466    3136   1
   9  13   2    8685     225   1
  10  13   2   41435     817   1
  11  13   2  216153    2975   1
  12  13   2   18784     276   1
  13  13   2   65512    1304   1
  14  13   2   39296    1133   1
  15  13   2   38990    1063   1
 -16 -13   4   87267    4111  -2
  16  13   2   87267    4111   1
  17  13   2    2640     132   1
  18  13   2   79959    1893   1
  20  13   2    8760     526   1
  21  13   2     135      78   1
  22  13   2    2280     151   1
  23  13   2    2305     143   1
 -24 -13   5   19794     558  -2
  24  13   2   19794     558   1
  24 -14  -1    6185     463  -2
 -24  14   2    6185     463   1
 -23  14   2    6364     224   1
 -22  14   2    6519     462   1
 -21  14   2    6817     208   1
 -20  14   2     251      86   1
 -18  14   2    8972     447   1
 -17  14   2   10430     265   1
  16 -14   0    3087     179  -2
 -16  14   2    3087     179   1
 -15  14   2   21092     527   1
 -13  14   2    1213     112   1
 -12  14   2   14141     342   1
 -11  14   2   20684     348   1
 -10  14   2   41008     667   1
  -9  14   2  230090    6726   1
   8 -14   1  296399    4059  -2
  -8  14   2  296399    4059   1
  -7  14   2   90154    3012   1
  -6  14   2   54315     758   1
  -5  14   2    9736     183   1
  -4  14   2   33920     482   1
  -3  14   2     764      39   1
  -2  14   2     455      46   1
  -1  14   2  274068    7873   1
   0 -14   2   21721     629  -2
   0  14   2   21721     629   1
   1  14   2  538061   14713   1
   2  14   2     783      47   1
   3  14   2   41523     586   1
   4  14   2     202      33   1
   5  14   2   34773     494   1
   6  14   2  116092    1695   1
   7  14   2  114571    7552   1
  -8 -14   3  126313    1745  -2
   8  14   2  126313    1745   1
   9  14   2   63649    1243   1
  10  14   2   53944     760   1
  11  14   2   62138    1325   1
  12  14   2   34835     498   1
  13  14   2   44844    1282   1
  14  14   2     241      84   1
  15  14   2   49557    1296   1
 -16 -14   4     464      67  -2
  16  14   2     464      67   1
  17  14   2    3937     159   1
  19  14   2   13990     331   1
  20  14   2    2003     124   1
  21  14   2     356      77   1
  22  14   2   11471     397   1
  23  14   2   14060     443   1
 -24 -14   5   10196     336  -2
  24  14   2   10196     336   1
  24 -15  -1    8692     357  -2
 -24  15   2    8692     357   1
 -23  15   2     984     110   1
 -22  15   2    1282     223   1
 -21  15   2     246     156   1
 -20  15   2    8410     243   1
 -19  15   2     731     108   1
 -18  15   2   21213     563   1
  16 -15   0  114021    2250  -2
 -16  15   2  114021    2250   1
 -15  15   2   19288     524   1
 -14  15   2   89464    1908   1
 -13  15   2   12397     398   1
 -12  15   2    2838      78   1
 -11  15   2    7335     167   1
 -10  15   2    4593     113   1
  -9  15   2   60884    1209   1
   8 -15   1  525102    7177  -2
  -8  15   2  525102    7177   1
  -7  15   2  149021    2082   1
  -6  15   2  128727    1773   1
  -5  15   2  129392    1783   1
  -4  15   2  347844    4763   1
  -3  15   2     407      45   1
  -2  15   2  172747    2375   1
  -1  15   2  200775    5512   1
   0 -15   2    1599      79  -2
   0  15   2    1599      79   1
   1  15   2  166554    4585   1
   2  15   2  150346    2389   1
   3  15   2    1578      50   1
   4  15   2  282186    3868   1
   5  15   2   93645    1298   1
   6  15   2  211376    3180   1
   7  15   2  137502    1897   1
  -8 -15   3  179521    2470  -2
   8  15   2  179521    2470   1
   9  15   2  127836    1768   1
  10  15   2    6897     304   1
  11  15   2     413      79   1
  12  15   2     801      76   1
  13  15   2     158      30   1
  14  15   2  156964    4972   1
  15  15   2   18682     410   1
 -16 -15   4   50900    1602  -2
  16  15   2   50900    1602   1
  18  15   2   36754    1088   1
  19  15   2    6257     242   1
  20  15   2   10832     654   1
  21  15   2     547      95   1
  22  15   2    1895     143   1
  23  15   2     588      86   1
 -24 -15   5    3631     157  -2
  24  15   2    3631     157   1
  24 -16  -1    7042     294  -2
 -24  16   2    7042     294   1
 -23  16   2   45592    1233   1
 -22  16   2    9043     406   1
 -21  16   2    1031     168   1
 -20  16   2     228     129   1
 -19  16   2    9491     258   1
 -18  16   2    2163     138   1
 -17  16   2     964      91   1
 -15  16   2    1557     125   1
 -14  16   2    3931     193   1
 -13  16   2   23804     643   1
 -12  16   2    4926     116   1
 -11  16   2    7055     193   1
 -10  16   2   32653     828   1
  -9  16   2  205006    3991   1
   8 -16   1  117515    1622  -2
  -8  16   2  117515    1622   1
  -7  16   2  969483   18726   1
  -6  16   2   46728     703   1
  -5  16   2   31467     450   1
  -4  16   2   92470    1281   1
  -3  16   2    5802     121   1
  -2  16   2   99519    1950   1
  -1  16   2    4707     217   1
   0 -16   2   17178     340  -2
   0  16   2   17178     340   1
   1  16   2   36542     519   1
   2  16   2   84868    2007   1
   3  16   2     889      76   1
   4  16   2   19708     356   1
   5  16   2   29468     425   1
   6  16   2    1841      84   1
   7  16   2  214818    3422   1
  -8 -16   3   22709     333  -2
   8  16   2   22709     333   1
   9  16   2  655606   14706   1
  10  16   2   30197     793   1
  11  16   2    1798     126   1
  12  16   2   18990     556   1
  13  16   2    4078      91   1
  14  16   2    1018     202   1
  15  16   2   46769    1890   1
 -16 -16   4   50709    1462  -2
  16  16   2   50709    1462   1
  17  16   2   14785     747   1
  18  16   2     196      78   1
  19  16   2     939     162   1
  20  16   2     187      82   1
  21  16   2    2758     170   1
  22  16   2    6042     471   1
  23  16   2   25587     846   1
 -24 -16   5    6911     225  -2
  24  16   2    6911     225   1
  25  16   2    8161     569   1
  24 -17  -1    3443     154  -2
 -24  17   2    3443     154   1
 -23  17   2    3623     159   1
 -22  17   2    7304     388   1
 -21  17   2   17993     652   1
 -20  17   2    2091     178   1
 -19  17   2    3637     315   1
 -18  17   2   18601     426   1
 -17  17   2    5694     268   1
  16 -17   0    7291     205  -2
 -16  17   2    7291     205   1
 -15  17   2    7274     447   1
 -14  17   2   95008    2183   1
 -13  17   2   44142     732   1
 -12  17   2    9476     180   1
 -11  17   2    7775     150   1
  -9  17   2  117836    1629   1
   8 -17   1  104724    1450  -2
  -8  17   2  104724    1450   1
  -7  17   2  111135    1537   1
  -6  17   2 1029045   14056   1
  -5  17   2  389373    5329   1
  -4  17   2   43963     882   1
  -3  17   2   11219     300   1
  -2  17   2  105447    1460   1
  -1  17   2  147281    2458   1
   0 -17   2    6832     135  -2
   0  17   2    6832     135   1
   1  17   2  135871    2649   1
   2  17   2  189780    2609   1
   3  17   2  150634    2395   1
   4  17   2   98474    1932   1
   5  17   2  343218    7684   1
   6  17   2  674856   11280   1
   7  17   2   24560     359   1
  -8 -17   3  259156    3560  -2
   8  17   2  259156    3560   1
   9  17   2  183677    2852   1
  10  17   2    4399     425   1
  11  17   2    1136      55   1
  12  17   2     297      60   1
  13  17   2   17051     304   1
  14  17   2  131461    3662   1
  15  17   2   15613     353   1
 -16 -17   4   80976    2809  -2
  16  17   2   80976    2809   1
  17  17   2   45678    1424   1
  18  17   2     934     104   1
  19  17   2    1552     121   1
  20  17   2    8091     303   1
  21  17   2   26514     731   1
  22  17   2     987     112   1
  23  17   2    2659     213   1
 -24 -17   5    5747     257  -2
  24  17   2    5747     257   1
  24 -18  -1   11601     377  -2
 -24  18   2   11601     377   1
 -23  18   2    3465     156   1
 -22  18   2   12194     319   1
 -21  18   2      92      67   1
 -20  18   2     438     122   1
 -19  18   2    3072     143   1
 -18  18   2   46157     955   1
 -17  18   2   50030    1026   1
  16 -18   0  142141    2894  -2
 -16  18   2  142141    2894   1
 -15  18   2   25507     553   1
 -14  18   2  279577    7694   1
 -13  18   2    3188     176   1
 -12  18   2   12080     220   1
 -11  18   2   20942     363   1
 -10  18   2   60785    1075   1
  -9  18   2  337925    5864   1
   8 -18   1  375153    5137  -2
  -8  18   2  375153    5137   1
  -7  18   2  108704    1504   1
  -6  18   2  159926    2547   1
  -5  18   2   49465    1399   1
  -4  18   2   25720     374   1
  -3  18   2  116630    2166   1
  -2  18   2  165300    3314   1
  -1  18   2  106873    1480   1
   0 -18   2  269933    3702  -2
   0  18   2  269933    3702   1
   1  18   2   20396     603   1
   2  18   2  389090    5328   1
   3  18   2   85660    1191   1
   4  18   2   77470    1081   1
   5  18   2  119893    1775   1
   6  18   2   71172    1407   1
   7  18   2  122216    3030   1
  -8 -18   3  196422    2705  -2
   8  18   2  196422    2705   1
   9  18   2   77686    1801   1
  10  18   2    9923     238   1
  11  18   2    3738     163   1
  12  18   2   36153     528   1
  13  18   2   72118    1446   1
  14  18   2  106509    1484   1
  15  18   2   31144     954   1
 -16 -18   4   70557    1437  -2
  16  18   2   70557    1437   1
  17  18   2   64615    1410   1
  18  18   2   16498     530   1
  19  18   2    4912     161   1
  20  18   2     971     104   1
  21  18   2    5040     298   1
  22  18   2   11161     458   1
  23  18   2    4042     204   1
 -24 -18   5   16527     410  -2
  24  18   2   16527     410   1
  24 -19  -1    7775     440  -2
 -24  19   2    7775     440   1
 -23  19   2    9065     263   1
 -22  19   2    1210     117   1
 -21  19   2   19936     601   1
 -20  19   2    5216     183   1
 -19  19   2   52655    1686   1
 -18  19   2   42520    1198   1
 -17  19   2   89411    1784   1
  16 -19   0   11494     362  -2
 -16  19   2   11494     362   1
 -15  19   2   20919     462   1
 -14  19   2   56346    1769   1
 -13  19   2  279972    4451   1
 -12  19   2   16729     359   1
 -11  19   2  249604    3963   1
 -10  19   2   11800     308   1
  -9  19   2   53902     966   1
   8 -19   1  187398    2578  -2
  -8  19   2  187398    2578   1
  -7  19   2  115371    2264   1
  -6  19   2  147673    4317   1
  -5  19   2  183129    2521   1
  -4  19   2  487278    6668   1
  -3  19   2   22848     535   1
  -2  19   2     869      56   1
  -1  19   2   46561    1013   1
   0 -19   2   11572     183  -2
   0  19   2   11572     183   1
   1  19   2   52385    1052   1
   2  19   2   14372     223   1
   3  19   2   91430    1271   1
   4  19   2  360523    4940   1
   5  19   2  359430    4926   1
   6  19   2  238434    3277   1
   7  19   2   25138     887   1
  -8 -19   3   75330    1335  -2
   8  19   2   75330    1335   1
   9  19   2     581      52   1
  10  19   2   32460     583   1
  11  19   2  228264    3364   1
  12  19   2   30777     882   1
  13  19   2  197221    3153   1
  14  19   2   33768     568   1
  15  19   2     216      34   1
 -16 -19   4   16783     402  -2
  16  19   2   16783     402   1
  17  19   2   16938     789   1
  18  19   2  122256    5084   1
  19  19   2   81656    2302   1
  20  19   2     249     161   1
  21  19   2    7706     294   1
  22  19   2     160      82   1
  23  19   2    5359     233   1
 -24 -19   5     132     229  -2
  24  19   2     132     229   1
  24 -20  -1   15611     409  -2
 -24  20   2   15611     409   1
 -23  20   2    2539     593   1
 -22  20   2   15595     389   1
 -21  20   2      97      75   1
 -20  20   2    1250     181   1
 -19  20   2   13522     620   1
 -17  20   2   23271     513   1
  16 -20   0   25658     660  -2
 -16  20   2   25658     660   1
 -15  20   2   47422    1177   1
 -14  20   2    8051     149   1
 -13  20   2   12877     210   1
 -12  20   2   81044    1136   1
 -11  20   2   23656     490   1
 -10  20   2   62936    1550   1
  -9  20   2   20666     452   1
   8 -20   1  417481    8092  -2
  -8  20   2  417481    8092   1
  -7  20   2  402121    5508   1
  -6  20   2   54190     765   1
  -5  20   2  217121    2986   1
  -4  20   2    7360     150   1
  -3  20   2  128995    1783   1
  -2  20   2  177676    3049   1
  -1  20   2   19390     291   1
   0 -20   2  450095    6163  -2
   0  20   2  450095    6163   1
   1  20   2   15304     297   1
   2  20   2   77668    1779   1
   3  20   2   94882    1319   1
   4  20   2   13183     208   1
   5  20   2  156767    2165   1
   6  20   2  207337    2855   1
   7  20   2  408050    5592   1
  -8 -20   3  374101    5482  -2
   8  20   2  374101    5482   1
   9  20   2    5139     186   1
  10  20   2   17861     392   1
  11  20   2   35398     553   1
  12  20   2   32174     509   1
  13  20   2   28648     501   1
  14  20   2   76999    1088   1
  15  20   2  111960    2114   1
 -16 -20   4   46670    1234  -2
  16  20   2   46670    1234   1
  17  20   2   12334     295   1
  19  20   2    7592     243   1
  20  20   2     168      78   1
  21  20   2     612      84   1
  22  20   2   24630     918   1
  23  20   2    7698     342   1
 -24 -20   5   12557     377  -2
  24  20   2   12557     377   1
 -23  21   2    9293     421   1
 -22  21   2    3075     624   1
 -21  21   2   50559    1056   1
 -20  21   2    5963     200   1
 -19  21   2   24622     755   1
 -18  21   2   12607     618   1
 -17  21   2    3720     145   1
  16 -21   0   21463     636  -2
 -16  21   2   21463     636   1
 -15  21   2   44584     914   1
 -14  21   2  113311    2126   1
 -13  21   2   95448    1335   1
 -12  21   2    9020     183   1
 -11  21   2   13617     250   1
 -10  21   2    1517     132   1
   8 -21   1  139200    1925  -2
  -8  21   2  139200    1925   1
  -7  21   2  105685    1467   1
  -6  21   2  206553    3736   1
  -5  21   2  132822    1837   1
  -4  21   2   91742    1278   1
  -3  21   2  129161    1909   1
  -2  21   2   68463    1023   1
  -1  21   2  163170    2463   1
   0 -21   2    2097      63  -2
   0  21   2    2097      63   1
   1  21   2  187907    2587   1
   2  21   2   34315     651   1
   3  21   2  279626    3840   1
   4  21   2   56348     798   1
   5  21   2   23221     441   1
   6  21   2  252139    3466   1
   7  21   2   70182    1137   1
  -8 -21   3  220049    3803  -2
   8  21   2  220049    3803   1
   9  21   2  224982    6319   1
  10  21   2   30510    1952   1
  11  21   2   13200     277   1
  12  21   2     328      71   1
  13  21   2   35071     654   1
  14  21   2  121544    1700   1
  15  21   2   79644    1687   1
 -16 -21   4   17470     395  -2
  16  21   2   17470     395   1
  17  21   2   19439     695   1
  18  21   2    2284     143   1
  19  21   2    7799     230   1
  20  21   2   17126     637   1
  22  21   2     266      81   1
  23  21   2    1067     109   1
 -23  22   2   13218     349   1
 -22  22   2     875     171   1
 -21  22   2     182      82   1
 -20  22   2    7941     295   1
 -19  22   2    2369     160   1
 -18  22   2   43095    1468   1
 -17  22   2   33721     718   1
  16 -22   0   49630    1019  -2
 -16  22   2   49630    1019   1
 -15  22   2   43933    1473   1
 -14  22   2     236      64   1
 -13  22   2   67953    1157   1
 -12  22   2    4247     108   1
 -11  22   2     646      51   1
 -10  22   2   45865    1664   1
  -9  22   2   16285     430   1
   8 -22   1  109088    3029  -2
  -8  22   2  109088    3029   1
  -7  22   2  300565    4126   1
  -6  22   2  130807    1938   1
  -5  22   2  489724    6706   1
  -4  22   2     343      56   1
  -3  22   2   96153    1430   1
  -2  22   2   67094    1495   1
  -1  22   2   19810     300   1
   0 -22   2  169795    2341  -2
   0  22   2  169795    2341   1
   1  22   2   17385     357   1
   2  22   2   99259    2209   1
   3  22   2  194907    2684   1
   4  22   2   63939     901   1
   5  22   2  289525    3977   1
   6  22   2   71704    1192   1
   7  22   2   38225     805   1
  -8 -22   3   79544    1578  -2
   8  22   2   79544    1578   1
   9  22   2   95367    1793   1
  10  22   2   24273     747   1
  11  22   2   16709     374   1
  12  22   2   83487    1176   1
  13  22   2   37967     676   1
  14  22   2     537     174   1
  15  22   2   73781    1196   1
 -16 -22   4   28067     598  -2
  16  22   2   28067     598   1
  17  22   2   31311     880   1
  18  22   2   28277     854   1
  19  22   2     266      87   1
  21  22   2     259      78   1
  22  22   2     702     107   1
  23  22   2    5456     206   1
 -23  23   2    7273     240   1
 -22  23   2     264     182   1
 -21  23   2    2185     284   1
 -20  23   2     318     108   1
 -18  23   2    8719     249   1
 -17  23   2    2843     134   1
  16 -23   0    9501     254  -2
 -16  23   2    9501     254   1
 -15  23   2   56805     826   1
 -14  23   2   58007    1022   1
 -13  23   2   16637     415   1
 -12  23   2   35036     590   1
 -11  23   2   22311     560   1
 -10  23   2   22357     593   1
  -9  23   2   58693    1098   1
   8 -23   1   24080     360  -2
  -8  23   2   24080     360   1
  -7  23   2   51487     785   1
  -6  23   2  252426    4905   1
  -5  23   2    2880      82   1
  -4  23   2   79653    1115   1
  -3  23   2   18928     289   1
  -2  23   2    2112     149   1
  -1  23   2   94900    1414   1
   0 -23   2    1522      94  -2
   0  23   2    1522      94   1
   1  23   2   87656    1308   1
   2  23   2   18735     287   1
   3  23   2    6594     142   1
   4  23   2   83675    1387   1
   5  23   2   27333     407   1
   6  23   2  116522    3257   1
   7  23   2    6707     165   1
  -8 -23   3  222157    3061  -2
   8  23   2  222157    3061   1
   9  23   2   19307     322   1
  10  23   2   23128     570   1
  11  23   2   58784     838   1
  12  23   2   35389     849   1
  13  23   2   31792     477   1
  14  23   2    9929     253   1
  15  23   2   16950     278   1
 -16 -23   4   28777     616  -2
  16  23   2   28777     616   1
  17  23   2    5122     182   1
  18  23   2    6130     193   1
  20  23   2     616      99   1
  21  23   2    2161     252   1
  22  23   2    7354     302   1
  23  23   2   16748     427   1
 -22  24   2     607      91   1
 -21  24   2    2583     136   1
 -20  24   2    5631     198   1
 -19  24   2    2218     129   1
 -17  24   2   17671     573   1
  16 -24   0   51777     867  -2
 -16  24   2   51777     867   1
 -15  24   2  111913    2806   1
 -14  24   2     491      74   1
 -13  24   2   62771     894   1
 -12  24   2   52425    1064   1
 -11  24   2    7596     197   1
 -10  24   2   16099     358   1
  -9  24   2   51519     865   1
   8 -24   1   99839    1391  -2
  -8  24   2   99839    1391   1
  -7  24   2  360165    4941   1
  -6  24   2   18228     282   1
  -5  24   2  311036    6036   1
  -4  24   2   21254     324   1
  -3  24   2  165597    2287   1
  -2  24   2   20775     397   1
  -1  24   2   17399     326   1
   0 -24   2  249846    3437  -2
   0  24   2  249846    3437   1
   1  24   2   21752     329   1
   2  24   2   18265     564   1
   3  24   2   60313     985   1
   4  24   2    1537      87   1
   5  24   2  510342    9885   1
   6  24   2     282      67   1
   7  24   2  183129    2530   1
  -8 -24   3  116069    1865  -2
   8  24   2  116069    1865   1
   9  24   2   32272     477   1
  10  24   2   19629     305   1
  11  24   2    1290     158   1
  12  24   2   18856     345   1
  13  24   2  142653    2438   1
  14  24   2    2387      81   1
  15  24   2   99048    2258   1
 -16 -24   4    4456     129  -2
  16  24   2    4456     129   1
  17  24   2   20807     659   1
  18  24   2   11966     642   1
  19  24   2   14724     357   1
  20  24   2    1625     130   1
  21  24   2     563      86   1
  22  24   2    1057     105   1
 -22  25   2    2071     155   1
 -21  25   2    2308     246   1
 -20  25   2     538     117   1
 -19  25   2    1150     176   1
 -18  25   2    1660     119   1
  16 -25   0    9592     211  -2
 -16  25   2    9592     211   1
 -15  25   2    5523     315   1
 -14  25   2    9523     276   1
 -13  25   2    4792     181   1
 -12  25   2    2165      72   1
 -11  25   2    4882     173   1
 -10  25   2     454     109   1
  -9  25   2   29804     709   1
   8 -25   1   21810     332  -2
  -8  25   2   21810     332   1
  -7  25   2  139314    1931   1
  -6  25   2   36871    2227   1
  -5  25   2   11930     246   1
  -4  25   2    4114     122   1
  -3  25   2   15577     344   1
  -2  25   2   25878     542   1
  -1  25   2    8857     157   1
   0 -25   2     975      52  -2
   0  25   2     975      52   1
   1  25   2    8333     185   1
   2  25   2   26498     667   1
   3  25   2    1800      93   1
   4  25   2    1994     105   1
   5  25   2    4343     100   1
   6  25   2     903      84   1
   7  25   2    4130      98   1
  -8 -25   3   39722     577  -2
   8  25   2   39722     577   1
   9  25   2    9068     176   1
  10  25   2   14181     296   1
  11  25   2     375      55   1
  12  25   2   14275     276   1
  13  25   2     233      87   1
  14  25   2   18328     505   1
  15  25   2    1330     130   1
 -16 -25   4    6761     213  -2
  16  25   2    6761     213   1
  17  25   2   17358     573   1
  18  25   2    3290     193   1
  19  25   2     364     203   1
  20  25   2    1651     180   1
  21  25   2     223      91   1
  22  25   2    2154     162   1
 -22  26   2    3432     183   1
 -21  26   2    1832     170   1
 -20  26   2    2142     149   1
 -19  26   2   11567     308   1
 -17  26   2    4923     578   1
  16 -26   0     721     102  -2
 -16  26   2     721     102   1
 -15  26   2   10735     206   1
 -14  26   2   28799     861   1
 -13  26   2  109260    1916   1
 -12  26   2   11527     214   1
 -11  26   2    4351     149   1
 -10  26   2   13995     243   1
  -9  26   2   64843    1347   1
   8 -26   1   48733     698  -2
  -8  26   2   48733     698   1
  -7  26   2   47612     682   1
  -6  26   2     751     103   1
  -5  26   2  116564    1737   1
  -4  26   2   11017     186   1
  -3  26   2   11540     245   1
  -2  26   2    8450     212   1
  -1  26   2    6227     168   1
   0 -26   2  103065    1437  -2
   0  26   2  103065    1437   1
   1  26   2    6057     140   1
   2  26   2    2187     190   1
   3  26   2  138589    1923   1
   4  26   2   12547     221   1
   5  26   2   34998     788   1
   6  26   2   10372     390   1
   7  26   2   94190    1861   1
  -8 -26   3   59201     843  -2
   8  26   2   59201     843   1
   9  26   2  153207    2452   1
  10  26   2    7855     269   1
  11  26   2    1544     115   1
  12  26   2    4040     107   1
  13  26   2   42046     876   1
  14  26   2   18628     352   1
  15  26   2   62289    1139   1
 -16 -26   4   24672     642  -2
  16  26   2   24672     642   1
  17  26   2   37726     794   1
  18  26   2    5992     554   1
  19  26   2     486      95   1
  20  26   2     168      87   1
  21  26   2    1126     121   1
  22  26   2   13373     515   1
 -21  27   2   12047     327   1
 -20  27   2     678     186   1
 -19  27   2    7296     255   1
 -18  27   2    1860     171   1
 -17  27   2    1268     120   1
  16 -27   0   17984     417  -2
 -16  27   2   17984     417   1
 -15  27   2    2451     248   1
 -14  27   2    5636     279   1
 -13  27   2  113643    1722   1
 -12  27   2    9261     246   1
 -11  27   2    7298     229   1
 -10  27   2    8715     382   1
  -9  27   2    9428     190   1
   8 -27   1   35782     524  -2
  -8  27   2   35782     524   1
  -7  27   2   38396     645   1
  -6  27   2    1225      95   1
  -5  27   2  128747    1790   1
  -4  27   2   17275     320   1
  -3  27   2   22911     393   1
  -2  27   2  113377    1579   1
  -1  27   2     389      51   1
   1  27   2     206      53   1
   2  27   2   33638     996   1
   3  27   2   45175     742   1
   4  27   2   19016     317   1
   5  27   2   33786     705   1
   6  27   2   29894    1490   1
   7  27   2   11916     235   1
  -8 -27   3   15076     245  -2
   8  27   2   15076     245   1
   9  27   2   68734     976   1
  10  27   2    1026     147   1
  11  27   2   11625     235   1
  12  27   2    8254     185   1
  13  27   2   36208     737   1
  14  27   2    2473     120   1
  15  27   2    8210     271   1
 -16 -27   4    7344     238  -2
  16  27   2    7344     238   1
  17  27   2    4007     164   1
  18  27   2    7536     224   1
  19  27   2     572     223   1
  20  27   2    3018     185   1
  21  27   2   12660     390   1
 -21  28   2    2014     483   1
 -20  28   2     457     125   1
 -19  28   2    5097     293   1
 -18  28   2   24148     675   1
 -17  28   2   19023     363   1
  16 -28   0   62181    1042  -2
 -16  28   2   62181    1042   1
 -15  28   2   21342     518   1
 -14  28   2    1121     155   1
 -13  28   2   33955     731   1
 -12  28   2    4819     125   1
 -11  28   2    2067      86   1
 -10  28   2   20440     453   1
  -9  28   2   27756     418   1
   8 -28   1  115534    1611  -2
  -8  28   2  115534    1611   1
  -7  28   2   80851    1138   1
  -6  28   2   10000     220   1
  -5  28   2  134317    1866   1
  -4  28   2   12706     211   1
  -3  28   2   73742    1071   1
  -2  28   2   24920     533   1
  -1  28   2    2254      82   1
   0 -28   2   10235     177  -2
   0  28   2   10235     177   1
   1  28   2    2125      73   1
   2  28   2   19891     618   1
   3  28   2   36737     621   1
   4  28   2   23840     387   1
   5  28   2  267637    3686   1
   6  28   2   49258    1100   1
   7  28   2   71910    1018   1
  -8 -28   3  101721    1427  -2
   8  28   2  101721    1427   1
   9  28   2   33244     495   1
  10  28   2   33214     496   1
  11  28   2    2822      96   1
  12  28   2    1785     163   1
  13  28   2   67075    1372   1
  14  28   2   11678     215   1
  15  28   2   20166     556   1
 -16 -28   4   22247     456  -2
  16  28   2   22247     456   1
  17  28   2    9990     293   1
  18  28   2   36667    1085   1
  19  28   2   12420     432   1
  20  28   2    4131     183   1
  21  28   2     107     113   1
 -20  29   2    9377     325   1
 -19  29   2   37322     809   1
 -18  29   2    2101     136   1
 -17  29   2   12282     354   1
  16 -29   0    3430     122  -2
 -16  29   2    3430     122   1
 -15  29   2   61103    1361   1
 -14  29   2    6315     156   1
 -13  29   2   48354     892   1
 -12  29   2     771      71   1
 -11  29   2   50150     724   1
 -10  29   2    3122     392   1
  -9  29   2   45788     738   1
   8 -29   1  117381    1639  -2
  -8  29   2  117381    1639   1
  -7  29   2   75320    1066   1
  -6  29   2   95843    2468   1
  -5  29   2   32325     478   1
  -4  29   2    5104     148   1
  -3  29   2  206211    4074   1
  -2  29   2     687      85   1
  -1  29   2   16404     262   1
   0 -29   2     216      49  -2
   0  29   2     216      49   1
   1  29   2   20035     311   1
   2  29   2    3724      94   1
   3  29   2  107004    1735   1
   4  29   2   22366     561   1
   5  29   2   95110    1334   1
   6  29   2   52633    1247   1
   7  29   2   61753    1014   1
  -8 -29   3   61083     874  -2
   8  29   2   61083     874   1
   9  29   2    9812     179   1
  10  29   2     871      88   1
  11  29   2   48213     821   1
  12  29   2    1202      90   1
  13  29   2  122133    2384   1
  14  29   2   16580     365   1
  15  29   2   15142     286   1
 -16 -29   4    4311     163  -2
  16  29   2    4311     163   1
  17  29   2    9580     225   1
  18  29   2    3222     256   1
  19  29   2   51398    1787   1
  20  29   2   13915     720   1
 -19  30   2   15025     440   1
 -18  30   2   32796    1423   1
 -17  30   2   11988     315   1
  16 -30   0   56908    1167  -2
 -16  30   2   56908    1167   1
 -15  30   2   49425    1250   1
 -14  30   2   10518     198   1
 -13  30   2   20086     324   1
 -12  30   2   12130     243   1
 -11  30   2    7174     204   1
 -10  30   2   26775     547   1
  -9  30   2   29059     686   1
   8 -30   1  139942    1947  -2
  -8  30   2  139942    1947   1
  -7  30   2  154337    2561   1
  -6  30   2  117062    2136   1
  -5  30   2  124191    2904   1
  -4  30   2    9970     189   1
  -3  30   2   20093     312   1
  -2  30   2  117993    2369   1
  -1  30   2  124679    1735   1
   0 -30   2  289310    3980  -2
   0  30   2  289310    3980   1
   1  30   2  132366    1841   1
   2  30   2   80487    2516   1
   3  30   2   12379     241   1
   4  30   2   37560     553   1
   5  30   2  136398    2661   1
   6  30   2   78971    2230   1
   7  30   2  128996    1800   1
  -8 -30   3  240842    3322  -2
   8  30   2  240842    3322   1
   9  30   2   15859     306   1
  10  30   2   12942     426   1
  11  30   2    8597     195   1
  12  30   2     444      64   1
  13  30   2   11783     248   1
  14  30   2   16622     369   1
  15  30   2   68869    1314   1
 -16 -30   4   64909    1089  -2
  16  30   2   64909    1089   1
  17  30   2   23232     522   1
  18  30   2     967     217   1
  19  30   2    9812     368   1
 -18  31   2   12552     431   1
 -17  31   2   16992     409   1
  16 -31   0    7816     196  -2
 -16  31   2    7816     196   1
 -15  31   2   60381    1318   1
 -14  31   2   23635     377   1
 -13  31   2   19517     400   1
 -12  31   2   17083     300   1
 -11  31   2   94134    1681   1
 -10  31   2   17529     549   1
  -9  31   2   25245     909   1
   8 -31   1    2635      85  -2
  -8  31   2    2635      85   1
  -7  31   2  133405    2630   1
  -6  31   2   54236    1961   1
  -5  31   2  188760    2612   1
  -4  31   2   93156    1309   1
  -3  31   2   75573    1233   1
  -2  31   2    2582      86   1
  -1  31   2    3265      91   1
   0 -31   2     266      51  -2
   0  31   2     266      51   1
   1  31   2    3381      90   1
   2  31   2    1189     143   1
   3  31   2  168825    2700   1
   4  31   2  116168    1735   1
   5  31   2   28764     735   1
   6  31   2   31549    1094   1
   7  31   2   42080     870   1
  -8 -31   3   49516    1164  -2
   8  31   2   49516    1164   1
   9  31   2   71392    1469   1
  10  31   2    2380     208   1
  11  31   2  101740    1727   1
  12  31   2   49410     776   1
  13  31   2    8256     185   1
  14  31   2    2108      94   1
  15  31   2   97273    2223   1
 -16 -31   4   19179     375  -2
  16  31   2   19179     375   1
  17  31   2    8499     359   1
  18  31   2    9868     544   1
 -17  32   2   22473     723   1
  16 -32   0   25382     581  -2
 -16  32   2   25382     581   1
 -15  32   2    4128     136   1
 -14  32   2    1879     127   1
 -13  32   2   46027     678   1
 -12  32   2    3767     116   1
 -11  32   2    8926     214   1
 -10  32   2   21933     855   1
  -9  32   2   20027     507   1
   8 -32   1   34213    1030  -2
  -8  32   2   34213    1030   1
  -7  32   2   22875     468   1
  -6  32   2   22704     665   1
  -5  32   2  136101    2681   1
  -4  32   2    8714     164   1
  -3  32   2   60508    1123   1
  -2  32   2  215708    4145   1
  -1  32   2    9335     199   1
   0 -32   2   42920     623  -2
   0  32   2   42920     623   1
   1  32   2   10061     182   1
   2  32   2  215363    3838   1
   3  32   2  124262    2170   1
   4  32   2   16545     287   1
   5  32   2   45679     743   1
   6  32   2   82178    1163   1
   7  32   2  110648    1955   1
  -8 -32   3    7449     229  -2
   8  32   2    7449     229   1
   9  32   2   43707     917   1
  10  32   2   16599     277   1
  11  32   2     682      74   1
  12  32   2    1267      79   1
  13  32   2    8368     177   1
  14  32   2    4150     115   1
  15  32   2   41350     770   1
 -16 -32   4    3790     172  -2
  16  32   2    3790     172   1
 -15  33   2   10583     295   1
 -14  33   2    3757     111   1
 -13  33   2   19897     396   1
 -12  33   2    1745      87   1
 -11  33   2    2359      83   1
 -10  33   2   30422    1151   1
  -9  33   2   19577     315   1
   8 -33   1   59228     852  -2
  -8  33   2   59228     852   1
  -7  33   2   20117     321   1
  -6  33   2   28010     960   1
  -5  33   2   26858     410   1
  -4  33   2   46820     727   1
  -3  33   2    7975     153   1
  -2  33   2   25725     439   1
  -1  33   2    1982      75   1
   0 -33   2   19492     308  -2
   0  33   2   19492     308   1
   1  33   2    2635      84   1
   2  33   2   13732     431   1
   3  33   2    6280     150   1
   4  33   2   22991     598   1
   5  33   2   68593     978   1
   6  33   2  158852    5686   1
   7  33   2   33793     537   1
  -8 -33   3   51700     751  -2
   8  33   2   51700     751   1
   9  33   2   10417     270   1
  10  33   2   13680     344   1
  11  33   2     827      83   1
  12  33   2    2289      98   1
  13  33   2   25966     479   1
  14  33   2   25833     532   1
  15  33   2    9564     227   1
 -15  34   2   35125    1123   1
 -14  34   2   12112     600   1
 -13  34   2     552     122   1
 -12  34   2    2909     105   1
 -11  34   2    9867     353   1
 -10  34   2    2453     147   1
  -9  34   2   34804     523   1
   8 -34   1    1851      77  -2
  -8  34   2    1851      77   1
  -7  34   2  175616    2438   1
  -6  34   2    3874     106   1
  -5  34   2   24067     405   1
  -4  34   2   37561     698   1
  -3  34   2   35385     524   1
  -2  34   2    1267     104   1
  -1  34   2    4847     121   1
   0 -34   2   29648     446  -2
   0  34   2   29648     446   1
   1  34   2    6000     127   1
   2  34   2    2003      77   1
   3  34   2    7714     266   1
   4  34   2    2943     162   1
   5  34   2  112971    2008   1
   6  34   2     918      75   1
   7  34   2   39877     764   1
  -8 -34   3   17296     284  -2
   8  34   2   17296     284   1
   9  34   2  119718    1682   1
  10  34   2    5538     241   1
  11  34   2   13918     363   1
  12  34   2    1274     104   1
  13  34   2   32377     584   1
  14  34   2    6564     317   1
  15  34   2    4510     710   1
 -14  35   2   19808     700   1
 -13  35   2     120      61   1
 -12  35   2   11813     480   1
 -11  35   2    1481      88   1
 -10  35   2   17490     831   1
  -9  35   2   17859     316   1
   8 -35   1    3839     106  -2
  -8  35   2    3839     106   1
  -7  35   2    8337     255   1
  -6  35   2  165580    3831   1
  -5  35   2     368     150   1
  -4  35   2   49592     770   1
  -3  35   2    5898     177   1
  -2  35   2   17588     470   1
  -1  35   2    1067      64   1
   0 -35   2    2739      87  -2
   0  35   2    2739      87   1
   1  35   2    1189      65   1
   2  35   2   20909     539   1
   3  35   2    1048      91   1
   4  35   2   55465    1133   1
   5  35   2    3788     144   1
   6  35   2   19802     367   1
   7  35   2    6644     184   1
  -8 -35   3   58865     851  -2
   8  35   2   58865     851   1
   9  35   2    3966     120   1
  10  35   2    6461     238   1
  11  35   2     445     142   1
  12  35   2    8827     238   1
  13  35   2   17160     951   1
  14  35   2   13079     526   1
 -14  36   2    1505     309   1
 -13  36   2    8724     373   1
 -12  36   2    6263     161   1
 -11  36   2    5172     156   1
 -10  36   2     823     203   1
  -9  36   2   26541     526   1
   8 -36   1   22789     360  -2
  -8  36   2   22789     360   1
  -7  36   2   14561     275   1
  -6  36   2   11815     212   1
  -5  36   2   53461    1215   1
  -4  36   2   16199     270   1
  -3  36   2    3089     127   1
  -2  36   2    3154     166   1
  -1  36   2   24297     709   1
   0 -36   2   49404     721  -2
   0  36   2   49404     721   1
   1  36   2   26232     573   1
   2  36   2    5458     130   1
   3  36   2   22488     355   1
   4  36   2    1159      75   1
   5  36   2    1459     151   1
   6  36   2    9220     261   1
   7  36   2  111114    1943   1
  -8 -36   3   51832     756  -2
   8  36   2   51832     756   1
   9  36   2   18364     306   1
  10  36   2    4251     156   1
  11  36   2    3952     127   1
  12  36   2    1045      83   1
  13  36   2    7045     304   1
 -13  37   2    9687     404   1
 -12  37   2    1963     155   1
 -11  37   2   26065     585   1
 -10  37   2    3792     211   1
  -9  37   2     863      68   1
   8 -37   1   42293     629  -2
  -8  37   2   42293     629   1
  -7  37   2   29315     487   1
  -6  37   2   27971     430   1
  -5  37   2   51527     750   1
  -4  37   2   71985    1099   1
  -3  37   2   36280     885   1
  -2  37   2   36881     551   1
  -1  37   2   10975     284   1
   0 -37   2   18610     301  -2
   0  37   2   18610     301   1
   1  37   2   11361     286   1
   2  37   2   22402     564   1
   3  37   2   58697     979   1
   4  37   2   65779    1181   1
   5  37   2   24306     464   1
   6  37   2   76035    1427   1
   7  37   2    9522     184   1
  -8 -37   3    3238     101  -2
   8  37   2    3238     101   1
   9  37   2    9618     220   1
  10  37   2   23766     382   1
  11  37   2   25522     656   1
  12  37   2   10736     309   1
  13  37   2    6768     333   1
 -13  38   2    3979     373   1
 -12  38   2      64      58   1
 -11  38   2    1838     111   1
 -10  38   2    3840     190   1
  -9  38   2    5314     138   1
   8 -38   1   28880     448  -2
  -8  38   2   28880     448   1
  -7  38   2   27867     460   1
  -6  38   2   15039     259   1
  -5  38   2     590      60   1
  -4  38   2    9962     190   1
  -3  38   2   17270     409   1
  -2  38   2   13509     235   1
  -1  38   2    8424     195   1
   0 -38   2   29661     453  -2
   0  38   2   29661     453   1
   1  38   2   10268     190   1
   2  38   2    9767     436   1
   4  38   2    1077      96   1
   5  38   2   15412     332   1
   6  38   2   58253     846   1
   7  38   2    6007     143   1
  -8 -38   3   11484     228  -2
   8  38   2   11484     228   1
   9  38   2   33218     510   1
  10  38   2    6651     222   1
  11  38   2    1571     120   1
  12  38   2     137     135   1
  13  38   2   10294     899   1
 -12  39   2    5542     280   1
 -11  39   2   24614     562   1
 -10  39   2      19      64   1
  -9  39   2   13020     333   1
   8 -39   1    7652     225  -2
  -8  39   2    7652     225   1
  -7  39   2   11772     223   1
  -6  39   2   36796     869   1
  -5  39   2   17498     474   1
  -4  39   2   13320     235   1
  -3  39   2    6870     149   1
  -2  39   2   21651     645   1
  -1  39   2   22834     361   1
   0 -39   2     119      52  -2
   0  39   2     119      52   1
   1  39   2   22265     399   1
   2  39   2   31613     481   1
   3  39   2     493      81   1
   4  39   2     249      61   1
   5  39   2   28253     614   1
   6  39   2   25597     505   1
   7  39   2   27016     481   1
  -8 -39   3    6730     251  -2
   8  39   2    6730     251   1
   9  39   2    9105     267   1
  10  39   2     746      99   1
  11  39   2    7137     238   1
  12  39   2    4846     346   1
 -12  40   2    1550     160   1
 -11  40   2    2158     119   1
 -10  40   2    5593     192   1
  -9  40   2     927      88   1
   8 -40   1   20311     478  -2
  -8  40   2   20311     478   1
  -6  40   2   21664     752   1
  -5  40   2     345      63   1
  -4  40   2    4687     135   1
  -3  40   2    1798      82   1
  -2  40   2   57584     972   1
  -1  40   2    1902      78   1
   0 -40   2    5492     128  -2
   0  40   2    5492     128   1
   1  40   2    1643      75   1
   2  40   2   64230     927   1
   3  40   2     796      94   1
   4  40   2    3835     117   1
   5  40   2    2917     163   1
   6  40   2    4087     215   1
   7  40   2   17405     606   1
  -8 -40   3   22335     985  -2
   8  40   2   22335     985   1
   9  40   2    5762     366   1
  10  40   2    4258     185   1
  11  40   2     466      96   1
  12  40   2    3632     450   1
 -11  41   2   23050     776   1
 -10  41   2    1010      97   1
   8 -41   1     407      92  -2
  -8  41   2     407      92   1
  -7  41   2    1481     131   1
  -6  41   2   29906     915   1
  -5  41   2   29572     651   1
  -4  41   2   40973     666   1
  -3  41   2   45788     753   1
  -2  41   2   17423     604   1
  -1  41   2   21525     346   1
   0 -41   2    9197     180  -2
   0  41   2    9197     180   1
   1  41   2   21040     339   1
   2  41   2   21434     345   1
   3  41   2   31349     901   1
   4  41   2   30000     565   1
   5  41   2   27852     623   1
   6  41   2    5688     335   1
   7  41   2    1141     107   1
  -8 -41   3   19979     482  -2
   8  41   2   19979     482   1
   9  41   2    3449     630   1
  10  41   2    1873     185   1
  11  41   2    6601     330   1
 -10  42   2    4037     222   1
  -9  42   2   24944     712   1
   8 -42   1   27121     613  -2
  -8  42   2   27121     613   1
  -7  42   2   17216     421   1
  -6  42   2    2106     185   1
  -5  42   2     378     184   1
  -4  42   2   18997     450   1
  -3  42   2   30608     671   1
  -2  42   2    5691     137   1
  -1  42   2    8003     168   1
   0 -42   2   38775     582  -2
   0  42   2   38775     582   1
   1  42   2    7703     166   1
   2  42   2    4181     167   1
   3  42   2    2567     197   1
   4  42   2    1160     106   1
   5  42   2   24852     567   1
   6  42   2   20623     490   1
   7  42   2   55443    2130   1
  -8 -42   3   10356     301  -2
   8  42   2   10356     301   1
   9  42   2    3622     169   1
  10  42   2    1457     213   1
  -9  43   2    1875     114   1
   8 -43   1   29631     667  -2
  -8  43   2   29631     667   1
  -7  43   2     890      92   1
  -5  43   2    7275     324   1
  -4  43   2    3944     167   1
  -3  43   2    2186     127   1
  -2  43   2   38986     908   1
  -1  43   2    3580     153   1
   0 -43   2    7300     158  -2
   0  43   2    7300     158   1
   1  43   2    4233     165   1
   3  43   2   11415     351   1
   4  43   2    5700     206   1
   5  43   2     397      92   1
   6  43   2   30344     678   1
   7  43   2    9412     278   1
  -8 -43   3    5184     256  -2
   8  43   2    5184     256   1
   9  43   2   16670     427   1
  -7  44   2   23251     542   1
  -6  44   2    2359     171   1
  -5  44   2   31840     705   1
  -4  44   2   12177     322   1
  -3  44   2     353     153   1
  -2  44   2   13557     614   1
   2  44   2   14147    1205   1
   3  44   2   38959     897   1
   4  44   2     170      96   1
   5  44   2    2202     231   1
   6  44   2    5663     596   1
   7  44   2    5472     229   1
  -5  45   2     192     120   1
  -4  45   2   14560     710   1
   5  45   2     394     214   1
 -23   1   3    3723     239   1
 -22   1   3   19846     853   1
 -21   1   3    4110     313   1
 -20   1   3     764      61   1
 -19   1   3   13948     229   1
 -18   1   3   49281     704   1
 -17   1   3   15257     237   1
  16  -1   1  125091    1732  -2
 -16   1   3  125091    1732   1
 -15   1   3   42120     683   1
 -14   1   3  317205    5024   1
 -13   1   3  253608    3481   1
 -12   1   3  221761    3043   1
 -11   1   3   63779     885   1
 -10   1   3   18704     323   1
  -9   1   3  216905    4928   1
   8  -1   2   77471    1068  -2
  -8   1   3   77471    1068   1
  -7   1   3    8731     321   1
  -6   1   3  444040    6068   1
  -5   1   3  858328   11716   1
  -4   1   3  195838    2682   1
  -3   1   3     715      40   1
  -2   1   3  418052    5844   1
  -1   1   3  742525   11438   1
   0  -1   3     694      29  -2
   0   1   3     694      29   1
   1   1   3  419547    7256   1
   2   1   3  444526    6825   1
   3   1   3     296      16   1
   4   1   3 1147959   24741   1
   5   1   3  768239   10487   1
   6   1   3  689489    9410   1
   7   1   3   25826     447   1
  -8  -1   4   80414    1108  -2
   8   1   3   80414    1108   1
   9   1   3   85457    1177   1
  10   1   3    8415     252   1
  11   1   3   11254     202   1
  12   1   3  162132    2228   1
  13   1   3  199128    2736   1
  14   1   3  289721    3973   1
  15   1   3   30351     636   1
 -16  -1   5  171973    2369  -2
  16   1   3  171973    2369   1
  17   1   3   28133     569   1
  18   1   3   42430     818   1
  19   1   3    4880     190   1
  20   1   3    2367      87   1
  21   1   3    2945     159   1
  22   1   3   12868     477   1
  23   1   3    2056     333   1
 -24  -1   6    9106     771  -2
  24   1   3    9106     771   1
  24  -2   0   84461    2459  -2
 -24   2   3   84461    2459   1
 -23   2   3    1476     143   1
 -22   2   3     116      74   1
 -21   2   3     172      72   1
 -20   2   3     258      69   1
 -19   2   3   19679     435   1
 -18   2   3    6831     221   1
 -17   2   3    4028      89   1
  16  -2   1   27243     399  -2
 -16   2   3   27243     399   1
 -15   2   3   41770    1680   1
 -14   2   3   26088     377   1
 -13   2   3   59634     832   1
 -12   2   3    2557      66   1
 -11   2   3   66151     919   1
 -10   2   3  206886    2837   1
  -9   2   3  417667    5716   1
   8  -2   2 1157168   15814  -2
  -8   2   3 1157168   15814   1
  -7   2   3   16162     379   1
  -6   2   3   43339     827   1
  -5   2   3  456306    6240   1
  -4   2   3   47125     889   1
  -3   2   3 1090474   14886   1
  -2   2   3   63326     874   1
  -1   2   3  132607    1871   1
   0  -2   3   93814    1798  -2
   0   2   3   93814    1798   1
   1   2   3  125432    1721   1
   2   2   3  148980    2045   1
   3   2   3 1358615   26130   1
   4   2   3    5209     111   1
   5   2   3  201931    2765   1
   6   2   3     250      22   1
   7   2   3    3228     142   1
  -8  -2   4 1222669   16685  -2
   8   2   3 1222669   16685   1
   9   2   3  240261    3608   1
  10   2   3   91615    1264   1
  11   2   3   46799     835   1
  12   2   3    3262      84   1
  13   2   3  114941    1587   1
  14   2   3   55225    1088   1
  15   2   3   24403     746   1
 -16  -2   5   20916     312  -2
  16   2   3   20916     312   1
  17   2   3    4043     117   1
  18   2   3   13101     311   1
  19   2   3   27832     453   1
  20   2   3    2946     111   1
  21   2   3    5967     199   1
  22   2   3    2878     171   1
  23   2   3     349     187   1
  24  -3   0    6205     306  -2
 -24   3   3    6205     306   1
 -23   3   3    3439     196   1
 -22   3   3    6660     201   1
 -21   3   3    2982     130   1
 -20   3   3   35065     737   1
 -19   3   3   50771    1240   1
 -18   3   3  117858    2320   1
 -17   3   3    2273     190   1
  16  -3   1   57711    2854  -2
 -16   3   3   57711    2854   1
 -15   3   3   18189     581   1
 -14   3   3   42197     691   1
 -13   3   3    1071      66   1
 -12   3   3   28543     407   1
 -11   3   3  168871    2329   1
 -10   3   3    1635      67   1
  -9   3   3   21151     603   1
   8  -3   2   47699     664  -2
  -8   3   3   47699     664   1
  -7   3   3  176177    4063   1
  -6   3   3   29023     510   1
  -5   3   3  321820    4405   1
  -4   3   3  122618    1843   1
  -3   3   3   20709     432   1
  -2   3   3    8231     121   1
  -1   3   3  393261    5774   1
   0  -3   3   25468     439  -2
   0   3   3   25468     439   1
   1   3   3  406713    5554   1
   2   3   3   15357     247   1
   3   3   3  145024    1993   1
   4   3   3   73798    1021   1
   5   3   3  425804    5820   1
   6   3   3  101040    1392   1
   7   3   3  105163    1836   1
  -8  -3   4  103745    1871  -2
   8   3   3  103745    1871   1
   9   3   3   68689    2090   1
  10   3   3    4209     101   1
  11   3   3  145391    2002   1
  12   3   3   74933    1040   1
  13   3   3   22542     378   1
  14   3   3   88027    1225   1
  15   3   3   40301    1354   1
 -16  -3   5   31973     589  -2
  16   3   3   31973     589   1
  17   3   3   14714     526   1
  18   3   3  164454    3291   1
  19   3   3   56497    1457   1
  20   3   3   32826     609   1
  21   3   3    4468     416   1
  22   3   3     210     121   1
  23   3   3     653     138   1
 -23   4   3   11318     832   1
 -22   4   3    1133     120   1
 -21   4   3   20702     817   1
 -20   4   3    9848     434   1
 -19   4   3   33881    1349   1
 -17   4   3   52825    2098   1
  16  -4   1    3097     137  -2
 -16   4   3    3097     137   1
 -15   4   3  399453    7741   1
 -14   4   3    4618     215   1
 -13   4   3    9739     222   1
 -12   4   3     188      46   1
 -11   4   3   20454     421   1
 -10   4   3    8458     645   1
  -9   4   3  151711    4089   1
   8  -4   2  590301   10255  -2
  -8   4   3  590301   10255   1
  -7   4   3  211056    4116   1
  -6   4   3   25170     489   1
  -5   4   3  273440    3743   1
  -4   4   3   14554     295   1
  -3   4   3    3780     113   1
  -2   4   3   15043     215   1
  -1   4   3 1070176   18724   1
   0  -4   3     654      25  -2
   0   4   3     654      25   1
   1   4   3 1198544   26561   1
   2   4   3   22362     368   1
   3   4   3   45444     634   1
   4   4   3  110526    1524   1
   5   4   3   76431    1057   1
   6   4   3   25470     362   1
   7   4   3   86344    1193   1
  -8  -4   4  780435   10668  -2
   8   4   3  780435   10668   1
   9   4   3  114939    1908   1
  10   4   3    5041     142   1
  11   4   3    1755      46   1
  12   4   3   10050     162   1
  13   4   3    5478     154   1
  14   4   3   39911     726   1
  15   4   3  518875   14250   1
 -16  -4   5   40343     992  -2
  16   4   3   40343     992   1
  17   4   3    8692     156   1
  18   4   3    2402     123   1
  19   4   3    9645     240   1
  20   4   3    1463      98   1
  21   4   3   14286     340   1
  22   4   3   13808     389   1
  23   4   3   22683    1361   1
 -24  -4   6   18221     749  -2
  24   4   3   18221     749   1
  24  -5   0     221     105  -2
 -24   5   3     221     105   1
 -23   5   3    1482     150   1
 -22   5   3   13194     391   1
 -21   5   3   25164     552   1
 -20   5   3   42181     874   1
 -19   5   3     369     179   1
 -18   5   3    8279     275   1
 -17   5   3   53161    1529   1
  16  -5   1   93210    2130  -2
 -16   5   3   93210    2130   1
 -14   5   3  402257   15575   1
 -13   5   3  155461    3031   1
 -12   5   3  113010    2209   1
 -11   5   3  100347    1962   1
 -10   5   3    5147     373   1
  -9   5   3    9233     264   1
   8  -5   2  240693    4663  -2
  -8   5   3  240693    4663   1
  -7   5   3   72344    1651   1
  -6   5   3  526782    7212   1
  -5   5   3   51995     720   1
  -4   5   3    8849     130   1
  -3   5   3  147189    2015   1
  -2   5   3 1528860   42562   1
  -1   5   3  755202   12605   1
   0  -5   3  186945    3236  -2
   0   5   3  186945    3236   1
   1   5   3  463022    6321   1
   2   5   3 2714498   80982   1
   3   5   3   62167     861   1
   4   5   3   58169     813   1
   5   5   3   14695     237   1
   6   5   3  514823    7037   1
   7   5   3   22633     324   1
  -8  -5   4  201074    2758  -2
   8   5   3  201074    2758   1
   9   5   3    2857      66   1
  10   5   3   40394     640   1
  11   5   3  199346    2740   1
  12   5   3   53485     749   1
  13   5   3  234047    6452   1
  14   5   3  260260    3831   1
  15   5   3   19710     404   1
 -16  -5   5   60253    1233  -2
  16   5   3   60253    1233   1
  17   5   3   11271     261   1
  18   5   3    1407     107   1
  19   5   3   42533    1228   1
  20   5   3   20153     441   1
  21   5   3   34133     789   1
  22   5   3    4165     257   1
  23   5   3    4616     255   1
 -24  -5   6   10184     814  -2
  24   5   3   10184     814   1
  24  -6   0    2818     186  -2
 -24   6   3    2818     186   1
 -23   6   3    6816     333   1
 -22   6   3     456     143   1
 -21   6   3    2246     110   1
 -20   6   3    2531     113   1
 -19   6   3   44486     915   1
 -18   6   3   17674     867   1
 -17   6   3   96323    1902   1
  16  -6   1    8340     208  -2
 -16   6   3    8340     208   1
 -15   6   3  218173    4899   1
 -14   6   3    3124     193   1
 -12   6   3    1010      75   1
 -11   6   3  341262    6611   1
 -10   6   3   72778    2022   1
  -9   6   3  381853    9803   1
   8  -6   2   81919    1603  -2
  -8   6   3   81919    1603   1
  -7   6   3    6879     187   1
  -6   6   3   98211    1352   1
  -5   6   3  682992    9330   1
  -4   6   3   20340     287   1
  -3   6   3   51707     726   1
  -2   6   3  348467    4760   1
  -1   6   3   45877     799   1
   0  -6   3  688359   14218  -2
   0   6   3  688359   14218   1
   1   6   3    1633      56   1
   2   6   3  387565    5296   1
   3   6   3  221855    3039   1
   4   6   3   26551     377   1
   5   6   3  816792   12815   1
   6   6   3  196787    2703   1
   7   6   3   44928     628   1
  -8  -6   4  215743    2958  -2
   8   6   3  215743    2958   1
   9   6   3  329625    4513   1
  10   6   3   33165     881   1
  11   6   3  209891    4082   1
  12   6   3     240      32   1
  13   6   3  252442    3485   1
  14   6   3   25943     609   1
 -16  -6   5    2476     141  -2
  16   6   3    2476     141   1
  17   6   3   84484    3634   1
  18   6   3   24310     606   1
  19   6   3   12591     411   1
  20   6   3    2422     146   1
  21   6   3    4739     291   1
  22   6   3    1678     144   1
  23   6   3    5610     205   1
 -24  -6   6    6636     304  -2
  24   6   3    6636     304   1
  24  -7   0    9934     771  -2
 -24   7   3    9934     771   1
 -23   7   3    6262     207   1
 -22   7   3    8581     244   1
 -21   7   3     666     126   1
 -20   7   3   37106     776   1
 -19   7   3   40312    1152   1
 -18   7   3   48644     988   1
 -17   7   3    2422     119   1
  16  -7   1   35789     782  -2
 -16   7   3   35789     782   1
 -15   7   3    9054     321   1
 -14   7   3    2983     229   1
 -13   7   3     822      89   1
 -12   7   3   68842    1933   1
 -10   7   3  247137    5593   1
  -9   7   3   36964    1044   1
   8  -7   2  569554    9928  -2
  -8   7   3  569554    9928   1
  -7   7   3     412      95   1
  -6   7   3     140      17   1
  -5   7   3   33104     462   1
  -4   7   3  143383    2309   1
  -3   7   3  151770    2078   1
  -2   7   3  169619    2324   1
  -1   7   3 1281102   20217   1
   0  -7   3    2099      51  -2
   0   7   3    2099      51   1
   1   7   3 1687156   38833   1
   2   7   3  326164    4459   1
   3   7   3  241811    3310   1
   4   7   3  267701    3665   1
   5   7   3    3597      68   1
   6   7   3     265      28   1
   7   7   3   47679    1067   1
  -8  -7   4   59302    1039  -2
   8   7   3   59302    1039   1
   9   7   3   19030     549   1
  10   7   3  188500    5288   1
  11   7   3   33239     469   1
  12   7   3  141911    1965   1
  13   7   3    7888     206   1
  14   7   3    8584     281   1
  15   7   3     803      88   1
 -16  -7   5    3360     177  -2
  16   7   3    3360     177   1
  17   7   3     568      95   1
  18   7   3   77773    1542   1
  19   7   3   48675    1389   1
  20   7   3   32274     671   1
  21   7   3    7303     242   1
  22   7   3    1787     208   1
  23   7   3   14504     523   1
 -24  -7   6   11177     728  -2
  24   7   3   11177     728   1
  24  -8   0   44687    1477  -2
 -24   8   3   44687    1477   1
 -23   8   3   35253     767   1
 -22   8   3    7657     225   1
 -21   8   3      52      61   1
 -20   8   3    6547     190   1
 -19   8   3   68048    1364   1
 -18   8   3    1417     200   1
 -17   8   3   17838     393   1
  16  -8   1   17144     380  -2
 -16   8   3   17144     380   1
 -15   8   3  208894    4065   1
 -14   8   3   39929    1224   1
 -13   8   3   25451     748   1
 -12   8   3     206      55   1
 -11   8   3    7853     188   1
   8  -8   2  491418    8357  -2
  -8   8   3  491418    8357   1
  -7   8   3  232545    5012   1
  -6   8   3   54330     752   1
  -5   8   3   68841     950   1
  -4   8   3  131844    2336   1
  -3   8   3   50295     698   1
  -2   8   3   40291     560   1
  -1   8   3  313100    6164   1
   0  -8   3 3892653   86719  -2
   0   8   3 3892653   86719   1
   1   8   3  429156    6270   1
   2   8   3  151613    2079   1
   3   8   3   54293     871   1
   4   8   3  355786    4866   1
   5   8   3   77059    1231   1
   6   8   3   12033     307   1
   7   8   3  298311    4090   1
  -8  -8   4  819707   12934  -2
   8   8   3  819707   12934   1
  10   8   3   23696     426   1
  11   8   3    6371     134   1
  12   8   3    2177      68   1
  13   8   3    2729      93   1
  14   8   3   28214     819   1
  15   8   3  229066    4453   1
 -16  -8   5    8694     281  -2
  16   8   3    8694     281   1
  17   8   3   21231     743   1
  18   8   3   10831     572   1
  19   8   3   29301     755   1
  20   8   3    2393     218   1
  21   8   3    1604     104   1
  22   8   3    6432     203   1
  23   8   3   28899     682   1
 -24  -8   6   24483     784  -2
  24   8   3   24483     784   1
  24  -9   0    1951     187  -2
 -24   9   3    1951     187   1
 -23   9   3    4592     226   1
 -22   9   3    1715     104   1
 -21   9   3    4315     160   1
 -20   9   3    6307     336   1
 -19   9   3    1611     123   1
 -18   9   3   14462     476   1
 -17   9   3   28130     594   1
  16  -9   1    6355     178  -2
 -16   9   3    6355     178   1
 -15   9   3    8004     205   1
 -14   9   3   81653    1614   1
 -13   9   3     688      89   1
 -12   9   3    5130     143   1
 -11   9   3    9117     213   1
 -10   9   3   10378     482   1
  -9   9   3   17688     510   1
   8  -9   2   99011    1986  -2
  -8   9   3   99011    1986   1
  -7   9   3   26942     405   1
  -6   9   3  323651    4428   1
  -5   9   3  127463    1750   1
  -4   9   3  166563    2356   1
  -3   9   3  803930   17987   1
  -2   9   3  448996    6132   1
  -1   9   3  277497    4385   1
   0  -9   3   80122    1449  -2
   0   9   3   80122    1449   1
   1   9   3   46866    1261   1
   2   9   3  525568    7183   1
   3   9   3  939203   14091   1
   4   9   3   27146     387   1
   5   9   3    2953     125   1
   6   9   3  213015    2924   1
   7   9   3   37385    1229   1
  -8  -9   4  255868    4057  -2
   8   9   3  255868    4057   1
  10   9   3   72719    1430   1
  11   9   3     830      36   1
  12   9   3   17898     303   1
  13   9   3    1362      69   1
  14   9   3  106150    2328   1
  15   9   3    2837     232   1
 -16  -9   5   21573     691  -2
  16   9   3   21573     691   1
  17   9   3   10253     433   1
  18   9   3    9069     309   1
  19   9   3    3114     166   1
  20   9   3    5295     166   1
  21   9   3    4003     196   1
  22   9   3    6032     425   1
  23   9   3     979     189   1
 -24  -9   6   13361    1199  -2
  24   9   3   13361    1199   1
  24 -10   0    5073     333  -2
 -24  10   3    5073     333   1
 -23  10   3    4266     165   1
 -22  10   3    5875     211   1
 -21  10   3     250      74   1
 -20  10   3   18424     420   1
 -19  10   3    6749     196   1
 -18  10   3   13529     433   1
 -17  10   3   36570     969   1
  16 -10   1    5561     378  -2
 -16  10   3    5561     378   1
 -15  10   3  170930    4577   1
 -14  10   3   32253     931   1
 -13  10   3   20000     491   1
 -12  10   3   16982     367   1
 -11  10   3   39757     800   1
 -10  10   3   13987     428   1
  -9  10   3  113796    3145   1
   8 -10   2  357386    5172  -2
  -8  10   3  357386    5172   1
  -7  10   3  221124    4281   1
  -6  10   3   51477    1864   1
  -5  10   3   50039     696   1
  -4  10   3   14646     214   1
  -3  10   3    1110      45   1
  -2  10   3   15612     228   1
  -1  10   3  120866    2178   1
   0 -10   3  521865    7130  -2
   0  10   3  521865    7130   1
   1  10   3  213894    3132   1
   2  10   3   52739     735   1
   3  10   3   24424     348   1
   4  10   3   41138     577   1
   5  10   3   38761     584   1
   6  10   3   38819     777   1
   7  10   3  240320    3298   1
  -8 -10   4  208131    3013  -2
   8  10   3  208131    3013   1
   9  10   3   44529    1380   1
  10  10   3   11779     304   1
  11  10   3   28347     403   1
  12  10   3     129      39   1
  13  10   3   32536     664   1
  14  10   3   14789     746   1
  15  10   3  220748    6568   1
 -16 -10   5    3732     122  -2
  16  10   3    3732     122   1
  17  10   3   32656    1002   1
  18  10   3    8730     309   1
  19  10   3   13498     315   1
  20  10   3    3699     182   1
  21  10   3     166      71   1
  22  10   3    2718     162   1
  23  10   3   11332     641   1
 -24 -10   6    1301     170  -2
  24  10   3    1301     170   1
  24 -11   0     960     232  -2
 -24  11   3     960     232   1
 -23  11   3   35570     904   1
 -22  11   3    4797     222   1
 -21  11   3    1038     104   1
 -20  11   3    4945     167   1
 -19  11   3    1596     178   1
 -18  11   3    8520     303   1
 -17  11   3    8534     444   1
  16 -11   1     774      79  -2
 -16  11   3     774      79   1
 -15  11   3   79305    1573   1
 -14  11   3  120958    3352   1
 -13  11   3    6142     273   1
 -12  11   3     517      65   1
 -11  11   3     696     128   1
 -10  11   3   43752     715   1
  -9  11   3  114533    3808   1
   8 -11   2   56069     852  -2
  -8  11   3   56069     852   1
  -7  11   3   90023    1243   1
  -6  11   3  360727    6203   1
  -5  11   3   71130    1385   1
  -4  11   3  116493    1603   1
  -3  11   3  473579    6474   1
  -2  11   3  208461    2859   1
  -1  11   3  280002    4890   1
   0 -11   3    1543      44  -2
   0  11   3    1543      44   1
   1  11   3  381933    6027   1
   2  11   3  183263    2515   1
   3  11   3  187292    2569   1
   4  11   3  234519    3711   1
   5  11   3   76976    1510   1
   6  11   3  114051    1575   1
   7  11   3    8834     569   1
  -8 -11   4    4037     108  -2
   8  11   3    4037     108   1
   9  11   3  153359    4595   1
  10  11   3   20872     315   1
  11  11   3    3335      97   1
  12  11   3    1118      60   1
  13  11   3    6969     242   1
  14  11   3  125497    2457   1
  15  11   3   14012     448   1
 -16 -11   5     433      66  -2
  16  11   3     433      66   1
  17  11   3   29355    1285   1
  18  11   3    2603     143   1
  19  11   3   26121     781   1
  20  11   3    2228     112   1
  21  11   3    1319     101   1
  22  11   3    3600     219   1
  23  11   3   45062    2037   1
 -24 -11   6    9703     388  -2
  24  11   3    9703     388   1
  24 -12   0   13683     908  -2
 -24  12   3   13683     908   1
 -23  12   3    4110     238   1
 -22  12   3    8675     447   1
 -21  12   3      54      64   1
 -20  12   3    4790     294   1
 -19  12   3     785     112   1
 -18  12   3    6660     312   1
 -17  12   3  266979    9030   1
  16 -12   1    1070      92  -2
 -16  12   3    1070      92   1
 -15  12   3   95882    1896   1
 -13  12   3   66839    1327   1
 -12  12   3     357     115   1
 -11  12   3   23022     485   1
 -10  12   3   45667     765   1
  -9  12   3  468752    7590   1
   8 -12   2  357301    4889  -2
  -8  12   3  357301    4889   1
  -7  12   3  115760    2170   1
  -6  12   3    1105      59   1
  -5  12   3  641817    8767   1
  -4  12   3   15672     454   1
  -3  12   3  148704    2888   1
  -2  12   3  196595    2697   1
  -1  12   3  189651    4498   1
   0 -12   3   68731     953  -2
   0  12   3   68731     953   1
   1  12   3  317874    5690   1
   2  12   3    8840     220   1
   3  12   3   21223     438   1
   4  12   3     521      46   1
   5  12   3 1154694   15764   1
   6  12   3   22916     334   1
   7  12   3   50597     712   1
  -8 -12   4  303841    4773  -2
   8  12   3  303841    4773   1
   9  12   3  355026    8856   1
  10  12   3   22221     330   1
  11  12   3   69570     970   1
  12  12   3    5645      95   1
  13  12   3  161829    4173   1
  14  12   3    1099      91   1
  15  12   3   31950     761   1
 -16 -12   5    6204     276  -2
  16  12   3    6204     276   1
  17  12   3  291409    5665   1
  18  12   3    2365     134   1
  19  12   3     547      95   1
  20  12   3    3542     182   1
  22  12   3     403      95   1
  23  12   3    2606     138   1
 -24 -12   6    7570     324  -2
  24  12   3    7570     324   1
  24 -13   0    9852     395  -2
 -24  13   3    9852     395   1
 -23  13   3   10256     346   1
 -22  13   3   27292     608   1
 -20  13   3   78550    3126   1
 -19  13   3   10648     275   1
 -18  13   3   31990     822   1
 -17  13   3    1397      98   1
  16 -13   1   35418     919  -2
 -16  13   3   35418     919   1
 -15  13   3    9039     397   1
 -14  13   3  139488    3862   1
 -13  13   3   60038    1566   1
 -12  13   3  148532    2903   1
 -11  13   3     974      78   1
 -10  13   3   71353    1108   1
  -9  13   3    9730     179   1
   8 -13   2  211312    3758  -2
  -8  13   3  211312    3758   1
  -7  13   3    1536     118   1
  -6  13   3  516253    7503   1
  -5  13   3    2555      75   1
  -4  13   3  145120    2335   1
  -3  13   3   70782     982   1
  -2  13   3  202917    3935   1
  -1  13   3   38359     709   1
   0 -13   3   10148     224  -2
   0  13   3   10148     224   1
   1  13   3    4330     208   1
   2  13   3  307348    5954   1
   3  13   3   33514     476   1
   4  13   3  124967    1989   1
   5  13   3   32510     464   1
   6  13   3  453593    6204   1
   7  13   3    1620     275   1
  -8 -13   4    3810      78  -2
   8  13   3    3810      78   1
   9  13   3  238067    9093   1
  10  13   3   41888     598   1
  11  13   3    1874     165   1
  12  13   3  232796    3202   1
  13  13   3   30290     580   1
  14  13   3   61679    1741   1
  15  13   3   29913    1196   1
 -16 -13   5   81381    2955  -2
  16  13   3   81381    2955   1
  17  13   3   27674     707   1
  18  13   3   12066     398   1
  20  13   3  103293    2370   1
  21  13   3    3513     182   1
  22  13   3    7410     275   1
  23  13   3     999     104   1
 -24 -13   6    4242     237  -2
  24  13   3    4242     237   1
  24 -14   0    2292     175  -2
 -24  14   3    2292     175   1
 -23  14   3   39799     957   1
 -22  14   3   11977     313   1
 -21  14   3     326      75   1
 -20  14   3   15622     474   1
 -18  14   3    1015     144   1
 -17  14   3  106157    2103   1
  16 -14   1    5733     251  -2
 -16  14   3    5733     251   1
 -15  14   3  402814    7816   1
 -13  14   3   14727     463   1
 -12  14   3    7070     261   1
 -11  14   3  147985    2044   1
 -10  14   3   12130     390   1
  -9  14   3   62745    1108   1
   8 -14   2  123345    2160  -2
  -8  14   3  123345    2160   1
  -7  14   3 1027517   14762   1
  -6  14   3     891      74   1
  -5  14   3  427195    5843   1
  -4  14   3    8034     140   1
  -3  14   3    6616     113   1
  -2  14   3   50401     814   1
  -1  14   3 1412292   45450   1
   1  14   3 2188903   49082   1
   2  14   3  141375    1946   1
   3  14   3   31406     449   1
   4  14   3   12552     194   1
   5  14   3  310428    4253   1
   6  14   3    6493     160   1
   7  14   3 1147221   15667   1
  -8 -14   4  293215    4022  -2
   8  14   3  293215    4022   1
   9  14   3   43586    1108   1
  10  14   3     474      63   1
  11  14   3   56498     862   1
  12  14   3     246      50   1
  13  14   3   10330     175   1
  14  14   3    6719     297   1
  15  14   3  433964   13326   1
 -16 -14   5   23006     642  -2
  16  14   3   23006     642   1
  17  14   3   68318    1937   1
  19  14   3   48339    1391   1
  20  14   3     366      92   1
  21  14   3    1794     123   1
  22  14   3   15839     763   1
  23  14   3   55561    1150   1
 -24 -14   6     721      96  -2
  24  14   3     721      96   1
  24 -15   0    4656     277  -2
 -24  15   3    4656     277   1
 -23  15   3   17083     417   1
 -22  15   3   14627     365   1
 -21  15   3     964     152   1
 -20  15   3   78217    1579   1
 -19  15   3    3770     144   1
 -18  15   3   51797    1799   1
  16 -15   1   32845     969  -2
 -16  15   3   32845     969   1
 -15  15   3   66449    1331   1
 -14  15   3  137622    3815   1
 -13  15   3   11138     391   1
 -12  15   3  150970    2103   1
 -11  15   3   33886     485   1
 -10  15   3  145771    2009   1
  -9  15   3  101378    2247   1
   8 -15   2  168983    2775  -2
  -8  15   3  168983    2775   1
  -7  15   3   82181    1860   1
  -6  15   3  242257    3405   1
  -5  15   3    9718     153   1
  -4  15   3  660091    9021   1
  -3  15   3  117957    1628   1
  -2  15   3  376999    5160   1
  -1  15   3  172069    3349   1
   0 -15   3    4947     149  -2
   0  15   3    4947     149   1
   1  15   3   23360     677   1
   2  15   3  324489    6286   1
   3  15   3   15256     410   1
   4  15   3  775673   11859   1
   5  15   3   23939     393   1
   6  15   3  269911    3704   1
   7  15   3  182885    3557   1
  -8 -15   4   18855     283  -2
   8  15   3   18855     283   1
   9  15   3  172196    3144   1
  10  15   3  170210    2351   1
  11  15   3   51195     730   1
  12  15   3  128632    1783   1
  13  15   3     602      39   1
  14  15   3   60864    1222   1
  15  15   3   40698     831   1
 -16 -15   5    2379     150  -2
  16  15   3    2379     150   1
  17  15   3   18839     784   1
  18  15   3   62031    1271   1
  19  15   3   14851     399   1
  20  15   3   61758    1249   1
  21  15   3    7925     302   1
  22  15   3    6434     216   1
  23  15   3    1669     139   1
 -24 -15   6    3993     168  -2
  24  15   3    3993     168   1
  24 -16   0    5324     356  -2
 -24  16   3    5324     356   1
 -23  16   3   15823     392   1
 -22  16   3    6750     242   1
 -21  16   3    3252     143   1
 -20  16   3    1870     151   1
 -19  16   3   13022     426   1
 -18  16   3   31672     950   1
 -17  16   3  112025    4278   1
 -15  16   3  153095    3003   1
 -14  16   3    1303      96   1
 -13  16   3  178232    3485   1
 -12  16   3   37932     543   1
 -11  16   3  200083    2753   1
 -10  16   3  147962    2039   1
  -9  16   3  803357   10977   1
   8 -16   2   20571     302  -2
  -8  16   3   20571     302   1
  -7  16   3  153805    3153   1
  -6  16   3   87518    1214   1
  -5  16   3  347191    4755   1
  -4  16   3    8680     141   1
  -3  16   3  661504   12789   1
  -2  16   3  118311    2316   1
  -1  16   3  146580    2821   1
   0 -16   3 1036458   14152  -2
   0  16   3 1036458   14152   1
   1  16   3  144088    2806   1
   2  16   3   74085    1032   1
   3  16   3  356023    6897   1
   4  16   3   63818    1132   1
   5  16   3 1061463   14493   1
   6  16   3  177742    2447   1
   7  16   3  105618    1987   1
  -8 -16   4   54365     829  -2
   8  16   3   54365     829   1
   9  16   3  386129    5906   1
  10  16   3  135486    1877   1
  11  16   3  132674    1842   1
  12  16   3   10096     200   1
  13  16   3  367482    5047   1
  14  16   3    2281      78   1
 -16 -16   5   23051     712  -2
  16  16   3   23051     712   1
  17  16   3  165206    3536   1
  18  16   3   18161     705   1
  19  16   3     908      99   1
  20  16   3     529     128   1
  21  16   3   12543     468   1
  22  16   3     216      93   1
  23  16   3    5987     280   1
 -24 -16   6    2312     137  -2
  24  16   3    2312     137   1
  24 -17   0    4661     184  -2
 -24  17   3    4661     184   1
 -23  17   3   24017     554   1
 -22  17   3   17435     511   1
 -21  17   3    3559     149   1
 -20  17   3   54150    1116   1
 -19  17   3     692      89   1
 -18  17   3   21552    1046   1
 -17  17   3   21380     582   1
  16 -17   1   11317     282  -2
 -16  17   3   11317     282   1
 -15  17   3    8136     459   1
 -14  17   3  197362    5689   1
 -13  17   3  112080    1939   1
 -12  17   3   12354     223   1
 -11  17   3    1947      56   1
 -10  17   3   96399    1548   1
  -9  17   3  144055    2525   1
   8 -17   2  229813    3568  -2
  -8  17   3  229813    3568   1
  -7  17   3   19948     344   1
  -6  17   3  271771    4714   1
  -5  17   3   12431     194   1
  -4  17   3   10304     238   1
  -3  17   3  161544    2223   1
  -2  17   3   73929    1031   1
  -1  17   3   23795     465   1
   0 -17   3   90532    1262  -2
   0  17   3   90532    1262   1
   1  17   3   21549     448   1
   2  17   3   70489     984   1
   3  17   3  105072    1680   1
   4  17   3   52222     851   1
   5  17   3   12339     385   1
   6  17   3  105374    1461   1
   7  17   3  141118    2805   1
  -8 -17   4  149254    2062  -2
   8  17   3  149254    2062   1
   9  17   3  103570    2239   1
  10  17   3  130022    1804   1
  11  17   3   15483     345   1
  12  17   3    1021      79   1
  13  17   3  145422    2117   1
  14  17   3  103504    2036   1
  15  17   3    3928     135   1
 -16 -17   5   64172    1340  -2
  16  17   3   64172    1340   1
  17  17   3   42386     872   1
  18  17   3   24036     521   1
  19  17   3    7980     303   1
  20  17   3   42226    1414   1
  21  17   3   13654     337   1
  22  17   3    9260     258   1
  23  17   3    7169     361   1
 -24 -17   6    7126     254  -2
  24  17   3    7126     254   1
  24 -18   0    3658     250  -2
 -24  18   3    3658     250   1
 -23  18   3   16085     407   1
 -22  18   3    7686     603   1
 -21  18   3      78      81   1
 -20  18   3    7008     402   1
 -19  18   3   43852     920   1
 -18  18   3    2033     171   1
 -17  18   3   55608    1132   1
  16 -18   1   16812     450  -2
 -16  18   3   16812     450   1
 -15  18   3  151572    2976   1
 -14  18   3    4692     182   1
 -13  18   3   59804    1191   1
 -12  18   3   10845     208   1
 -11  18   3   39848     570   1
 -10  18   3    8060     154   1
  -9  18   3   97692    1671   1
   8 -18   2  172623    2377  -2
  -8  18   3  172623    2377   1
  -7  18   3  161786    2405   1
  -6  18   3    6750     309   1
  -5  18   3  332167    7504   1
  -4  18   3    5798     106   1
  -3  18   3  129406    2062   1
  -2  18   3   14228     276   1
  -1  18   3   87489    1361   1
   0 -18   3  652976    8926  -2
   0  18   3  652976    8926   1
   1  18   3   74504    1468   1
   2  18   3    2249     110   1
   3  18   3  452091    6188   1
   4  18   3   11673     185   1
   5  18   3  103020    1429   1
   6  18   3   27010     558   1
   7  18   3  335741    7517   1
  -8 -18   4   91208    1272  -2
   8  18   3   91208    1272   1
   9  18   3  143813    2292   1
  10  18   3   25391     753   1
  11  18   3    2371      92   1
  12  18   3   83715    1180   1
  13  18   3   50332    1031   1
  14  18   3    2211      92   1
  15  18   3  112585    2331   1
 -16 -18   5     532      75  -2
  16  18   3     532      75   1
  17  18   3    7838     326   1
  18  18   3    8219     480   1
  19  18   3   13606     389   1
  20  18   3    8861     320   1
  21  18   3     464      79   1
  22  18   3    2070     143   1
  23  18   3   16744     413   1
 -24 -18   6    5560     205  -2
  24  18   3    5560     205   1
  24 -19   0    1468     196  -2
 -24  19   3    1468     196   1
 -23  19   3     205      83   1
 -22  19   3     370      79   1
 -21  19   3    9017     291   1
 -20  19   3     191      79   1
 -19  19   3     518     199   1
 -18  19   3    5245     183   1
 -17  19   3   11630     294   1
  16 -19   1   47044     969  -2
 -16  19   3   47044     969   1
 -15  19   3    3904     144   1
 -14  19   3   65901    1118   1
 -13  19   3   10410     282   1
 -12  19   3   98960    1941   1
 -11  19   3   44992     905   1
 -10  19   3   23566     399   1
  -9  19   3     629      41   1
   8 -19   2   69902     979  -2
  -8  19   3   69902     979   1
  -7  19   3   25910     543   1
  -6  19   3   32912     719   1
  -5  19   3    3728      94   1
  -4  19   3  528065    7225   1
  -3  19   3   28173     408   1
  -2  19   3   78224    1090   1
  -1  19   3   19933     558   1
   0 -19   3    9667     159  -2
   0  19   3    9667     159   1
   1  19   3   24137     452   1
   2  19   3   18270     349   1
   3  19   3   12042     191   1
   4  19   3  479297    6561   1
   5  19   3     524      42   1
   6  19   3   90595    1816   1
   7  19   3    8498     159   1
  -8 -19   4   26376     550  -2
   8  19   3   26376     550   1
   9  19   3   80034    1512   1
  10  19   3   19474     451   1
  11  19   3    5030     327   1
  12  19   3   79426    1463   1
  13  19   3    3352     137   1
  14  19   3   62540     886   1
  15  19   3    6969     251   1
 -16 -19   5   17773     851  -2
  16  19   3   17773     851   1
  17  19   3   43571    1276   1
  18  19   3   17922     575   1
  19  19   3    3816     190   1
  20  19   3     853     211   1
  21  19   3     318      91   1
  22  19   3    1447     131   1
  23  19   3    2759     210   1
 -24 -19   6    2043     138  -2
  24  19   3    2043     138   1
  24 -20   0    9493     289  -2
 -24  20   3    9493     289   1
 -22  20   3     465     239   1
 -21  20   3     242      86   1
 -20  20   3    7164     219   1
 -19  20   3    2809     164   1
 -17  20   3   30253     672   1
  16 -20   1   18155     415  -2
 -16  20   3   18155     415   1
 -15  20   3  126120    2487   1
 -14  20   3   30745     454   1
 -13  20   3   12268     268   1
 -12  20   3   68262     960   1
 -11  20   3   13342     313   1
 -10  20   3   36989     744   1
  -9  20   3    5000     156   1
   8 -20   2  340466    6612  -2
  -8  20   3  340466    6612   1
  -7  20   3  310712    4931   1
  -6  20   3   49527    1092   1
  -5  20   3  107783    1496   1
  -4  20   3   93133    1295   1
  -3  20   3   23389     389   1
  -2  20   3   28004     470   1
  -1  20   3   23480     554   1
   0 -20   3   36007     693  -2
   0  20   3   36007     693   1
   1  20   3   25819     492   1
   2  20   3   24879     391   1
   3  20   3   48945     694   1
   4  20   3   56738     801   1
   5  20   3  252813    3475   1
   6  20   3   67130     944   1
   7  20   3    8253     171   1
  -8 -20   4  491666    6734  -2
   8  20   3  491666    6734   1
   9  20   3   28030     585   1
  10  20   3   22475     549   1
  11  20   3    8576     167   1
  12  20   3    8093     176   1
  13  20   3   23842     369   1
  14  20   3    2708     184   1
  15  20   3  111252    1789   1
 -16 -20   5   20178     691  -2
  16  20   3   20178     691   1
  17  20   3   11243     317   1
  18  20   3     714     153   1
  19  20   3    6298     304   1
  20  20   3    4255     174   1
  21  20   3    1030      96   1
  23  20   3    3049     155   1
 -24 -20   6   13540     448  -2
  24  20   3   13540     448   1
 -23  21   3   27278     623   1
 -22  21   3     623     209   1
 -21  21   3    4320     254   1
 -20  21   3     424      89   1
 -19  21   3     736     316   1
 -18  21   3   39414    2156   1
 -17  21   3    8441     238   1
  16 -21   1   46979     967  -2
 -16  21   3   46979     967   1
 -15  21   3   31199     663   1
 -14  21   3   13902     391   1
 -13  21   3     906      55   1
 -12  21   3   21216     344   1
 -11  21   3   28540     421   1
 -10  21   3   39588     927   1
   8 -21   2  237576    3266  -2
  -8  21   3  237576    3266   1
  -7  21   3   74705    1047   1
  -6  21   3  188356    3281   1
  -5  21   3   28440     417   1
  -4  21   3  428489    5869   1
  -3  21   3   29991     437   1
  -2  21   3   13018     206   1
  -1  21   3   91624    1276   1
   0 -21   3     262      36  -2
   0  21   3     262      36   1
   1  21   3   81297    1310   1
   2  21   3     881      74   1
   3  21   3   48520     689   1
   4  21   3  229228    3640   1
   5  21   3   57483     813   1
   6  21   3   39513     681   1
   7  21   3  141652    2638   1
  -8 -21   4  143751    1990  -2
   8  21   3  143751    1990   1
  10  21   3   75093    1305   1
  11  21   3   42968     784   1
  12  21   3   12554     214   1
  13  21   3    9919     211   1
  14  21   3   22065     348   1
  15  21   3   15914     319   1
 -16 -21   5   16684     300  -2
  16  21   3   16684     300   1
  17  21   3    1877     105   1
  18  21   3   30943    1546   1
  19  21   3    5244     390   1
  20  21   3     575      99   1
  22  21   3    1281     110   1
  23  21   3   15588     465   1
 -23  22   3     371      87   1
 -22  22   3    5660     269   1
 -21  22   3    2183     131   1
 -20  22   3     483     294   1
 -19  22   3     640     193   1
 -18  22   3   26351    1117   1
 -17  22   3   22878     685   1
  16 -22   1   12608     314  -2
 -16  22   3   12608     314   1
 -15  22   3   34014     716   1
 -14  22   3    6169     126   1
 -13  22   3   74139    1455   1
 -12  22   3    3207     110   1
 -11  22   3     564      48   1
 -10  22   3  101344    2191   1
  -9  22   3   96321    1545   1
   8 -22   2   70360    1389  -2
  -8  22   3   70360    1389   1
  -7  22   3   43350     713   1
  -6  22   3   10562     341   1
  -5  22   3  230481    3170   1
  -4  22   3   11869     223   1
  -3  22   3  149912    2072   1
  -2  22   3  212322    3372   1
  -1  22   3   51405     780   1
   0 -22   3  119168    1652  -2
   0  22   3  119168    1652   1
   1  22   3   50952     933   1
   2  22   3  232647    3643   1
   3  22   3  115562    1605   1
   4  22   3  325625    4470   1
   5  22   3  338847    4651   1
   6  22   3   28119     502   1
   7  22   3  198328    5456   1
  -8 -22   4   28853     609  -2
   8  22   3   28853     609   1
   9  22   3   57910     824   1
  10  22   3   27869     882   1
  11  22   3    4328     117   1
  12  22   3   51760     940   1
  13  22   3   40245     786   1
  14  22   3     495     139   1
  15  22   3    6606     163   1
 -16 -22   5   61803    1014  -2
  16  22   3   61803    1014   1
  17  22   3   26316     735   1
  18  22   3     582     160   1
  19  22   3    1177     201   1
  21  22   3     318      80   1
  22  22   3    9414     355   1
  23  22   3    2529     143   1
 -23  23   3     874     103   1
 -22  23   3   18283     830   1
 -21  23   3   10351     290   1
 -20  23   3   49291    1033   1
 -18  23   3    8777     387   1
 -17  23   3   55953    1145   1
  16 -23   1   51542    1058  -2
 -16  23   3   51542    1058   1
 -15  23   3   54504     998   1
 -14  23   3  217277    4214   1
 -13  23   3    8932     185   1
 -12  23   3   24602     547   1
 -11  23   3   13500     362   1
 -10  23   3   34848     657   1
  -9  23   3   22030     332   1
   8 -23   2  236875    3259  -2
  -8  23   3  236875    3259   1
  -7  23   3    7881     142   1
  -6  23   3  670730   12974   1
  -5  23   3  137337    1902   1
  -4  23   3  110261    1532   1
  -3  23   3   19083     298   1
  -2  23   3  106885    1877   1
  -1  23   3    2933     119   1
   0 -23   3    3154      78  -2
   0  23   3    3154      78   1
   1  23   3    3656      86   1
   2  23   3  118059    1834   1
   3  23   3   47179     674   1
   4  23   3   94854    1324   1
   5  23   3   74607    1049   1
   6  23   3  612980   11865   1
   7  23   3   50982     837   1
  -8 -23   4  315547    4335  -2
   8  23   3  315547    4335   1
   9  23   3   64584     916   1
  10  23   3   22344     557   1
  11  23   3   17686     326   1
  12  23   3   14905     351   1
  13  23   3   17731     437   1
  14  23   3  214636    2974   1
  15  23   3   96239    1552   1
 -16 -23   5   29457     516  -2
  16  23   3   29457     516   1
  17  23   3   64658    1390   1
  18  23   3     748     104   1
  20  23   3   35016     893   1
  21  23   3   22784     522   1
  22  23   3   27109     613   1
  23  23   3     240     165   1
 -22  24   3    4792     313   1
 -21  24   3    8737     275   1
 -20  24   3   13137     340   1
 -19  24   3   21916     659   1
 -17  24   3   26964     819   1
  16 -24   1   15670     299  -2
 -16  24   3   15670     299   1
 -15  24   3   81217    1830   1
 -14  24   3    6284     188   1
 -13  24   3    7393     162   1
 -12  24   3   10334     264   1
 -11  24   3  129461    2003   1
 -10  24   3    6080     240   1
  -9  24   3   31992     502   1
   8 -24   2  115572    1606  -2
  -8  24   3  115572    1606   1
  -7  24   3  174015    2404   1
  -6  24   3    2869      78   1
  -5  24   3    5226     203   1
  -4  24   3    1078      61   1
  -3  24   3     504      49   1
  -2  24   3   68831     969   1
  -1  24   3  251162    3454   1
   0 -24   3    7360     135  -2
   0  24   3    7360     135   1
   1  24   3  242990    3744   1
   2  24   3   15008     480   1
   3  24   3    4218     134   1
   4  24   3   21252     377   1
   5  24   3    8276     194   1
   6  24   3  100242    1399   1
   7  24   3  206496    2849   1
  -8 -24   4   42022    1093  -2
   8  24   3   42022    1093   1
   9  24   3   93869    1851   1
  10  24   3    2759     118   1
  11  24   3   89043    1253   1
  12  24   3     468      82   1
  13  24   3    1197     120   1
  14  24   3   10908     201   1
  15  24   3   55132    1340   1
 -16 -24   5   40855     894  -2
  16  24   3   40855     894   1
  17  24   3    3045     440   1
  18  24   3    4067     203   1
  19  24   3    7494     333   1
  20  24   3    2516     232   1
  21  24   3    6711     261   1
  22  24   3    2768     177   1
 -22  25   3    7951     294   1
 -21  25   3     943     154   1
 -20  25   3    4927     212   1
 -19  25   3    7081     285   1
 -18  25   3   78781    1594   1
  16 -25   1   68314    1132  -2
 -16  25   3   68314    1132   1
 -15  25   3    8479     163   1
 -14  25   3    3536     212   1
 -13  25   3    6125     249   1
 -12  25   3  119481    1947   1
 -11  25   3    7271     146   1
 -10  25   3   20131     416   1
  -9  25   3    9937     174   1
   8 -25   2   35757     521  -2
  -8  25   3   35757     521   1
  -7  25   3    3126     118   1
  -6  25   3     597      51   1
  -5  25   3     207      57   1
  -4  25   3  602264    8244   1
  -3  25   3   11794     271   1
  -2  25   3    9386     263   1
  -1  25   3   47836     683   1
   0 -25   3    9447     164  -2
   0  25   3    9447     164   1
   1  25   3   43817     946   1
   2  25   3   32368     473   1
   3  25   3   23086     494   1
   4  25   3  594092    8132   1
   5  25   3     793      53   1
   6  25   3   10436     179   1
   7  25   3   16683     465   1
  -8 -25   4   13845     229  -2
   8  25   3   13845     229   1
   9  25   3   48991     753   1
  10  25   3   45903    1004   1
  11  25   3   56384     870   1
  12  25   3  129161    1804   1
  13  25   3   41633     713   1
  14  25   3    3458     174   1
  15  25   3    3745     119   1
 -16 -25   5   50392     845  -2
  16  25   3   50392     845   1
  17  25   3   19613     980   1
  18  25   3   58977    1404   1
  19  25   3   26072     652   1
  20  25   3    3458     190   1
  21  25   3    2056     281   1
  22  25   3     618     122   1
 -22  26   3    1239     183   1
 -21  26   3     158      91   1
 -20  26   3    2609     140   1
 -19  26   3    1677     115   1
 -18  26   3    1598     119   1
 -17  26   3   59392    2095   1
  16 -26   1    4012     234  -2
 -16  26   3    4012     234   1
 -15  26   3   13317     370   1
 -14  26   3   42557    1104   1
 -13  26   3    1191      72   1
 -12  26   3      80      45   1
 -11  26   3    3492      89   1
 -10  26   3    5603     211   1
  -9  26   3  176695    2669   1
   8 -26   2   52393     805  -2
  -8  26   3   52393     805   1
  -7  26   3  107174    1494   1
  -6  26   3   18215     416   1
  -5  26   3    2325     119   1
  -4  26   3    8365     151   1
  -3  26   3     340      72   1
  -2  26   3    2093     193   1
  -1  26   3  190376    3714   1
   0 -26   3   23280     351  -2
   0  26   3   23280     351   1
   1  26   3  193945    3788   1
   2  26   3   13943     264   1
   3  26   3    7955     150   1
   4  26   3    1143      66   1
   5  26   3    9072     165   1
   6  26   3    4105     224   1
   7  26   3  154641    2477   1
  -8 -26   4  189512    2618  -2
   8  26   3  189512    2618   1
   9  26   3   59852     983   1
  10  26   3     978     112   1
  11  26   3    1540      76   1
  12  26   3    7709     163   1
  13  26   3    3217     105   1
  14  26   3   17018     890   1
  15  26   3   32559    1328   1
 -16 -26   5   11718     268  -2
  16  26   3   11718     268   1
  17  26   3   16412     470   1
  18  26   3     806     119   1
  19  26   3    6221     263   1
  20  26   3      64      72   1
  21  26   3    4022     194   1
  22  26   3     788     139   1
 -21  27   3    2660     190   1
 -20  27   3   35785    1219   1
 -19  27   3    1138     108   1
 -18  27   3   34022    1064   1
 -17  27   3   14307     688   1
  16 -27   1   11517     246  -2
 -16  27   3   11517     246   1
 -15  27   3    2815     131   1
 -14  27   3   57911    2108   1
 -13  27   3     388      77   1
 -12  27   3   54463     835   1
 -11  27   3   12890     231   1
 -10  27   3    2958      84   1
  -9  27   3   68420    1267   1
   8 -27   2   15251     245  -2
  -8  27   3   15251     245   1
  -7  27   3   12189     235   1
  -6  27   3  248461    3423   1
  -5  27   3   36847     622   1
  -4  27   3   25768     386   1
  -3  27   3    3091      85   1
  -2  27   3     524     118   1
  -1  27   3    2011      82   1
   1  27   3    2329      98   1
   2  27   3    3582      91   1
   3  27   3    4585     105   1
   4  27   3    2618      91   1
   5  27   3   37823     638   1
   6  27   3  170381    2358   1
   7  27   3   48975     816   1
  -8 -27   4   63277     901  -2
   8  27   3   63277     901   1
   9  27   3   22750     352   1
  10  27   3   30679     461   1
  11  27   3   13689     270   1
  12  27   3   29783     527   1
  13  27   3    1680      81   1
  14  27   3   59389    1241   1
  15  27   3    9583     221   1
 -16 -27   5   40815     769  -2
  16  27   3   40815     769   1
  17  27   3    1256      71   1
  18  27   3    3564     306   1
  19  27   3    2909     208   1
  20  27   3   19717     674   1
  21  27   3    5186     245   1
 -21  28   3    1093     145   1
 -20  28   3    2604     146   1
 -19  28   3     127      83   1
 -18  28   3    2644     134   1
 -17  28   3   21786     410   1
  16 -28   1    3263     118  -2
 -16  28   3    3263     118   1
 -15  28   3    4519     168   1
 -14  28   3    3436     189   1
 -13  28   3    1270      84   1
 -12  28   3   57759     828   1
 -11  28   3    3667      94   1
 -10  28   3    7395     264   1
  -9  28   3   36984     543   1
   8 -28   2   88730    1375  -2
  -8  28   3   88730    1375   1
  -7  28   3   72519    1024   1
  -6  28   3   19895     497   1
  -5  28   3    4595     185   1
  -4  28   3   59650     847   1
  -3  28   3   21981     336   1
  -2  28   3   73804    2855   1
  -1  28   3   13581     224   1
   0 -28   3     193      48  -2
   0  28   3     193      48   1
   1  28   3   12928     214   1
   2  28   3   95042    2660   1
   3  28   3     316      79   1
   4  28   3     357      58   1
   5  28   3    8823     162   1
   6  28   3   12007     398   1
   7  28   3   32632     611   1
  -8 -28   4     698      58  -2
   8  28   3     698      58   1
   9  28   3   22852     355   1
  10  28   3   72694    2156   1
  11  28   3   16799     339   1
  12  28   3     355      55   1
  13  28   3    1874     108   1
  14  28   3    1336     153   1
  15  28   3    2122     158   1
 -16 -28   5    7950     298  -2
  16  28   3    7950     298   1
  17  28   3   19366     387   1
  18  28   3   11595     300   1
  19  28   3    8872     447   1
  20  28   3     874     329   1
  21  28   3    2722     263   1
 -20  29   3     746     140   1
 -19  29   3    3932     315   1
 -18  29   3    9876     281   1
 -17  29   3   21082     485   1
  16 -29   1   37341     652  -2
 -16  29   3   37341     652   1
 -15  29   3   12948     282   1
 -14  29   3   36624     868   1
 -13  29   3   10840     355   1
 -12  29   3    8565     225   1
 -11  29   3   15125     312   1
 -10  29   3    1067      60   1
  -9  29   3    8861     177   1
   8 -29   2   58162     832  -2
  -8  29   3   58162     832   1
  -7  29   3   72501    1025   1
  -6  29   3   97536    1798   1
  -5  29   3    1948     148   1
  -4  29   3  133962    2639   1
  -3  29   3   17077     317   1
  -2  29   3    4190     100   1
  -1  29   3  109285    1525   1
   0 -29   3    1240      64  -2
   0  29   3    1240      64   1
   1  29   3  120561    1680   1
   2  29   3    3987     190   1
   3  29   3    2687      95   1
   4  29   3  169679    3835   1
   5  29   3    1357     150   1
   6  29   3  248655    3429   1
   7  29   3   30196     516   1
  -8 -29   4   16304     269  -2
   8  29   3   16304     269   1
   9  29   3   11535     219   1
  10  29   3    5431     226   1
  11  29   3    3122     103   1
  12  29   3   15306     360   1
  13  29   3    8298     194   1
  14  29   3   50683     898   1
  15  29   3   19828     492   1
 -16 -29   5   16250     323  -2
  16  29   3   16250     323   1
  17  29   3   11341     277   1
  18  29   3   12663     469   1
  19  29   3     306      99   1
  20  29   3    1499     220   1
 -19  30   3    8353     255   1
 -18  30   3    8540     265   1
 -17  30   3     664      98   1
  16 -30   1    5832     215  -2
 -16  30   3    5832     215   1
 -15  30   3   12832     326   1
 -14  30   3   12246     314   1
 -13  30   3    1356      79   1
 -12  30   3     300      51   1
 -11  30   3     392      59   1
 -10  30   3   40071     678   1
  -9  30   3   18748     318   1
   8 -30   2  215045    2972  -2
  -8  30   3  215045    2972   1
  -7  30   3  113940    1593   1
  -6  30   3   34680    1047   1
  -5  30   3   35853    1860   1
  -4  30   3    3359      96   1
  -3  30   3   33976     535   1
  -2  30   3   52670     755   1
  -1  30   3   21939     339   1
   0 -30   3   98612    1382  -2
   0  30   3   98612    1382   1
   1  30   3   18650     294   1
   2  30   3   25520     627   1
   3  30   3   55152    1025   1
   4  30   3    3769     104   1
   5  30   3   41799     705   1
   6  30   3   51373    1532   1
   7  30   3   25944     398   1
  -8 -30   4  221010    3069  -2
   8  30   3  221010    3069   1
   9  30   3  104613    1470   1
  10  30   3    1645     107   1
  11  30   3     381     109   1
  12  30   3    9858     249   1
  13  30   3    1956     110   1
  14  30   3   33552     664   1
  15  30   3    2004     149   1
 -16 -30   5    4932     266  -2
  16  30   3    4932     266   1
  17  30   3    8901     252   1
  18  30   3    1468     130   1
 -18  31   3   13623     352   1
 -17  31   3    1084     108   1
  16 -31   1   35411     630  -2
 -16  31   3   35411     630   1
 -15  31   3    4668     149   1
 -14  31   3   11459     305   1
 -13  31   3     861      82   1
 -12  31   3   33146     629   1
 -11  31   3   10720     401   1
 -10  31   3   13713     234   1
  -9  31   3   78439    1879   1
   8 -31   2   54644     787  -2
  -8  31   3   54644     787   1
  -7  31   3   34877     735   1
  -6  31   3   31025     676   1
  -5  31   3   57196     962   1
  -4  31   3  189935    2628   1
  -3  31   3   19169     555   1
  -2  31   3   18531     659   1
  -1  31   3   35358     522   1
   0 -31   3     742      59  -2
   0  31   3     742      59   1
   1  31   3   28546     480   1
   2  31   3   35290     628   1
   3  31   3  109485    1533   1
   4  31   3  169930    2723   1
   5  31   3    2184     137   1
   6  31   3   18851     507   1
   7  31   3   15571     299   1
  -8 -31   4   56602    1330  -2
   8  31   3   56602    1330   1
   9  31   3     874      87   1
  10  31   3    9522     292   1
  11  31   3   21519     867   1
  12  31   3   55819     813   1
  13  31   3    2901     124   1
  14  31   3    5817     177   1
  15  31   3   11575     524   1
 -16 -31   5   50903     962  -2
  16  31   3   50903     962   1
  17  31   3   33539     724   1
 -17  32   3   11561     540   1
  16 -32   1    5694     200  -2
 -16  32   3    5694     200   1
 -15  32   3   39631     862   1
 -14  32   3     415      76   1
 -13  32   3    3832     127   1
 -12  32   3    7925     160   1
 -11  32   3    3083      97   1
 -10  32   3   14433     458   1
  -9  32   3   39501     828   1
   8 -32   2    7186     265  -2
  -8  32   3    7186     265   1
  -7  32   3  130558    1827   1
  -6  32   3   42388    1970   1
  -5  32   3    3388     181   1
  -4  32   3   39574     580   1
  -3  32   3   37991     714   1
  -2  32   3   13524     264   1
  -1  32   3  131673    1834   1
   0 -32   3   18347     290  -2
   0  32   3   18347     290   1
   1  32   3  126982    1770   1
   2  32   3    2276     232   1
   3  32   3   25311     447   1
   4  32   3   52301     807   1
   5  32   3    3290     105   1
   6  32   3   17594     842   1
   7  32   3  168014    4530   1
  -8 -32   4   15031     327  -2
   8  32   3   15031     327   1
   9  32   3     537      82   1
  10  32   3   87454    3326   1
  11  32   3    3585     103   1
  12  32   3    6356     163   1
  13  32   3     434      93   1
  14  32   3     427     100   1
  15  32   3   63851    1077   1
 -16 -32   5   14910     563  -2
  16  32   3   14910     563   1
 -15  33   3    3067     162   1
 -14  33   3   97277    1890   1
 -13  33   3   12611     259   1
 -12  33   3   12624     245   1
 -11  33   3    2045      79   1
 -10  33   3   10058     292   1
  -9  33   3    8683     247   1
   8 -33   2   60828     874  -2
  -8  33   3   60828     874   1
  -7  33   3   41699     614   1
  -6  33   3  273170    6135   1
  -5  33   3     323      77   1
  -4  33   3    5955     128   1
  -3  33   3    1873     126   1
  -2  33   3  164000    3807   1
  -1  33   3   31940     599   1
   0 -33   3      44      49  -2
   0  33   3      44      49   1
   1  33   3   40000     587   1
   2  33   3  163224    4104   1
   3  33   3    8224     158   1
   4  33   3    1951      86   1
   5  33   3   14376     281   1
   6  33   3  161359    3315   1
   7  33   3   10886     222   1
  -8 -33   4   27430     538  -2
   8  33   3   27430     538   1
   9  33   3   19784     339   1
  10  33   3   10635     214   1
  11  33   3    2496     125   1
  12  33   3    9455     214   1
  13  33   3   23636     454   1
  14  33   3   92076    1320   1
  15  33   3   11913     317   1
 -15  34   3   14139     549   1
 -14  34   3     826      81   1
 -13  34   3   26399     416   1
 -12  34   3   17765     316   1
 -11  34   3   18479     502   1
 -10  34   3   11233     233   1
  -9  34   3  141201    1972   1
   8 -34   2   16272     286  -2
  -8  34   3   16272     286   1
  -7  34   3   41980     619   1
  -6  34   3     779      65   1
  -5  34   3   80174    1312   1
  -4  34   3    1982     104   1
  -3  34   3   68687    1067   1
  -2  34   3   23743     465   1
  -1  34   3   66391    1255   1
   0 -34   3   16863     274  -2
   0  34   3   16863     274   1
   1  34   3   69909     996   1
   2  34   3   18440     481   1
   3  34   3   41902     710   1
   4  34   3    1892     105   1
   5  34   3  127847    2264   1
   6  34   3   23199     418   1
   7  34   3    9080     203   1
  -8 -34   4   25349     395  -2
   8  34   3   25349     395   1
   9  34   3  102433    1446   1
  10  34   3    8798     200   1
  11  34   3    1078      76   1
  12  34   3    7232     321   1
  13  34   3   36644     562   1
  14  34   3   26772     865   1
 -14  35   3    8124     425   1
 -13  35   3      58      77   1
 -12  35   3   77538    2086   1
 -11  35   3   10356     197   1
 -10  35   3   41275     762   1
  -9  35   3    3184      95   1
   8 -35   2   58746     849  -2
  -8  35   3   58746     849   1
  -7  35   3    7139     174   1
  -6  35   3   14465     521   1
  -5  35   3   23727     370   1
  -4  35   3  181599    2520   1
  -3  35   3     433     104   1
  -2  35   3    3734     245   1
  -1  35   3   14223     240   1
   0 -35   3   15102     253  -2
   0  35   3   15102     253   1
   1  35   3   15349     256   1
   2  35   3    4355     123   1
   3  35   3   22412     503   1
   4  35   3  199889    3505   1
   5  35   3     553      65   1
   6  35   3    3149      95   1
   7  35   3    5437     127   1
  -8 -35   4   42142     659  -2
   8  35   3   42142     659   1
   9  35   3   24531     450   1
  10  35   3   35627     542   1
  11  35   3   16594     450   1
  12  35   3  100779    1654   1
  14  35   3     809     251   1
 -14  36   3   10872     443   1
 -13  36   3   22315     745   1
 -12  36   3    4316     129   1
 -11  36   3    1377     114   1
 -10  36   3    4681     117   1
  -9  36   3   21802     402   1
   8 -36   2   53067     813  -2
  -8  36   3   53067     813   1
  -7  36   3  131529    1840   1
  -6  36   3   13144     229   1
  -5  36   3   60846    1013   1
  -4  36   3    1058      67   1
  -3  36   3     205      67   1
  -2  36   3    4365     149   1
  -1  36   3  150946    2967   1
   0 -36   3   74306    1221  -2
   0  36   3   74306    1221   1
   1  36   3  156482    3085   1
   2  36   3    5221     122   1
   3  36   3    9947     214   1
   4  36   3     188      71   1
   5  36   3   23880     401   1
   6  36   3    1251      71   1
   7  36   3  168017    2339   1
  -8 -36   4   53055     774  -2
   8  36   3   53055     774   1
   9  36   3   18448     331   1
  10  36   3     969     159   1
  11  36   3    1031      73   1
  12  36   3    9378     283   1
  13  36   3    8600     269   1
 -13  37   3    3098     207   1
 -12  37   3   28684     637   1
 -11  37   3    1513     108   1
 -10  37   3    3003     166   1
  -9  37   3   11310     208   1
   8 -37   2    2994      95  -2
  -8  37   3    2994      95   1
  -7  37   3    8323     178   1
  -6  37   3   52551    1244   1
  -5  37   3    2157     122   1
  -4  37   3   25488     426   1
  -3  37   3    4139     122   1
  -2  37   3   37188     797   1
  -1  37   3   10851     285   1
   0 -37   3    5705     128  -2
   0  37   3    5705     128   1
   1  37   3    9905     257   1
   2  37   3   60317    1286   1
   3  37   3    3379     148   1
   4  37   3   26265     436   1
   5  37   3   33104     764   1
   6  37   3   36441     762   1
   7  37   3    2421      90   1
  -8 -37   4    5886     138  -2
   8  37   3    5886     138   1
   9  37   3    3987     178   1
  10  37   3    3869     113   1
  11  37   3    1283     267   1
  12  37   3    6740     349   1
  13  37   3   30082    1132   1
 -13  38   3   24373     812   1
 -12  38   3    7287     226   1
 -11  38   3   12362     319   1
 -10  38   3    5692     305   1
  -9  38   3   31982     491   1
   8 -38   2   10978     203  -2
  -8  38   3   10978     203   1
  -7  38   3    7097     151   1
  -6  38   3   36728    1422   1
  -5  38   3   39495     661   1
  -4  38   3    2276      87   1
  -3  38   3   46100     965   1
  -2  38   3   18321     510   1
  -1  38   3    4524     114   1
   0 -38   3    1345      72  -2
   0  38   3    1345      72   1
   1  38   3    4677     116   1
   2  38   3   36773     552   1
   3  38   3   11036     794   1
   4  38   3    6489     177   1
   5  38   3   63684     920   1
   6  38   3    2541     303   1
   7  38   3     537      62   1
  -8 -38   4   14152     290  -2
   8  38   3   14152     290   1
   9  38   3   12493     232   1
  10  38   3   22669     535   1
  11  38   3    1945     127   1
  12  38   3    1083     108   1
  13  38   3   17380     650   1
 -12  39   3    1403     294   1
 -11  39   3     225      65   1
 -10  39   3     184     104   1
  -9  39   3    7385     277   1
   8 -39   2    6495     202  -2
  -8  39   3    6495     202   1
  -7  39   3   23054     510   1
  -6  39   3   14723     822   1
  -5  39   3    9690     875   1
  -4  39   3    1379      75   1
  -3  39   3    3752     151   1
  -2  39   3    3556     113   1
  -1  39   3   15432     260   1
   0 -39   3    2620      95  -2
   0  39   3    2620      95   1
   1  39   3   17895     295   1
   2  39   3    2168     156   1
   3  39   3   11352     208   1
   4  39   3    8847     202   1
   5  39   3     746     128   1
   6  39   3    4576     198   1
   7  39   3   37760     572   1
  -8 -39   4    8911     260  -2
   8  39   3    8911     260   1
   9  39   3   15940     403   1
  10  39   3    1008     114   1
  11  39   3     521      95   1
  12  39   3     711     142   1
 -12  40   3    3252     218   1
 -11  40   3    3220     145   1
 -10  40   3    7293     236   1
  -9  40   3    7149     219   1
   8 -40   2   22314     513  -2
  -8  40   3   22314     513   1
  -6  40   3    5933     144   1
  -5  40   3   69637    1072   1
  -4  40   3    2598      92   1
  -3  40   3   12258     238   1
  -2  40   3    2262     164   1
  -1  40   3     468      56   1
   0 -40   3     104      51  -2
   0  40   3     104      51   1
   1  40   3     366      56   1
   2  40   3    2544      94   1
   3  40   3   17365     309   1
   4  40   3    3550     107   1
   5  40   3   44254     834   1
   6  40   3    1355      82   1
   7  40   3   11340     321   1
   9  40   3    5655     245   1
  10  40   3    5825     324   1
  11  40   3   15339     495   1
  12  40   3   15297     585   1
 -11  41   3    1227     149   1
 -10  41   3    5810     198   1
   8 -41   2   18620     442  -2
  -8  41   3   18620     442   1
  -7  41   3     826      87   1
  -6  41   3   12259     363   1
  -5  41   3   13415     468   1
  -4  41   3    6185     160   1
  -3  41   3    8268     185   1
  -2  41   3    5963     247   1
  -1  41   3    1552      75   1
   0 -41   3    1581      77  -2
   0  41   3    1581      77   1
   1  41   3    1508      76   1
   2  41   3    8868     177   1
   3  41   3   11873     272   1
   4  41   3   10638     203   1
   5  41   3   19776     565   1
   6  41   3   20938     863   1
   7  41   3     594      96   1
  -8 -41   4   18254     453  -2
   8  41   3   18254     453   1
   9  41   3    8013     319   1
  10  41   3    3903     281   1
 -10  42   3    6031     388   1
  -9  42   3    3832     160   1
   8 -42   2   10085     283  -2
  -8  42   3   10085     283   1
  -7  42   3   68264    1404   1
  -6  42   3    2928     361   1
  -5  42   3   20529     477   1
  -4  42   3    4532     182   1
  -3  42   3   10047     428   1
  -2  42   3    2805     202   1
  -1  42   3   49520     730   1
   0 -42   3    6225     142  -2
   0  42   3    6225     142   1
   1  42   3   48376     714   1
   2  42   3    5669     138   1
   3  42   3   13758     353   1
   4  42   3    1097     132   1
   5  42   3   19813     471   1
   6  42   3    3867     317   1
   7  42   3  102353    2074   1
  -8 -42   4    1565     123  -2
   8  42   3    1565     123   1
   9  42   3    4224     273   1
  10  42   3     786     107   1
  -9  43   3   13213     351   1
   8 -43   2    5449     195  -2
  -8  43   3    5449     195   1
  -7  43   3   10494     396   1
  -6  43   3    2524     156   1
  -5  43   3    1126      95   1
  -4  43   3   60506    1776   1
  -3  43   3    2118     127   1
  -2  43   3    3214     361   1
  -1  43   3    7232     225   1
   0 -43   3       9      56  -2
   0  43   3       9      56   1
   1  43   3    8394     250   1
   2  43   3    4923     259   1
   3  43   3    4349     170   1
   4  43   3   63950    1324   1
   5  43   3    2355     135   1
   6  43   3    1846     263   1
   7  43   3   15405     689   1
  -8 -43   4    2734     147  -2
   8  43   3    2734     147   1
   9  43   3     446      93   1
  -7  44   3    4441     232   1
  -6  44   3    8791     259   1
  -5  44   3   13801     408   1
  -4  44   3     359      96   1
  -3  44   3    8878     268   1
  -2  44   3   24925     964   1
   2  44   3   30643    1376   1
   3  44   3   10299     340   1
   4  44   3    5510     246   1
   5  44   3   26426    1076   1
   6  44   3    3028     279   1
   7  44   3    1755     125   1
  -5  45   3   10631     442   1
  -4  45   3   11660     655   1
 -22   0   4    8712     336   1
 -21   0   4    2709     174   1
 -20   0   4   23852     525   1
 -19   0   4    3965     131   1
 -18   0   4  486889    9458   1
 -17   0   4   73876    3216   1
  16   0   2  343329    6671  -2
 -16   0   4  343329    6671   1
 -15   0   4   49882    1438   1
 -14   0   4    3050     165   1
 -13   0   4   91782    1799   1
 -12   0   4  231735    4500   1
 -11   0   4    5747     220   1
 -10   0   4 1239307   23941   1
  -9   0   4  102602    2001   1
  -8   0   4   94616    1847   1
  -7   0   4  360473    6975   1
  -6   0   4  121472    2573   1
  -5   0   4 1291084   24923   1
  -4   0   4  965896   18658   1
  -3   0   4  165851    3805   1
  -2   0   4 2450268   47276   1
  -1   0   4 1201630   43569   1
   0   0   4  874304   28731  -2
   0   0   4  874304   28731   1
   1   0   4  611097   11806   1
   2   0   4 1317449   25427   1
   3   0   4    8508     335   1
   4   0   4 2526798  100619   1
   5   0   4  409585    7915   1
   6   0   4 1052000   23711   1
   7   0   4  659510   12739   1
   8   0   4   75076    1465   1
   9   0   4   18653     496   1
  10   0   4 1052531   20334   1
  11   0   4   28128     566   1
  12   0   4  634864   12275   1
  13   0   4   72639    1683   1
  15   0   4   95268    2660   1
 -16   0   6  351894    6829  -2
  16   0   4  351894    6829   1
  17   0   4   10810     255   1
  18   0   4  303524    5906   1
  19   0   4   25434     814   1
  20   0   4   56589    1154   1
  21   0   4     248      91   1
  22   0   4    3290     183   1
  23   0   4   94157    2740   1
 -23   1   4   20450     994   1
 -22   1   4   14695     514   1
 -21   1   4  113209    2251   1
 -20   1   4   11055     229   1
 -19   1   4   27372     412   1
 -18   1   4    1862      60   1
 -17   1   4   52219    1456   1
  16  -1   2    8247     161  -2
 -16   1   4    8247     161   1
 -15   1   4  126332    1749   1
 -14   1   4    6948     219   1
 -13   1   4  795572   10886   1
 -12   1   4   34681     492   1
 -11   1   4  183502    2519   1
 -10   1   4  220524    3025   1
  -9   1   4   49611    1166   1
   8  -1   3   74527    1031  -2
  -8   1   4   74527    1031   1
  -7   1   4  169092    2321   1
  -6   1   4  282913    3874   1
  -5   1   4 2804508   56850   1
  -4   1   4 1555663   21235   1
  -3   1   4  814848   11129   1
  -2   1   4  169203    2328   1
  -1   1   4  330657    6912   1
   0  -1   4     783      62  -2
   0   1   4     783      62   1
   1   1   4  880302   15203   1
   2   1   4  153570    2109   1
   3   1   4  221167    3028   1
   4   1   4 1484164   21648   1
   5   1   4 1056167   14702   1
   6   1   4  233699    3199   1
   7   1   4    4078     103   1
  -8  -1   5  169059    2317  -2
   8   1   4  169059    2317   1
   9   1   4  140591    3811   1
  10   1   4  460332    6295   1
  11   1   4  210969    2895   1
  12   1   4  102864    1519   1
  13   1   4  483572    6618   1
  14   1   4    8989     228   1
  15   1   4   29135     791   1
 -16  -1   6    4511      94  -2
  16   1   4    4511      94   1
  17   1   4  103732    1947   1
  18   1   4   12500     209   1
  19   1   4   30346     602   1
  20   1   4   20717     331   1
  21   1   4   59112     860   1
  22   1   4   11816     261   1
  23   1   4    8650     371   1
  24  -2   1   13165     902  -2
 -24   2   4   13165     902   1
 -23   2   4    3475     499   1
 -22   2   4   61328    1258   1
 -21   2   4    2508     205   1
 -20   2   4  159856    3631   1
 -19   2   4   11721     285   1
 -18   2   4   51537    1121   1
 -17   2   4   46724    1238   1
  16  -2   2   91210    1273  -2
 -16   2   4   91210    1273   1
 -15   2   4   83872    4677   1
 -14   2   4  304407    4182   1
 -13   2   4   32489     465   1
 -12   2   4  227355    3124   1
 -11   2   4  311995    4278   1
 -10   2   4   38602     796   1
  -9   2   4  361721    7014   1
   8  -2   3 1326837   18126  -2
  -8   2   4 1326837   18126   1
  -7   2   4   84883    1908   1
  -6   2   4   43117     604   1
  -5   2   4    1472      47   1
  -4   2   4  621455    8494   1
  -3   2   4  892700   12193   1
  -2   2   4  124917    1717   1
  -1   2   4     907      33   1
   0  -2   4 2937070   80197  -2
   0   2   4 2937070   80197   1
   1   2   4   41937     590   1
   2   2   4  436923    6226   1
   3   2   4 1002232   16835   1
   4   2   4   41453     580   1
   5   2   4   37593     526   1
   6   2   4  380244    5197   1
   7   2   4   64692     894   1
  -8  -2   5 1691718   23091  -2
   8   2   4 1691718   23091   1
   9   2   4  290975    3985   1
  10   2   4     586      35   1
  11   2   4  133462    1837   1
  12   2   4   98770    1366   1
  13   2   4  185351    2550   1
  14   2   4  354137    4856   1
  15   2   4   16406     563   1
 -16  -2   6  105769    1573  -2
  16   2   4  105769    1573   1
  17   2   4  197251    4627   1
  18   2   4   21205    1031   1
  19   2   4     829     151   1
  20   2   4   57260    1189   1
  21   2   4   14100     313   1
  22   2   4   61278    1264   1
 -24  -2   7   10596    1006  -2
  24   2   4   10596    1006   1
  24  -3   1     628     136  -2
 -24   3   4     628     136   1
 -23   3   4   10772     970   1
 -22   3   4    1698      99   1
 -21   3   4   21398     487   1
 -20   3   4   11715     296   1
 -19   3   4   71729    1438   1
 -18   3   4     283      57   1
 -17   3   4   28771     896   1
  16  -3   2   40854     679  -2
 -16   3   4   40854     679   1
 -15   3   4   43728    1137   1
 -14   3   4   33234     479   1
 -13   3   4  119075    1651   1
 -12   3   4     402      46   1
 -11   3   4  223329    3071   1
 -10   3   4   23306     336   1
  -9   3   4  232052    7085   1
   8  -3   3  114020    1572  -2
  -8   3   4  114020    1572   1
  -7   3   4  411412    5630   1
  -6   3   4   65035    1307   1
  -5   3   4  520889    7121   1
  -4   3   4 1457057   19880   1
  -3   3   4   89039    1228   1
  -2   3   4   60649    1008   1
  -1   3   4  685537   10004   1
   0  -3   4  167885    3597  -2
   0   3   4  167885    3597   1
   1   3   4  242854    3933   1
   2   3   4   44399     715   1
   3   3   4   24655     390   1
   4   3   4  693478   10695   1
   5   3   4  400686    5757   1
   6   3   4   38898     548   1
   7   3   4   60432     841   1
  -8  -3   5  288556    3953  -2
   8   3   4  288556    3953   1
   9   3   4   59838    1354   1
  10   3   4   28221     406   1
  11   3   4  187253    2574   1
  12   3   4     828      63   1
  13   3   4   67893     949   1
  14   3   4   15651     364   1
  15   3   4    3794     206   1
 -16  -3   6    3807     233  -2
  16   3   4    3807     233   1
  17   3   4    7032     231   1
  18   3   4   11756     202   1
  19   3   4   64614    1368   1
  20   3   4   14753     282   1
  21   3   4    8516     185   1
  22   3   4    4844     318   1
 -24  -3   7    3947     269  -2
  24   3   4    3947     269   1
 -23   4   4     899     538   1
 -22   4   4   16764     566   1
 -21   4   4    1773     257   1
 -20   4   4   22996     709   1
 -19   4   4   33354     985   1
 -18   4   4   28991    1523   1
  16  -4   2   31067     916  -2
 -16   4   4   31067     916   1
 -15   4   4   50202    1092   1
 -14   4   4   22252     467   1
 -13   4   4    2471      90   1
 -12   4   4   31461     569   1
 -11   4   4   14927     311   1
 -10   4   4  378719    5230   1
  -9   4   4   48731    2019   1
   8  -4   3  692528   11074  -2
  -8   4   4  692528   11074   1
  -7   4   4    1989      79   1
  -6   4   4   16449     244   1
  -5   4   4   35195     704   1
  -4   4   4   43555     911   1
  -3   4   4   97391    1340   1
  -2   4   4 2462038   67183   1
  -1   4   4  136701    1874   1
   0  -4   4  309512    6611  -2
   0   4   4  309512    6611   1
   1   4   4   41349     578   1
   2   4   4 2972279   57357   1
   3   4   4   11772     186   1
   4   4   4    8063     133   1
   5   4   4  120942    1667   1
   6   4   4  331602    4540   1
   7   4   4    4939     127   1
  -8  -4   5  494274    7224  -2
   8   4   4  494274    7224   1
   9   4   4   18704     534   1
  10   4   4  187304    2576   1
  11   4   4   10646     230   1
  12   4   4   51117     723   1
  13   4   4   23178     371   1
  14   4   4    9054     273   1
  15   4   4   89801    1756   1
 -16  -4   6   14728     231  -2
  16   4   4   14728     231   1
  17   4   4   24449     810   1
  18   4   4   26170     388   1
  19   4   4   24852     802   1
  20   4   4   36964     767   1
  21   4   4       3      81   1
  22   4   4    2387     211   1
  23   4   4    4524     596   1
 -24  -4   7   13128     792  -2
  24   4   4   13128     792   1
  24  -5   1    9754     389  -2
 -24   5   4    9754     389   1
 -23   5   4    3991     658   1
 -22   5   4    4566     211   1
 -21   5   4   13236     330   1
 -20   5   4    8502     233   1
 -19   5   4    7907     230   1
 -18   5   4     649      75   1
 -17   5   4    4218     163   1
  16  -5   2   11713     326  -2
 -16   5   4   11713     326   1
 -14   5   4   96334    3775   1
 -13   5   4    4878     273   1
 -12   5   4    1554     124   1
 -11   5   4   30974     754   1
 -10   5   4   42362     845   1
  -9   5   4    8624     274   1
   8  -5   3  199745    2768  -2
  -8   5   4  199745    2768   1
  -7   5   4    6492     140   1
  -6   5   4  229463    3148   1
  -5   5   4   18500     265   1
  -4   5   4    6345     175   1
  -3   5   4  306965    4198   1
  -2   5   4   66382    1055   1
  -1   5   4  957757   18339   1
   0  -5   4  118170    2051  -2
   0   5   4  118170    2051   1
   1   5   4  431838    5901   1
   2   5   4    7670     174   1
   3   5   4  327471    4526   1
   4   5   4    1052      34   1
   5   5   4    2973      63   1
   6   5   4  206635    2837   1
   7   5   4  160507    2207   1
  -8  -5   5  205042    2814  -2
   8   5   4  205042    2814   1
   9   5   4   40249    1125   1
  10   5   4   17787     264   1
  11   5   4   28097     480   1
  12   5   4    5355     165   1
  13   5   4    6253     202   1
  14   5   4   31981     666   1
  15   5   4   21623     584   1
 -16  -5   6    3499      75  -2
  16   5   4    3499      75   1
  17   5   4     172      43   1
  18   5   4     490      74   1
  19   5   4    5813     242   1
  20   5   4   10847     267   1
  21   5   4    6001     216   1
  22   5   4    2765     197   1
  23   5   4     426     103   1
 -24  -5   7   19856     853  -2
  24   5   4   19856     853   1
  24  -6   1   18219    1016  -2
 -24   6   4   18219    1016   1
 -23   6   4   20513     811   1
 -22   6   4    6977     258   1
 -21   6   4    3356     135   1
 -20   6   4    4222     147   1
 -19   6   4    2331     208   1
 -18   6   4   33241     696   1
 -17   6   4   22389     693   1
  16  -6   2   84467    1673  -2
 -16   6   4   84467    1673   1
 -15   6   4   43917    1934   1
 -14   6   4    2069      92   1
 -12   6   4   15300     642   1
 -11   6   4   50139    1183   1
 -10   6   4  245270    7925   1
  -9   6   4  290279    7949   1
   8  -6   3  229280    5552  -2
  -8   6   4  229280    5552   1
  -7   6   4    9625     233   1
  -6   6   4  240568    3317   1
  -5   6   4   80032    1104   1
  -4   6   4   15368     221   1
  -3   6   4  336221    4596   1
  -2   6   4   31203     584   1
  -1   6   4 1761313   36307   1
   0  -6   4  455846    6656  -2
   0   6   4  455846    6656   1
   1   6   4  579077    7909   1
   2   6   4   30318     429   1
   3   6   4  706867    9649   1
   4   6   4   42956     604   1
   5   6   4   89493    1241   1
   6   6   4   72086    1471   1
   7   6   4  111163    1534   1
  -8  -6   5  498557    6820  -2
   8   6   4  498557    6820   1
   9   6   4   17871     461   1
  10   6   4  133630    1968   1
  11   6   4   16110     337   1
  12   6   4   68952     960   1
  13   6   4   12100     187   1
  14   6   4   11702     263   1
  15   6   4   10926     243   1
 -16  -6   6    4267      96  -2
  16   6   4    4267      96   1
  17   6   4   29873     987   1
  18   6   4   26084     546   1
  19   6   4     140      87   1
  20   6   4    2736     162   1
  21   6   4    7648     280   1
  22   6   4    8024     230   1
  23   6   4   11628     872   1
 -24  -6   7   27517    1615  -2
  24   6   4   27517    1615   1
  24  -7   1    2026     177  -2
 -24   7   4    2026     177   1
 -23   7   4    5907     284   1
 -22   7   4    8829     280   1
 -21   7   4  102519    2051   1
 -20   7   4     198     172   1
 -19   7   4    3647     149   1
 -18   7   4    1589     116   1
 -17   7   4  119651    2355   1
  16  -7   2   66898    1336  -2
 -16   7   4   66898    1336   1
 -15   7   4   14953     467   1
 -14   7   4    3153     240   1
 -13   7   4  395103    7660   1
 -12   7   4   25654     535   1
 -10   7   4   88556    2324   1
  -9   7   4  113560    2217   1
   8  -7   3   50941     712  -2
  -8   7   4   50941     712   1
  -7   7   4  187498    3322   1
  -6   7   4    3070      65   1
  -5   7   4  199255    2729   1
  -4   7   4   65214     901   1
  -3   7   4  284247    3889   1
  -2   7   4  926815   13616   1
  -1   7   4 1580733   40063   1
   0  -7   4   58063    1184  -2
   0   7   4   58063    1184   1
   1   7   4 1826190   49840   1
   2   7   4  880516   14266   1
   3   7   4  922815   15970   1
   4   7   4  219890    3015   1
   5   7   4  287879    3944   1
   6   7   4   67383    1097   1
   7   7   4  131877    1820   1
  -8  -7   5   78518    1090  -2
   8   7   4   78518    1090   1
   9   7   4  133121    2993   1
  10   7   4   68308    1339   1
  11   7   4     298      27   1
  12   7   4   45400     636   1
  13   7   4  261557    3596   1
  14   7   4   40727     576   1
  15   7   4   21473     654   1
 -16  -7   6   24739     988  -2
  16   7   4   24739     988   1
  17   7   4   46229    1470   1
  18   7   4   25178    1062   1
  19   7   4    4776     203   1
  20   7   4     805      85   1
  21   7   4   48766     999   1
  22   7   4    2895     180   1
  23   7   4     515     104   1
 -24  -7   7     391     152  -2
  24   7   4     391     152   1
  24  -8   1    6809     309  -2
 -24   8   4    6809     309   1
 -23   8   4    6130     204   1
 -22   8   4   31762     694   1
 -21   8   4    1190      87   1
 -20   8   4   26123     567   1
 -19   8   4    1717     134   1
 -18   8   4    8365     287   1
 -17   8   4   46304     943   1
  16  -8   2   92994    1841  -2
 -16   8   4   92994    1841   1
 -15   8   4   32721     677   1
 -14   8   4  154262    3014   1
 -13   8   4    1155      78   1
 -12   8   4   46420    1322   1
 -11   8   4   91287    1793   1
 -10   8   4    1958     177   1
  -9   8   4   31779     897   1
   8  -8   3  844492   11554  -2
  -8   8   4  844492   11554   1
  -7   8   4   36467     830   1
  -6   8   4    1469      41   1
  -5   8   4   33083     497   1
  -4   8   4  863328   11782   1
  -3   8   4   12680     270   1
  -2   8   4  217176    2974   1
  -1   8   4   40158    1042   1
   0  -8   4 5834266  113660  -2
   0   8   4 5834266  113660   1
   1   8   4  376686    7757   1
   2   8   4   81666    1129   1
   3   8   4  103357    1646   1
   4   8   4  317222    4342   1
   5   8   4    2468      78   1
   6   8   4    6002     160   1
   7   8   4   60599     851   1
  -8  -8   5  615505   11914  -2
   8   8   4  615505   11914   1
   9   8   4   21054     934   1
  10   8   4    4424     164   1
  11   8   4   89293    1235   1
  12   8   4   20015     290   1
  13   8   4   29556     420   1
  14   8   4  127152    2486   1
  15   8   4    1682     168   1
 -16  -8   6  117541    2606  -2
  16   8   4  117541    2606   1
  17   8   4  152417    3882   1
  18   8   4    6298     238   1
  19   8   4    5514     236   1
  20   8   4    4180     174   1
  21   8   4   11444     285   1
  22   8   4   24006     527   1
  23   8   4    4182     283   1
 -24  -8   7    3801     262  -2
  24   8   4    3801     262   1
  24  -9   1    2138     189  -2
 -24   9   4    2138     189   1
 -23   9   4   39395     853   1
 -22   9   4    8641     269   1
 -21   9   4     298      69   1
 -20   9   4   11045     283   1
 -19   9   4  178751    3502   1
 -18   9   4    8119     352   1
 -17   9   4   11143     272   1
  16  -9   2   42606    1018  -2
 -16   9   4   42606    1018   1
 -15   9   4  125475    2463   1
 -14   9   4   53195    1073   1
 -13   9   4   11949     321   1
 -12   9   4    9189     223   1
 -11   9   4   42968     864   1
 -10   9   4   55732    1477   1
  -9   9   4  144676    1998   1
   8  -9   3  246715    4785  -2
  -8   9   4  246715    4785   1
  -7   9   4   53687    1643   1
  -6   9   4  265698    3639   1
  -5   9   4   98313    1355   1
  -4   9   4  184730    2533   1
  -3   9   4    4525      87   1
  -2   9   4  196752    2696   1
  -1   9   4  337976    4621   1
   0  -9   4   80280    1176  -2
   0   9   4   80280    1176   1
   1   9   4   25591     510   1
   2   9   4  119639    1647   1
   3   9   4    7858     181   1
   4   9   4  214092    2936   1
   5   9   4   79595    1104   1
   6   9   4  169219    2329   1
   7   9   4  101035    1991   1
  -8  -9   5  310648    5477  -2
   8   9   4  310648    5477   1
   9   9   4  154660    4442   1
  10   9   4  118004    1627   1
  11   9   4   38027     537   1
  12   9   4    8919     139   1
  13   9   4     594      61   1
  14   9   4  134526    2383   1
  15   9   4   27505     804   1
 -16  -9   6   40694     824  -2
  16   9   4   40694     824   1
  17   9   4   10414     350   1
  18   9   4    1695     122   1
  19   9   4  130266    2562   1
  20   9   4   28874    1073   1
  21   9   4     118      87   1
  22   9   4   14817     357   1
  23   9   4   15785     383   1
 -24  -9   7    4517     255  -2
  24   9   4    4517     255   1
  24 -10   1   27401     888  -2
 -24  10   4   27401     888   1
 -23  10   4    2453     128   1
 -22  10   4    1002     248   1
 -21  10   4     364      72   1
 -20  10   4     648      79   1
 -19  10   4   18098     414   1
 -18  10   4  123257    2432   1
 -17  10   4   58546    1181   1
  16 -10   2   18206     404  -2
 -16  10   4   18206     404   1
 -15  10   4    4656     150   1
 -14  10   4   61196    2958   1
 -13  10   4   23811     502   1
 -12  10   4    8081     204   1
 -11  10   4    8815     212   1
 -10  10   4  198593    3173   1
  -9  10   4   67263    1049   1
   8 -10   3  220388    3121  -2
  -8  10   4  220388    3121   1
  -7  10   4    8702     465   1
  -6  10   4   34657     683   1
  -5  10   4   10597     161   1
  -4  10   4     297      32   1
  -3  10   4   98266    1354   1
  -2  10   4  178696    2451   1
  -1  10   4  592986    8098   1
   0 -10   4 1752088   27880  -2
   0  10   4 1752088   27880   1
   1  10   4  704664   10286   1
   2  10   4   92003    1271   1
   3  10   4  116767    1608   1
   4  10   4   44361     624   1
   5  10   4   51293    1144   1
   6  10   4  187053    3643   1
   7  10   4   41341     586   1
  -8 -10   5  232394    3194  -2
   8  10   4  232394    3194   1
   9  10   4  135398    1997   1
  10  10   4  154610    2129   1
  11  10   4     648      37   1
  12  10   4   22314     414   1
  13  10   4   15993     235   1
  14  10   4  134816    2636   1
  15  10   4   29774     614   1
 -16 -10   6    8109     230  -2
  16  10   4    8109     230   1
  17  10   4    5840     259   1
  18  10   4   34540     715   1
  19  10   4   10831     372   1
  20  10   4    2220     210   1
  21  10   4    1066      93   1
  22  10   4    2870     135   1
  23  10   4   21451     497   1
  24 -11   1    3108     294  -2
 -24  11   4    3108     294   1
 -23  11   4    3333     149   1
 -22  11   4    1600     106   1
 -21  11   4  112809    2247   1
 -20  11   4    2996     134   1
 -19  11   4    1920     112   1
 -18  11   4   22354     492   1
 -17  11   4   32411    1276   1
  16 -11   2   75712    1509  -2
 -16  11   4   75712    1509   1
 -15  11   4   13365     310   1
 -14  11   4   54203    2472   1
 -13  11   4  393296    7625   1
 -12  11   4   58660    1171   1
 -11  11   4    2199      95   1
 -10  11   4   27303     393   1
  -9  11   4  166855    2900   1
   8 -11   3    3959     105  -2
  -8  11   4    3959     105   1
  -7  11   4  219492    3010   1
  -6  11   4  253154    3467   1
  -5  11   4  412158    7967   1
  -4  11   4  146858    2553   1
  -3  11   4   30951     438   1
  -2  11   4  416423    5695   1
  -1  11   4  458959    8872   1
   0 -11   4   47900     670  -2
   0  11   4   47900     670   1
   1  11   4  998853   13635   1
   2  11   4  148468    2042   1
   3  11   4   14105     292   1
   4  11   4  594756   11502   1
   5  11   4  120987    3065   1
   6  11   4  188178    2588   1
   7  11   4   12868     215   1
  -8 -11   5    5224     137  -2
   8  11   4    5224     137   1
   9  11   4  188461    2598   1
  10  11   4  181554    2500   1
  11  11   4   10732     169   1
  12  11   4  109202    1509   1
  13  11   4  187800    2594   1
  14  11   4   61443    1223   1
  15  11   4   29126     857   1
 -16 -11   6   87082    3324  -2
  16  11   4   87082    3324   1
  17  11   4   62996    1613   1
  18  11   4   74429    2096   1
  19  11   4     886     239   1
  20  11   4    3112     138   1
  21  11   4   56073    1239   1
  23  11   4    3157     201   1
 -24 -11   7   10299     404  -2
  24  11   4   10299     404   1
  24 -12   1    8890     636  -2
 -24  12   4    8890     636   1
 -23  12   4   28197     893   1
 -22  12   4   13398     624   1
 -21  12   4     -52      66   1
 -20  12   4    6186     200   1
 -19  12   4   10251     269   1
 -18  12   4    6361     192   1
 -17  12   4   42474     876   1
  16 -12   2   81743    1630  -2
 -16  12   4   81743    1630   1
 -15  12   4   58532    1783   1
 -13  12   4   14559     330   1
 -12  12   4    2712     115   1
 -11  12   4   41640     734   1
 -10  12   4    2021     159   1
  -9  12   4  427788    7402   1
   8 -12   3  337221    5694  -2
  -8  12   4  337221    5694   1
  -7  12   4    2769      99   1
  -6  12   4   16190     317   1
  -5  12   4   19412     283   1
  -4  12   4   10712     188   1
  -3  12   4   91451    1782   1
  -2  12   4  983977   13437   1
  -1  12   4  324664    4751   1
   0 -12   4 1163780   16980  -2
   0  12   4 1163780   16980   1
   1  12   4  140690    4057   1
   2  12   4  790024   12460   1
   3  12   4    8763     204   1
   4  12   4     863      43   1
   5  12   4   30096     433   1
   6  12   4  209666    2880   1
   7  12   4   60160    1521   1
  -8 -12   5 1073973   15678  -2
   8  12   4 1073973   15678   1
   9  12   4  268909    4527   1
  10  12   4   10023     276   1
  11  12   4   75712    1057   1
  12  12   4    4346     129   1
  13  12   4   25758     648   1
  14  12   4   19267     775   1
  15  12   4  140049    4972   1
 -16 -12   6  115337    3818  -2
  16  12   4  115337    3818   1
  17  12   4   40340     827   1
  18  12   4     662     190   1
  19  12   4   39604     944   1
  20  12   4     122     141   1
  21  12   4    2186     150   1
  22  12   4   16273     388   1
  23  12   4   13413     863   1
 -24 -12   7    4456     237  -2
  24  12   4    4456     237   1
  24 -13   1   15593    1217  -2
 -24  13   4   15593    1217   1
 -23  13   4   26321     602   1
 -22  13   4    2066     134   1
 -21  13   4    3061     223   1
 -20  13   4   33151    1389   1
 -19  13   4   88049    1763   1
 -18  13   4    9902     700   1
 -17  13   4    3045     129   1
  16 -13   2   86539    2914  -2
 -16  13   4   86539    2914   1
 -15  13   4   43325     887   1
 -14  13   4  143488    2811   1
 -13  13   4    3141     191   1
 -12  13   4    1792     160   1
 -11  13   4  445607    7061   1
 -10  13   4    4436     124   1
  -9  13   4  346039    5728   1
   8 -13   3    4023     160  -2
  -8  13   4    4023     160   1
  -7  13   4   67096    1239   1
  -6  13   4  405450    6697   1
  -5  13   4    7021     117   1
  -4  13   4   48575     680   1
  -3  13   4   97691    1351   1
  -2  13   4  102239    2540   1
  -1  13   4  256981    7041   1
   0 -13   4    8558     237  -2
   0  13   4    8558     237   1
   1  13   4  149008    4114   1
   2  13   4  434346    8410   1
   3  13   4  131831    1818   1
   4  13   4   74891    1042   1
   5  13   4    4166      84   1
   6  13   4  802914   10971   1
   7  13   4  246512    5466   1
  -8 -13   5   51643     787  -2
   8  13   4   51643     787   1
   9  13   4  140689    1948   1
  10  13   4    5496     174   1
  11  13   4  362737    4977   1
  12  13   4    1068      54   1
  13  13   4   22487     326   1
  14  13   4  313290    4996   1
  15  13   4   19965     606   1
 -16 -13   6   72088    4111  -2
  16  13   4   72088    4111   1
  17  13   4    6141     618   1
  18  13   4    1019     104   1
  20  13   4   45609     940   1
  21  13   4   13578     489   1
  22  13   4    1140     121   1
  23  13   4    9590     282   1
 -24 -13   7    5065     261  -2
  24  13   4    5065     261   1
  24 -14   1    1451     151  -2
 -24  14   4    1451     151   1
 -23  14   4   12531     332   1
 -22  14   4    5261     225   1
 -21  14   4     939      98   1
 -20  14   4     174      81   1
 -18  14   4   21415     545   1
 -17  14   4    4236     153   1
  16 -14   2     413      82  -2
 -16  14   4     413      82   1
 -15  14   4   44593    1334   1
 -14  14   4    2319     113   1
 -13  14   4    3410     263   1
 -12  14   4   59112     968   1
 -11  14   4    1420      68   1
 -10  14   4    4053      79   1
  -9  14   4   56512    1149   1
   8 -14   3  305557    4185  -2
  -8  14   4  305557    4185   1
  -6  14   4   10782     167   1
  -5  14   4    1075      47   1
  -4  14   4   36482     596   1
  -3  14   4    9994     158   1
  -2  14   4   48691     788   1
  -1  14   4  897079   18201   1
   1  14   4  916994   25052   1
   2  14   4  289018    3961   1
   3  14   4     110      35   1
   4  14   4    2609      64   1
   5  14   4    5869     106   1
   6  14   4     457      42   1
   7  14   4   37452    1071   1
  -8 -14   5  181121    2497  -2
   8  14   4  181121    2497   1
   9  14   4  287598    5986   1
  10  14   4   45640    1168   1
  11  14   4    4505     205   1
  12  14   4    2748      94   1
  13  14   4    1725      64   1
  14  14   4    1016      63   1
  15  14   4   34936    1021   1
 -16 -14   6   22242     617  -2
  16  14   4   22242     617   1
  17  14   4   16774     752   1
  19  14   4    2039     130   1
  20  14   4     367     189   1
  21  14   4    3254     139   1
  22  14   4    5684     191   1
  23  14   4    5198     187   1
 -24 -14   7    5284     431  -2
  24  14   4    5284     431   1
  24 -15   1    1847     168  -2
 -24  15   4    1847     168   1
 -23  15   4    9336     274   1
 -21  15   4   16997     410   1
 -20  15   4    7818     237   1
 -19  15   4   13467     331   1
 -18  15   4   13879     499   1
  16 -15   2   45223    1817  -2
 -16  15   4   45223    1817   1
 -15  15   4   15602     594   1
 -13  15   4  148429    2909   1
 -12  15   4   23244     388   1
 -11  15   4   60254     846   1
  -9  15   4  212435    2961   1
   8 -15   3   17423     334  -2
  -8  15   4   17423     334   1
  -7  15   4  175574    5667   1
  -6  15   4  274084    3757   1
  -5  15   4   79020    1097   1
  -4  15   4  263901    3618   1
  -3  15   4  156508    2154   1
  -2  15   4    9417     222   1
  -1  15   4    3697     154   1
   0 -15   4     485      37  -2
   0  15   4     485      37   1
   1  15   4    1075      62   1
   2  15   4   49096     975   1
   3  15   4   99397    1587   1
   4  15   4  377758    5171   1
   5  15   4  124055    1715   1
   6  15   4  107037    1587   1
   7  15   4   76133    3080   1
  -8 -15   5  158197    2184  -2
   8  15   4  158197    2184   1
   9  15   4  275916    3791   1
  10  15   4     943      84   1
  11  15   4   74040    1045   1
  12  15   4   21639     326   1
  13  15   4  108945    1512   1
  14  15   4   55013     980   1
  15  15   4    8711     253   1
  17  15   4    6397     270   1
  19  15   4    6966     297   1
  20  15   4    3685     185   1
  21  15   4   10295     369   1
  22  15   4    2400     251   1
  23  15   4    7687     325   1
 -24 -15   7    5612     256  -2
  24  15   4    5612     256   1
  24 -16   1    7821     774  -2
 -24  16   4    7821     774   1
 -23  16   4   34504     756   1
 -22  16   4   15400     446   1
 -21  16   4    1116     108   1
 -20  16   4     211      84   1
 -19  16   4     710      89   1
 -18  16   4    1151      95   1
 -17  16   4   20768     555   1
 -15  16   4   54263    1104   1
 -14  16   4   18510     497   1
 -13  16   4    5856     416   1
 -12  16   4   11823     190   1
 -11  16   4    1027      57   1
 -10  16   4   12450     425   1
  -9  16   4  308499    5349   1
   8 -16   3   56961     972  -2
  -8  16   4   56961     972   1
  -7  16   4   97176    1939   1
  -6  16   4   14970     324   1
  -5  16   4    3949     134   1
  -4  16   4   36765     523   1
  -3  16   4   81610    1608   1
  -2  16   4    2148      80   1
  -1  16   4   60238    1124   1
   0 -16   4  618488    8453  -2
   0  16   4  618488    8453   1
   1  16   4   60201    1473   1
   2  16   4    5182     132   1
   3  16   4   35594     588   1
   4  16   4   58402    1158   1
   5  16   4   81680    1138   1
   6  16   4   58615     881   1
   7  16   4  165766    2791   1
  -8 -16   5  185726    2560  -2
   8  16   4  185726    2560   1
   9  16   4  338781    7785   1
  10  16   4    5604     151   1
  11  16   4   27664     414   1
  12  16   4    1275      95   1
  13  16   4   32731     476   1
  14  16   4    1984      55   1
 -16 -16   6   11895     286  -2
  16  16   4   11895     286   1
  17  16   4   27777     592   1
  18  16   4     776      78   1
  19  16   4    3389     141   1
  20  16   4    1117     117   1
  21  16   4     164      76   1
  22  16   4    9857     469   1
  23  16   4   24066     636   1
 -24 -16   7    1276     111  -2
  24  16   4    1276     111   1
  24 -17   1    1565     185  -2
 -24  17   4    1565     185   1
 -23  17   4     541      84   1
 -22  17   4    1456     129   1
 -21  17   4   81389    2829   1
 -20  17   4     552     201   1
 -19  17   4    6546     203   1
 -18  17   4    9038     244   1
 -17  17   4   49941    1185   1
  16 -17   2   83903    1676  -2
 -16  17   4   83903    1676   1
 -15  17   4   15824     538   1
 -14  17   4   53052    2153   1
 -13  17   4   91779    1530   1
 -12  17   4   35031     627   1
 -11  17   4   69830     977   1
 -10  17   4   13370     398   1
  -9  17   4  133187    2852   1
   8 -17   3  134671    2437  -2
  -8  17   4  134671    2437   1
  -7  17   4  137409    3540   1
  -6  17   4    1239      78   1
  -5  17   4  105483    1849   1
  -4  17   4  520890   10082   1
  -3  17   4   97369    1350   1
  -2  17   4    1906     121   1
  -1  17   4  454258    8633   1
   0 -17   4   13123     204  -2
   0  17   4   13123     204   1
   1  17   4  367678   10024   1
   2  17   4   28833     417   1
   3  17   4  201145    3194   1
   4  17   4  389012    5327   1
   5  17   4   73872    2061   1
   6  17   4    4673     172   1
   7  17   4   46489     661   1
  -8 -17   5    2106      62  -2
   8  17   4    2106      62   1
   9  17   4   91916    1283   1
  10  17   4    7113     177   1
  11  17   4  104000    1453   1
  12  17   4   99759    1398   1
  13  17   4  110346    2229   1
  14  17   4   21594     446   1
  15  17   4   36216     740   1
 -16 -17   6  116638    2668  -2
  16  17   4  116638    2668   1
  17  17   4   12390     342   1
  18  17   4   65067    1851   1
  19  17   4   12127     413   1
  20  17   4    3825     146   1
  21  17   4   42723     894   1
  22  17   4    4233     207   1
  23  17   4    6211     258   1
 -24 -17   7    8544     255  -2
  24  17   4    8544     255   1
  24 -18   1   25343     604  -2
 -24  18   4   25343     604   1
 -23  18   4    8233     257   1
 -22  18   4    1934     232   1
 -21  18   4     290      88   1
 -20  18   4     828      93   1
 -19  18   4    2556     131   1
 -18  18   4   71952    1454   1
 -17  18   4   66715    1351   1
  16 -18   2   71217    1952  -2
 -16  18   4   71217    1952   1
 -15  18   4   38423     800   1
 -14  18   4   42180    1221   1
 -13  18   4   87242    2781   1
 -12  18   4   89448    1248   1
 -11  18   4    1060      47   1
 -10  18   4  112826    1705   1
  -9  18   4  148969    2198   1
   8 -18   3  101415    1406  -2
  -8  18   4  101415    1406   1
  -7  18   4  314321    5396   1
  -6  18   4   36903     871   1
  -5  18   4  195184    3396   1
  -4  18   4    8865     148   1
  -3  18   4     814      51   1
  -2  18   4  408490    5592   1
  -1  18   4  486173    7684   1
   0 -18   4  675415    9232  -2
   0  18   4  675415    9232   1
   1  18   4  455563    8816   1
   2  18   4  176382    2806   1
   3  18   4   28744     418   1
   4  18   4    1105      51   1
   5  18   4   90764    1263   1
   6  18   4   87306    1474   1
   7  18   4  248571    4831   1
  -8 -18   5  126055    1867  -2
   8  18   4  126055    1867   1
   9  18   4   45002     801   1
  10  18   4  109604    2323   1
  11  18   4     314      92   1
  12  18   4   84344    1693   1
  13  18   4    1017      72   1
  14  18   4   89775    1255   1
  15  18   4  151071    2854   1
 -16 -18   6   83059    2855  -2
  16  18   4   83059    2855   1
  17  18   4   23108     503   1
  18  18   4   34121     719   1
  19  18   4     184      82   1
  20  18   4    5344     196   1
  21  18   4   11092     321   1
  22  18   4     242     155   1
  23  18   4   14214     365   1
 -24 -18   7   16968     607  -2
  24  18   4   16968     607   1
  24 -19   1    4374     336  -2
 -24  19   4    4374     336   1
 -23  19   4   21063     607   1
 -22  19   4    3427     196   1
 -21  19   4    1930     122   1
 -20  19   4    7627     229   1
 -19  19   4  117075    2326   1
 -18  19   4   56733    2588   1
 -17  19   4   13273     468   1
  16 -19   2   15139     391  -2
 -16  19   4   15139     391   1
 -15  19   4     158      76   1
 -14  19   4   26727     566   1
 -13  19   4  206798    3783   1
 -12  19   4   38301     770   1
 -11  19   4  379633    7551   1
 -10  19   4   15716     360   1
  -9  19   4   82308    1434   1
   8 -19   3   29954     434  -2
  -8  19   4   29954     434   1
  -7  19   4    6555     239   1
  -6  19   4  347531    5899   1
  -5  19   4  228127    3136   1
  -4  19   4  161303    2223   1
  -3  19   4  148589    2050   1
  -2  19   4  113885    2191   1
  -1  19   4   33717     485   1
   0 -19   4   21170     366  -2
   0  19   4   21170     366   1
   1  19   4    4709     177   1
   2  19   4  156370    2156   1
   3  19   4  172877    2384   1
   4  19   4  134520    1860   1
   5  19   4   80289    1123   1
   6  19   4  101846    1416   1
   7  19   4   39606     760   1
  -8 -19   5    2250      86  -2
   8  19   4    2250      86   1
   9  19   4   22799     481   1
[truncated: 4,161,126 more chars]
