# Supplementary material for: Folding‐Induced Promotion of Proton‐Coupled Electron Transfers via Proximal Base for Light‐Driven Water Oxidation
Source: Angew Chem Int Ed Engl. 2023 Jan 12;62(7):e202217745. doi: 10.1002/anie.202217745 (PMC10107485; doi:10.1002/anie.202217745)
Supplement: Supplementary file 4 — Supporting Information [file ANIE-62-0-s002.cif]

  # 1. Submission Details
data_global
loop_
_publ_contact_author
;
 Frank W\"urthner

 Institut f\"ur Organische Chemie
 Julius-Maximilians-Universit\"at W\"urzburg
 Am Hubland
 D-97074 W\"urzburg
 Germany

 Center for Nanosystems Chemistry (CNC)
 Julius-Maximilians-Universit\"at W\"urzburg
 Theodor-Boveri-Weg
 D-97074 W\"urzburg
 Germany
;

_publ_contact_author_phone '049 931 3185340'
_publ_contact_author_fax   '049 931 3184756'
loop_
_publ_contact_author_email

'wuerthner@uni-wuerzburg.de'

_publ_requested_journal
;
 
;
_publ_section_title
;
Folding-induced Promotion of Proton-Coupled Electron Transfers via Proximal
Base for Light-Driven Water Oxidation
;
_publ_section_abstract
;
Proton-coupled electron transfer (PCET) processes play a key role in
biocatalytic energy conversion and storage, e.g., photosynthesis or nitrogen
fixation. Here, we report a series of bipyridine-containing di- to
tetranuclear Ru(bda) macrocycles 2C-4C (bda:
2,2'-bipyridine-6,6'-dicarboxylate) to promote the O-O bond formation.
In photocatalytic water oxidation under neutral conditions, all complexes
2C-4C prevail in a folded conformation that support the water nucleophilic
attack (WNA) pathway with remarkable turnover frequencies of up to 15.5 s^-1^,
per Ru unit respectively. Single crystal X-ray analysis revealed an increased
tendency for intramolecular \p-\p stacking and preorganization of the proximal
bases close to the active centers for the larger macrocycles. H/D kinetic
isotope effect studies and electrochemical data demonstrate the key role of
the proximal bipyridines as proton-acceptors in lowering the activation
barrier for the crucial nucleophilic attack of H2O in the WNA mechanism.
;
loop_
_publ_author_name
_publ_author_address

'Niklas Noll'
;
 Institut f\"ur Organische Chemie
 Julius-Maximilians-Universit\"at W\"urzburg
 Am Hubland
 D-97074 W\"urzburg
 Germany

 Center for Nanosystems Chemistry (CNC)
 Julius-Maximilians-Universit\"at W\"urzburg
 Theodor-Boveri-Weg
 D-97074 W\"urzburg
 Germany
;

'Tobias Gro\&s'
;
 Institut f\"ur Organische Chemie
 Julius-Maximilians-Universit\"at W\"urzburg
 Am Hubland
 D-97074 W\"urzburg
 Germany

 Center for Nanosystems Chemistry (CNC)
 Julius-Maximilians-Universit\"at W\"urzburg
 Theodor-Boveri-Weg
 D-97074 W\"urzburg
 Germany
;

'Kazutaka Shoyama'
;
 Institut f\"ur Organische Chemie
 Julius-Maximilians-Universit\"at W\"urzburg
 Am Hubland
 D-97074 W\"urzburg
 Germany

 Center for Nanosystems Chemistry (CNC)
 Julius-Maximilians-Universit\"at W\"urzburg
 Theodor-Boveri-Weg
 D-97074 W\"urzburg
 Germany
;

'Florian Beuerle'
;
 Institut f\"ur Organische Chemie
 Julius-Maximilians-Universit\"at W\"urzburg
 Am Hubland
 D-97074 W\"urzburg
 Germany

 Center for Nanosystems Chemistry (CNC)
 Julius-Maximilians-Universit\"at W\"urzburg
 Theodor-Boveri-Weg
 D-97074 W\"urzburg
 Germany

 Institut f\"ur Organische Chemie
 Universit\"at T\"ubingen
 Auf der Morgenstelle 18, 72076 T\"ubingen
 Germany
;

'Frank W\"urthner'
;
 Institut f\"ur Organische Chemie
 Julius-Maximilians-Universit\"at W\"urzburg
 Am Hubland
 D-97074 W\"urzburg
 Germany

 Center for Nanosystems Chemistry (CNC)
 Julius-Maximilians-Universit\"at W\"urzburg
 Theodor-Boveri-Weg
 D-97074 W\"urzburg
 Germany
;

# *******************Data*******************
 
data_nin328_trimer_b3_a_sq
 
_audit_creation_method            'SHELXL-2018/3'
_shelx_SHELXL_version_number      '2018/3'
_chemical_name_systematic         ?
_chemical_name_common             ?
_chemical_melting_point           ?
_chemical_formula_moiety
'C96 H60 N18 O18 Ru3, 0.84(C2 H3 F3 O), 0.43(C H2 Cl2)'
_chemical_formula_sum             'C98.11 H63.38 Cl0.86 F2.52 N18 O18.84 Ru3' 
_chemical_formula_weight          2177.36

loop_
 _atom_type_symbol
 _atom_type_description
 _atom_type_scat_dispersion_real
 _atom_type_scat_dispersion_imag
 _atom_type_scat_source
 'C'  'C'   0.0022   0.0012
 'International Tables Vol C Tables 4.2.6.8 and 6.1.1.4'
 'H'  'H'   0.0000   0.0000
 'International Tables Vol C Tables 4.2.6.8 and 6.1.1.4'
 'N'  'N'   0.0046   0.0025
 'International Tables Vol C Tables 4.2.6.8 and 6.1.1.4'
 'O'  'O'   0.0081   0.0046
 'International Tables Vol C Tables 4.2.6.8 and 6.1.1.4'
 'Ru'  'Ru'  -1.8913   0.6555
 'International Tables Vol C Tables 4.2.6.8 and 6.1.1.4'
 'Cl'  'Cl'   0.1198   0.1215
 'International Tables Vol C Tables 4.2.6.8 and 6.1.1.4'
 'F'  'F'   0.0129   0.0077
 'International Tables Vol C Tables 4.2.6.8 and 6.1.1.4'
 
_space_group_crystal_system       monoclinic
_space_group_IT_number            15
_space_group_name_H-M_alt         'C 2/c'
_space_group_name_Hall            '-C 2yc'
 
_shelx_space_group_comment
;
The symmetry employed for this shelxl refinement is uniquely defined
by the following loop, which should always be used as a source of
symmetry information in preference to the above space-group names.
They are only intended as comments.
;
 
loop_
 _space_group_symop_operation_xyz
 'x, y, z'
 '-x, y, -z+1/2'
 'x+1/2, y+1/2, z'
 '-x+1/2, y+1/2, -z+1/2'
 '-x, -y, -z'
 'x, -y, z-1/2'
 '-x+1/2, -y+1/2, -z'
 'x+1/2, -y+1/2, z-1/2'
 
_cell_length_a                    44.496(8)
_cell_length_b                    15.520(5)
_cell_length_c                    35.529(6)
_cell_angle_alpha                 90
_cell_angle_beta                  108.633(6)
_cell_angle_gamma                 90
_cell_volume                      23249(9)
_cell_formula_units_Z             8
_cell_measurement_temperature     100(2)
_cell_measurement_reflns_used     116274
_cell_measurement_theta_min       0.842
_cell_measurement_theta_max       27.672
 
_exptl_crystal_description        'needle'
_exptl_crystal_colour             'black'
_exptl_crystal_density_meas       ?
_exptl_crystal_density_method     'not measured'
_exptl_crystal_density_diffrn     1.244          
_exptl_crystal_F_000              8784.4
_exptl_transmission_factor_min    ?
_exptl_transmission_factor_max    ?
_exptl_crystal_size_max           0.100
_exptl_crystal_size_mid           0.100
_exptl_crystal_size_min           0.100
_exptl_absorpt_coefficient_mu     0.327
_shelx_estimated_absorpt_T_min    0.968
_shelx_estimated_absorpt_T_max    0.968
_exptl_absorpt_correction_type    none
_exptl_absorpt_correction_T_min   ?
_exptl_absorpt_correction_T_max   ?
_exptl_absorpt_process_details    ?
_exptl_absorpt_special_details    ?
_diffrn_ambient_temperature       100(2)
_diffrn_radiation_wavelength      0.61992
_diffrn_radiation_type            'synchrotron'
_diffrn_source                    'P11@PETRA III, DESY, Hamburg, Germany'
_diffrn_measurement_device_type
;
Eiger2 X 16M, High Precision 1-Axis Goniostat with Staeubli sample changing
robot
;
_diffrn_measurement_method        '180\deg \p scan'
_diffrn_detector_area_resol_mean  ?
_diffrn_reflns_number             197369
_diffrn_reflns_av_unetI/netI      0.0201
_diffrn_reflns_av_R_equivalents   0.0334
_diffrn_reflns_limit_h_min        -61
_diffrn_reflns_limit_h_max        62
_diffrn_reflns_limit_k_min        -20
_diffrn_reflns_limit_k_max        20
_diffrn_reflns_limit_l_min        -47
_diffrn_reflns_limit_l_max        46
_diffrn_reflns_theta_min          0.842
_diffrn_reflns_theta_max          27.672
_diffrn_reflns_theta_full         21.836
_diffrn_measured_fraction_theta_max   0.764
_diffrn_measured_fraction_theta_full  0.982
_diffrn_reflns_Laue_measured_fraction_max    0.764
_diffrn_reflns_Laue_measured_fraction_full   0.982
_diffrn_reflns_point_group_measured_fraction_max   0.764
_diffrn_reflns_point_group_measured_fraction_full  0.982
_reflns_number_total              31284
_reflns_number_gt                 27159
_reflns_threshold_expression      'I > 2\s(I)'
_reflns_Friedel_coverage          0.000
_reflns_Friedel_fraction_max      .
_reflns_Friedel_fraction_full     .
 
_reflns_special_details
;
 Reflections were merged by SHELXL according to the crystal
 class for the calculation of statistics and refinement.
 
 Structure factors included contributions from the .fab file.
 
 _reflns_Friedel_fraction is defined as the number of unique
 Friedel pairs measured divided by the number that would be
 possible theoretically, ignoring centric projections and
 systematic absences.
;
 
_computing_data_collection        'costum designed PXII GUI'
_computing_cell_refinement        'XDS (Kabsch, 2010)'
_computing_data_reduction         'XDS (Kabsch, 2010)'
_computing_structure_solution     'SHELXT 2018/2 (Sheldrick, 2018)'
_computing_structure_refinement   'SHELXL-2018/3 (Sheldrick, 2018)'
_computing_molecular_graphics     ?
_computing_publication_material   ?
_refine_special_details           ?
_refine_ls_structure_factor_coef  Fsqd
_refine_ls_matrix_type            full
_refine_ls_weighting_scheme       calc
_refine_ls_weighting_details
'w=1/[\s^2^(Fo^2^)+(0.0888P)^2^+7.6798P] where P=(Fo^2^+2Fc^2^)/3'
_atom_sites_solution_primary      dual
_atom_sites_solution_secondary    difmap
_atom_sites_solution_hydrogens    geom
_refine_ls_hydrogen_treatment     constr
_refine_ls_extinction_method      none
_refine_ls_extinction_coef        .
_refine_ls_number_reflns          31284
_refine_ls_number_parameters      1472
_refine_ls_number_restraints      423
_refine_ls_R_factor_all           0.0485
_refine_ls_R_factor_gt            0.0451
_refine_ls_wR_factor_ref          0.1458
_refine_ls_wR_factor_gt           0.1423
_refine_ls_goodness_of_fit_ref    1.074
_refine_ls_restrained_S_all       1.068
_refine_ls_shift/su_max           0.004
_refine_ls_shift/su_mean          0.000
 
loop_
 _atom_site_label
 _atom_site_type_symbol
 _atom_site_fract_x
 _atom_site_fract_y
 _atom_site_fract_z
 _atom_site_U_iso_or_equiv
 _atom_site_adp_type
 _atom_site_occupancy
 _atom_site_site_symmetry_order  
 _atom_site_calc_flag
 _atom_site_refinement_flags_posn
 _atom_site_refinement_flags_adp
 _atom_site_refinement_flags_occupancy
 _atom_site_disorder_assembly
 _atom_site_disorder_group
Ru1_1 Ru 0.42107(2) 0.47911(2) 0.38556(2) 0.05743(5) Uani 1 1 d . . . . .
Ru2_1 Ru 0.69668(2) 0.40239(5) 0.36427(2) 0.05468(11) Uani 0.772(4) 1 d D . P A 1
Ru3_1 Ru 0.63549(2) -0.11214(2) 0.36011(2) 0.06556(6) Uani 1 1 d . . . . .
O1_1 O 0.43305(3) 0.35980(10) 0.41963(4) 0.0636(3) Uani 1 1 d . . . . .
O2_1 O 0.41813(4) 0.28616(13) 0.46495(6) 0.0844(5) Uani 1 1 d . . . . .
O3_1 O 0.44317(3) 0.51445(10) 0.34136(4) 0.0627(3) Uani 1 1 d . . . . .
O4_1 O 0.44110(5) 0.61836(12) 0.29751(5) 0.0808(4) Uani 1 1 d . . . . .
O5_1 O 0.54281(3) 0.57644(11) 0.44417(5) 0.0750(4) Uani 1 1 d . . . . .
O6_1 O 0.53817(4) 0.06830(10) 0.37784(6) 0.0757(4) Uani 1 1 d . . . . .
O7_1 O 0.66831(4) -0.03611(9) 0.40667(5) 0.0688(3) Uani 1 1 d . . . . .
O8_1 O 0.67963(5) -0.01247(14) 0.47156(6) 0.0928(5) Uani 1 1 d . . . . .
O9_1 O 0.63363(5) -0.09910(11) 0.29812(6) 0.0851(5) Uani 1 1 d . . . . .
O10_1 O 0.60481(8) -0.14856(17) 0.23828(7) 0.1247(9) Uani 1 1 d . . . . .
O11_1 O 0.74459(5) -0.19969(12) 0.34113(7) 0.0986(6) Uani 1 1 d . . . . .
O12_1 O 0.79935(4) 0.24484(12) 0.46718(5) 0.0863(5) Uani 1 1 d . . . . .
O13_1 O 0.71743(5) 0.46062(17) 0.32216(6) 0.0638(5) Uani 0.772(4) 1 d D . P A 1
O14_1 O 0.73624(5) 0.4190(2) 0.27348(6) 0.0822(7) Uani 0.772(4) 1 d D . P A 1
O15_1 O 0.6848(2) 0.4786(3) 0.40894(18) 0.0636(8) Uani 0.772(4) 1 d D . P A 1
O16_1 O 0.66831(10) 0.4609(3) 0.46133(11) 0.0759(9) Uani 0.772(4) 1 d D . P A 1
O17_1 O 0.57142(3) 0.33942(11) 0.29687(5) 0.0715(4) Uani 1 1 d . . . . .
O18_1 O 0.39331(4) 0.20337(13) 0.29142(6) 0.0914(5) Uani 1 1 d . . . . .
N1_1 N 0.39359(4) 0.48435(12) 0.41783(5) 0.0626(4) Uani 1 1 d . . . . .
N2_1 N 0.40055(4) 0.58695(12) 0.36629(5) 0.0644(4) Uani 1 1 d . . . . .
N3_1 N 0.45808(4) 0.54174(11) 0.42818(5) 0.0584(3) Uani 1 1 d . . . . .
N4_1 N 0.53776(4) 0.43223(12) 0.42547(5) 0.0624(4) Uani 1 1 d . . . . .
N5_1 N 0.54255(4) 0.21333(11) 0.39491(5) 0.0631(4) Uani 1 1 d . . . . .
N6_1 N 0.60440(4) -0.00885(11) 0.35106(5) 0.0614(4) Uani 1 1 d . . . . .
N7_1 N 0.62540(4) -0.15085(11) 0.40633(6) 0.0683(4) Uani 1 1 d . . . . .
N8_1 N 0.60283(5) -0.19352(12) 0.33431(7) 0.0788(5) Uani 1 1 d . . . . .
N9_1 N 0.67177(5) -0.19978(12) 0.36684(7) 0.0746(5) Uani 1 1 d . . . . .
N10_1 N 0.75529(5) -0.07343(13) 0.37786(7) 0.0761(5) Uani 1 1 d . . . . .
N11_1 N 0.78254(4) 0.12706(14) 0.42702(6) 0.0717(5) Uani 1 1 d . . . . .
N12_1 N 0.74176(5) 0.39249(13) 0.40348(6) 0.0705(4) Uani 1 1 d . . . . .
N13_1 N 0.70380(6) 0.30316(19) 0.33565(9) 0.0611(6) Uani 0.772(4) 1 d D . P A 1
N14_1 N 0.68103(14) 0.3157(2) 0.39218(13) 0.0584(8) Uani 0.772(4) 1 d D . P A 1
N15_1 N 0.65081(4) 0.42423(13) 0.32462(5) 0.0668(4) Uani 1 1 d . . . . .
N16_1 N 0.52291(4) 0.30095(13) 0.29552(5) 0.0666(4) Uani 1 1 d . . . . .
N17_1 N 0.44309(4) 0.25514(14) 0.29516(5) 0.0721(4) Uani 1 1 d . . . . .
N18_1 N 0.38995(4) 0.40676(12) 0.34080(5) 0.0622(4) Uani 1 1 d . . . . .
C1_1 C 0.37495(5) 0.55631(16) 0.41367(6) 0.0681(5) Uani 1 1 d . . . . .
C2_1 C 0.35588(5) 0.56473(18) 0.43766(7) 0.0748(6) Uani 1 1 d . . . . .
H2_1 H 0.342622 0.613813 0.435161 0.090 Uiso 1 1 calc R U . . .
C3_1 C 0.35622(6) 0.5018(2) 0.46509(8) 0.0824(6) Uani 1 1 d . . . . .
H3_1 H 0.343356 0.507821 0.481742 0.099 Uiso 1 1 calc R U . . .
C4_1 C 0.37529(5) 0.42959(19) 0.46849(7) 0.0755(6) Uani 1 1 d . . . . .
H4_1 H 0.375584 0.386070 0.487408 0.091 Uiso 1 1 calc R U . . .
C5_1 C 0.39385(5) 0.42168(16) 0.44408(6) 0.0660(5) Uani 1 1 d . . . . .
C6_1 C 0.37884(5) 0.61580(15) 0.38332(7) 0.0690(5) Uani 1 1 d . . . . .
C7_1 C 0.36390(6) 0.69394(18) 0.37105(8) 0.0848(7) Uani 1 1 d . . . . .
H7_1 H 0.348943 0.715793 0.382643 0.102 Uiso 1 1 calc R U . . .
C8_1 C 0.37114(8) 0.7397(2) 0.34158(10) 0.0962(8) Uani 1 1 d . . . . .
H8_1 H 0.360972 0.793290 0.332878 0.115 Uiso 1 1 calc R U . . .
C9_1 C 0.39301(7) 0.70835(18) 0.32462(9) 0.0872(7) Uani 1 1 d . . . . .
H9_1 H 0.397869 0.739966 0.304405 0.105 Uiso 1 1 calc R U . . .
C10_1 C 0.40760(5) 0.63054(15) 0.33756(7) 0.0698(5) Uani 1 1 d . . . . .
C11_1 C 0.41655(5) 0.34960(15) 0.44281(6) 0.0670(5) Uani 1 1 d . . . . .
C12_1 C 0.43264(5) 0.58494(15) 0.32409(6) 0.0679(5) Uani 1 1 d . . . . .
C13_1 C 0.48670(4) 0.53933(13) 0.42272(6) 0.0610(4) Uani 1 1 d . . . . .
H13_1 H 0.488660 0.512750 0.399524 0.073 Uiso 1 1 calc R U . . .
C14_1 C 0.51343(5) 0.57493(14) 0.45032(7) 0.0646(4) Uani 1 1 d . . . . .
C15_1 C 0.51086(5) 0.61695(14) 0.48319(7) 0.0682(5) Uani 1 1 d . . . . .
H15_1 H 0.528781 0.643195 0.501804 0.082 Uiso 1 1 calc R U . . .
C16_1 C 0.48120(6) 0.61983(15) 0.48833(7) 0.0707(5) Uani 1 1 d . . . . .
H16_1 H 0.478557 0.648195 0.510763 0.085 Uiso 1 1 calc R U . . .
C17_1 C 0.45561(5) 0.58129(15) 0.46071(6) 0.0654(5) Uani 1 1 d . . . . .
H17_1 H 0.435550 0.582760 0.464836 0.078 Uiso 1 1 calc R U . . .
C18_1 C 0.54901(4) 0.36352(14) 0.41117(6) 0.0610(4) Uani 1 1 d . . . . .
C19_1 C 0.57692(5) 0.36701(15) 0.40155(7) 0.0663(5) Uani 1 1 d . . . . .
H19_1 H 0.584577 0.317714 0.391624 0.080 Uiso 1 1 calc R U . . .
C20_1 C 0.59335(5) 0.44498(16) 0.40688(7) 0.0720(5) Uani 1 1 d . . . . .
H20_1 H 0.612385 0.449342 0.400324 0.086 Uiso 1 1 calc R U . . .
C21_1 C 0.58208(5) 0.51553(15) 0.42158(7) 0.0695(5) Uani 1 1 d . . . . .
H21_1 H 0.593047 0.569007 0.425874 0.083 Uiso 1 1 calc R U . . .
C22_1 C 0.55368(5) 0.50449(14) 0.42986(6) 0.0644(4) Uani 1 1 d . . . . .
C23_1 C 0.52952(5) 0.28474(13) 0.40509(6) 0.0618(4) Uani 1 1 d . . . . .
C24_1 C 0.49929(5) 0.28379(15) 0.40891(6) 0.0646(4) Uani 1 1 d . . . . .
H24_1 H 0.490398 0.334774 0.415733 0.077 Uiso 1 1 calc R U . . .
C25_1 C 0.48237(5) 0.20675(16) 0.40254(7) 0.0724(5) Uani 1 1 d . . . . .
H25_1 H 0.461872 0.204395 0.405393 0.087 Uiso 1 1 calc R U . . .
C26_1 C 0.49550(5) 0.13419(16) 0.39210(7) 0.0711(5) Uani 1 1 d . . . . .
H26_1 H 0.484539 0.080709 0.387583 0.085 Uiso 1 1 calc R U . . .
C27_1 C 0.52563(5) 0.14250(15) 0.38843(7) 0.0668(5) Uani 1 1 d . . . . .
C28_1 C 0.58182(5) 0.00054(13) 0.36785(6) 0.0629(4) Uani 1 1 d . . . . .
H28_1 H 0.578924 -0.043653 0.384874 0.075 Uiso 1 1 calc R U . . .
C29_1 C 0.56236(5) 0.07244(13) 0.36142(6) 0.0637(4) Uani 1 1 d . . . . .
C30_1 C 0.56649(5) 0.13882(15) 0.33699(6) 0.0675(5) Uani 1 1 d . . . . .
H30_1 H 0.553518 0.188867 0.332130 0.081 Uiso 1 1 calc R U . . .
C31_1 C 0.59029(6) 0.12832(15) 0.32025(6) 0.0677(5) Uani 1 1 d . . . . .
H31_1 H 0.593977 0.172142 0.303576 0.081 Uiso 1 1 calc R U . . .
C32_1 C 0.60868(5) 0.05545(14) 0.32736(6) 0.0649(4) Uani 1 1 d . . . . .
H32_1 H 0.624855 0.049802 0.315381 0.078 Uiso 1 1 calc R U . . .
C33_1 C 0.60144(6) -0.20937(14) 0.39995(9) 0.0784(6) Uani 1 1 d . . . . .
C34_1 C 0.59207(7) -0.23460(17) 0.43206(11) 0.0925(8) Uani 1 1 d . . . . .
H34_1 H 0.575304 -0.274810 0.428612 0.111 Uiso 1 1 calc R U . . .
C35_1 C 0.60763(8) -0.20001(19) 0.46927(10) 0.0933(8) Uani 1 1 d . . . . .
H35_1 H 0.601732 -0.218140 0.491478 0.112 Uiso 1 1 calc R U . . .
C36_1 C 0.63158(8) -0.13956(19) 0.47466(9) 0.0879(7) Uani 1 1 d . . . . .
H36_1 H 0.641813 -0.115227 0.500068 0.105 Uiso 1 1 calc R U . . .
C37_1 C 0.64016(6) -0.11568(15) 0.44197(7) 0.0722(5) Uani 1 1 d . . . . .
C38_1 C 0.58872(6) -0.23547(15) 0.35784(9) 0.0834(7) Uani 1 1 d . . . . .
C39_1 C 0.56484(8) -0.29504(17) 0.34046(13) 0.1060(10) Uani 1 1 d . . . . .
H39_1 H 0.554471 -0.325023 0.356105 0.127 Uiso 1 1 calc R U . . .
C40_1 C 0.55653(9) -0.3097(2) 0.29995(14) 0.1165(13) Uani 1 1 d . . . . .
H40_1 H 0.540546 -0.350820 0.287879 0.140 Uiso 1 1 calc R U . . .
C41_1 C 0.57112(9) -0.2654(2) 0.27681(12) 0.1108(11) Uani 1 1 d . . . . .
H41_1 H 0.565277 -0.276011 0.249071 0.133 Uiso 1 1 calc R U . . .
C42_1 C 0.59436(8) -0.20541(17) 0.29455(9) 0.0927(8) Uani 1 1 d . . . . .
C43_1 C 0.66476(6) -0.04997(15) 0.44068(7) 0.0724(5) Uani 1 1 d . . . . .
C44_1 C 0.61202(9) -0.14756(19) 0.27468(9) 0.0958(8) Uani 1 1 d . . . . .
C45_1 C 0.69541(6) -0.17377(15) 0.35403(8) 0.0780(6) Uani 1 1 d . . . . .
H45_1 H 0.693935 -0.118823 0.341784 0.094 Uiso 1 1 calc R U . . .
C46_1 C 0.72192(7) -0.22369(16) 0.35790(9) 0.0853(7) Uani 1 1 d . . . . .
C47_1 C 0.72430(8) -0.30270(18) 0.37517(10) 0.0957(8) Uani 1 1 d . . . . .
H47_1 H 0.742424 -0.337810 0.378251 0.115 Uiso 1 1 calc R U . . .
C48_1 C 0.69981(8) -0.33091(18) 0.38816(11) 0.0988(9) Uani 1 1 d . . . . .
H48_1 H 0.700675 -0.386278 0.399859 0.119 Uiso 1 1 calc R U . . .
C49_1 C 0.67399(7) -0.27743(15) 0.38391(9) 0.0839(7) Uani 1 1 d . . . . .
H49_1 H 0.657411 -0.296413 0.393361 0.101 Uiso 1 1 calc R U . . .
C50_1 C 0.76816(5) 0.00563(16) 0.38314(7) 0.0693(5) Uani 1 1 d . . . . .
C51_1 C 0.78268(5) 0.04150(17) 0.35771(7) 0.0714(5) Uani 1 1 d . . . . .
H51_1 H 0.791866 0.097355 0.362376 0.086 Uiso 1 1 calc R U . . .
C52_1 C 0.78336(6) -0.00707(19) 0.32513(8) 0.0774(6) Uani 1 1 d . . . . .
H52_1 H 0.792726 0.016040 0.306755 0.093 Uiso 1 1 calc R U . . .
C53_1 C 0.77059(6) -0.08794(18) 0.31945(8) 0.0804(6) Uani 1 1 d . . . . .
H53_1 H 0.771050 -0.122548 0.297588 0.096 Uiso 1 1 calc R U . . .
C54_1 C 0.75695(6) -0.11710(16) 0.34708(9) 0.0799(6) Uani 1 1 d . . . . .
C55_1 C 0.76597(5) 0.05392(16) 0.41836(7) 0.0696(5) Uani 1 1 d . . . . .
C56_1 C 0.74706(6) 0.0241(2) 0.44007(9) 0.0842(7) Uani 1 1 d . . . . .
H56_1 H 0.734834 -0.026941 0.432590 0.101 Uiso 1 1 calc R U . . .
C57_1 C 0.74662(7) 0.0712(2) 0.47285(9) 0.0917(8) Uani 1 1 d . . . . .
H57_1 H 0.734093 0.052364 0.488482 0.110 Uiso 1 1 calc R U . . .
C58_1 C 0.76411(6) 0.1447(2) 0.48282(8) 0.0868(7) Uani 1 1 d . . . . .
H58_1 H 0.764394 0.177374 0.505536 0.104 Uiso 1 1 calc R U . . .
C59_1 C 0.78154(5) 0.16990(17) 0.45847(7) 0.0771(6) Uani 1 1 d . . . . .
C60_1 C 0.75516(5) 0.31920(16) 0.42068(6) 0.0693(5) Uani 1 1 d . . . . .
H60_1 H 0.743623 0.266808 0.414113 0.083 Uiso 1 1 calc R U . . .
C61_1 C 0.78554(5) 0.31799(17) 0.44793(6) 0.0736(6) Uani 1 1 d . . . . .
C62_1 C 0.80235(6) 0.39386(19) 0.45786(8) 0.0844(7) Uani 1 1 d . . . . .
H62_1 H 0.823227 0.394142 0.476260 0.101 Uiso 1 1 calc R U . . .
C63_1 C 0.78821(7) 0.4691(2) 0.44052(10) 0.0959(8) Uani 1 1 d . . . . .
H63_1 H 0.799124 0.522390 0.447260 0.115 Uiso 1 1 calc R U . . .
C64_1 C 0.75802(7) 0.4669(2) 0.41322(9) 0.0885(7) Uani 1 1 d . . . . .
H64_1 H 0.748529 0.519001 0.401051 0.106 Uiso 1 1 calc R U . . .
C65_1 C 0.69559(13) 0.2259(2) 0.34738(16) 0.0687(10) Uani 0.772(4) 1 d D . P A 1
C66_1 C 0.70174(9) 0.1504(2) 0.32906(13) 0.0889(12) Uani 0.772(4) 1 d D . P A 1
H66_1 H 0.695782 0.095645 0.336340 0.107 Uiso 0.772(4) 1 calc R U P A 1
C67_1 C 0.7162(2) 0.1567(4) 0.3010(2) 0.0931(19) Uani 0.772(4) 1 d D . P A 1
H67_1 H 0.720816 0.105828 0.288991 0.112 Uiso 0.772(4) 1 calc R U P A 1
C68_1 C 0.72467(8) 0.2388(3) 0.28916(10) 0.0864(11) Uani 0.772(4) 1 d D . P A 1
H68_1 H 0.734501 0.243347 0.269114 0.104 Uiso 0.772(4) 1 calc R U P A 1
C69_1 C 0.71815(11) 0.3110(3) 0.30767(11) 0.0673(10) Uani 0.772(4) 1 d D . P A 1
C70_1 C 0.68253(9) 0.2321(2) 0.38080(13) 0.0677(8) Uani 0.772(4) 1 d D . P A 1
C71_1 C 0.67262(10) 0.1671(3) 0.40038(14) 0.0836(10) Uani 0.772(4) 1 d D . P A 1
H71_1 H 0.673385 0.108687 0.392779 0.100 Uiso 0.772(4) 1 calc R U P A 1
C72_1 C 0.66158(15) 0.1885(4) 0.43117(18) 0.0884(16) Uani 0.772(4) 1 d D . P A 1
H72_1 H 0.654293 0.143954 0.444441 0.106 Uiso 0.772(4) 1 calc R U P A 1
C73_1 C 0.66078(11) 0.2743(4) 0.44359(13) 0.0815(11) Uani 0.772(4) 1 d D . P A 1
H73_1 H 0.652894 0.288590 0.464697 0.098 Uiso 0.772(4) 1 calc R U P A 1
C74_1 C 0.6720(2) 0.3371(3) 0.4237(3) 0.0647(11) Uani 0.772(4) 1 d D . P A 1
C75_1 C 0.72449(7) 0.4037(3) 0.30031(9) 0.0689(7) Uani 0.772(4) 1 d D . P A 1
C76_1 C 0.6755(2) 0.4327(3) 0.4328(2) 0.0654(12) Uani 0.772(4) 1 d D . P A 1
C77_1 C 0.62501(5) 0.37675(15) 0.32227(6) 0.0663(5) Uani 1 1 d . . . . .
H77_1 H 0.627445 0.326817 0.338434 0.080 Uiso 1 1 calc R U . . .
C78_1 C 0.59499(5) 0.39765(15) 0.29722(6) 0.0660(5) Uani 1 1 d . . . . .
C79_1 C 0.59098(5) 0.46858(17) 0.27252(7) 0.0736(6) Uani 1 1 d . . . . .
H79_1 H 0.570820 0.482699 0.254231 0.088 Uiso 1 1 calc R U . . .
C80_1 C 0.61751(6) 0.51819(18) 0.27550(8) 0.0774(6) Uani 1 1 d . . . . .
H80_1 H 0.615564 0.568620 0.259745 0.093 Uiso 1 1 calc R U . . .
C81_1 C 0.64683(6) 0.49459(18) 0.30133(7) 0.0744(6) Uani 1 1 d . . . . .
H81_1 H 0.664770 0.529161 0.302687 0.089 Uiso 1 1 calc R U . . .
C82_1 C 0.49400(5) 0.31528(16) 0.29914(6) 0.0674(5) Uani 1 1 d . . . . .
C83_1 C 0.48518(6) 0.39666(16) 0.30796(7) 0.0731(6) Uani 1 1 d . . . . .
H83_1 H 0.464832 0.405962 0.310564 0.088 Uiso 1 1 calc R U . . .
C84_1 C 0.50644(6) 0.46404(16) 0.31292(7) 0.0749(6) Uani 1 1 d . . . . .
H84_1 H 0.500661 0.520165 0.318778 0.090 Uiso 1 1 calc R U . . .
C85_1 C 0.53631(5) 0.44976(16) 0.30933(7) 0.0706(5) Uani 1 1 d . . . . .
H85_1 H 0.551452 0.494703 0.312819 0.085 Uiso 1 1 calc R U . . .
C86_1 C 0.54263(5) 0.36651(15) 0.30043(6) 0.0656(5) Uani 1 1 d . . . . .
C87_1 C 0.47277(5) 0.23955(17) 0.29385(6) 0.0705(5) Uani 1 1 d . . . . .
C88_1 C 0.48230(6) 0.15690(18) 0.28861(7) 0.0778(6) Uani 1 1 d . . . . .
H88_1 H 0.503008 0.146855 0.287321 0.093 Uiso 1 1 calc R U . . .
C89_1 C 0.46179(6) 0.08980(19) 0.28530(8) 0.0832(6) Uani 1 1 d . . . . .
H89_1 H 0.468233 0.032848 0.281738 0.100 Uiso 1 1 calc R U . . .
C90_1 C 0.43173(7) 0.10463(19) 0.28711(8) 0.0843(7) Uani 1 1 d . . . . .
H90_1 H 0.416998 0.059304 0.285363 0.101 Uiso 1 1 calc R U . . .
C91_1 C 0.42440(6) 0.19035(19) 0.29167(7) 0.0781(6) Uani 1 1 d . . . . .
C92_1 C 0.40109(5) 0.33249(15) 0.33186(7) 0.0678(5) Uani 1 1 d . . . . .
H92_1 H 0.421407 0.312986 0.347814 0.081 Uiso 1 1 calc R U . . .
C93_1 C 0.38360(5) 0.28281(17) 0.29963(7) 0.0735(5) Uani 1 1 d . . . . .
C94_1 C 0.35395(5) 0.31069(18) 0.27671(8) 0.0782(6) Uani 1 1 d . . . . .
H94_1 H 0.341669 0.277709 0.254619 0.094 Uiso 1 1 calc R U . . .
C95_1 C 0.34258(6) 0.38601(18) 0.28622(8) 0.0793(6) Uani 1 1 d . . . . .
H95_1 H 0.322143 0.406017 0.270944 0.095 Uiso 1 1 calc R U . . .
C96_1 C 0.36092(5) 0.43322(17) 0.31819(7) 0.0715(5) Uani 1 1 d . . . . .
H96_1 H 0.352862 0.486044 0.324500 0.086 Uiso 1 1 calc R U . . .
F1_101 F 0.68002(5) 0.58973(13) 0.23765(6) 0.0911(6) Uani 0.840(3) 1 d . . P . .
F2_101 F 0.70060(6) 0.70096(17) 0.21932(8) 0.1163(8) Uani 0.840(3) 1 d . . P . .
F3_101 F 0.68103(7) 0.70739(17) 0.26757(9) 0.1261(9) Uani 0.840(3) 1 d . . P . .
O1_101 O 0.74729(7) 0.5844(2) 0.26124(8) 0.1054(8) Uani 0.840(3) 1 d . . P . .
H1_101 H 0.749849 0.534578 0.271038 0.158 Uiso 0.840(3) 1 calc R U P . .
C1_101 C 0.72992(9) 0.6339(3) 0.27978(12) 0.1009(11) Uani 0.840(3) 1 d . . P . .
H1A_101 H 0.741960 0.686782 0.290841 0.121 Uiso 0.840(3) 1 calc R U P . .
H1B_101 H 0.726761 0.600843 0.302050 0.121 Uiso 0.840(3) 1 calc R U P . .
C2_101 C 0.69808(9) 0.6584(2) 0.25086(12) 0.0933(9) Uani 0.840(3) 1 d . . P . .
Cl1_201 Cl 0.52657(14) -0.0782(4) 0.28754(19) 0.131(3) Uani 0.4297(19) 1 d . U P B -1
Cl2_201 Cl 0.47271(8) -0.0739(2) 0.21432(11) 0.0701(7) Uani 0.4297(19) 1 d . U P B -1
C1_201 C 0.5043(8) -0.1379(4) 0.2470(15) 0.105(9) Uani 0.4297(19) 1 d . U P B -1
H1A_201 H 0.495114 -0.188425 0.256366 0.126 Uiso 0.4297(19) 1 calc R U P B -1
H1B_201 H 0.518209 -0.159184 0.232163 0.126 Uiso 0.4297(19) 1 calc R U P B -1
Ru2A_1 Ru 0.69293(6) 0.3750(3) 0.36278(8) 0.0701(6) Uani 0.228(4) 1 d D . P A 2
O13A_1 O 0.7125(2) 0.4035(9) 0.3147(3) 0.092(3) Uani 0.228(4) 1 d D . P A 2
O14A_1 O 0.7292(2) 0.3295(11) 0.2697(3) 0.125(5) Uani 0.228(4) 1 d D . P A 2
O15A_1 O 0.6845(7) 0.4759(10) 0.4000(6) 0.081(4) Uani 0.228(4) 1 d D . P A 2
O16A_1 O 0.6679(5) 0.4929(9) 0.4530(5) 0.097(4) Uani 0.228(4) 1 d D . P A 2
N13A_1 N 0.6968(3) 0.2632(9) 0.3422(3) 0.069(3) Uani 0.228(4) 1 d D . P A 2
N14A_1 N 0.6798(6) 0.3096(8) 0.4018(5) 0.064(3) Uani 0.228(4) 1 d D . P A 2
C65A_1 C 0.6870(2) 0.1960(8) 0.3610(3) 0.070(2) Uani 0.228(4) 1 d D . P A 2
C66A_1 C 0.6908(2) 0.1088(8) 0.3504(3) 0.083(3) Uani 0.228(4) 1 d D . P A 2
H66A_1 H 0.684929 0.061770 0.363662 0.100 Uiso 0.228(4) 1 calc R U P A 2
C67A_1 C 0.7030(3) 0.0963(10) 0.3205(4) 0.100(4) Uani 0.228(4) 1 d D . P A 2
H67A_1 H 0.706105 0.038969 0.313106 0.120 Uiso 0.228(4) 1 calc R U P A 2
C68A_1 C 0.7115(8) 0.1678(12) 0.2993(7) 0.101(5) Uani 0.228(4) 1 d D . P A 2
H68A_1 H 0.718611 0.158149 0.277085 0.121 Uiso 0.228(4) 1 calc R U P A 2
C69A_1 C 0.7088(3) 0.2495(10) 0.3125(3) 0.089(3) Uani 0.228(4) 1 d D . P A 2
C70A_1 C 0.6747(3) 0.2246(8) 0.3927(4) 0.062(2) Uani 0.228(4) 1 d D . P A 2
C71A_1 C 0.6641(5) 0.1739(9) 0.4169(5) 0.067(3) Uani 0.228(4) 1 d D . P A 2
H71A_1 H 0.663777 0.112970 0.414421 0.080 Uiso 0.228(4) 1 calc R U P A 2
C72A_1 C 0.6537(3) 0.2136(9) 0.4451(4) 0.066(2) Uani 0.228(4) 1 d D . P A 2
H72A_1 H 0.644153 0.179150 0.460234 0.079 Uiso 0.228(4) 1 calc R U P A 2
C73A_1 C 0.6567(4) 0.3030(8) 0.4528(4) 0.070(3) Uani 0.228(4) 1 d D . P A 2
H73A_1 H 0.650626 0.328651 0.473553 0.084 Uiso 0.228(4) 1 calc R U P A 2
C74A_1 C 0.6689(11) 0.3514(10) 0.4280(10) 0.072(4) Uani 0.228(4) 1 d D . P A 2
C75A_1 C 0.7175(4) 0.3345(12) 0.2979(4) 0.089(4) Uani 0.228(4) 1 d D . P A 2
C76A_1 C 0.6734(8) 0.4488(10) 0.4267(7) 0.074(5) Uani 0.228(4) 1 d D . P A 2
 
loop_
 _atom_site_aniso_label
 _atom_site_aniso_U_11
 _atom_site_aniso_U_22
 _atom_site_aniso_U_33
 _atom_site_aniso_U_23
 _atom_site_aniso_U_13
 _atom_site_aniso_U_12
Ru1_1 0.04333(9) 0.07195(10) 0.05322(8) 0.00858(6) 0.01011(6) 0.00966(6)
Ru2_1 0.0490(2) 0.0587(2) 0.05300(13) -0.00199(15) 0.01159(12) 0.00711(14)
Ru3_1 0.07432(12) 0.05364(9) 0.07120(11) -0.00518(6) 0.02671(9) 0.00523(6)
O1_1 0.0494(7) 0.0764(8) 0.0621(7) 0.0125(6) 0.0136(6) 0.0084(6)
O2_1 0.0716(10) 0.0967(12) 0.0859(11) 0.0286(9) 0.0266(8) 0.0101(8)
O3_1 0.0555(7) 0.0740(8) 0.0566(7) 0.0088(6) 0.0153(6) 0.0089(6)
O4_1 0.0896(12) 0.0855(11) 0.0708(9) 0.0179(8) 0.0306(9) 0.0068(8)
O5_1 0.0486(7) 0.0773(9) 0.0947(11) -0.0156(8) 0.0167(7) 0.0042(6)
O6_1 0.0668(9) 0.0673(8) 0.0955(11) 0.0041(8) 0.0296(8) 0.0079(7)
O7_1 0.0689(9) 0.0618(7) 0.0767(9) -0.0040(6) 0.0245(7) 0.0066(6)
O8_1 0.0989(14) 0.0958(13) 0.0778(11) -0.0111(9) 0.0199(10) 0.0001(10)
O9_1 0.1119(14) 0.0730(10) 0.0757(10) -0.0125(8) 0.0375(10) 0.0073(9)
O10_1 0.180(3) 0.1077(16) 0.0802(13) -0.0293(12) 0.0327(15) 0.0055(16)
O11_1 0.1094(14) 0.0720(10) 0.1396(17) -0.0160(10) 0.0751(14) 0.0049(9)
O12_1 0.0599(9) 0.0933(11) 0.0824(10) -0.0111(9) -0.0098(7) 0.0146(8)
O13_1 0.0545(10) 0.0776(13) 0.0579(10) 0.0001(9) 0.0162(8) 0.0084(9)
O14_1 0.0625(12) 0.127(2) 0.0590(11) 0.0000(12) 0.0221(9) 0.0145(12)
O15_1 0.0673(18) 0.0684(15) 0.057(2) -0.0017(10) 0.0218(16) 0.0092(12)
O16_1 0.0643(14) 0.107(3) 0.0577(13) 0.0003(15) 0.0218(10) 0.0148(17)
O17_1 0.0575(8) 0.0826(9) 0.0708(8) 0.0018(7) 0.0153(6) 0.0201(7)
O18_1 0.0588(9) 0.0963(12) 0.1108(14) -0.0238(10) 0.0156(9) 0.0043(8)
N1_1 0.0432(8) 0.0818(11) 0.0577(8) 0.0053(7) 0.0088(6) 0.0093(6)
N2_1 0.0515(8) 0.0765(10) 0.0592(8) 0.0084(7) 0.0092(7) 0.0135(7)
N3_1 0.0479(8) 0.0684(9) 0.0548(8) 0.0088(6) 0.0106(6) 0.0109(6)
N4_1 0.0484(8) 0.0730(10) 0.0595(8) 0.0010(7) 0.0086(6) 0.0110(7)
N5_1 0.0531(8) 0.0684(9) 0.0631(9) 0.0048(7) 0.0120(7) 0.0111(7)
N6_1 0.0642(9) 0.0568(8) 0.0596(8) -0.0055(6) 0.0146(7) 0.0026(6)
N7_1 0.0692(10) 0.0577(9) 0.0801(11) 0.0049(8) 0.0269(9) 0.0101(7)
N8_1 0.0840(13) 0.0560(9) 0.0924(13) -0.0113(9) 0.0225(11) 0.0050(8)
N9_1 0.0835(12) 0.0557(9) 0.0893(13) -0.0061(8) 0.0344(10) 0.0063(8)
N10_1 0.0710(11) 0.0749(11) 0.0910(13) 0.0034(10) 0.0379(10) 0.0134(9)
N11_1 0.0492(9) 0.0862(12) 0.0705(10) 0.0001(9) 0.0061(7) 0.0158(8)
N12_1 0.0609(10) 0.0884(12) 0.0587(9) -0.0010(8) 0.0142(8) 0.0114(8)
N13_1 0.0482(14) 0.0683(14) 0.0567(13) -0.0033(11) 0.0025(9) 0.0102(10)
N14_1 0.0527(14) 0.0649(13) 0.046(2) 0.0080(12) 0.0001(15) 0.0062(10)
N15_1 0.0550(9) 0.0850(11) 0.0594(9) 0.0044(8) 0.0168(7) 0.0167(8)
N16_1 0.0569(9) 0.0863(11) 0.0497(7) 0.0057(7) 0.0073(7) 0.0215(8)
N17_1 0.0548(9) 0.0923(13) 0.0618(9) -0.0003(8) 0.0084(7) 0.0130(8)
N18_1 0.0454(8) 0.0806(10) 0.0571(8) 0.0083(7) 0.0116(6) 0.0068(7)
C1_1 0.0436(9) 0.0905(14) 0.0641(11) 0.0008(10) 0.0085(8) 0.0130(8)
C2_1 0.0500(10) 0.1040(17) 0.0670(12) -0.0032(11) 0.0139(9) 0.0147(10)
C3_1 0.0596(12) 0.119(2) 0.0702(13) -0.0022(13) 0.0237(10) 0.0088(12)
C4_1 0.0565(11) 0.1061(17) 0.0640(11) 0.0100(11) 0.0195(9) 0.0038(11)
C5_1 0.0476(9) 0.0899(14) 0.0564(10) 0.0080(9) 0.0109(8) 0.0042(9)
C6_1 0.0515(10) 0.0854(14) 0.0641(11) 0.0046(9) 0.0101(8) 0.0170(9)
C7_1 0.0711(14) 0.0935(17) 0.0869(16) 0.0098(13) 0.0212(12) 0.0293(12)
C8_1 0.0974(19) 0.0881(17) 0.1002(19) 0.0214(15) 0.0274(16) 0.0353(15)
C9_1 0.0855(16) 0.0858(16) 0.0866(16) 0.0241(13) 0.0221(13) 0.0243(13)
C10_1 0.0655(12) 0.0752(12) 0.0635(11) 0.0117(9) 0.0134(9) 0.0117(9)
C11_1 0.0525(10) 0.0820(13) 0.0626(10) 0.0119(9) 0.0128(8) 0.0039(8)
C12_1 0.0625(11) 0.0763(12) 0.0611(10) 0.0071(9) 0.0144(9) 0.0049(9)
C13_1 0.0477(9) 0.0680(10) 0.0635(10) 0.0029(8) 0.0125(8) 0.0090(7)
C14_1 0.0488(9) 0.0690(11) 0.0707(11) 0.0011(9) 0.0114(8) 0.0107(8)
C15_1 0.0557(11) 0.0738(12) 0.0655(11) -0.0025(9) 0.0059(9) 0.0104(8)
C16_1 0.0653(12) 0.0813(13) 0.0604(11) -0.0016(9) 0.0130(9) 0.0118(9)
C17_1 0.0543(10) 0.0802(12) 0.0594(10) 0.0069(9) 0.0149(8) 0.0116(9)
C18_1 0.0485(9) 0.0727(11) 0.0558(9) 0.0048(8) 0.0082(7) 0.0127(8)
C19_1 0.0517(10) 0.0743(12) 0.0693(11) 0.0016(9) 0.0143(8) 0.0125(8)
C20_1 0.0480(10) 0.0832(13) 0.0816(13) 0.0023(11) 0.0164(9) 0.0099(9)
C21_1 0.0487(10) 0.0749(12) 0.0789(13) 0.0005(10) 0.0120(9) 0.0069(8)
C22_1 0.0470(9) 0.0717(11) 0.0665(11) -0.0026(9) 0.0071(8) 0.0093(8)
C23_1 0.0550(10) 0.0707(11) 0.0552(9) 0.0060(8) 0.0111(7) 0.0114(8)
C24_1 0.0565(10) 0.0747(12) 0.0599(10) 0.0030(8) 0.0151(8) 0.0104(8)
C25_1 0.0574(11) 0.0863(14) 0.0745(13) 0.0032(10) 0.0222(10) 0.0058(9)
C26_1 0.0649(12) 0.0733(12) 0.0753(13) 0.0041(10) 0.0225(10) 0.0023(9)
C27_1 0.0595(11) 0.0696(11) 0.0687(11) 0.0063(9) 0.0168(9) 0.0100(8)
C28_1 0.0635(11) 0.0591(10) 0.0614(10) -0.0044(8) 0.0134(9) 0.0016(8)
C29_1 0.0569(10) 0.0642(10) 0.0645(10) -0.0022(8) 0.0117(8) 0.0033(8)
C30_1 0.0632(11) 0.0682(11) 0.0625(10) 0.0012(9) 0.0081(9) 0.0101(9)
C31_1 0.0734(13) 0.0682(11) 0.0569(10) 0.0006(8) 0.0145(9) 0.0060(9)
C32_1 0.0673(11) 0.0666(11) 0.0585(10) -0.0044(8) 0.0167(8) 0.0034(8)
C33_1 0.0734(13) 0.0573(11) 0.1079(18) 0.0074(11) 0.0339(13) 0.0085(9)
C34_1 0.0867(17) 0.0662(13) 0.139(3) 0.0212(15) 0.0568(18) 0.0149(11)
C35_1 0.105(2) 0.0838(16) 0.109(2) 0.0247(15) 0.0603(18) 0.0237(15)
C36_1 0.1012(19) 0.0839(15) 0.0879(16) 0.0181(13) 0.0433(15) 0.0253(14)
C37_1 0.0750(13) 0.0695(12) 0.0736(13) 0.0065(9) 0.0260(11) 0.0180(9)
C38_1 0.0768(14) 0.0556(11) 0.114(2) -0.0027(12) 0.0244(14) 0.0032(9)
C39_1 0.0908(19) 0.0571(12) 0.155(3) -0.0030(15) 0.0179(19) -0.0018(12)
C40_1 0.099(2) 0.0666(15) 0.157(3) -0.0209(19) 0.002(2) -0.0026(14)
C41_1 0.125(3) 0.0700(15) 0.115(2) -0.0276(16) 0.005(2) 0.0074(16)
C42_1 0.104(2) 0.0681(13) 0.0963(18) -0.0244(13) 0.0177(15) 0.0095(13)
C43_1 0.0764(14) 0.0695(12) 0.0701(12) -0.0034(10) 0.0216(10) 0.0125(10)
C44_1 0.127(2) 0.0779(16) 0.0794(16) -0.0183(13) 0.0289(16) 0.0134(15)
C45_1 0.0871(15) 0.0580(11) 0.0976(16) -0.0040(10) 0.0420(13) 0.0060(10)
C46_1 0.0954(17) 0.0667(12) 0.1077(19) -0.0111(12) 0.0519(15) 0.0046(11)
C47_1 0.102(2) 0.0749(15) 0.122(2) 0.0038(14) 0.0512(18) 0.0258(14)
C48_1 0.108(2) 0.0672(14) 0.134(3) 0.0137(15) 0.057(2) 0.0232(14)
C49_1 0.0910(17) 0.0607(12) 0.1089(19) 0.0044(12) 0.0446(15) 0.0115(11)
C50_1 0.0535(11) 0.0777(13) 0.0755(13) 0.0024(10) 0.0188(9) 0.0122(9)
C51_1 0.0539(11) 0.0834(13) 0.0725(12) 0.0036(10) 0.0142(9) 0.0070(9)
C52_1 0.0617(12) 0.0992(17) 0.0722(13) 0.0018(12) 0.0226(10) 0.0064(11)
C53_1 0.0730(14) 0.0910(16) 0.0823(15) -0.0067(12) 0.0321(12) 0.0120(12)
C54_1 0.0731(14) 0.0732(13) 0.1008(18) -0.0012(12) 0.0385(13) 0.0117(10)
C55_1 0.0543(10) 0.0819(13) 0.0715(12) 0.0040(10) 0.0184(9) 0.0158(9)
C56_1 0.0628(13) 0.1041(19) 0.0883(16) -0.0042(13) 0.0279(12) 0.0050(11)
C57_1 0.0713(15) 0.126(2) 0.0818(16) -0.0047(15) 0.0300(13) 0.0112(15)
C58_1 0.0622(13) 0.118(2) 0.0741(14) -0.0119(14) 0.0125(11) 0.0183(13)
C59_1 0.0520(11) 0.0945(16) 0.0721(12) -0.0037(11) 0.0020(9) 0.0195(10)
C60_1 0.0547(10) 0.0867(14) 0.0602(10) -0.0095(9) 0.0097(8) 0.0130(9)
C61_1 0.0604(11) 0.0948(15) 0.0587(10) -0.0083(10) 0.0092(9) 0.0151(10)
C62_1 0.0599(13) 0.1046(19) 0.0769(14) -0.0075(12) 0.0053(11) -0.0005(11)
C63_1 0.0783(17) 0.099(2) 0.0953(19) -0.0027(15) 0.0069(14) -0.0063(14)
C64_1 0.0737(15) 0.0905(17) 0.0896(17) 0.0012(13) 0.0095(13) 0.0017(12)
C65_1 0.0552(18) 0.0635(19) 0.071(3) -0.0035(17) -0.0032(15) 0.0090(17)
C66_1 0.0715(19) 0.0652(17) 0.100(3) -0.0188(17) -0.0147(17) 0.0207(14)
C67_1 0.072(3) 0.089(2) 0.092(4) -0.033(2) -0.011(2) 0.032(2)
C68_1 0.0678(18) 0.107(2) 0.0686(17) -0.0258(17) -0.0002(14) 0.0301(17)
C69_1 0.0533(17) 0.083(2) 0.0540(19) -0.0087(16) 0.0002(15) 0.0184(16)
C70_1 0.0527(19) 0.0637(15) 0.071(2) 0.0084(14) -0.0027(14) 0.0057(12)
C71_1 0.072(2) 0.078(2) 0.079(2) 0.0192(18) -0.0080(17) -0.0049(17)
C72_1 0.077(4) 0.091(4) 0.082(5) 0.027(3) 0.004(3) -0.014(3)
C73_1 0.066(2) 0.106(3) 0.062(2) 0.022(2) 0.0051(16) -0.012(2)
C74_1 0.051(2) 0.079(2) 0.056(3) 0.0083(18) 0.0056(16) 0.000(2)
C75_1 0.0529(15) 0.096(2) 0.0518(13) -0.0027(13) 0.0087(11) 0.0129(13)
C76_1 0.052(2) 0.084(2) 0.056(2) 0.0074(16) 0.0115(17) 0.0109(18)
C77_1 0.0599(11) 0.0815(13) 0.0557(9) 0.0040(9) 0.0159(8) 0.0194(9)
C78_1 0.0555(10) 0.0817(13) 0.0589(10) 0.0003(9) 0.0157(8) 0.0156(9)
C79_1 0.0600(12) 0.0937(15) 0.0628(11) 0.0121(10) 0.0136(9) 0.0227(10)
C80_1 0.0633(12) 0.0962(16) 0.0736(13) 0.0211(11) 0.0231(10) 0.0221(11)
C81_1 0.0596(12) 0.0951(15) 0.0678(12) 0.0118(11) 0.0196(10) 0.0172(10)
C82_1 0.0564(10) 0.0885(14) 0.0523(9) 0.0094(9) 0.0102(8) 0.0191(9)
C83_1 0.0621(12) 0.0889(15) 0.0697(12) 0.0176(10) 0.0228(10) 0.0255(10)
C84_1 0.0714(13) 0.0794(13) 0.0761(13) 0.0157(10) 0.0266(11) 0.0264(11)
C85_1 0.0631(11) 0.0798(13) 0.0687(11) 0.0143(10) 0.0207(9) 0.0196(9)
C86_1 0.0534(10) 0.0834(13) 0.0549(9) 0.0087(9) 0.0099(8) 0.0197(9)
C87_1 0.0580(11) 0.0942(15) 0.0529(9) 0.0059(9) 0.0089(8) 0.0195(10)
C88_1 0.0662(13) 0.0952(16) 0.0669(12) 0.0033(11) 0.0143(10) 0.0207(11)
C89_1 0.0738(15) 0.0912(16) 0.0775(14) -0.0029(12) 0.0141(11) 0.0155(12)
C90_1 0.0739(15) 0.0947(17) 0.0769(15) -0.0072(12) 0.0135(12) 0.0065(12)
C91_1 0.0576(12) 0.1001(17) 0.0677(12) -0.0076(11) 0.0077(9) 0.0116(11)
C92_1 0.0496(10) 0.0826(13) 0.0670(11) 0.0023(9) 0.0126(8) 0.0059(8)
C93_1 0.0503(10) 0.0897(15) 0.0773(13) -0.0040(11) 0.0159(9) 0.0003(9)
C94_1 0.0521(11) 0.0996(17) 0.0759(13) -0.0069(12) 0.0107(10) -0.0024(10)
C95_1 0.0496(11) 0.1019(18) 0.0749(13) -0.0023(12) 0.0039(9) 0.0068(10)
C96_1 0.0471(10) 0.0906(15) 0.0692(12) 0.0023(10) 0.0077(8) 0.0098(9)
F1_101 0.0792(11) 0.1029(13) 0.0889(12) -0.0133(10) 0.0238(9) -0.0235(9)
F2_101 0.0983(15) 0.1264(18) 0.1219(18) 0.0133(14) 0.0319(13) -0.0211(13)
F3_101 0.1257(19) 0.1065(16) 0.150(2) -0.0308(15) 0.0502(17) 0.0108(14)
O1_101 0.0896(17) 0.136(2) 0.0924(17) -0.0171(15) 0.0319(14) -0.0096(16)
C1_101 0.089(2) 0.116(3) 0.093(2) -0.033(2) 0.0230(18) -0.0115(19)
C2_101 0.101(2) 0.089(2) 0.095(2) -0.0143(17) 0.0389(19) -0.0150(17)
Cl1_201 0.115(4) 0.089(3) 0.134(4) -0.016(2) -0.039(2) 0.014(2)
Cl2_201 0.0620(14) 0.0575(13) 0.0764(14) 0.0034(10) 0.0018(12) 0.0025(10)
C1_201 0.086(15) 0.066(2) 0.116(13) 0.006(5) -0.034(11) -0.001(4)
Ru2A_1 0.0497(6) 0.0963(17) 0.0582(5) 0.0033(9) 0.0086(4) 0.0049(9)
O13A_1 0.060(4) 0.147(8) 0.073(5) 0.029(5) 0.027(4) 0.011(5)
O14A_1 0.082(6) 0.217(15) 0.086(6) 0.035(7) 0.040(5) 0.042(7)
O15A_1 0.063(6) 0.102(7) 0.075(10) 0.000(5) 0.017(7) -0.005(5)
O16A_1 0.114(9) 0.097(8) 0.087(9) -0.020(7) 0.041(8) -0.013(8)
N13A_1 0.040(4) 0.116(9) 0.046(4) 0.001(7) 0.005(3) 0.012(8)
N14A_1 0.071(7) 0.076(5) 0.035(6) 0.014(4) 0.001(4) 0.016(4)
C65A_1 0.042(4) 0.110(7) 0.046(4) 0.000(4) -0.002(3) 0.013(4)
C66A_1 0.049(5) 0.113(7) 0.071(6) -0.018(5) -0.004(4) 0.009(5)
C67A_1 0.076(7) 0.128(10) 0.083(7) -0.023(6) 0.008(5) 0.024(7)
C68A_1 0.079(12) 0.163(11) 0.049(7) -0.002(7) 0.002(6) 0.042(10)
C69A_1 0.059(6) 0.149(9) 0.054(5) 0.013(5) 0.009(4) 0.034(6)
C70A_1 0.044(5) 0.083(6) 0.052(5) -0.005(4) 0.005(3) 0.004(4)
C71A_1 0.070(7) 0.058(5) 0.066(10) 0.000(5) 0.015(7) 0.010(4)
C72A_1 0.048(5) 0.085(6) 0.056(6) 0.003(5) 0.003(4) 0.006(4)
C73A_1 0.054(5) 0.090(7) 0.059(6) -0.014(5) 0.007(4) 0.005(5)
C74A_1 0.065(10) 0.090(7) 0.055(7) -0.004(6) 0.010(5) 0.017(7)
C75A_1 0.042(5) 0.168(11) 0.053(6) 0.027(6) 0.012(5) 0.033(7)
C76A_1 0.057(9) 0.093(8) 0.065(10) -0.014(8) 0.010(9) -0.003(10)
 
_geom_special_details
;
 All esds (except the esd in the dihedral angle between two l.s. planes)
 are estimated using the full covariance matrix.  The cell esds are taken
 into account individually in the estimation of esds in distances, angles
 and torsion angles; correlations between esds in cell parameters are only
 used when they are defined by crystal symmetry.  An approximate (isotropic)
 treatment of cell esds is used for estimating esds involving l.s. planes.
;
 
loop_
 _geom_bond_atom_site_label_1
 _geom_bond_atom_site_label_2
 _geom_bond_distance
 _geom_bond_site_symmetry_2
 _geom_bond_publ_flag
Ru1_1 N2_1 1.9246(17) . ?
Ru1_1 N1_1 1.9265(17) . ?
Ru1_1 N18_1 2.0735(18) . ?
Ru1_1 N3_1 2.0872(17) . ?
Ru1_1 O3_1 2.1728(15) . ?
Ru1_1 O1_1 2.1831(15) . ?
Ru2_1 N13_1 1.927(3) . ?
Ru2_1 N14_1 1.928(4) . ?
Ru2_1 N12_1 2.050(2) . ?
Ru2_1 N15_1 2.1042(19) . ?
Ru2_1 O15_1 2.176(4) . ?
Ru2_1 O13_1 2.189(2) . ?
Ru3_1 N8_1 1.922(2) . ?
Ru3_1 N7_1 1.931(2) . ?
Ru3_1 N9_1 2.0657(19) . ?
Ru3_1 N6_1 2.0742(17) . ?
Ru3_1 O7_1 2.1720(16) . ?
Ru3_1 O9_1 2.1869(19) . ?
O1_1 C11_1 1.276(3) . ?
O2_1 C11_1 1.248(3) . ?
O3_1 C12_1 1.269(3) . ?
O4_1 C12_1 1.237(3) . ?
O5_1 C22_1 1.377(3) . ?
O5_1 C14_1 1.392(2) . ?
O6_1 C29_1 1.380(3) . ?
O6_1 C27_1 1.383(3) . ?
O7_1 C43_1 1.286(3) . ?
O8_1 C43_1 1.231(3) . ?
O9_1 C44_1 1.293(4) . ?
O10_1 C44_1 1.229(4) . ?
O11_1 C46_1 1.377(3) . ?
O11_1 C54_1 1.384(3) . ?
O12_1 C61_1 1.366(3) . ?
O12_1 C59_1 1.386(3) . ?
O13_1 C75_1 1.280(4) . ?
O14_1 C75_1 1.248(4) . ?
O15_1 C76_1 1.276(5) . ?
O16_1 C76_1 1.235(5) . ?
O17_1 C78_1 1.382(3) . ?
O17_1 C86_1 1.391(2) . ?
O18_1 C93_1 1.368(3) . ?
O18_1 C91_1 1.395(3) . ?
N1_1 C5_1 1.345(3) . ?
N1_1 C1_1 1.371(3) . ?
N2_1 C10_1 1.342(3) . ?
N2_1 C6_1 1.369(3) . ?
N3_1 C17_1 1.344(3) . ?
N3_1 C13_1 1.349(2) . ?
N4_1 C22_1 1.309(3) . ?
N4_1 C18_1 1.345(3) . ?
N5_1 C27_1 1.310(3) . ?
N5_1 C23_1 1.352(3) . ?
N6_1 C28_1 1.331(3) . ?
N6_1 C32_1 1.358(3) . ?
N7_1 C37_1 1.342(3) . ?
N7_1 C33_1 1.363(3) . ?
N8_1 C42_1 1.353(4) . ?
N8_1 C38_1 1.361(4) . ?
N9_1 C45_1 1.335(3) . ?
N9_1 C49_1 1.338(3) . ?
N10_1 C54_1 1.309(3) . ?
N10_1 C50_1 1.342(3) . ?
N11_1 C59_1 1.313(3) . ?
N11_1 C55_1 1.335(3) . ?
N12_1 C60_1 1.338(3) . ?
N12_1 C64_1 1.348(4) . ?
N12_1 Ru2A_1 2.209(3) . ?
N13_1 C69_1 1.348(5) . ?
N13_1 C65_1 1.357(5) . ?
N14_1 C74_1 1.346(5) . ?
N14_1 C70_1 1.367(5) . ?
N15_1 C77_1 1.344(3) . ?
N15_1 C81_1 1.347(3) . ?
N15_1 Ru2A_1 2.076(3) . ?
N16_1 C86_1 1.318(3) . ?
N16_1 C82_1 1.352(3) . ?
N17_1 C91_1 1.285(3) . ?
N17_1 C87_1 1.358(3) . ?
N18_1 C92_1 1.332(3) . ?
N18_1 C96_1 1.349(2) . ?
C1_1 C2_1 1.388(3) . ?
C1_1 C6_1 1.471(3) . ?
C2_1 C3_1 1.376(4) . ?
C2_1 H2_1 0.9500 . ?
C3_1 C4_1 1.388(4) . ?
C3_1 H3_1 0.9500 . ?
C4_1 C5_1 1.381(3) . ?
C4_1 H4_1 0.9500 . ?
C5_1 C11_1 1.517(3) . ?
C6_1 C7_1 1.385(3) . ?
C7_1 C8_1 1.386(4) . ?
C7_1 H7_1 0.9500 . ?
C8_1 C9_1 1.386(4) . ?
C8_1 H8_1 0.9500 . ?
C9_1 C10_1 1.378(3) . ?
C9_1 H9_1 0.9500 . ?
C10_1 C12_1 1.521(3) . ?
C13_1 C14_1 1.391(3) . ?
C13_1 H13_1 0.9500 . ?
C14_1 C15_1 1.374(3) . ?
C15_1 C16_1 1.390(3) . ?
C15_1 H15_1 0.9500 . ?
C16_1 C17_1 1.379(3) . ?
C16_1 H16_1 0.9500 . ?
C17_1 H17_1 0.9500 . ?
C18_1 C19_1 1.390(3) . ?
C18_1 C23_1 1.474(3) . ?
C19_1 C20_1 1.395(3) . ?
C19_1 H19_1 0.9500 . ?
C20_1 C21_1 1.375(3) . ?
C20_1 H20_1 0.9500 . ?
C21_1 C22_1 1.397(3) . ?
C21_1 H21_1 0.9500 . ?
C23_1 C24_1 1.395(3) . ?
C24_1 C25_1 1.392(3) . ?
C24_1 H24_1 0.9500 . ?
C25_1 C26_1 1.373(3) . ?
C25_1 H25_1 0.9500 . ?
C26_1 C27_1 1.394(3) . ?
C26_1 H26_1 0.9500 . ?
C28_1 C29_1 1.386(3) . ?
C28_1 H28_1 0.9500 . ?
C29_1 C30_1 1.396(3) . ?
C30_1 C31_1 1.380(3) . ?
C30_1 H30_1 0.9500 . ?
C31_1 C32_1 1.371(3) . ?
C31_1 H31_1 0.9500 . ?
C32_1 H32_1 0.9500 . ?
C33_1 C34_1 1.390(4) . ?
C33_1 C38_1 1.477(4) . ?
C34_1 C35_1 1.390(5) . ?
C34_1 H34_1 0.9500 . ?
C35_1 C36_1 1.386(5) . ?
C35_1 H35_1 0.9500 . ?
C36_1 C37_1 1.384(4) . ?
C36_1 H36_1 0.9500 . ?
C37_1 C43_1 1.507(4) . ?
C38_1 C39_1 1.395(4) . ?
C39_1 C40_1 1.386(6) . ?
C39_1 H39_1 0.9500 . ?
C40_1 C41_1 1.382(6) . ?
C40_1 H40_1 0.9500 . ?
C41_1 C42_1 1.385(4) . ?
C41_1 H41_1 0.9500 . ?
C42_1 C44_1 1.509(5) . ?
C45_1 C46_1 1.381(3) . ?
C45_1 H45_1 0.9500 . ?
C46_1 C47_1 1.360(4) . ?
C47_1 C48_1 1.384(4) . ?
C47_1 H47_1 0.9500 . ?
C48_1 C49_1 1.386(4) . ?
C48_1 H48_1 0.9500 . ?
C49_1 H49_1 0.9500 . ?
C50_1 C51_1 1.385(3) . ?
C50_1 C55_1 1.488(3) . ?
C51_1 C52_1 1.390(4) . ?
C51_1 H51_1 0.9500 . ?
C52_1 C53_1 1.366(4) . ?
C52_1 H52_1 0.9500 . ?
C53_1 C54_1 1.384(4) . ?
C53_1 H53_1 0.9500 . ?
C55_1 C56_1 1.390(4) . ?
C56_1 C57_1 1.381(4) . ?
C56_1 H56_1 0.9500 . ?
C57_1 C58_1 1.362(5) . ?
C57_1 H57_1 0.9500 . ?
C58_1 C59_1 1.390(4) . ?
C58_1 H58_1 0.9500 . ?
C60_1 C61_1 1.389(3) . ?
C60_1 H60_1 0.9500 . ?
C61_1 C62_1 1.379(4) . ?
C62_1 C63_1 1.376(4) . ?
C62_1 H62_1 0.9500 . ?
C63_1 C64_1 1.383(4) . ?
C63_1 H63_1 0.9500 . ?
C64_1 H64_1 0.9500 . ?
C65_1 C66_1 1.409(5) . ?
C65_1 C70_1 1.483(7) . ?
C66_1 C67_1 1.352(9) . ?
C66_1 H66_1 0.9500 . ?
C67_1 C68_1 1.430(9) . ?
C67_1 H67_1 0.9500 . ?
C68_1 C69_1 1.377(5) . ?
C68_1 H68_1 0.9500 . ?
C69_1 C75_1 1.505(6) . ?
C70_1 C71_1 1.375(5) . ?
C71_1 C72_1 1.375(7) . ?
C71_1 H71_1 0.9500 . ?
C72_1 C73_1 1.407(8) . ?
C72_1 H72_1 0.9500 . ?
C73_1 C74_1 1.387(5) . ?
C73_1 H73_1 0.9500 . ?
C74_1 C76_1 1.516(6) . ?
C77_1 C78_1 1.386(3) . ?
C77_1 H77_1 0.9500 . ?
C78_1 C79_1 1.383(3) . ?
C79_1 C80_1 1.385(4) . ?
C79_1 H79_1 0.9500 . ?
C80_1 C81_1 1.383(3) . ?
C80_1 H80_1 0.9500 . ?
C81_1 H81_1 0.9500 . ?
C82_1 C83_1 1.388(3) . ?
C82_1 C87_1 1.482(4) . ?
C83_1 C84_1 1.383(4) . ?
C83_1 H83_1 0.9500 . ?
C84_1 C85_1 1.393(3) . ?
C84_1 H84_1 0.9500 . ?
C85_1 C86_1 1.381(3) . ?
C85_1 H85_1 0.9500 . ?
C87_1 C88_1 1.382(3) . ?
C88_1 C89_1 1.365(4) . ?
C88_1 H88_1 0.9500 . ?
C89_1 C90_1 1.379(4) . ?
C89_1 H89_1 0.9500 . ?
C90_1 C91_1 1.392(4) . ?
C90_1 H90_1 0.9500 . ?
C92_1 C93_1 1.394(3) . ?
C92_1 H92_1 0.9500 . ?
C93_1 C94_1 1.380(3) . ?
C94_1 C95_1 1.359(4) . ?
C94_1 H94_1 0.9500 . ?
C95_1 C96_1 1.379(3) . ?
C95_1 H95_1 0.9500 . ?
C96_1 H96_1 0.9500 . ?
F1_101 C2_101 1.327(4) . ?
F2_101 C2_101 1.336(4) . ?
F3_101 C2_101 1.339(4) . ?
O1_101 C1_101 1.396(4) . ?
O1_101 H1_101 0.8400 . ?
C1_101 C2_101 1.509(6) . ?
C1_101 H1A_101 0.9900 . ?
C1_101 H1B_101 0.9900 . ?
Cl1_201 C1_201 1.73(4) . ?
Cl2_201 C1_201 1.81(3) . ?
C1_201 H1A_201 0.9900 . ?
C1_201 H1B_201 0.9900 . ?
Ru2A_1 N13A_1 1.912(11) . ?
Ru2A_1 N14A_1 1.952(11) . ?
Ru2A_1 O15A_1 2.159(12) . ?
Ru2A_1 O13A_1 2.198(8) . ?
O13A_1 C75A_1 1.278(15) . ?
O14A_1 C75A_1 1.271(13) . ?
O15A_1 C76A_1 1.270(14) . ?
O16A_1 C76A_1 1.245(14) . ?
N13A_1 C69A_1 1.345(12) . ?
N13A_1 C65A_1 1.381(13) . ?
N14A_1 C74A_1 1.347(13) . ?
N14A_1 C70A_1 1.361(13) . ?
C65A_1 C66A_1 1.429(13) . ?
C65A_1 C70A_1 1.469(11) . ?
C66A_1 C67A_1 1.351(14) . ?
C66A_1 H66A_1 0.9500 . ?
C67A_1 C68A_1 1.46(2) . ?
C67A_1 H67A_1 0.9500 . ?
C68A_1 C69A_1 1.371(16) . ?
C68A_1 H68A_1 0.9500 . ?
C69A_1 C75A_1 1.511(16) . ?
C70A_1 C71A_1 1.357(15) . ?
C71A_1 C72A_1 1.375(14) . ?
C71A_1 H71A_1 0.9500 . ?
C72A_1 C73A_1 1.412(14) . ?
C72A_1 H72A_1 0.9500 . ?
C73A_1 C74A_1 1.393(14) . ?
C73A_1 H73A_1 0.9500 . ?
C74A_1 C76A_1 1.528(15) . ?
 
loop_
 _geom_angle_atom_site_label_1
 _geom_angle_atom_site_label_2
 _geom_angle_atom_site_label_3
 _geom_angle
 _geom_angle_site_symmetry_1
 _geom_angle_site_symmetry_3
 _geom_angle_publ_flag
N2_1 Ru1_1 N1_1 81.72(7) . . ?
N2_1 Ru1_1 N18_1 94.22(7) . . ?
N1_1 Ru1_1 N18_1 94.84(7) . . ?
N2_1 Ru1_1 N3_1 91.58(7) . . ?
N1_1 Ru1_1 N3_1 92.99(7) . . ?
N18_1 Ru1_1 N3_1 170.85(6) . . ?
N2_1 Ru1_1 O3_1 78.23(7) . . ?
N1_1 Ru1_1 O3_1 159.94(6) . . ?
N18_1 Ru1_1 O3_1 85.86(6) . . ?
N3_1 Ru1_1 O3_1 88.42(6) . . ?
N2_1 Ru1_1 O1_1 159.88(7) . . ?
N1_1 Ru1_1 O1_1 78.16(6) . . ?
N18_1 Ru1_1 O1_1 87.19(6) . . ?
N3_1 Ru1_1 O1_1 89.79(6) . . ?
O3_1 Ru1_1 O1_1 121.88(5) . . ?
N13_1 Ru2_1 N14_1 82.01(14) . . ?
N13_1 Ru2_1 N12_1 90.49(10) . . ?
N14_1 Ru2_1 N12_1 91.95(19) . . ?
N13_1 Ru2_1 N15_1 93.63(10) . . ?
N14_1 Ru2_1 N15_1 91.39(19) . . ?
N12_1 Ru2_1 N15_1 175.02(9) . . ?
N13_1 Ru2_1 O15_1 159.87(16) . . ?
N14_1 Ru2_1 O15_1 78.04(17) . . ?
N12_1 Ru2_1 O15_1 87.6(2) . . ?
N15_1 Ru2_1 O15_1 89.5(2) . . ?
N13_1 Ru2_1 O13_1 78.04(11) . . ?
N14_1 Ru2_1 O13_1 160.04(13) . . ?
N12_1 Ru2_1 O13_1 87.74(8) . . ?
N15_1 Ru2_1 O13_1 90.37(8) . . ?
O15_1 Ru2_1 O13_1 121.86(15) . . ?
N8_1 Ru3_1 N7_1 81.69(9) . . ?
N8_1 Ru3_1 N9_1 93.81(8) . . ?
N7_1 Ru3_1 N9_1 94.71(8) . . ?
N8_1 Ru3_1 N6_1 93.94(8) . . ?
N7_1 Ru3_1 N6_1 92.74(7) . . ?
N9_1 Ru3_1 N6_1 169.95(8) . . ?
N8_1 Ru3_1 O7_1 160.39(9) . . ?
N7_1 Ru3_1 O7_1 78.69(8) . . ?
N9_1 Ru3_1 O7_1 87.65(7) . . ?
N6_1 Ru3_1 O7_1 87.20(6) . . ?
N8_1 Ru3_1 O9_1 78.52(9) . . ?
N7_1 Ru3_1 O9_1 160.20(8) . . ?
N9_1 Ru3_1 O9_1 87.37(8) . . ?
N6_1 Ru3_1 O9_1 87.91(7) . . ?
O7_1 Ru3_1 O9_1 121.09(7) . . ?
C11_1 O1_1 Ru1_1 111.96(13) . . ?
C12_1 O3_1 Ru1_1 112.63(14) . . ?
C22_1 O5_1 C14_1 120.15(17) . . ?
C29_1 O6_1 C27_1 120.86(18) . . ?
C43_1 O7_1 Ru3_1 111.72(15) . . ?
C44_1 O9_1 Ru3_1 112.08(19) . . ?
C46_1 O11_1 C54_1 119.67(19) . . ?
C61_1 O12_1 C59_1 116.89(17) . . ?
C75_1 O13_1 Ru2_1 111.6(2) . . ?
C76_1 O15_1 Ru2_1 112.8(3) . . ?
C78_1 O17_1 C86_1 121.32(18) . . ?
C93_1 O18_1 C91_1 120.6(2) . . ?
C5_1 N1_1 C1_1 122.33(19) . . ?
C5_1 N1_1 Ru1_1 121.05(14) . . ?
C1_1 N1_1 Ru1_1 116.58(15) . . ?
C10_1 N2_1 C6_1 122.71(18) . . ?
C10_1 N2_1 Ru1_1 120.63(15) . . ?
C6_1 N2_1 Ru1_1 116.66(15) . . ?
C17_1 N3_1 C13_1 118.47(18) . . ?
C17_1 N3_1 Ru1_1 125.06(14) . . ?
C13_1 N3_1 Ru1_1 116.44(14) . . ?
C22_1 N4_1 C18_1 118.16(19) . . ?
C27_1 N5_1 C23_1 117.60(18) . . ?
C28_1 N6_1 C32_1 118.24(18) . . ?
C28_1 N6_1 Ru3_1 125.23(14) . . ?
C32_1 N6_1 Ru3_1 116.46(14) . . ?
C37_1 N7_1 C33_1 123.3(2) . . ?
C37_1 N7_1 Ru3_1 119.95(16) . . ?
C33_1 N7_1 Ru3_1 116.60(18) . . ?
C42_1 N8_1 C38_1 123.1(3) . . ?
C42_1 N8_1 Ru3_1 120.2(2) . . ?
C38_1 N8_1 Ru3_1 116.62(18) . . ?
C45_1 N9_1 C49_1 118.3(2) . . ?
C45_1 N9_1 Ru3_1 115.67(16) . . ?
C49_1 N9_1 Ru3_1 125.95(18) . . ?
C54_1 N10_1 C50_1 117.1(2) . . ?
C59_1 N11_1 C55_1 117.4(2) . . ?
C60_1 N12_1 C64_1 119.1(2) . . ?
C60_1 N12_1 Ru2_1 124.79(17) . . ?
C64_1 N12_1 Ru2_1 116.02(17) . . ?
C60_1 N12_1 Ru2A_1 113.3(2) . . ?
C64_1 N12_1 Ru2A_1 127.5(2) . . ?
C69_1 N13_1 C65_1 122.9(4) . . ?
C69_1 N13_1 Ru2_1 120.9(3) . . ?
C65_1 N13_1 Ru2_1 116.0(3) . . ?
C74_1 N14_1 C70_1 122.4(4) . . ?
C74_1 N14_1 Ru2_1 120.6(3) . . ?
C70_1 N14_1 Ru2_1 116.8(3) . . ?
C77_1 N15_1 C81_1 117.65(18) . . ?
C77_1 N15_1 Ru2A_1 114.44(19) . . ?
C81_1 N15_1 Ru2A_1 127.8(2) . . ?
C77_1 N15_1 Ru2_1 125.44(15) . . ?
C81_1 N15_1 Ru2_1 116.80(16) . . ?
C86_1 N16_1 C82_1 118.30(19) . . ?
C91_1 N17_1 C87_1 117.6(2) . . ?
C92_1 N18_1 C96_1 118.7(2) . . ?
C92_1 N18_1 Ru1_1 116.30(13) . . ?
C96_1 N18_1 Ru1_1 124.72(16) . . ?
N1_1 C1_1 C2_1 118.6(2) . . ?
N1_1 C1_1 C6_1 112.43(18) . . ?
C2_1 C1_1 C6_1 129.0(2) . . ?
C3_1 C2_1 C1_1 119.8(2) . . ?
C3_1 C2_1 H2_1 120.1 . . ?
C1_1 C2_1 H2_1 120.1 . . ?
C2_1 C3_1 C4_1 120.2(2) . . ?
C2_1 C3_1 H3_1 119.9 . . ?
C4_1 C3_1 H3_1 119.9 . . ?
C5_1 C4_1 C3_1 119.3(2) . . ?
C5_1 C4_1 H4_1 120.4 . . ?
C3_1 C4_1 H4_1 120.4 . . ?
N1_1 C5_1 C4_1 119.8(2) . . ?
N1_1 C5_1 C11_1 111.75(18) . . ?
C4_1 C5_1 C11_1 128.4(2) . . ?
N2_1 C6_1 C7_1 118.9(2) . . ?
N2_1 C6_1 C1_1 112.56(18) . . ?
C7_1 C6_1 C1_1 128.5(2) . . ?
C6_1 C7_1 C8_1 118.8(2) . . ?
C6_1 C7_1 H7_1 120.6 . . ?
C8_1 C7_1 H7_1 120.6 . . ?
C7_1 C8_1 C9_1 120.9(2) . . ?
C7_1 C8_1 H8_1 119.6 . . ?
C9_1 C8_1 H8_1 119.6 . . ?
C10_1 C9_1 C8_1 118.9(3) . . ?
C10_1 C9_1 H9_1 120.5 . . ?
C8_1 C9_1 H9_1 120.5 . . ?
N2_1 C10_1 C9_1 119.7(2) . . ?
N2_1 C10_1 C12_1 112.17(18) . . ?
C9_1 C10_1 C12_1 128.1(2) . . ?
O2_1 C11_1 O1_1 125.2(2) . . ?
O2_1 C11_1 C5_1 117.8(2) . . ?
O1_1 C11_1 C5_1 116.98(19) . . ?
O4_1 C12_1 O3_1 125.1(2) . . ?
O4_1 C12_1 C10_1 118.5(2) . . ?
O3_1 C12_1 C10_1 116.34(19) . . ?
N3_1 C13_1 C14_1 121.43(19) . . ?
N3_1 C13_1 H13_1 119.3 . . ?
C14_1 C13_1 H13_1 119.3 . . ?
C15_1 C14_1 C13_1 120.19(19) . . ?
C15_1 C14_1 O5_1 117.56(19) . . ?
C13_1 C14_1 O5_1 122.00(19) . . ?
C14_1 C15_1 C16_1 117.9(2) . . ?
C14_1 C15_1 H15_1 121.1 . . ?
C16_1 C15_1 H15_1 121.1 . . ?
C17_1 C16_1 C15_1 119.7(2) . . ?
C17_1 C16_1 H16_1 120.2 . . ?
C15_1 C16_1 H16_1 120.2 . . ?
N3_1 C17_1 C16_1 122.3(2) . . ?
N3_1 C17_1 H17_1 118.9 . . ?
C16_1 C17_1 H17_1 118.9 . . ?
N4_1 C18_1 C19_1 122.1(2) . . ?
N4_1 C18_1 C23_1 116.13(18) . . ?
C19_1 C18_1 C23_1 121.74(19) . . ?
C18_1 C19_1 C20_1 118.1(2) . . ?
C18_1 C19_1 H19_1 121.0 . . ?
C20_1 C19_1 H19_1 121.0 . . ?
C21_1 C20_1 C19_1 120.2(2) . . ?
C21_1 C20_1 H20_1 119.9 . . ?
C19_1 C20_1 H20_1 119.9 . . ?
C20_1 C21_1 C22_1 116.5(2) . . ?
C20_1 C21_1 H21_1 121.7 . . ?
C22_1 C21_1 H21_1 121.7 . . ?
N4_1 C22_1 O5_1 119.88(19) . . ?
N4_1 C22_1 C21_1 124.9(2) . . ?
O5_1 C22_1 C21_1 115.2(2) . . ?
N5_1 C23_1 C24_1 121.8(2) . . ?
N5_1 C23_1 C18_1 115.88(18) . . ?
C24_1 C23_1 C18_1 122.34(19) . . ?
C25_1 C24_1 C23_1 118.8(2) . . ?
C25_1 C24_1 H24_1 120.6 . . ?
C23_1 C24_1 H24_1 120.6 . . ?
C26_1 C25_1 C24_1 119.6(2) . . ?
C26_1 C25_1 H25_1 120.2 . . ?
C24_1 C25_1 H25_1 120.2 . . ?
C25_1 C26_1 C27_1 117.0(2) . . ?
C25_1 C26_1 H26_1 121.5 . . ?
C27_1 C26_1 H26_1 121.5 . . ?
N5_1 C27_1 O6_1 119.17(19) . . ?
N5_1 C27_1 C26_1 125.2(2) . . ?
O6_1 C27_1 C26_1 115.6(2) . . ?
N6_1 C28_1 C29_1 122.4(2) . . ?
N6_1 C28_1 H28_1 118.8 . . ?
C29_1 C28_1 H28_1 118.8 . . ?
O6_1 C29_1 C28_1 115.03(19) . . ?
O6_1 C29_1 C30_1 124.91(19) . . ?
C28_1 C29_1 C30_1 119.8(2) . . ?
C31_1 C30_1 C29_1 116.9(2) . . ?
C31_1 C30_1 H30_1 121.6 . . ?
C29_1 C30_1 H30_1 121.6 . . ?
C32_1 C31_1 C30_1 120.9(2) . . ?
C32_1 C31_1 H31_1 119.6 . . ?
C30_1 C31_1 H31_1 119.6 . . ?
N6_1 C32_1 C31_1 121.8(2) . . ?
N6_1 C32_1 H32_1 119.1 . . ?
C31_1 C32_1 H32_1 119.1 . . ?
N7_1 C33_1 C34_1 118.4(3) . . ?
N7_1 C33_1 C38_1 112.2(2) . . ?
C34_1 C33_1 C38_1 129.5(3) . . ?
C35_1 C34_1 C33_1 118.9(3) . . ?
C35_1 C34_1 H34_1 120.6 . . ?
C33_1 C34_1 H34_1 120.6 . . ?
C36_1 C35_1 C34_1 121.3(3) . . ?
C36_1 C35_1 H35_1 119.3 . . ?
C34_1 C35_1 H35_1 119.3 . . ?
C37_1 C36_1 C35_1 118.1(3) . . ?
C37_1 C36_1 H36_1 120.9 . . ?
C35_1 C36_1 H36_1 120.9 . . ?
N7_1 C37_1 C36_1 120.0(3) . . ?
N7_1 C37_1 C43_1 112.8(2) . . ?
C36_1 C37_1 C43_1 127.2(3) . . ?
N8_1 C38_1 C39_1 118.7(3) . . ?
N8_1 C38_1 C33_1 112.8(2) . . ?
C39_1 C38_1 C33_1 128.4(3) . . ?
C40_1 C39_1 C38_1 118.8(4) . . ?
C40_1 C39_1 H39_1 120.6 . . ?
C38_1 C39_1 H39_1 120.6 . . ?
C41_1 C40_1 C39_1 121.1(3) . . ?
C41_1 C40_1 H40_1 119.5 . . ?
C39_1 C40_1 H40_1 119.5 . . ?
C40_1 C41_1 C42_1 119.2(3) . . ?
C40_1 C41_1 H41_1 120.4 . . ?
C42_1 C41_1 H41_1 120.4 . . ?
N8_1 C42_1 C41_1 119.0(3) . . ?
N8_1 C42_1 C44_1 113.2(2) . . ?
C41_1 C42_1 C44_1 127.7(3) . . ?
O8_1 C43_1 O7_1 124.5(3) . . ?
O8_1 C43_1 C37_1 118.8(2) . . ?
O7_1 C43_1 C37_1 116.8(2) . . ?
O10_1 C44_1 O9_1 125.1(3) . . ?
O10_1 C44_1 C42_1 119.0(3) . . ?
O9_1 C44_1 C42_1 115.8(3) . . ?
N9_1 C45_1 C46_1 122.5(2) . . ?
N9_1 C45_1 H45_1 118.8 . . ?
C46_1 C45_1 H45_1 118.8 . . ?
C47_1 C46_1 O11_1 118.5(2) . . ?
C47_1 C46_1 C45_1 119.5(3) . . ?
O11_1 C46_1 C45_1 121.7(3) . . ?
C46_1 C47_1 C48_1 118.6(3) . . ?
C46_1 C47_1 H47_1 120.7 . . ?
C48_1 C47_1 H47_1 120.7 . . ?
C47_1 C48_1 C49_1 119.2(3) . . ?
C47_1 C48_1 H48_1 120.4 . . ?
C49_1 C48_1 H48_1 120.4 . . ?
N9_1 C49_1 C48_1 121.8(3) . . ?
N9_1 C49_1 H49_1 119.1 . . ?
C48_1 C49_1 H49_1 119.1 . . ?
N10_1 C50_1 C51_1 122.9(2) . . ?
N10_1 C50_1 C55_1 116.0(2) . . ?
C51_1 C50_1 C55_1 121.0(2) . . ?
C50_1 C51_1 C52_1 117.7(2) . . ?
C50_1 C51_1 H51_1 121.2 . . ?
C52_1 C51_1 H51_1 121.2 . . ?
C53_1 C52_1 C51_1 120.2(2) . . ?
C53_1 C52_1 H52_1 119.9 . . ?
C51_1 C52_1 H52_1 119.9 . . ?
C52_1 C53_1 C54_1 116.8(2) . . ?
C52_1 C53_1 H53_1 121.6 . . ?
C54_1 C53_1 H53_1 121.6 . . ?
N10_1 C54_1 O11_1 118.8(2) . . ?
N10_1 C54_1 C53_1 125.3(3) . . ?
O11_1 C54_1 C53_1 115.9(2) . . ?
N11_1 C55_1 C56_1 122.9(2) . . ?
N11_1 C55_1 C50_1 116.2(2) . . ?
C56_1 C55_1 C50_1 120.9(2) . . ?
C57_1 C56_1 C55_1 117.8(3) . . ?
C57_1 C56_1 H56_1 121.1 . . ?
C55_1 C56_1 H56_1 121.1 . . ?
C58_1 C57_1 C56_1 120.1(3) . . ?
C58_1 C57_1 H57_1 119.9 . . ?
C56_1 C57_1 H57_1 119.9 . . ?
C57_1 C58_1 C59_1 117.4(3) . . ?
C57_1 C58_1 H58_1 121.3 . . ?
C59_1 C58_1 H58_1 121.3 . . ?
N11_1 C59_1 O12_1 116.3(2) . . ?
N11_1 C59_1 C58_1 124.4(3) . . ?
O12_1 C59_1 C58_1 119.4(2) . . ?
N12_1 C60_1 C61_1 121.5(2) . . ?
N12_1 C60_1 H60_1 119.3 . . ?
C61_1 C60_1 H60_1 119.3 . . ?
O12_1 C61_1 C62_1 117.5(2) . . ?
O12_1 C61_1 C60_1 122.8(2) . . ?
C62_1 C61_1 C60_1 119.6(2) . . ?
C63_1 C62_1 C61_1 118.5(2) . . ?
C63_1 C62_1 H62_1 120.7 . . ?
C61_1 C62_1 H62_1 120.7 . . ?
C62_1 C63_1 C64_1 119.7(3) . . ?
C62_1 C63_1 H63_1 120.1 . . ?
C64_1 C63_1 H63_1 120.1 . . ?
N12_1 C64_1 C63_1 121.5(3) . . ?
N12_1 C64_1 H64_1 119.2 . . ?
C63_1 C64_1 H64_1 119.2 . . ?
N13_1 C65_1 C66_1 118.8(5) . . ?
N13_1 C65_1 C70_1 113.7(3) . . ?
C66_1 C65_1 C70_1 127.4(4) . . ?
C67_1 C66_1 C65_1 119.3(5) . . ?
C67_1 C66_1 H66_1 120.4 . . ?
C65_1 C66_1 H66_1 120.4 . . ?
C66_1 C67_1 C68_1 120.9(4) . . ?
C66_1 C67_1 H67_1 119.5 . . ?
C68_1 C67_1 H67_1 119.5 . . ?
C69_1 C68_1 C67_1 118.0(5) . . ?
C69_1 C68_1 H68_1 121.0 . . ?
C67_1 C68_1 H68_1 121.0 . . ?
N13_1 C69_1 C68_1 120.1(4) . . ?
N13_1 C69_1 C75_1 111.9(3) . . ?
C68_1 C69_1 C75_1 128.0(4) . . ?
N14_1 C70_1 C71_1 119.5(4) . . ?
N14_1 C70_1 C65_1 111.5(3) . . ?
C71_1 C70_1 C65_1 129.0(4) . . ?
C70_1 C71_1 C72_1 118.7(5) . . ?
C70_1 C71_1 H71_1 120.7 . . ?
C72_1 C71_1 H71_1 120.7 . . ?
C71_1 C72_1 C73_1 121.9(4) . . ?
C71_1 C72_1 H72_1 119.0 . . ?
C73_1 C72_1 H72_1 119.0 . . ?
C74_1 C73_1 C72_1 117.1(5) . . ?
C74_1 C73_1 H73_1 121.5 . . ?
C72_1 C73_1 H73_1 121.5 . . ?
N14_1 C74_1 C73_1 120.2(4) . . ?
N14_1 C74_1 C76_1 112.5(3) . . ?
C73_1 C74_1 C76_1 127.4(5) . . ?
O14_1 C75_1 O13_1 125.2(4) . . ?
O14_1 C75_1 C69_1 117.5(3) . . ?
O13_1 C75_1 C69_1 117.3(3) . . ?
O16_1 C76_1 O15_1 124.8(5) . . ?
O16_1 C76_1 C74_1 119.2(4) . . ?
O15_1 C76_1 C74_1 115.9(4) . . ?
N15_1 C77_1 C78_1 122.7(2) . . ?
N15_1 C77_1 H77_1 118.6 . . ?
C78_1 C77_1 H77_1 118.6 . . ?
O17_1 C78_1 C79_1 124.8(2) . . ?
O17_1 C78_1 C77_1 115.2(2) . . ?
C79_1 C78_1 C77_1 119.7(2) . . ?
C78_1 C79_1 C80_1 117.4(2) . . ?
C78_1 C79_1 H79_1 121.3 . . ?
C80_1 C79_1 H79_1 121.3 . . ?
C81_1 C80_1 C79_1 120.3(2) . . ?
C81_1 C80_1 H80_1 119.9 . . ?
C79_1 C80_1 H80_1 119.9 . . ?
N15_1 C81_1 C80_1 122.2(2) . . ?
N15_1 C81_1 H81_1 118.9 . . ?
C80_1 C81_1 H81_1 118.9 . . ?
N16_1 C82_1 C83_1 121.2(2) . . ?
N16_1 C82_1 C87_1 116.4(2) . . ?
C83_1 C82_1 C87_1 122.4(2) . . ?
C84_1 C83_1 C82_1 119.0(2) . . ?
C84_1 C83_1 H83_1 120.5 . . ?
C82_1 C83_1 H83_1 120.5 . . ?
C83_1 C84_1 C85_1 120.1(2) . . ?
C83_1 C84_1 H84_1 119.9 . . ?
C85_1 C84_1 H84_1 119.9 . . ?
C86_1 C85_1 C84_1 116.1(2) . . ?
C86_1 C85_1 H85_1 121.9 . . ?
C84_1 C85_1 H85_1 121.9 . . ?
N16_1 C86_1 C85_1 125.2(2) . . ?
N16_1 C86_1 O17_1 110.36(19) . . ?
C85_1 C86_1 O17_1 124.4(2) . . ?
N17_1 C87_1 C88_1 120.9(2) . . ?
N17_1 C87_1 C82_1 116.2(2) . . ?
C88_1 C87_1 C82_1 122.9(2) . . ?
C89_1 C88_1 C87_1 119.6(2) . . ?
C89_1 C88_1 H88_1 120.2 . . ?
C87_1 C88_1 H88_1 120.2 . . ?
C88_1 C89_1 C90_1 120.0(3) . . ?
C88_1 C89_1 H89_1 120.0 . . ?
C90_1 C89_1 H89_1 120.0 . . ?
C89_1 C90_1 C91_1 115.6(3) . . ?
C89_1 C90_1 H90_1 122.2 . . ?
C91_1 C90_1 H90_1 122.2 . . ?
N17_1 C91_1 C90_1 126.2(2) . . ?
N17_1 C91_1 O18_1 119.8(2) . . ?
C90_1 C91_1 O18_1 114.0(2) . . ?
N18_1 C92_1 C93_1 121.44(19) . . ?
N18_1 C92_1 H92_1 119.3 . . ?
C93_1 C92_1 H92_1 119.3 . . ?
O18_1 C93_1 C94_1 117.7(2) . . ?
O18_1 C93_1 C92_1 122.8(2) . . ?
C94_1 C93_1 C92_1 119.3(2) . . ?
C95_1 C94_1 C93_1 119.0(2) . . ?
C95_1 C94_1 H94_1 120.5 . . ?
C93_1 C94_1 H94_1 120.5 . . ?
C94_1 C95_1 C96_1 119.5(2) . . ?
C94_1 C95_1 H95_1 120.2 . . ?
C96_1 C95_1 H95_1 120.2 . . ?
N18_1 C96_1 C95_1 122.1(2) . . ?
N18_1 C96_1 H96_1 119.0 . . ?
C95_1 C96_1 H96_1 119.0 . . ?
C1_101 O1_101 H1_101 109.5 . . ?
O1_101 C1_101 C2_101 111.0(3) . . ?
O1_101 C1_101 H1A_101 109.4 . . ?
C2_101 C1_101 H1A_101 109.4 . . ?
O1_101 C1_101 H1B_101 109.4 . . ?
C2_101 C1_101 H1B_101 109.4 . . ?
H1A_101 C1_101 H1B_101 108.0 . . ?
F1_101 C2_101 F2_101 107.7(3) . . ?
F1_101 C2_101 F3_101 104.4(3) . . ?
F2_101 C2_101 F3_101 107.6(3) . . ?
F1_101 C2_101 C1_101 111.7(3) . . ?
F2_101 C2_101 C1_101 112.6(3) . . ?
F3_101 C2_101 C1_101 112.5(3) . . ?
Cl1_201 C1_201 Cl2_201 111.2(8) . . ?
Cl1_201 C1_201 H1A_201 109.4 . . ?
Cl2_201 C1_201 H1A_201 109.4 . . ?
Cl1_201 C1_201 H1B_201 109.4 . . ?
Cl2_201 C1_201 H1B_201 109.4 . . ?
H1A_201 C1_201 H1B_201 108.0 . . ?
N13A_1 Ru2A_1 N14A_1 83.3(5) . . ?
N13A_1 Ru2A_1 N15_1 104.9(4) . . ?
N14A_1 Ru2A_1 N15_1 104.1(7) . . ?
N13A_1 Ru2A_1 O15A_1 161.3(6) . . ?
N14A_1 Ru2A_1 O15A_1 78.0(6) . . ?
N15_1 Ru2A_1 O15A_1 80.6(8) . . ?
N13A_1 Ru2A_1 O13A_1 77.2(5) . . ?
N14A_1 Ru2A_1 O13A_1 160.0(5) . . ?
N15_1 Ru2A_1 O13A_1 85.3(3) . . ?
O15A_1 Ru2A_1 O13A_1 121.4(6) . . ?
N13A_1 Ru2A_1 N12_1 99.9(4) . . ?
N14A_1 Ru2A_1 N12_1 93.1(7) . . ?
N15_1 Ru2A_1 N12_1 151.2(3) . . ?
O15A_1 Ru2A_1 N12_1 80.6(8) . . ?
O13A_1 Ru2A_1 N12_1 86.1(3) . . ?
C75A_1 O13A_1 Ru2A_1 111.4(8) . . ?
C76A_1 O15A_1 Ru2A_1 113.7(11) . . ?
C69A_1 N13A_1 C65A_1 121.8(11) . . ?
C69A_1 N13A_1 Ru2A_1 123.3(10) . . ?
C65A_1 N13A_1 Ru2A_1 114.8(7) . . ?
C74A_1 N14A_1 C70A_1 124.2(13) . . ?
C74A_1 N14A_1 Ru2A_1 119.7(10) . . ?
C70A_1 N14A_1 Ru2A_1 113.6(9) . . ?
N13A_1 C65A_1 C66A_1 120.4(11) . . ?
N13A_1 C65A_1 C70A_1 113.2(9) . . ?
C66A_1 C65A_1 C70A_1 126.3(11) . . ?
C67A_1 C66A_1 C65A_1 117.0(13) . . ?
C67A_1 C66A_1 H66A_1 121.5 . . ?
C65A_1 C66A_1 H66A_1 121.5 . . ?
C66A_1 C67A_1 C68A_1 122.2(14) . . ?
C66A_1 C67A_1 H67A_1 118.9 . . ?
C68A_1 C67A_1 H67A_1 118.9 . . ?
C69A_1 C68A_1 C67A_1 117.4(15) . . ?
C69A_1 C68A_1 H68A_1 121.3 . . ?
C67A_1 C68A_1 H68A_1 121.3 . . ?
N13A_1 C69A_1 C68A_1 121.0(13) . . ?
N13A_1 C69A_1 C75A_1 110.0(11) . . ?
C68A_1 C69A_1 C75A_1 129.0(12) . . ?
C71A_1 C70A_1 N14A_1 118.4(10) . . ?
C71A_1 C70A_1 C65A_1 127.0(11) . . ?
N14A_1 C70A_1 C65A_1 113.6(11) . . ?
C70A_1 C71A_1 C72A_1 117.9(13) . . ?
C70A_1 C71A_1 H71A_1 121.0 . . ?
C72A_1 C71A_1 H71A_1 121.0 . . ?
C71A_1 C72A_1 C73A_1 123.3(13) . . ?
C71A_1 C72A_1 H72A_1 118.4 . . ?
C73A_1 C72A_1 H72A_1 118.4 . . ?
C74A_1 C73A_1 C72A_1 116.1(11) . . ?
C74A_1 C73A_1 H73A_1 122.0 . . ?
C72A_1 C73A_1 H73A_1 122.0 . . ?
N14A_1 C74A_1 C73A_1 118.5(12) . . ?
N14A_1 C74A_1 C76A_1 112.0(12) . . ?
C73A_1 C74A_1 C76A_1 129.5(13) . . ?
O14A_1 C75A_1 O13A_1 126.4(16) . . ?
O14A_1 C75A_1 C69A_1 115.5(14) . . ?
O13A_1 C75A_1 C69A_1 118.0(11) . . ?
O16A_1 C76A_1 O15A_1 126.5(15) . . ?
O16A_1 C76A_1 C74A_1 117.4(14) . . ?
O15A_1 C76A_1 C74A_1 115.9(13) . . ?
 
loop_
 _geom_torsion_atom_site_label_1
 _geom_torsion_atom_site_label_2
 _geom_torsion_atom_site_label_3
 _geom_torsion_atom_site_label_4
 _geom_torsion
 _geom_torsion_site_symmetry_1
 _geom_torsion_site_symmetry_2
 _geom_torsion_site_symmetry_3
 _geom_torsion_site_symmetry_4
 _geom_torsion_publ_flag
C5_1 N1_1 C1_1 C2_1 0.5(3) . . . . ?
Ru1_1 N1_1 C1_1 C2_1 -177.03(17) . . . . ?
C5_1 N1_1 C1_1 C6_1 179.70(19) . . . . ?
Ru1_1 N1_1 C1_1 C6_1 2.2(2) . . . . ?
N1_1 C1_1 C2_1 C3_1 0.5(4) . . . . ?
C6_1 C1_1 C2_1 C3_1 -178.6(2) . . . . ?
C1_1 C2_1 C3_1 C4_1 -0.7(4) . . . . ?
C2_1 C3_1 C4_1 C5_1 0.0(4) . . . . ?
C1_1 N1_1 C5_1 C4_1 -1.2(3) . . . . ?
Ru1_1 N1_1 C5_1 C4_1 176.16(17) . . . . ?
C1_1 N1_1 C5_1 C11_1 -179.83(19) . . . . ?
Ru1_1 N1_1 C5_1 C11_1 -2.4(2) . . . . ?
C3_1 C4_1 C5_1 N1_1 1.0(4) . . . . ?
C3_1 C4_1 C5_1 C11_1 179.3(2) . . . . ?
C10_1 N2_1 C6_1 C7_1 -1.3(3) . . . . ?
Ru1_1 N2_1 C6_1 C7_1 178.70(19) . . . . ?
C10_1 N2_1 C6_1 C1_1 179.2(2) . . . . ?
Ru1_1 N2_1 C6_1 C1_1 -0.8(2) . . . . ?
N1_1 C1_1 C6_1 N2_1 -0.9(3) . . . . ?
C2_1 C1_1 C6_1 N2_1 178.2(2) . . . . ?
N1_1 C1_1 C6_1 C7_1 179.7(2) . . . . ?
C2_1 C1_1 C6_1 C7_1 -1.2(4) . . . . ?
N2_1 C6_1 C7_1 C8_1 0.8(4) . . . . ?
C1_1 C6_1 C7_1 C8_1 -179.8(3) . . . . ?
C6_1 C7_1 C8_1 C9_1 -0.2(5) . . . . ?
C7_1 C8_1 C9_1 C10_1 -0.1(5) . . . . ?
C6_1 N2_1 C10_1 C9_1 1.0(4) . . . . ?
Ru1_1 N2_1 C10_1 C9_1 -179.0(2) . . . . ?
C6_1 N2_1 C10_1 C12_1 179.5(2) . . . . ?
Ru1_1 N2_1 C10_1 C12_1 -0.5(3) . . . . ?
C8_1 C9_1 C10_1 N2_1 -0.3(4) . . . . ?
C8_1 C9_1 C10_1 C12_1 -178.5(3) . . . . ?
Ru1_1 O1_1 C11_1 O2_1 178.4(2) . . . . ?
Ru1_1 O1_1 C11_1 C5_1 -3.2(2) . . . . ?
N1_1 C5_1 C11_1 O2_1 -177.7(2) . . . . ?
C4_1 C5_1 C11_1 O2_1 3.9(4) . . . . ?
N1_1 C5_1 C11_1 O1_1 3.8(3) . . . . ?
C4_1 C5_1 C11_1 O1_1 -174.7(2) . . . . ?
Ru1_1 O3_1 C12_1 O4_1 -179.1(2) . . . . ?
Ru1_1 O3_1 C12_1 C10_1 0.7(2) . . . . ?
N2_1 C10_1 C12_1 O4_1 179.6(2) . . . . ?
C9_1 C10_1 C12_1 O4_1 -2.1(4) . . . . ?
N2_1 C10_1 C12_1 O3_1 -0.2(3) . . . . ?
C9_1 C10_1 C12_1 O3_1 178.1(3) . . . . ?
C17_1 N3_1 C13_1 C14_1 1.5(3) . . . . ?
Ru1_1 N3_1 C13_1 C14_1 -176.56(15) . . . . ?
N3_1 C13_1 C14_1 C15_1 -2.8(3) . . . . ?
N3_1 C13_1 C14_1 O5_1 -176.95(19) . . . . ?
C22_1 O5_1 C14_1 C15_1 141.6(2) . . . . ?
C22_1 O5_1 C14_1 C13_1 -44.1(3) . . . . ?
C13_1 C14_1 C15_1 C16_1 2.1(3) . . . . ?
O5_1 C14_1 C15_1 C16_1 176.5(2) . . . . ?
C14_1 C15_1 C16_1 C17_1 -0.2(3) . . . . ?
C13_1 N3_1 C17_1 C16_1 0.5(3) . . . . ?
Ru1_1 N3_1 C17_1 C16_1 178.38(16) . . . . ?
C15_1 C16_1 C17_1 N3_1 -1.2(3) . . . . ?
C22_1 N4_1 C18_1 C19_1 0.8(3) . . . . ?
C22_1 N4_1 C18_1 C23_1 -177.40(17) . . . . ?
N4_1 C18_1 C19_1 C20_1 -0.4(3) . . . . ?
C23_1 C18_1 C19_1 C20_1 177.71(19) . . . . ?
C18_1 C19_1 C20_1 C21_1 0.5(3) . . . . ?
C19_1 C20_1 C21_1 C22_1 -1.1(3) . . . . ?
C18_1 N4_1 C22_1 O5_1 179.57(18) . . . . ?
C18_1 N4_1 C22_1 C21_1 -1.4(3) . . . . ?
C14_1 O5_1 C22_1 N4_1 -6.2(3) . . . . ?
C14_1 O5_1 C22_1 C21_1 174.66(19) . . . . ?
C20_1 C21_1 C22_1 N4_1 1.6(3) . . . . ?
C20_1 C21_1 C22_1 O5_1 -179.4(2) . . . . ?
C27_1 N5_1 C23_1 C24_1 0.4(3) . . . . ?
C27_1 N5_1 C23_1 C18_1 -178.58(18) . . . . ?
N4_1 C18_1 C23_1 N5_1 -173.01(17) . . . . ?
C19_1 C18_1 C23_1 N5_1 8.8(3) . . . . ?
N4_1 C18_1 C23_1 C24_1 8.0(3) . . . . ?
C19_1 C18_1 C23_1 C24_1 -170.17(19) . . . . ?
N5_1 C23_1 C24_1 C25_1 0.9(3) . . . . ?
C18_1 C23_1 C24_1 C25_1 179.78(19) . . . . ?
C23_1 C24_1 C25_1 C26_1 -1.0(3) . . . . ?
C24_1 C25_1 C26_1 C27_1 -0.1(3) . . . . ?
C23_1 N5_1 C27_1 O6_1 179.82(18) . . . . ?
C23_1 N5_1 C27_1 C26_1 -1.6(3) . . . . ?
C29_1 O6_1 C27_1 N5_1 -21.7(3) . . . . ?
C29_1 O6_1 C27_1 C26_1 159.6(2) . . . . ?
C25_1 C26_1 C27_1 N5_1 1.4(4) . . . . ?
C25_1 C26_1 C27_1 O6_1 -179.9(2) . . . . ?
C32_1 N6_1 C28_1 C29_1 1.2(3) . . . . ?
Ru3_1 N6_1 C28_1 C29_1 178.13(15) . . . . ?
C27_1 O6_1 C29_1 C28_1 153.1(2) . . . . ?
C27_1 O6_1 C29_1 C30_1 -32.4(3) . . . . ?
N6_1 C28_1 C29_1 O6_1 173.86(18) . . . . ?
N6_1 C28_1 C29_1 C30_1 -1.0(3) . . . . ?
O6_1 C29_1 C30_1 C31_1 -174.1(2) . . . . ?
C28_1 C29_1 C30_1 C31_1 0.1(3) . . . . ?
C29_1 C30_1 C31_1 C32_1 0.4(3) . . . . ?
C28_1 N6_1 C32_1 C31_1 -0.6(3) . . . . ?
Ru3_1 N6_1 C32_1 C31_1 -177.81(16) . . . . ?
C30_1 C31_1 C32_1 N6_1 -0.2(3) . . . . ?
C37_1 N7_1 C33_1 C34_1 -0.8(3) . . . . ?
Ru3_1 N7_1 C33_1 C34_1 -175.86(17) . . . . ?
C37_1 N7_1 C33_1 C38_1 178.11(19) . . . . ?
Ru3_1 N7_1 C33_1 C38_1 3.0(2) . . . . ?
N7_1 C33_1 C34_1 C35_1 -0.6(3) . . . . ?
C38_1 C33_1 C34_1 C35_1 -179.3(2) . . . . ?
C33_1 C34_1 C35_1 C36_1 1.7(4) . . . . ?
C34_1 C35_1 C36_1 C37_1 -1.4(4) . . . . ?
C33_1 N7_1 C37_1 C36_1 1.1(3) . . . . ?
Ru3_1 N7_1 C37_1 C36_1 176.04(17) . . . . ?
C33_1 N7_1 C37_1 C43_1 -177.41(19) . . . . ?
Ru3_1 N7_1 C37_1 C43_1 -2.5(2) . . . . ?
C35_1 C36_1 C37_1 N7_1 0.0(3) . . . . ?
C35_1 C36_1 C37_1 C43_1 178.3(2) . . . . ?
C42_1 N8_1 C38_1 C39_1 1.4(4) . . . . ?
Ru3_1 N8_1 C38_1 C39_1 179.89(19) . . . . ?
C42_1 N8_1 C38_1 C33_1 -178.1(2) . . . . ?
Ru3_1 N8_1 C38_1 C33_1 0.3(3) . . . . ?
N7_1 C33_1 C38_1 N8_1 -2.1(3) . . . . ?
C34_1 C33_1 C38_1 N8_1 176.6(2) . . . . ?
N7_1 C33_1 C38_1 C39_1 178.4(2) . . . . ?
C34_1 C33_1 C38_1 C39_1 -2.9(4) . . . . ?
N8_1 C38_1 C39_1 C40_1 0.4(4) . . . . ?
C33_1 C38_1 C39_1 C40_1 179.9(3) . . . . ?
C38_1 C39_1 C40_1 C41_1 -1.0(5) . . . . ?
C39_1 C40_1 C41_1 C42_1 -0.1(5) . . . . ?
C38_1 N8_1 C42_1 C41_1 -2.6(4) . . . . ?
Ru3_1 N8_1 C42_1 C41_1 179.0(2) . . . . ?
C38_1 N8_1 C42_1 C44_1 176.3(2) . . . . ?
Ru3_1 N8_1 C42_1 C44_1 -2.0(3) . . . . ?
C40_1 C41_1 C42_1 N8_1 1.9(5) . . . . ?
C40_1 C41_1 C42_1 C44_1 -176.9(3) . . . . ?
Ru3_1 O7_1 C43_1 O8_1 -177.1(2) . . . . ?
Ru3_1 O7_1 C43_1 C37_1 1.7(2) . . . . ?
N7_1 C37_1 C43_1 O8_1 179.1(2) . . . . ?
C36_1 C37_1 C43_1 O8_1 0.8(4) . . . . ?
N7_1 C37_1 C43_1 O7_1 0.2(3) . . . . ?
C36_1 C37_1 C43_1 O7_1 -178.1(2) . . . . ?
Ru3_1 O9_1 C44_1 O10_1 175.4(3) . . . . ?
Ru3_1 O9_1 C44_1 C42_1 -3.4(3) . . . . ?
N8_1 C42_1 C44_1 O10_1 -175.2(3) . . . . ?
C41_1 C42_1 C44_1 O10_1 3.6(5) . . . . ?
N8_1 C42_1 C44_1 O9_1 3.7(4) . . . . ?
C41_1 C42_1 C44_1 O9_1 -177.4(3) . . . . ?
C49_1 N9_1 C45_1 C46_1 -0.3(4) . . . . ?
Ru3_1 N9_1 C45_1 C46_1 177.4(2) . . . . ?
C54_1 O11_1 C46_1 C47_1 -137.2(3) . . . . ?
C54_1 O11_1 C46_1 C45_1 49.6(4) . . . . ?
N9_1 C45_1 C46_1 C47_1 0.3(5) . . . . ?
N9_1 C45_1 C46_1 O11_1 173.6(3) . . . . ?
O11_1 C46_1 C47_1 C48_1 -173.0(3) . . . . ?
C45_1 C46_1 C47_1 C48_1 0.4(5) . . . . ?
C46_1 C47_1 C48_1 C49_1 -1.2(5) . . . . ?
C45_1 N9_1 C49_1 C48_1 -0.6(4) . . . . ?
Ru3_1 N9_1 C49_1 C48_1 -178.0(2) . . . . ?
C47_1 C48_1 C49_1 N9_1 1.3(5) . . . . ?
C54_1 N10_1 C50_1 C51_1 0.1(3) . . . . ?
C54_1 N10_1 C50_1 C55_1 -180.0(2) . . . . ?
N10_1 C50_1 C51_1 C52_1 0.9(3) . . . . ?
C55_1 C50_1 C51_1 C52_1 -179.0(2) . . . . ?
C50_1 C51_1 C52_1 C53_1 -1.4(3) . . . . ?
C51_1 C52_1 C53_1 C54_1 0.9(4) . . . . ?
C50_1 N10_1 C54_1 O11_1 178.5(2) . . . . ?
C50_1 N10_1 C54_1 C53_1 -0.7(4) . . . . ?
C46_1 O11_1 C54_1 N10_1 22.3(4) . . . . ?
C46_1 O11_1 C54_1 C53_1 -158.4(3) . . . . ?
C52_1 C53_1 C54_1 N10_1 0.2(4) . . . . ?
C52_1 C53_1 C54_1 O11_1 -179.0(2) . . . . ?
C59_1 N11_1 C55_1 C56_1 2.7(3) . . . . ?
C59_1 N11_1 C55_1 C50_1 -178.58(18) . . . . ?
N10_1 C50_1 C55_1 N11_1 170.79(19) . . . . ?
C51_1 C50_1 C55_1 N11_1 -9.3(3) . . . . ?
N10_1 C50_1 C55_1 C56_1 -10.5(3) . . . . ?
C51_1 C50_1 C55_1 C56_1 169.4(2) . . . . ?
N11_1 C55_1 C56_1 C57_1 -2.6(4) . . . . ?
C50_1 C55_1 C56_1 C57_1 178.8(2) . . . . ?
C55_1 C56_1 C57_1 C58_1 0.6(4) . . . . ?
C56_1 C57_1 C58_1 C59_1 1.1(4) . . . . ?
C55_1 N11_1 C59_1 O12_1 178.97(17) . . . . ?
C55_1 N11_1 C59_1 C58_1 -0.9(3) . . . . ?
C61_1 O12_1 C59_1 N11_1 84.8(3) . . . . ?
C61_1 O12_1 C59_1 C58_1 -95.4(3) . . . . ?
C57_1 C58_1 C59_1 N11_1 -1.0(4) . . . . ?
C57_1 C58_1 C59_1 O12_1 179.1(2) . . . . ?
C64_1 N12_1 C60_1 C61_1 -0.8(4) . . . . ?
Ru2_1 N12_1 C60_1 C61_1 -178.02(17) . . . . ?
Ru2A_1 N12_1 C60_1 C61_1 -178.45(19) . . . . ?
C59_1 O12_1 C61_1 C62_1 176.7(2) . . . . ?
C59_1 O12_1 C61_1 C60_1 -0.2(3) . . . . ?
N12_1 C60_1 C61_1 O12_1 177.3(2) . . . . ?
N12_1 C60_1 C61_1 C62_1 0.5(4) . . . . ?
O12_1 C61_1 C62_1 C63_1 -176.4(3) . . . . ?
C60_1 C61_1 C62_1 C63_1 0.6(4) . . . . ?
C61_1 C62_1 C63_1 C64_1 -1.3(5) . . . . ?
C60_1 N12_1 C64_1 C63_1 0.1(4) . . . . ?
Ru2_1 N12_1 C64_1 C63_1 177.5(2) . . . . ?
Ru2A_1 N12_1 C64_1 C63_1 177.3(2) . . . . ?
C62_1 C63_1 C64_1 N12_1 1.0(5) . . . . ?
C69_1 N13_1 C65_1 C66_1 -1.2(7) . . . . ?
Ru2_1 N13_1 C65_1 C66_1 -176.7(3) . . . . ?
C69_1 N13_1 C65_1 C70_1 175.2(3) . . . . ?
Ru2_1 N13_1 C65_1 C70_1 -0.3(5) . . . . ?
N13_1 C65_1 C66_1 C67_1 1.4(8) . . . . ?
C70_1 C65_1 C66_1 C67_1 -174.5(6) . . . . ?
C65_1 C66_1 C67_1 C68_1 -1.4(9) . . . . ?
C66_1 C67_1 C68_1 C69_1 1.1(9) . . . . ?
C65_1 N13_1 C69_1 C68_1 1.0(6) . . . . ?
Ru2_1 N13_1 C69_1 C68_1 176.3(3) . . . . ?
C65_1 N13_1 C69_1 C75_1 179.8(4) . . . . ?
Ru2_1 N13_1 C69_1 C75_1 -4.9(4) . . . . ?
C67_1 C68_1 C69_1 N13_1 -0.9(6) . . . . ?
C67_1 C68_1 C69_1 C75_1 -179.5(5) . . . . ?
C74_1 N14_1 C70_1 C71_1 4.2(9) . . . . ?
Ru2_1 N14_1 C70_1 C71_1 178.1(3) . . . . ?
C74_1 N14_1 C70_1 C65_1 -175.4(7) . . . . ?
Ru2_1 N14_1 C70_1 C65_1 -1.6(6) . . . . ?
N13_1 C65_1 C70_1 N14_1 1.2(6) . . . . ?
C66_1 C65_1 C70_1 N14_1 177.3(5) . . . . ?
N13_1 C65_1 C70_1 C71_1 -178.4(4) . . . . ?
C66_1 C65_1 C70_1 C71_1 -2.4(7) . . . . ?
N14_1 C70_1 C71_1 C72_1 -0.4(6) . . . . ?
C65_1 C70_1 C71_1 C72_1 179.2(5) . . . . ?
C70_1 C71_1 C72_1 C73_1 -1.3(8) . . . . ?
C71_1 C72_1 C73_1 C74_1 -0.7(9) . . . . ?
C70_1 N14_1 C74_1 C73_1 -6.4(12) . . . . ?
Ru2_1 N14_1 C74_1 C73_1 -180.0(7) . . . . ?
C70_1 N14_1 C74_1 C76_1 174.1(7) . . . . ?
Ru2_1 N14_1 C74_1 C76_1 0.5(11) . . . . ?
C72_1 C73_1 C74_1 N14_1 4.5(12) . . . . ?
C72_1 C73_1 C74_1 C76_1 -176.1(9) . . . . ?
Ru2_1 O13_1 C75_1 O14_1 179.0(2) . . . . ?
Ru2_1 O13_1 C75_1 C69_1 -1.1(3) . . . . ?
N13_1 C69_1 C75_1 O14_1 -176.4(3) . . . . ?
C68_1 C69_1 C75_1 O14_1 2.3(6) . . . . ?
N13_1 C69_1 C75_1 O13_1 3.7(4) . . . . ?
C68_1 C69_1 C75_1 O13_1 -177.6(3) . . . . ?
Ru2_1 O15_1 C76_1 O16_1 177.7(8) . . . . ?
Ru2_1 O15_1 C76_1 C74_1 -4.6(11) . . . . ?
N14_1 C74_1 C76_1 O16_1 -179.2(8) . . . . ?
C73_1 C74_1 C76_1 O16_1 1.3(16) . . . . ?
N14_1 C74_1 C76_1 O15_1 3.0(13) . . . . ?
C73_1 C74_1 C76_1 O15_1 -176.4(10) . . . . ?
C81_1 N15_1 C77_1 C78_1 -0.2(3) . . . . ?
Ru2A_1 N15_1 C77_1 C78_1 -177.5(2) . . . . ?
Ru2_1 N15_1 C77_1 C78_1 175.77(16) . . . . ?
C86_1 O17_1 C78_1 C79_1 -53.7(3) . . . . ?
C86_1 O17_1 C78_1 C77_1 131.98(19) . . . . ?
N15_1 C77_1 C78_1 O17_1 176.60(19) . . . . ?
N15_1 C77_1 C78_1 C79_1 1.9(3) . . . . ?
O17_1 C78_1 C79_1 C80_1 -177.0(2) . . . . ?
C77_1 C78_1 C79_1 C80_1 -2.9(3) . . . . ?
C78_1 C79_1 C80_1 C81_1 2.3(4) . . . . ?
C77_1 N15_1 C81_1 C80_1 -0.4(3) . . . . ?
Ru2A_1 N15_1 C81_1 C80_1 176.5(2) . . . . ?
Ru2_1 N15_1 C81_1 C80_1 -176.73(19) . . . . ?
C79_1 C80_1 C81_1 N15_1 -0.7(4) . . . . ?
C86_1 N16_1 C82_1 C83_1 -0.3(3) . . . . ?
C86_1 N16_1 C82_1 C87_1 -179.32(17) . . . . ?
N16_1 C82_1 C83_1 C84_1 0.3(3) . . . . ?
C87_1 C82_1 C83_1 C84_1 179.3(2) . . . . ?
C82_1 C83_1 C84_1 C85_1 -0.5(3) . . . . ?
C83_1 C84_1 C85_1 C86_1 0.6(3) . . . . ?
C82_1 N16_1 C86_1 C85_1 0.5(3) . . . . ?
C82_1 N16_1 C86_1 O17_1 178.16(16) . . . . ?
C84_1 C85_1 C86_1 N16_1 -0.6(3) . . . . ?
C84_1 C85_1 C86_1 O17_1 -177.99(19) . . . . ?
C78_1 O17_1 C86_1 N16_1 174.03(17) . . . . ?
C78_1 O17_1 C86_1 C85_1 -8.2(3) . . . . ?
C91_1 N17_1 C87_1 C88_1 0.5(3) . . . . ?
C91_1 N17_1 C87_1 C82_1 -178.3(2) . . . . ?
N16_1 C82_1 C87_1 N17_1 -176.22(17) . . . . ?
C83_1 C82_1 C87_1 N17_1 4.8(3) . . . . ?
N16_1 C82_1 C87_1 C88_1 5.0(3) . . . . ?
C83_1 C82_1 C87_1 C88_1 -174.0(2) . . . . ?
N17_1 C87_1 C88_1 C89_1 -1.0(3) . . . . ?
C82_1 C87_1 C88_1 C89_1 177.7(2) . . . . ?
C87_1 C88_1 C89_1 C90_1 0.1(4) . . . . ?
C88_1 C89_1 C90_1 C91_1 1.1(4) . . . . ?
C87_1 N17_1 C91_1 C90_1 0.9(4) . . . . ?
C87_1 N17_1 C91_1 O18_1 -177.8(2) . . . . ?
C89_1 C90_1 C91_1 N17_1 -1.7(4) . . . . ?
C89_1 C90_1 C91_1 O18_1 177.0(2) . . . . ?
C93_1 O18_1 C91_1 N17_1 -7.9(4) . . . . ?
C93_1 O18_1 C91_1 C90_1 173.3(2) . . . . ?
C96_1 N18_1 C92_1 C93_1 0.8(3) . . . . ?
Ru1_1 N18_1 C92_1 C93_1 -173.19(18) . . . . ?
C91_1 O18_1 C93_1 C94_1 138.6(3) . . . . ?
C91_1 O18_1 C93_1 C92_1 -47.0(4) . . . . ?
N18_1 C92_1 C93_1 O18_1 -175.0(2) . . . . ?
N18_1 C92_1 C93_1 C94_1 -0.7(4) . . . . ?
O18_1 C93_1 C94_1 C95_1 174.6(2) . . . . ?
C92_1 C93_1 C94_1 C95_1 0.0(4) . . . . ?
C93_1 C94_1 C95_1 C96_1 0.6(4) . . . . ?
C92_1 N18_1 C96_1 C95_1 -0.2(4) . . . . ?
Ru1_1 N18_1 C96_1 C95_1 173.23(19) . . . . ?
C94_1 C95_1 C96_1 N18_1 -0.5(4) . . . . ?
O1_101 C1_101 C2_101 F1_101 64.2(4) . . . . ?
O1_101 C1_101 C2_101 F2_101 -57.1(4) . . . . ?
O1_101 C1_101 C2_101 F3_101 -178.9(3) . . . . ?
C69A_1 N13A_1 C65A_1 C66A_1 2.7(17) . . . . ?
Ru2A_1 N13A_1 C65A_1 C66A_1 -175.6(7) . . . . ?
C69A_1 N13A_1 C65A_1 C70A_1 179.9(10) . . . . ?
Ru2A_1 N13A_1 C65A_1 C70A_1 1.6(13) . . . . ?
N13A_1 C65A_1 C66A_1 C67A_1 -2.5(15) . . . . ?
C70A_1 C65A_1 C66A_1 C67A_1 -179.2(11) . . . . ?
C65A_1 C66A_1 C67A_1 C68A_1 -1(2) . . . . ?
C66A_1 C67A_1 C68A_1 C69A_1 5(3) . . . . ?
C65A_1 N13A_1 C69A_1 C68A_1 1(2) . . . . ?
Ru2A_1 N13A_1 C69A_1 C68A_1 179.1(17) . . . . ?
C65A_1 N13A_1 C69A_1 C75A_1 -179.9(11) . . . . ?
Ru2A_1 N13A_1 C69A_1 C75A_1 -1.7(14) . . . . ?
C67A_1 C68A_1 C69A_1 N13A_1 -4(3) . . . . ?
C67A_1 C68A_1 C69A_1 C75A_1 176.6(16) . . . . ?
C74A_1 N14A_1 C70A_1 C71A_1 -15(4) . . . . ?
Ru2A_1 N14A_1 C70A_1 C71A_1 -177.0(14) . . . . ?
C74A_1 N14A_1 C70A_1 C65A_1 176(3) . . . . ?
Ru2A_1 N14A_1 C70A_1 C65A_1 14(2) . . . . ?
N13A_1 C65A_1 C70A_1 C71A_1 -178.3(15) . . . . ?
C66A_1 C65A_1 C70A_1 C71A_1 -1(2) . . . . ?
N13A_1 C65A_1 C70A_1 N14A_1 -10.0(17) . . . . ?
C66A_1 C65A_1 C70A_1 N14A_1 167.0(14) . . . . ?
N14A_1 C70A_1 C71A_1 C72A_1 11(3) . . . . ?
C65A_1 C70A_1 C71A_1 C72A_1 179.3(14) . . . . ?
C70A_1 C71A_1 C72A_1 C73A_1 -7(3) . . . . ?
C71A_1 C72A_1 C73A_1 C74A_1 4(3) . . . . ?
C70A_1 N14A_1 C74A_1 C73A_1 12(5) . . . . ?
Ru2A_1 N14A_1 C74A_1 C73A_1 173(3) . . . . ?
C70A_1 N14A_1 C74A_1 C76A_1 -170(3) . . . . ?
Ru2A_1 N14A_1 C74A_1 C76A_1 -9(4) . . . . ?
C72A_1 C73A_1 C74A_1 N14A_1 -7(5) . . . . ?
C72A_1 C73A_1 C74A_1 C76A_1 176(4) . . . . ?
Ru2A_1 O13A_1 C75A_1 O14A_1 -178.5(13) . . . . ?
Ru2A_1 O13A_1 C75A_1 C69A_1 1.2(16) . . . . ?
N13A_1 C69A_1 C75A_1 O14A_1 179.9(12) . . . . ?
C68A_1 C69A_1 C75A_1 O14A_1 -1(3) . . . . ?
N13A_1 C69A_1 C75A_1 O13A_1 0.1(18) . . . . ?
C68A_1 C69A_1 C75A_1 O13A_1 179(2) . . . . ?
Ru2A_1 O15A_1 C76A_1 O16A_1 176(3) . . . . ?
Ru2A_1 O15A_1 C76A_1 C74A_1 1(4) . . . . ?
N14A_1 C74A_1 C76A_1 O16A_1 -171(3) . . . . ?
C73A_1 C74A_1 C76A_1 O16A_1 6(6) . . . . ?
N14A_1 C74A_1 C76A_1 O15A_1 4(5) . . . . ?
C73A_1 C74A_1 C76A_1 O15A_1 -178(4) . . . . ?
 
_refine_diff_density_max    0.767
_refine_diff_density_min   -1.262
_refine_diff_density_rms    0.060

_shelx_res_file
;
TITL NIN328_Trimer_b3 in C2/c
    nin328_trimer_b3_a_sq.res
    created by SHELXL-2018/3 at 13:35:48 on 30-Jul-2021
REM Old TITL NIN328_Trimer_b3 in C2/c
REM SHELXT solution in C2/c: R1 0.285, Rweak 0.014, Alpha 0.042
REM <I/s>   1.867 for  789 systematic absences,  Orientation as input
REM Formula found by SHELXT:  C209 N38 O50 Ru6
CELL  0.61992  44.4960  15.5200  35.5290   90.000  108.633   90.000
ZERR    8.000   0.0078   0.0045   0.0056    0.000    0.006    0.000
LATT  7
SYMM -X, Y, 1/2-Z
SFAC C H N O RU Cl F
DISP $C  0.00221  0.00124  8.74760!source kissel
DISP $H -0.00002  0.00000  0.66397!source kissel
DISP $N  0.00456  0.00252 14.27711!source kissel
DISP $O  0.00811  0.00460 22.85758!source kissel
DISP $Ru -1.8913  0.6555 2481.32812!source kissel
DISP $Cl  0.1198  0.1215 449.91946!source kissel
DISP $F  0.0129  0.0077 35.47977!source kissel
UNIT 784.885 507.046 144 150.724 24 6.8756 20.1706
L.S. 5 0  325
ACTA
LIST 4
REM CGLS 10 0 325
REM LIST 6
BOND $H
CONF
SIZE 0.1 0.1 0.1
TEMP -173.15
FMAP 2
PLAN 100
REM restraints and constraints
RIGU_1 Ru2 O13 > O16 N13 N14 C65 > C76
RIGU_1 Ru2A O13A > O16A N13A N14A C65A > C76A
SAME_TFE F1 > F3 O1 C1 C2
SAME_DCM Cl1 Cl2 C1
ISOR_201 C1
RIGU_201 Cl1 Cl2 C1
DELU_201 Cl1 Cl2 C1
REM end restraints and constraints
OMIT -13 3 8
OMIT 0 0 2
OMIT 7 5 1
OMIT 13 1 13
OMIT -16 6 3
OMIT 1 1 1
OMIT -22 0 2
OMIT -2 6 2
OMIT 5 3 4
OMIT 12 6 7
ABIN
WGHT    0.088800    7.679800
FVAR       0.07776   0.77219   0.84044   0.85945
RESI 1 TRI
RU1   5    0.421065    0.479105    0.385559    11.00000    0.04333    0.07195 =
         0.05322    0.00858    0.01011    0.00966
PART 1
RU2   5    0.696681    0.402392    0.364275    21.00000    0.04899    0.05869 =
         0.05300   -0.00199    0.01159    0.00711
PART 0
RU3   5    0.635488   -0.112143    0.360115    11.00000    0.07432    0.05364 =
         0.07120   -0.00518    0.02671    0.00523
O1    4    0.433053    0.359800    0.419633    11.00000    0.04942    0.07639 =
         0.06207    0.01253    0.01364    0.00841
O2    4    0.418126    0.286161    0.464954    11.00000    0.07161    0.09672 =
         0.08588    0.02863    0.02657    0.01009
O3    4    0.443166    0.514448    0.341356    11.00000    0.05553    0.07401 =
         0.05665    0.00878    0.01531    0.00892
O4    4    0.441103    0.618358    0.297508    11.00000    0.08963    0.08550 =
         0.07075    0.01786    0.03057    0.00681
O5    4    0.542805    0.576445    0.444171    11.00000    0.04865    0.07725 =
         0.09468   -0.01563    0.01668    0.00420
O6    4    0.538171    0.068298    0.377845    11.00000    0.06680    0.06734 =
         0.09550    0.00412    0.02963    0.00790
O7    4    0.668311   -0.036108    0.406666    11.00000    0.06891    0.06177 =
         0.07673   -0.00400    0.02451    0.00656
O8    4    0.679626   -0.012467    0.471563    11.00000    0.09894    0.09583 =
         0.07784   -0.01109    0.01990    0.00011
O9    4    0.633634   -0.099095    0.298124    11.00000    0.11188    0.07303 =
         0.07573   -0.01249    0.03749    0.00734
O10   4    0.604812   -0.148564    0.238283    11.00000    0.17988    0.10772 =
         0.08020   -0.02929    0.03273    0.00554
O11   4    0.744590   -0.199688    0.341128    11.00000    0.10936    0.07198 =
         0.13956   -0.01599    0.07506    0.00487
O12   4    0.799348    0.244844    0.467176    11.00000    0.05988    0.09333 =
         0.08239   -0.01113   -0.00984    0.01456
PART 1
O13   4    0.717428    0.460617    0.322163    21.00000    0.05451    0.07761 =
         0.05793    0.00013    0.01624    0.00839
O14   4    0.736236    0.419002    0.273484    21.00000    0.06252    0.12708 =
         0.05901   -0.00005    0.02207    0.01449
O15   4    0.684804    0.478632    0.408943    21.00000    0.06728    0.06836 =
         0.05668   -0.00173    0.02178    0.00920
O16   4    0.668307    0.460918    0.461328    21.00000    0.06434    0.10741 =
         0.05769    0.00028    0.02181    0.01478
PART 0
O17   4    0.571416    0.339423    0.296868    11.00000    0.05751    0.08259 =
         0.07077    0.00184    0.01534    0.02006
O18   4    0.393308    0.203375    0.291424    11.00000    0.05877    0.09628 =
         0.11085   -0.02382    0.01558    0.00429
N1    3    0.393594    0.484350    0.417834    11.00000    0.04316    0.08176 =
         0.05772    0.00527    0.00878    0.00932
N2    3    0.400553    0.586952    0.366288    11.00000    0.05155    0.07650 =
         0.05922    0.00839    0.00919    0.01346
N3    3    0.458078    0.541738    0.428178    11.00000    0.04789    0.06840 =
         0.05479    0.00884    0.01062    0.01094
N4    3    0.537759    0.432232    0.425466    11.00000    0.04845    0.07305 =
         0.05948    0.00101    0.00861    0.01099
N5    3    0.542545    0.213327    0.394905    11.00000    0.05314    0.06841 =
         0.06309    0.00484    0.01204    0.01106
N6    3    0.604403   -0.008853    0.351056    11.00000    0.06421    0.05685 =
         0.05957   -0.00547    0.01459    0.00263
N7    3    0.625403   -0.150852    0.406330    11.00000    0.06917    0.05774 =
         0.08008    0.00488    0.02686    0.01010
N8    3    0.602831   -0.193515    0.334310    11.00000    0.08400    0.05601 =
         0.09235   -0.01128    0.02247    0.00503
N9    3    0.671773   -0.199781    0.366843    11.00000    0.08346    0.05570 =
         0.08933   -0.00613    0.03439    0.00629
N10   3    0.755288   -0.073432    0.377857    11.00000    0.07100    0.07487 =
         0.09105    0.00341    0.03788    0.01340
N11   3    0.782538    0.127063    0.427018    11.00000    0.04919    0.08615 =
         0.07053    0.00010    0.00607    0.01585
N12   3    0.741759    0.392494    0.403483    11.00000    0.06088    0.08845 =
         0.05866   -0.00098    0.01421    0.01141
PART 1
N13   3    0.703804    0.303164    0.335651    21.00000    0.04818    0.06834 =
         0.05669   -0.00329    0.00253    0.01018
N14   3    0.681034    0.315698    0.392176    21.00000    0.05269    0.06491 =
         0.04631    0.00804    0.00008    0.00621
PART 0
N15   3    0.650813    0.424229    0.324621    11.00000    0.05495    0.08501 =
         0.05939    0.00437    0.01684    0.01675
N16   3    0.522914    0.300952    0.295523    11.00000    0.05691    0.08633 =
         0.04972    0.00567    0.00733    0.02149
N17   3    0.443088    0.255139    0.295156    11.00000    0.05482    0.09227 =
         0.06185   -0.00029    0.00842    0.01296
N18   3    0.389952    0.406760    0.340798    11.00000    0.04540    0.08062 =
         0.05714    0.00830    0.01162    0.00676
C1    1    0.374947    0.556310    0.413667    11.00000    0.04359    0.09053 =
         0.06406    0.00082    0.00849    0.01300
C2    1    0.355878    0.564733    0.437662    11.00000    0.05002    0.10400 =
         0.06703   -0.00321    0.01386    0.01472
AFIX  43
H2    2    0.342622    0.613813    0.435161    11.00000   -1.20000
AFIX   0
C3    1    0.356217    0.501803    0.465092    11.00000    0.05961    0.11940 =
         0.07017   -0.00218    0.02370    0.00880
AFIX  43
H3    2    0.343356    0.507821    0.481742    11.00000   -1.20000
AFIX   0
C4    1    0.375295    0.429589    0.468492    11.00000    0.05646    0.10611 =
         0.06400    0.00998    0.01952    0.00383
AFIX  43
H4    2    0.375584    0.386070    0.487408    11.00000   -1.20000
AFIX   0
C5    1    0.393849    0.421677    0.444085    11.00000    0.04757    0.08993 =
         0.05637    0.00799    0.01091    0.00421
C6    1    0.378839    0.615802    0.383317    11.00000    0.05149    0.08535 =
         0.06412    0.00457    0.01008    0.01704
C7    1    0.363898    0.693937    0.371053    11.00000    0.07110    0.09349 =
         0.08691    0.00980    0.02121    0.02934
AFIX  43
H7    2    0.348943    0.715793    0.382643    11.00000   -1.20000
AFIX   0
C8    1    0.371137    0.739701    0.341580    11.00000    0.09736    0.08806 =
         0.10017    0.02143    0.02738    0.03528
AFIX  43
H8    2    0.360972    0.793290    0.332878    11.00000   -1.20000
AFIX   0
C9    1    0.393011    0.708345    0.324618    11.00000    0.08547    0.08584 =
         0.08658    0.02413    0.02211    0.02433
AFIX  43
H9    2    0.397869    0.739966    0.304405    11.00000   -1.20000
AFIX   0
C10   1    0.407595    0.630541    0.337562    11.00000    0.06551    0.07521 =
         0.06355    0.01167    0.01336    0.01167
C11   1    0.416549    0.349605    0.442806    11.00000    0.05250    0.08198 =
         0.06263    0.01190    0.01276    0.00393
C12   1    0.432638    0.584939    0.324088    11.00000    0.06249    0.07632 =
         0.06107    0.00707    0.01438    0.00494
C13   1    0.486705    0.539328    0.422716    11.00000    0.04774    0.06798 =
         0.06346    0.00295    0.01248    0.00900
AFIX  43
H13   2    0.488660    0.512750    0.399524    11.00000   -1.20000
AFIX   0
C14   1    0.513432    0.574928    0.450316    11.00000    0.04875    0.06897 =
         0.07071    0.00114    0.01136    0.01074
C15   1    0.510856    0.616946    0.483187    11.00000    0.05572    0.07383 =
         0.06551   -0.00246    0.00595    0.01042
AFIX  43
H15   2    0.528781    0.643195    0.501804    11.00000   -1.20000
AFIX   0
C16   1    0.481198    0.619827    0.488335    11.00000    0.06533    0.08129 =
         0.06040   -0.00156    0.01302    0.01179
AFIX  43
H16   2    0.478557    0.648195    0.510763    11.00000   -1.20000
AFIX   0
C17   1    0.455613    0.581290    0.460714    11.00000    0.05433    0.08020 =
         0.05940    0.00686    0.01491    0.01158
AFIX  43
H17   2    0.435550    0.582760    0.464836    11.00000   -1.20000
AFIX   0
C18   1    0.549009    0.363519    0.411170    11.00000    0.04850    0.07267 =
         0.05582    0.00481    0.00821    0.01269
C19   1    0.576917    0.367009    0.401545    11.00000    0.05170    0.07429 =
         0.06935    0.00158    0.01435    0.01253
AFIX  43
H19   2    0.584577    0.317714    0.391624    11.00000   -1.20000
AFIX   0
C20   1    0.593345    0.444980    0.406876    11.00000    0.04805    0.08319 =
         0.08158    0.00233    0.01636    0.00987
AFIX  43
H20   2    0.612385    0.449342    0.400324    11.00000   -1.20000
AFIX   0
C21   1    0.582084    0.515531    0.421577    11.00000    0.04874    0.07486 =
         0.07895    0.00049    0.01197    0.00692
AFIX  43
H21   2    0.593047    0.569007    0.425874    11.00000   -1.20000
AFIX   0
C22   1    0.553680    0.504485    0.429864    11.00000    0.04704    0.07174 =
         0.06649   -0.00264    0.00707    0.00928
C23   1    0.529519    0.284737    0.405090    11.00000    0.05500    0.07068 =
         0.05515    0.00598    0.01108    0.01136
C24   1    0.499286    0.283792    0.408910    11.00000    0.05654    0.07473 =
         0.05986    0.00301    0.01505    0.01040
AFIX  43
H24   2    0.490398    0.334774    0.415733    11.00000   -1.20000
AFIX   0
C25   1    0.482368    0.206747    0.402537    11.00000    0.05736    0.08627 =
         0.07446    0.00322    0.02224    0.00582
AFIX  43
H25   2    0.461872    0.204395    0.405393    11.00000   -1.20000
AFIX   0
C26   1    0.495500    0.134187    0.392100    11.00000    0.06487    0.07334 =
         0.07527    0.00412    0.02248    0.00226
AFIX  43
H26   2    0.484539    0.080709    0.387583    11.00000   -1.20000
AFIX   0
C27   1    0.525634    0.142502    0.388428    11.00000    0.05953    0.06959 =
         0.06875    0.00634    0.01684    0.01004
C28   1    0.581817    0.000539    0.367852    11.00000    0.06353    0.05913 =
         0.06138   -0.00440    0.01336    0.00158
AFIX  43
H28   2    0.578924   -0.043653    0.384874    11.00000   -1.20000
AFIX   0
C29   1    0.562362    0.072444    0.361417    11.00000    0.05686    0.06417 =
         0.06448   -0.00219    0.01169    0.00335
C30   1    0.566487    0.138819    0.336993    11.00000    0.06322    0.06825 =
         0.06248    0.00120    0.00814    0.01008
AFIX  43
H30   2    0.553518    0.188867    0.332130    11.00000   -1.20000
AFIX   0
C31   1    0.590287    0.128318    0.320247    11.00000    0.07335    0.06824 =
         0.05691    0.00058    0.01449    0.00595
AFIX  43
H31   2    0.593977    0.172142    0.303576    11.00000   -1.20000
AFIX   0
C32   1    0.608681    0.055445    0.327360    11.00000    0.06729    0.06664 =
         0.05847   -0.00435    0.01670    0.00344
AFIX  43
H32   2    0.624855    0.049802    0.315381    11.00000   -1.20000
AFIX   0
C33   1    0.601440   -0.209367    0.399950    11.00000    0.07343    0.05728 =
         0.10786    0.00742    0.03389    0.00853
C34   1    0.592066   -0.234596    0.432057    11.00000    0.08666    0.06620 =
         0.13930    0.02119    0.05678    0.01492
AFIX  43
H34   2    0.575304   -0.274810    0.428612    11.00000   -1.20000
AFIX   0
C35   1    0.607626   -0.200007    0.469274    11.00000    0.10543    0.08381 =
         0.10915    0.02466    0.06034    0.02367
AFIX  43
H35   2    0.601732   -0.218140    0.491478    11.00000   -1.20000
AFIX   0
C36   1    0.631578   -0.139564    0.474655    11.00000    0.10119    0.08392 =
         0.08786    0.01807    0.04335    0.02528
AFIX  43
H36   2    0.641813   -0.115227    0.500068    11.00000   -1.20000
AFIX   0
C37   1    0.640159   -0.115683    0.441974    11.00000    0.07497    0.06946 =
         0.07362    0.00651    0.02597    0.01801
C38   1    0.588719   -0.235474    0.357843    11.00000    0.07676    0.05562 =
         0.11352   -0.00274    0.02444    0.00315
C39   1    0.564843   -0.295042    0.340458    11.00000    0.09081    0.05707 =
         0.15491   -0.00303    0.01793   -0.00181
AFIX  43
H39   2    0.554471   -0.325023    0.356105    11.00000   -1.20000
AFIX   0
C40   1    0.556531   -0.309685    0.299949    11.00000    0.09871    0.06655 =
         0.15685   -0.02086    0.00239   -0.00257
AFIX  43
H40   2    0.540546   -0.350820    0.287879    11.00000   -1.20000
AFIX   0
C41   1    0.571125   -0.265405    0.276814    11.00000    0.12450    0.06999 =
         0.11456   -0.02757    0.00540    0.00744
AFIX  43
H41   2    0.565277   -0.276011    0.249071    11.00000   -1.20000
AFIX   0
C42   1    0.594364   -0.205413    0.294550    11.00000    0.10372    0.06809 =
         0.09626   -0.02437    0.01774    0.00946
C43   1    0.664756   -0.049968    0.440682    11.00000    0.07641    0.06952 =
         0.07011   -0.00336    0.02160    0.01245
C44   1    0.612023   -0.147564    0.274678    11.00000    0.12720    0.07785 =
         0.07942   -0.01835    0.02886    0.01344
C45   1    0.695408   -0.173768    0.354029    11.00000    0.08714    0.05804 =
         0.09756   -0.00400    0.04198    0.00599
AFIX  43
H45   2    0.693935   -0.118823    0.341784    11.00000   -1.20000
AFIX   0
C46   1    0.721915   -0.223693    0.357896    11.00000    0.09539    0.06667 =
         0.10767   -0.01110    0.05193    0.00465
C47   1    0.724304   -0.302703    0.375169    11.00000    0.10165    0.07491 =
         0.12175    0.00382    0.05124    0.02583
AFIX  43
H47   2    0.742424   -0.337810    0.378251    11.00000   -1.20000
AFIX   0
C48   1    0.699807   -0.330906    0.388160    11.00000    0.10802    0.06717 =
         0.13434    0.01372    0.05728    0.02323
AFIX  43
H48   2    0.700675   -0.386278    0.399859    11.00000   -1.20000
AFIX   0
C49   1    0.673993   -0.277432    0.383905    11.00000    0.09099    0.06074 =
         0.10890    0.00444    0.04459    0.01152
AFIX  43
H49   2    0.657411   -0.296413    0.393361    11.00000   -1.20000
AFIX   0
C50   1    0.768156    0.005627    0.383141    11.00000    0.05351    0.07765 =
         0.07551    0.00236    0.01879    0.01221
C51   1    0.782684    0.041503    0.357714    11.00000    0.05391    0.08339 =
         0.07254    0.00358    0.01419    0.00704
AFIX  43
H51   2    0.791866    0.097355    0.362376    11.00000   -1.20000
AFIX   0
C52   1    0.783359   -0.007072    0.325130    11.00000    0.06170    0.09924 =
         0.07217    0.00178    0.02260    0.00638
AFIX  43
H52   2    0.792726    0.016040    0.306755    11.00000   -1.20000
AFIX   0
C53   1    0.770593   -0.087943    0.319454    11.00000    0.07302    0.09102 =
         0.08225   -0.00669    0.03210    0.01198
AFIX  43
H53   2    0.771050   -0.122548    0.297588    11.00000   -1.20000
AFIX   0
C54   1    0.756954   -0.117097    0.347076    11.00000    0.07313    0.07324 =
         0.10085   -0.00120    0.03846    0.01166
C55   1    0.765967    0.053915    0.418363    11.00000    0.05428    0.08188 =
         0.07147    0.00396    0.01838    0.01583
C56   1    0.747058    0.024138    0.440066    11.00000    0.06277    0.10408 =
         0.08830   -0.00422    0.02787    0.00499
AFIX  43
H56   2    0.734834   -0.026941    0.432590    11.00000   -1.20000
AFIX   0
C57   1    0.746619    0.071228    0.472852    11.00000    0.07131    0.12584 =
         0.08180   -0.00472    0.03000    0.01122
AFIX  43
H57   2    0.734093    0.052364    0.488482    11.00000   -1.20000
AFIX   0
C58   1    0.764110    0.144667    0.482824    11.00000    0.06216    0.11765 =
         0.07406   -0.01189    0.01253    0.01827
AFIX  43
H58   2    0.764394    0.177374    0.505536    11.00000   -1.20000
AFIX   0
C59   1    0.781536    0.169905    0.458465    11.00000    0.05202    0.09449 =
         0.07212   -0.00369    0.00201    0.01950
C60   1    0.755155    0.319203    0.420683    11.00000    0.05474    0.08673 =
         0.06022   -0.00953    0.00966    0.01303
AFIX  43
H60   2    0.743623    0.266808    0.414113    11.00000   -1.20000
AFIX   0
C61   1    0.785544    0.317987    0.447931    11.00000    0.06043    0.09477 =
         0.05870   -0.00831    0.00916    0.01506
C62   1    0.802348    0.393857    0.457856    11.00000    0.05989    0.10460 =
         0.07691   -0.00751    0.00526   -0.00050
AFIX  43
H62   2    0.823227    0.394142    0.476260    11.00000   -1.20000
AFIX   0
C63   1    0.788208    0.469120    0.440518    11.00000    0.07831    0.09933 =
         0.09534   -0.00270    0.00689   -0.00634
AFIX  43
H63   2    0.799124    0.522390    0.447260    11.00000   -1.20000
AFIX   0
C64   1    0.758017    0.466892    0.413216    11.00000    0.07367    0.09054 =
         0.08960    0.00124    0.00954    0.00173
AFIX  43
H64   2    0.748529    0.519001    0.401051    11.00000   -1.20000
AFIX   0
PART 1
C65   1    0.695594    0.225890    0.347376    21.00000    0.05518    0.06352 =
         0.07066   -0.00346   -0.00323    0.00903
C66   1    0.701740    0.150371    0.329056    21.00000    0.07153    0.06520 =
         0.09996   -0.01883   -0.01466    0.02069
AFIX  43
H66   2    0.695782    0.095645    0.336340    21.00000   -1.20000
AFIX   0
C67   1    0.716209    0.156665    0.301000    21.00000    0.07192    0.08916 =
         0.09200   -0.03305   -0.01070    0.03168
AFIX  43
H67   2    0.720816    0.105828    0.288991    21.00000   -1.20000
AFIX   0
C68   1    0.724670    0.238765    0.289157    21.00000    0.06783    0.10705 =
         0.06856   -0.02577   -0.00022    0.03006
AFIX  43
H68   2    0.734501    0.243347    0.269114    21.00000   -1.20000
AFIX   0
C69   1    0.718146    0.310983    0.307665    21.00000    0.05327    0.08252 =
         0.05396   -0.00867    0.00016    0.01836
C70   1    0.682533    0.232081    0.380804    21.00000    0.05273    0.06365 =
         0.07062    0.00840   -0.00274    0.00573
C71   1    0.672623    0.167128    0.400375    21.00000    0.07184    0.07762 =
         0.07853    0.01918   -0.00802   -0.00493
AFIX  43
H71   2    0.673385    0.108687    0.392779    21.00000   -1.20000
AFIX   0
C72   1    0.661585    0.188457    0.431168    21.00000    0.07681    0.09115 =
         0.08216    0.02725    0.00430   -0.01376
AFIX  43
H72   2    0.654293    0.143954    0.444441    21.00000   -1.20000
AFIX   0
C73   1    0.660775    0.274279    0.443594    21.00000    0.06605    0.10615 =
         0.06161    0.02156    0.00515   -0.01221
AFIX  43
H73   2    0.652894    0.288590    0.464697    21.00000   -1.20000
AFIX   0
C74   1    0.671988    0.337079    0.423682    21.00000    0.05061    0.07930 =
         0.05608    0.00829    0.00562    0.00008
C75   1    0.724487    0.403684    0.300312    21.00000    0.05290    0.09640 =
         0.05182   -0.00269    0.00875    0.01294
C76   1    0.675455    0.432678    0.432825    21.00000    0.05245    0.08363 =
         0.05587    0.00741    0.01149    0.01088
PART 0
C77   1    0.625010    0.376751    0.322266    11.00000    0.05993    0.08148 =
         0.05565    0.00404    0.01588    0.01941
AFIX  43
H77   2    0.627445    0.326817    0.338434    11.00000   -1.20000
AFIX   0
C78   1    0.594993    0.397648    0.297219    11.00000    0.05554    0.08175 =
         0.05893    0.00028    0.01568    0.01562
C79   1    0.590981    0.468579    0.272518    11.00000    0.05997    0.09373 =
         0.06285    0.01207    0.01355    0.02269
AFIX  43
H79   2    0.570820    0.482699    0.254231    11.00000   -1.20000
AFIX   0
C80   1    0.617510    0.518186    0.275499    11.00000    0.06332    0.09624 =
         0.07363    0.02109    0.02310    0.02207
AFIX  43
H80   2    0.615564    0.568620    0.259745    11.00000   -1.20000
AFIX   0
C81   1    0.646834    0.494589    0.301328    11.00000    0.05960    0.09513 =
         0.06782    0.01183    0.01958    0.01724
AFIX  43
H81   2    0.664770    0.529161    0.302687    11.00000   -1.20000
AFIX   0
C82   1    0.493996    0.315285    0.299139    11.00000    0.05639    0.08851 =
         0.05233    0.00940    0.01023    0.01913
C83   1    0.485179    0.396665    0.307964    11.00000    0.06206    0.08886 =
         0.06970    0.01761    0.02279    0.02548
AFIX  43
H83   2    0.464832    0.405962    0.310564    11.00000   -1.20000
AFIX   0
C84   1    0.506442    0.464038    0.312919    11.00000    0.07138    0.07941 =
         0.07607    0.01573    0.02658    0.02643
AFIX  43
H84   2    0.500661    0.520165    0.318778    11.00000   -1.20000
AFIX   0
C85   1    0.536310    0.449760    0.309335    11.00000    0.06307    0.07978 =
         0.06866    0.01433    0.02067    0.01962
AFIX  43
H85   2    0.551452    0.494703    0.312819    11.00000   -1.20000
AFIX   0
C86   1    0.542635    0.366506    0.300425    11.00000    0.05340    0.08337 =
         0.05487    0.00872    0.00990    0.01973
C87   1    0.472769    0.239554    0.293846    11.00000    0.05801    0.09424 =
         0.05290    0.00591    0.00894    0.01946
C88   1    0.482298    0.156898    0.288608    11.00000    0.06620    0.09521 =
         0.06693    0.00327    0.01431    0.02073
AFIX  43
H88   2    0.503008    0.146855    0.287321    11.00000   -1.20000
AFIX   0
C89   1    0.461794    0.089801    0.285295    11.00000    0.07381    0.09117 =
         0.07753   -0.00293    0.01411    0.01546
AFIX  43
H89   2    0.468233    0.032848    0.281738    11.00000   -1.20000
AFIX   0
C90   1    0.431733    0.104627    0.287109    11.00000    0.07387    0.09469 =
         0.07686   -0.00723    0.01348    0.00651
AFIX  43
H90   2    0.416998    0.059304    0.285363    11.00000   -1.20000
AFIX   0
C91   1    0.424399    0.190349    0.291666    11.00000    0.05763    0.10007 =
         0.06766   -0.00763    0.00767    0.01155
C92   1    0.401093    0.332495    0.331864    11.00000    0.04964    0.08255 =
         0.06703    0.00230    0.01260    0.00593
AFIX  43
H92   2    0.421407    0.312986    0.347814    11.00000   -1.20000
AFIX   0
C93   1    0.383595    0.282814    0.299631    11.00000    0.05029    0.08968 =
         0.07734   -0.00395    0.01593    0.00033
C94   1    0.353946    0.310690    0.276710    11.00000    0.05209    0.09963 =
         0.07590   -0.00686    0.01066   -0.00242
AFIX  43
H94   2    0.341669    0.277709    0.254619    11.00000   -1.20000
AFIX   0
C95   1    0.342581    0.386014    0.286217    11.00000    0.04963    0.10192 =
         0.07489   -0.00233    0.00386    0.00676
AFIX  43
H95   2    0.322143    0.406017    0.270944    11.00000   -1.20000
AFIX   0
C96   1    0.360924    0.433217    0.318192    11.00000    0.04709    0.09058 =
         0.06919    0.00227    0.00765    0.00981
AFIX  43
H96   2    0.352862    0.486044    0.324500    11.00000   -1.20000
AFIX   0
RESI 0
RESI 101 TFE
F1    7    0.680024    0.589726    0.237650    31.00000    0.07922    0.10290 =
         0.08887   -0.01327    0.02381   -0.02346
F2    7    0.700595    0.700957    0.219316    31.00000    0.09827    0.12639 =
         0.12186    0.01328    0.03192   -0.02115
F3    7    0.681032    0.707391    0.267565    31.00000    0.12573    0.10651 =
         0.15043   -0.03080    0.05023    0.01082
O1    4    0.747294    0.584356    0.261243    31.00000    0.08963    0.13612 =
         0.09243   -0.01707    0.03189   -0.00957
AFIX 147
H1    2    0.749849    0.534578    0.271038    31.00000   -1.50000
AFIX   0
C1    1    0.729917    0.633918    0.279783    31.00000    0.08913    0.11573 =
         0.09334   -0.03314    0.02299   -0.01153
AFIX  23
H1A   2    0.741960    0.686782    0.290841    31.00000   -1.20000
H1B   2    0.726761    0.600843    0.302050    31.00000   -1.20000
AFIX   0
C2    1    0.698079    0.658418    0.250863    31.00000    0.10116    0.08856 =
         0.09548   -0.01431    0.03890   -0.01495
RESI 0
RESI 201 DCM
PART -1
CL1   6    0.526569   -0.078238    0.287536    40.50000    0.11473    0.08888 =
         0.13435   -0.01585   -0.03942    0.01449
CL2   6    0.472705   -0.073904    0.214321    40.50000    0.06199    0.05746 =
         0.07643    0.00338    0.00176    0.00248
C1    1    0.504285   -0.137851    0.247002    40.50000    0.08629    0.06598 =
         0.11633    0.00584   -0.03432   -0.00105
AFIX  23
H1A   2    0.495114   -0.188425    0.256366    40.50000   -1.20000
H1B   2    0.518209   -0.159184    0.232163    40.50000   -1.20000
AFIX   0
PART 0
RESI 1 TRI
PART 2
SAME_1 Ru2 O13 > O16 N13 N14 C65 > C76
RU2A  5    0.692932    0.374991    0.362779   -21.00000    0.04969    0.09628 =
         0.05824    0.00325    0.00864    0.00485
O13A  4    0.712542    0.403485    0.314673   -21.00000    0.06015    0.14691 =
         0.07314    0.02942    0.02694    0.01116
O14A  4    0.729200    0.329472    0.269709   -21.00000    0.08224    0.21730 =
         0.08573    0.03511    0.03973    0.04162
O15A  4    0.684534    0.475913    0.400046   -21.00000    0.06347    0.10172 =
         0.07457   -0.00046    0.01746   -0.00526
O16A  4    0.667929    0.492870    0.453024   -21.00000    0.11370    0.09724 =
         0.08659   -0.02044    0.04052   -0.01272
N13A  3    0.696791    0.263180    0.342227   -21.00000    0.04029    0.11623 =
         0.04580    0.00131    0.00546    0.01176
N14A  3    0.679835    0.309593    0.401811   -21.00000    0.07108    0.07612 =
         0.03453    0.01372    0.00086    0.01562
C65A  1    0.687012    0.195998    0.361009   -21.00000    0.04150    0.10985 =
         0.04602   -0.00039   -0.00237    0.01310
C66A  1    0.690761    0.108812    0.350351   -21.00000    0.04899    0.11302 =
         0.07138   -0.01795   -0.00417    0.00899
AFIX  43
H66A  2    0.684929    0.061770    0.363662   -21.00000   -1.20000
AFIX   0
C67A  1    0.702968    0.096256    0.320504   -21.00000    0.07589    0.12785 =
         0.08293   -0.02280    0.00832    0.02377
AFIX  43
H67A  2    0.706105    0.038969    0.313106   -21.00000   -1.20000
AFIX   0
C68A  1    0.711494    0.167821    0.299252   -21.00000    0.07864    0.16284 =
         0.04938   -0.00221    0.00242    0.04226
AFIX  43
H68A  2    0.718611    0.158149    0.277085   -21.00000   -1.20000
AFIX   0
C69A  1    0.708837    0.249546    0.312513   -21.00000    0.05875    0.14910 =
         0.05418    0.01276    0.00942    0.03419
C70A  1    0.674665    0.224559    0.392653   -21.00000    0.04375    0.08256 =
         0.05218   -0.00477    0.00534    0.00405
C71A  1    0.664060    0.173940    0.416882   -21.00000    0.07006    0.05844 =
         0.06627   -0.00017    0.01481    0.01008
AFIX  43
H71A  2    0.663777    0.112970    0.414421   -21.00000   -1.20000
AFIX   0
C72A  1    0.653731    0.213617    0.445118   -21.00000    0.04774    0.08496 =
         0.05633    0.00323    0.00349    0.00582
AFIX  43
H72A  2    0.644153    0.179150    0.460234   -21.00000   -1.20000
AFIX   0
C73A  1    0.656654    0.303025    0.452760   -21.00000    0.05357    0.08988 =
         0.05934   -0.01421    0.00652    0.00510
AFIX  43
H73A  2    0.650626    0.328651    0.473553   -21.00000   -1.20000
AFIX   0
C74A  1    0.668899    0.351449    0.428013   -21.00000    0.06539    0.09039 =
         0.05497   -0.00422    0.01022    0.01709
C75A  1    0.717467    0.334477    0.297884   -21.00000    0.04237    0.16834 =
         0.05306    0.02726    0.01249    0.03331
C76A  1    0.673448    0.448846    0.426676   -21.00000    0.05700    0.09294 =
         0.06523   -0.01448    0.00961   -0.00271
PART 0
RESI 0
HKLF 4


REM  NIN328_Trimer_b3 in C2/c
REM wR2 = 0.1458, GooF = S = 1.074, Restrained GooF = 1.068 for all data
REM R1 = 0.0451 for 27153 Fo > 4sig(Fo) and 0.0485 for all 31284 data
REM 1472 parameters refined using 423 restraints

END

WGHT      0.0888      7.6799

REM Highest difference peak  0.767,  deepest hole -1.262,  1-sigma level  0.060
Q1    1   0.4243  0.5289  0.3826  11.00000  0.05    0.77
Q2    1   0.6492 -0.1105  0.3829  11.00000  0.05    0.72
Q3    1   0.6865 -0.0078  0.2926  11.00000  0.05    0.64
Q4    1   0.6609  0.5686  0.4600  11.00000  0.05    0.60
Q5    1   0.4555  0.6582  0.3118  11.00000  0.05    0.49
Q6    1   0.6615  0.6215  0.2419  11.00000  0.05    0.46
Q7    1   0.6952  0.7472  0.2476  11.00000  0.05    0.45
Q8    1   0.6706  0.6458  0.2420  11.00000  0.05    0.44
Q9    1   0.7037  0.7791  0.2264  11.00000  0.05    0.42
Q10   1   0.6561  0.6917  0.2639  11.00000  0.05    0.41
Q11   1   0.7234  0.5426  0.2942  11.00000  0.05    0.41
Q12   1   0.4957 -0.1233  0.1917  11.00000  0.05    0.39
Q13   1   0.4964 -0.3464  0.2881  11.00000  0.05    0.38
Q14   1   0.7074  0.7280  0.1917  11.00000  0.05    0.38
Q15   1   0.6438  0.3774  0.3215  11.00000  0.05    0.37
Q16   1   0.6434 -0.1961  0.3605  11.00000  0.05    0.33
Q17   1   0.7963  0.4208  0.4272  11.00000  0.05    0.32
Q18   1   0.6120 -0.1080  0.3458  11.00000  0.05    0.32
Q19   1   0.7552  0.5631  0.3004  11.00000  0.05    0.32
Q20   1   0.6664 -0.1140  0.3709  11.00000  0.05    0.32
Q21   1   0.7679  0.5941  0.2895  11.00000  0.05    0.31
Q22   1   0.6207 -0.0349  0.3593  11.00000  0.05    0.31
Q23   1   0.6950  0.4719  0.3612  11.00000  0.05    0.31
Q24   1   0.6104 -0.0577  0.3518  11.00000  0.05    0.29
Q25   1   0.4094  0.7388  0.3395  11.00000  0.05    0.29
Q26   1   0.4524  0.4745  0.3994  11.00000  0.05    0.28
Q27   1   0.7236  0.7196  0.2579  11.00000  0.05    0.28
Q28   1   0.6653  0.4100  0.3487  11.00000  0.05    0.26
Q29   1   0.7385  0.3377  0.3970  11.00000  0.05    0.25
Q30   1   0.5928  0.0785  0.3193  11.00000  0.05    0.25
Q31   1   0.4910  0.3478  0.3025  11.00000  0.05    0.25
Q32   1   0.6481 -0.0371  0.3626  11.00000  0.05    0.25
Q33   1   0.7641  0.4220  0.3979  11.00000  0.05    0.25
Q34   1   0.4345  0.4046  0.3875  11.00000  0.05    0.24
Q35   1   0.4291  0.2073  0.4590  11.00000  0.05    0.24
Q36   1   0.5655  0.2901  0.2994  11.00000  0.05    0.24
Q37   1   0.7295  0.4000  0.3785  11.00000  0.05    0.24
Q38   1   0.4981 -0.1125  0.2155  11.00000  0.05    0.23
Q39   1   0.6203  0.3276  0.3219  11.00000  0.05    0.23
Q40   1   0.4405  0.3037  0.2973  11.00000  0.05    0.23
Q41   1   0.4180  0.6675  0.3486  11.00000  0.05    0.23
Q42   1   0.3935  0.5133  0.3727  11.00000  0.05    0.23
Q43   1   0.5342  0.2502  0.4005  11.00000  0.05    0.22
Q44   1   0.4148  0.4001  0.3824  11.00000  0.05    0.22
Q45   1   0.5471  0.4581  0.4312  11.00000  0.05    0.22
Q46   1   0.5408  0.3274  0.4113  11.00000  0.05    0.22
Q47   1   0.7387  0.5128  0.2698  11.00000  0.05    0.22
Q48   1   0.4968  0.5578  0.4312  11.00000  0.05    0.21
Q49   1   0.8072  0.3442  0.4470  11.00000  0.05    0.21
Q50   1   0.4743  0.1935  0.2908  11.00000  0.05    0.21
Q51   1   0.6470 -0.3735  0.4276  11.00000  0.05    0.21
Q52   1   0.7359 -0.1748  0.3143  11.00000  0.05    0.21
Q53   1   0.5414  0.5438  0.4569  11.00000  0.05    0.21
Q54   1   0.4238  0.0786  0.2819  11.00000  0.05    0.21
Q55   1   0.7821  0.0711  0.4311  11.00000  0.05    0.21
Q56   1   0.3869  0.1776  0.2890  11.00000  0.05    0.21
Q57   1   0.3897  0.2999  0.3196  11.00000  0.05    0.21
Q58   1   0.4439  0.2788  0.2941  11.00000  0.05    0.20
Q59   1   0.6655  0.0468  0.3995  11.00000  0.05    0.20
Q60   1   0.3897  0.4868  0.3751  11.00000  0.05    0.20
Q61   1   0.7087  0.3324  0.3681  11.00000  0.05    0.20
Q62   1   0.5338  0.1734  0.3924  11.00000  0.05    0.20
Q63   1   0.7120  0.6723  0.2379  11.00000  0.05    0.20
Q64   1   0.7517 -0.0935  0.3218  11.00000  0.05    0.19
Q65   1   0.6845  0.0920  0.3497  11.00000  0.05    0.19
Q66   1   0.4339  0.4068  0.4157  11.00000  0.05    0.19
Q67   1   0.4269  0.6650  0.2934  11.00000  0.05    0.19
Q68   1   0.5679  0.0271  0.3601  11.00000  0.05    0.19
Q69   1   0.6970 -0.4396  0.3665  11.00000  0.05    0.19
Q70   1   0.7204  0.3506  0.3707  11.00000  0.05    0.19
Q71   1   0.6094  0.4687  0.2725  11.00000  0.05    0.19
Q72   1   0.6791  0.6632  0.2123  11.00000  0.05    0.19
Q73   1   0.5777  0.1182  0.3241  11.00000  0.05    0.19
Q74   1   0.4473  0.5208  0.4134  11.00000  0.05    0.19
Q75   1   0.5606  0.1012  0.3407  11.00000  0.05    0.19
Q76   1   0.6911  0.3113  0.3613  11.00000  0.05    0.18
Q77   1   0.8074  0.0203  0.3915  11.00000  0.05    0.18
Q78   1   0.7071  0.6725  0.1978  11.00000  0.05    0.18
Q79   1   0.4187  0.1753  0.2901  11.00000  0.05    0.18
Q80   1   0.5206  0.2532  0.2950  11.00000  0.05    0.18
Q81   1   0.7212 -0.2813  0.3500  11.00000  0.05    0.18
Q82   1   0.5599  0.2281  0.4004  11.00000  0.05    0.18
Q83   1   0.4816  0.2824  0.2939  11.00000  0.05    0.18
Q84   1   0.6497  0.0536  0.4054  11.00000  0.05    0.18
Q85   1   0.4417  0.6254  0.3340  11.00000  0.05    0.18
Q86   1   0.5731  0.4998  0.4293  11.00000  0.05    0.18
Q87   1   0.7337  0.2332  0.4218  11.00000  0.05    0.17
Q88   1   0.5767  0.3429  0.3065  11.00000  0.05    0.17
Q89   1   0.6981  0.6424  0.1948  11.00000  0.05    0.17
Q90   1   0.5424  0.3989  0.4199  11.00000  0.05    0.17
Q91   1   0.4678  0.6009  0.4691  11.00000  0.05    0.17
Q92   1   0.4919  0.1060  0.3859  11.00000  0.05    0.17
Q93   1   0.7070  0.0746  0.3206  11.00000  0.05    0.17
Q94   1   0.6359  0.1594  0.3607  11.00000  0.05    0.17
Q95   1   0.5262  0.4559  0.3174  11.00000  0.05    0.17
Q96   1   0.3858  0.7822  0.3569  11.00000  0.05    0.17
Q97   1   0.6981 -0.3419  0.3599  11.00000  0.05    0.16
Q98   1   0.6418  0.4436  0.2979  11.00000  0.05    0.16
Q99   1   0.6872  0.0259  0.3909  11.00000  0.05    0.16
Q100  1   0.4001  0.1867  0.2975  11.00000  0.05    0.16
;
_shelx_res_checksum   44130

_shelx_hkl_file
;
   0   0   1    0.00    0.07
   0   0  -1    0.00    0.07
   0   0   2   83.15    3.54
   0   0   2   76.27    3.21
   0   0  -2   82.30    3.47
   0   0  -2   78.76    3.34
   0   0  -3    0.46    0.07
   0   0  -3    0.39    0.07
   0   0   4 8315.03  348.52
   0   0   4 8079.14  338.69
   0   0  -4 8531.26  357.63
   0   0  -4 8085.69  338.89
   0   0   5    0.07    0.07
   0   0   5    0.07    0.07
   0   0  -5    0.07    0.07
   0   0  -5    0.07    0.07
   0   0   6   72.86    3.15
   0   0   6   77.06    3.28
   0   0  -6   79.87    3.41
   0   0  -6   77.84    3.34
   0   0   7    0.39    0.13
   0   0   7    0.26    0.07
   0   0  -7    0.33    0.07
   0   0  -7    0.33    0.13
   0   0   8   35.51    1.57
   0   0   8   36.17    1.64
   0   0  -8   35.51    1.57
   0   0  -8   35.84    1.57
   0   0   9    1.70    0.20
   0   0   9    1.77    0.20
   0   0  -9    1.77    0.20
   0   0  -9    1.90    0.20
   0   0  10  627.98   26.47
   0   0  10  686.04   28.90
   0   0 -10  693.90   29.22
   0   0 -10  667.69   28.11
   0   0  11    0.79    0.13
   0   0  11    0.92    0.13
   0   0 -11    0.72    0.13
   0   0 -11    0.79    0.13
   0   0  12 3023.29  126.85
   0   0  12 3162.20  132.69
   0   0 -12 3167.44  132.88
   0   0 -12 3255.24  136.55
   0   0  13    0.26    0.13
   0   0  13    0.13    0.13
   0   0 -13    0.13    0.13
   0   0 -13    0.13    0.13
   0   0  14  697.83   29.42
   0   0  14  689.32   29.03
   0   0 -14  686.04   28.90
   0   0 -14  689.32   29.03
   0   0  15    0.39    0.20
   0   0  15    0.20    0.20
   0   0 -15    0.39    0.13
   0   0 -15    0.13    0.20
   0   0  17    0.20    0.13
   0   0  17    0.39    0.20
   0   0 -17    0.26    0.13
   0   0 -17    0.39    0.20
   0   0  18  339.68   14.48
   0   0  18  339.61   14.48
   0   0 -18  331.55   14.09
   0   0 -18  340.14   14.48
   0   0  19    0.33    0.20
   0   0  19    0.33    0.20
   0   0 -19    0.46    0.20
   0   0 -19    0.26    0.20
   0   0  20    0.26    0.20
   0   0  20    1.11    0.26
   0   0 -20    0.79    0.20
   0   0 -20    0.59    0.20
   0   0  21    0.13    0.20
   0   0  21    0.00    0.20
   0   0 -21    0.26    0.20
   0   0 -21   -0.07    0.20
   0   0  22    0.52    0.20
   0   0  22    0.39    0.20
   0   0 -22    0.52    0.20
   0   0 -22    0.59    0.20
   0   0  23    0.20    0.20
   0   0  23   -0.20    0.20
   0   0 -23   -0.07    0.20
   0   0 -23    0.26    0.20
   0   0  24   10.75    0.72
   0   0  24    8.39    0.59
   0   0 -24    8.71    0.66
   0   0 -24   10.35    0.72
   0   0  25    0.13    0.26
   0   0  25    0.07    0.20
   0   0 -25    0.07    0.20
   0   0 -25    0.20    0.20
   0   0  26   64.34    3.01
   0   0  26   64.21    3.01
   0   0 -26   63.89    2.95
   0   0 -26   64.15    3.01
   0   0  27    0.20    0.26
   0   0  27    0.00    0.20
   0   0 -27    0.26    0.26
   0   0 -27   -0.07    0.20
   0   0  28   71.55    3.34
   0   0  28   72.34    3.34
   0   0 -28   73.06    3.41
   0   0 -28   68.34    3.21
   0   0  30   22.34    1.31
   0   0  30   21.75    1.24
   0   0 -30   20.05    1.18
   0   0 -30   21.36    1.24
   0   0  31   -0.13    0.26
   0   0  31    0.07    0.20
   0   0 -31    0.20    0.26
   0   0 -31   -0.26    0.26
   0   0  32  156.67    6.95
   0   0  32  161.39    7.14
   0   0 -32  163.02    7.21
   0   0 -32  161.84    7.14
   0   0  33    0.20    0.26
   0   0  33   -0.07    0.20
   0   0 -33   -0.07    0.26
   0   0 -33    0.07    0.26
   0   0  34   18.87    1.18
   0   0  34   21.75    1.31
   0   0 -34   18.87    1.18
   0   0 -34   22.15    1.31
   0   0  35   -0.07    0.20
   0   0  35    0.33    0.26
   0   0 -35    0.26    0.26
   0   0 -35   -0.07    0.26
   0   0  36   52.75    2.62
   0   0  36   49.60    2.49
   0   0 -36   52.35    2.62
   0   0 -36   53.80    2.62
   0   0  37    0.00    0.26
   0   0  37   -0.07    0.26
   0   0 -37    0.00    0.26
   0   0 -37    0.20    0.26
   0   0  38    2.69    0.46
   0   0  38    2.95    0.46
   0   0 -38    2.42    0.39
   0   0 -38    2.42    0.39
   0   0  39    0.13    0.26
   0   0 -39   -0.33    0.26
   0   0  40   23.46    1.44
   0   0  40   28.83    1.64
   0   0 -40   25.29    1.51
   0   0 -40   29.35    1.64
   0   0  41    0.07    0.20
   0   0  41    0.00    0.26
   0   0 -41   -0.13    0.26
   0   0 -41    0.26    0.26
   0   0  42    0.33    0.26
   0   0 -42    0.79    0.26
   0   0 -42    0.85    0.33
   0   0  43   -0.20    0.20
   0   0  43    0.07    0.26
   0   0 -43    0.33    0.26
   0   0 -43   -0.26    0.26
   0   0  44   21.89    1.44
   0   0  44   26.28    1.57
   0   0 -44   23.79    1.44
   0   0 -44   26.47    1.57
   0   0  45   -0.07    0.26
   0   0  45    0.00    0.26
   0   0 -45    0.07    0.26
   0   0 -45   -0.20    0.26
   0   0  46    4.85    0.59
   0   0  46    5.31    0.59
   0   0 -46    4.85    0.59
   0   0 -46    5.05    0.59
   0  -2   0  341.51   14.35
   0  -2   0  309.14   12.97
   0   2   0  339.35   14.22
   0   2   0  370.54   15.53
   0  -2   1 3796.47  159.16
   0  -2  -1 3260.49  136.68
   0  -2  -1 3537.65  148.28
   0   2  -1 3772.23  158.11
   0   2  -1 3762.40  157.72
   0  -2   2  209.28    8.78
   0  -2   2  223.31    9.37
   0  -2  -2  213.87    8.98
   0  -2  -2  211.77    8.91
   0   2   2  199.19    8.39
   0   2   2  216.69    9.11
   0   2  -2  218.65    9.17
   0   2  -2  216.56    9.11
   0  -2   3  963.21   40.43
   0  -2   3  987.45   41.41
   0  -2  -3  887.85   37.22
   0  -2  -3  911.44   38.27
   0   2   3  933.72   39.18
   0   2   3  854.44   35.84
   0   2  -3 1035.28   43.44
   0   2  -3  976.97   41.02
   0  -2   4  900.30   37.81
   0  -2   4  878.02   36.89
   0  -2  -4  856.40   35.97
   0  -2  -4  866.89   36.37
   0   2   4  853.13   35.84
   0   2   4  869.51   36.50
   0   2  -4  847.88   35.58
   0   2  -4  950.76   39.90
   0  -2  -5 1555.55   65.26
   0  -2  -5 1531.96   64.28
   0   2   5 1507.06   63.23
   0   2   5 1542.44   64.74
   0   2  -5 1727.22   72.47
   0   2  -5 1659.07   69.59
   0  -2   6 1094.25   45.93
   0  -2   6 1026.76   43.11
   0  -2  -6 1016.94   42.72
   0  -2  -6 1051.01   44.16
   0   2   6 1048.39   44.03
   0   2   6 1037.25   43.57
   0   2  -6 1121.78   47.11
   0   2  -6 1073.29   45.08
   0  -2   7    8.45    0.46
   0  -2   7    9.89    0.52
   0  -2  -7    8.91    0.46
   0  -2  -7    7.60    0.39
   0   2   7    8.91    0.46
   0   2   7    8.06    0.39
   0   2  -7    8.19    0.46
   0  -2   8  107.39    4.59
   0  -2   8   96.45    4.13
   0  -2  -8  111.98    4.78
   0  -2  -8  101.76    4.39
   0   2   8  104.64    4.46
   0   2   8  101.04    4.32
   0   2  -8  104.97    4.52
   0   2  -8  109.56    4.72
   0  -2   9    7.14    0.39
   0  -2   9    7.01    0.39
   0  -2  -9    6.29    0.39
   0  -2  -9    6.88    0.39
   0   2   9    6.16    0.39
   0   2   9    6.42    0.39
   0   2  -9    7.40    0.46
   0   2  -9    7.80    0.46
   0  -2  10  288.44   12.19
   0  -2  10  304.88   12.91
   0  -2 -10  302.66   12.78
   0  -2 -10  298.00   12.58
   0   2  10  302.85   12.78
   0   2  10  302.00   12.78
   0   2 -10  305.28   12.91
   0   2 -10  307.11   13.04
   0  -2  11  117.75    5.05
   0  -2  11  123.64    5.31
   0  -2 -11  124.50    5.31
   0  -2 -11  122.79    5.31
   0   2  11  119.78    5.18
   0   2  11  117.48    5.05
   0   2 -11  128.95    5.57
   0   2 -11  126.20    5.44
   0  -2  12    0.92    0.20
   0  -2  12    0.79    0.13
   0  -2 -12    0.79    0.13
   0  -2 -12    1.05    0.20
   0   2  12    0.85    0.20
   0   2  12    1.05    0.20
   0   2 -12    0.98    0.13
   0   2 -12    0.59    0.13
   0  -2  13  743.70   31.32
   0  -2  13  729.94   30.73
   0  -2 -13  743.70   31.32
   0  -2 -13  767.29   32.30
   0   2  13  729.94   30.73
   0   2  13  752.87   31.71
   0   2 -13  748.29   31.52
   0   2 -13  770.57   32.50
   0  -2  14   30.08    1.44
   0  -2 -14   32.30    1.51
   0  -2 -14   30.47    1.44
   0   2  14   28.18    1.31
   0   2  14   32.11    1.51
   0   2 -14   29.55    1.44
   0  -2  15  138.52    6.03
   0  -2 -15  138.13    5.96
   0   2  15  131.97    5.70
   0   2 -15  137.67    5.96
   0  -2  16  461.88   19.59
   0  -2  16  460.31   19.53
   0  -2 -16  458.41   19.40
   0   2  16  458.08   19.40
   0   2 -16  466.40   19.72
   0   2 -16  508.60   21.56
   0  -2  17  177.96    7.67
   0  -2  17  193.62    8.32
   0  -2 -17  183.93    7.93
   0  -2 -17  179.47    7.73
   0   2  17  170.04    7.34
   0   2  17  193.89    8.32
   0   2 -17  175.54    7.54
   0   2 -17  189.04    8.13
   0  -2  18    2.29    0.33
   0  -2  18    1.83    0.26
   0  -2 -18    2.42    0.33
   0  -2 -18    2.10    0.26
   0   2  18    2.16    0.33
   0   2  18    1.90    0.26
   0   2 -18    1.51    0.26
   0   2 -18    2.10    0.26
   0  -2  19 1012.35   42.66
   0  -2  19 1018.25   42.92
   0  -2 -19 1071.32   45.15
   0  -2 -19 1043.15   43.90
   0   2  19 1041.18   43.90
   0   2  19 1038.56   43.77
   0   2 -19 1047.73   44.16
   0   2 -19 1022.18   43.05
   0  -2  20  390.39   16.64
   0  -2  20  388.76   16.51
   0  -2 -20  407.76   17.30
   0  -2 -20  397.99   16.91
   0   2  20  384.17   16.32
   0   2  20  392.42   16.71
   0   2 -20  414.31   17.63
   0   2 -20  416.73   17.76
   0  -2  21  137.14    6.03
   0  -2  21  136.55    6.03
   0  -2 -21  144.28    6.29
   0  -2 -21  143.30    6.22
   0   2  21  135.50    5.90
   0   2  21  148.87    6.49
   0   2 -21  145.46    6.36
   0   2 -21  147.36    6.42
   0  -2  22   17.17    0.98
   0  -2  22   17.23    0.98
   0  -2 -22   19.13    1.05
   0  -2 -22   18.41    0.98
   0   2  22   19.26    1.05
   0   2  22   20.12    1.11
   0   2 -22   16.51    0.98
   0   2 -22   17.63    0.98
   0  -2  23  303.57   13.04
   0  -2  23  313.80   13.43
   0  -2 -23  324.61   13.89
   0  -2 -23  316.15   13.50
   0   2  23  306.39   13.10
   0   2  23  313.01   13.43
   0   2 -23  317.20   13.56
   0   2 -23  314.71   13.43
   0  -2  24   37.48    1.83
   0  -2  24   35.32    1.77
   0  -2 -24   36.82    1.83
   0  -2 -24   37.87    1.90
   0   2  24   38.33    1.90
   0   2  24   37.09    1.83
   0   2 -24   36.96    1.83
   0   2 -24   36.63    1.83
   0  -2  25    5.11    0.46
   0  -2  25    5.37    0.52
   0  -2 -25    4.65    0.46
   0  -2 -25    5.31    0.46
   0   2  25    4.85    0.46
   0   2  25    5.24    0.52
   0   2 -25    5.11    0.46
   0   2 -25    4.85    0.46
   0  -2  26   44.43    2.16
   0  -2  26   46.98    2.29
   0  -2 -26   44.69    2.16
   0  -2 -26   46.98    2.23
   0   2  26   43.51    2.10
   0   2  26   46.85    2.29
   0   2 -26   47.37    2.29
   0   2 -26   44.23    2.16
   0  -2  27   82.69    3.80
   0  -2  27   82.69    3.80
   0  -2 -27   85.90    3.93
   0  -2 -27   82.89    3.73
   0   2  27   88.20    4.06
   0   2  27   83.61    3.80
   0   2 -27   84.66    3.87
   0   2 -27   85.18    3.87
   0  -2 -28   13.69    0.92
   0  -2 -28   14.87    0.92
   0   2  28   14.81    0.98
   0   2  28   13.76    0.85
   0  -2  29   20.05    1.18
   0  -2  29   24.96    1.38
   0   2 -29   23.26    1.31
   0   2 -29   21.49    1.24
   0  -2  30   51.63    2.49
   0  -2  30   51.44    2.56
   0  -2 -30   51.90    2.56
   0  -2 -30   51.63    2.49
   0   2  30   56.81    2.75
   0   2  30   52.35    2.49
   0   2 -30   52.03    2.49
   0   2 -30   52.68    2.56
   0  -2  31   36.10    1.90
   0  -2  31   38.20    1.97
   0  -2 -31   36.30    1.83
   0  -2 -31   39.18    2.03
   0   2  31   40.63    2.10
   0   2  31   36.69    1.83
   0   2 -31   38.59    1.97
   0   2 -31   38.46    1.97
   0  -2  32    3.60    0.46
   0  -2  32    3.73    0.46
   0  -2 -32    3.41    0.46
   0  -2 -32    3.67    0.46
   0   2  32    3.08    0.46
   0   2  32    3.73    0.46
   0   2 -32    3.93    0.46
   0   2 -32    3.28    0.46
   0  -2  33   14.55    0.98
   0  -2  33   15.99    1.05
   0  -2 -33   15.86    1.05
   0  -2 -33   14.35    0.92
   0   2  33   16.12    0.98
   0   2  33   13.17    0.98
   0   2 -33   15.73    1.05
   0   2 -33   14.68    0.98
   0  -2  34    8.91    0.72
   0  -2  34    9.57    0.79
   0  -2 -34    8.45    0.72
   0  -2 -34    9.44    0.72
   0   2  34   10.35    0.85
   0   2  34    9.57    0.72
   0   2 -34    9.11    0.72
   0   2 -34    9.11    0.79
   0  -2  35   16.38    1.11
   0  -2  35   15.53    1.05
   0  -2 -35   14.61    0.98
   0  -2 -35   15.07    1.05
   0   2  35   16.51    1.05
   0   2  35   16.12    1.11
   0   2 -35   15.53    0.98
   0   2 -35   16.51    1.11
   0  -2  36   16.18    1.05
   0  -2  36   17.10    1.11
   0  -2 -36   15.92    1.11
   0  -2 -36   17.30    1.11
   0   2  36   18.08    1.11
   0   2  36   18.15    1.18
   0   2 -36   16.25    1.11
   0   2 -36   17.10    1.11
   0  -2  37   20.84    1.31
   0  -2  37   21.23    1.31
   0  -2 -37   22.21    1.38
   0  -2 -37   25.23    1.44
   0   2  37   20.57    1.31
   0   2  37   22.87    1.31
   0   2 -37   21.03    1.24
   0   2 -37   21.75    1.38
   0  -2  38    4.78    0.52
   0  -2  38    3.87    0.52
   0  -2 -38    3.80    0.52
   0   2  38    3.80    0.46
   0   2  38    4.65    0.59
   0   2 -38    4.46    0.52
   0   2 -38    4.72    0.59
   0  -2  39    2.95    0.46
   0  -2  39    2.88    0.52
   0  -2 -39    3.15    0.46
   0  -2 -39    3.87    0.52
   0   2  39    2.49    0.46
   0   2  39    2.49    0.39
   0   2 -39    3.08    0.52
   0  -2  40    9.37    0.79
   0  -2  40    7.93    0.72
   0  -2 -40    8.58    0.72
   0  -2 -40    6.49    0.72
   0   2  40    7.60    0.79
   0   2  40    9.96    0.79
   0   2 -40    9.17    0.79
   0   2 -40    7.99    0.72
   0  -2  41    1.11    0.33
   0  -2  41    1.57    0.39
   0  -2 -41    0.98    0.33
   0  -2 -41    1.24    0.33
   0   2 -41    1.18    0.33
   0   2 -41    1.18    0.39
   0  -2  42    0.26    0.26
   0  -2  42    0.07    0.26
   0  -2 -42    0.39    0.26
   0  -2 -42    0.26    0.26
   0   2  42    0.26    0.26
   0   2  42    0.46    0.26
   0   2 -42    0.72    0.33
   0   2 -42    0.52    0.26
   0  -2 -43    1.24    0.33
   0  -2 -43    1.18    0.39
   0   2  43    1.64    0.33
   0   2  43    0.98    0.33
   0   2 -43    1.11    0.39
   0   2 -43    1.38    0.33
   0  -2  44    3.73    0.52
   0  -2  44    3.73    0.52
   0  -2 -44    4.32    0.52
   0  -2 -44    3.28    0.52
   0   2  44    4.13    0.52
   0   2  44    3.28    0.52
   0   2 -44    4.19    0.52
   0   2 -44    4.65    0.59
   0  -2  45    6.62    0.72
   0  -2  45    9.37    0.92
   0  -2 -45    7.93    0.72
   0  -2 -45    7.08    0.72
   0   2  45    8.19    0.72
   0   2  45    6.03    0.72
   0   2 -45    7.93    0.79
   0   2 -45    7.86    0.72
   0  -2 -46    0.52    0.26
   0  -2 -46    0.13    0.26
   0   2  46    0.20    0.26
   0   2  46    0.00    0.26
   0  -4   0  857.71   35.97
   0  -4   0  734.53   30.86
   0   4   0  798.74   33.55
   0   4   0  743.70   31.19
   0  -4   1  986.14   41.41
   0  -4   1  959.93   40.30
   0  -4  -1  895.72   37.61
   0  -4  -1  925.86   38.86
   0   4   1  900.96   37.81
   0   4   1  988.76   41.48
   0  -4   2  362.68   15.27
   0  -4   2  358.22   15.07
   0  -4  -2  335.62   14.09
   0  -4  -2  317.53   13.37
   0   4   2  348.65   14.68
   0   4   2  330.96   13.89
   0   4  -2  338.69   14.22
   0   4  -2  376.90   15.86
   0  -4   3   29.49    1.31
   0  -4   3   32.43    1.44
   0  -4  -3   31.65    1.38
   0  -4  -3   31.58    1.38
   0   4   3   31.26    1.38
   0   4   3   34.27    1.51
   0   4  -3   32.83    1.44
   0   4  -3   30.27    1.31
   0  -4   4   64.48    2.75
   0  -4   4   70.64    3.01
   0  -4  -4   71.36    3.01
   0  -4  -4   62.58    2.69
   0   4   4   65.00    2.75
   0   4   4   67.49    2.88
   0   4  -4   66.38    2.88
   0   4  -4   68.73    2.95
   0  -4   5  681.45   28.63
   0  -4   5  605.71   25.49
   0  -4  -5  720.11   30.27
   0  -4  -5  638.21   26.80
   0   4   5  618.16   25.95
   0   4   5  687.35   28.90
   0   4  -5  729.28   30.67
   0   4  -5  670.97   28.18
   0  -4   6 1032.66   43.38
   0  -4   6 1090.98   45.80
   0  -4  -6 1056.91   44.43
   0  -4  -6 1031.35   43.31
   0   4   6  958.62   40.23
   0   4   6 1066.08   44.75
   0   4  -6 1073.29   45.08
   0   4  -6 1087.05   45.67
   0  -4  -7  329.72   13.89
   0  -4  -7  328.28   13.89
   0   4   7  342.56   14.48
   0   4   7  332.34   14.02
   0   4  -7  346.16   14.61
   0   4  -7  346.89   14.68
   0  -4   8   81.38    3.54
   0  -4   8   84.13    3.67
   0  -4  -8   86.43    3.73
   0   4   8   75.16    3.21
   0   4   8   81.84    3.54
   0   4  -8   86.62    3.73
   0   4  -8   82.95    3.60
   0  -4   9   62.18    2.75
   0  -4   9   59.56    2.62
   0  -4  -9   58.05    2.56
   0  -4  -9   63.03    2.75
   0   4   9   59.50    2.62
   0   4   9   61.40    2.69
   0   4  -9   59.50    2.62
   0   4  -9   66.70    2.88
   0  -4  10  437.11   18.48
   0  -4  10  428.14   18.08
   0  -4 -10  494.45   20.84
   0  -4 -10  472.50   19.92
   0   4  10  465.75   19.66
   0   4  10  478.26   20.18
   0   4 -10  466.79   19.72
   0   4 -10  461.03   19.46
   0  -4 -11  657.21   27.65
   0  -4 -11  666.38   28.11
   0   4  11  696.52   29.35
   0   4  11  666.38   28.04
   0  -4 -12   10.68    0.59
   0  -4 -12   10.03    0.59
   0   4  12   11.40    0.66
   0   4  12   10.22    0.59
   0  -4  13   61.33    2.75
   0  -4  13   58.58    2.62
   0  -4 -13   59.63    2.69
   0   4  13   68.73    3.08
   0   4 -13   64.08    2.88
   0   4 -13   61.66    2.75
   0  -4  14  923.89   38.92
   0  -4  14  928.48   39.12
   0   4 -14  982.21   41.35
   0   4 -14  944.20   39.71
   0  -4  15   89.24    3.93
   0  -4  15   91.34    4.00
   0  -4 -15   89.70    3.93
   0  -4 -15   93.50    4.13
   0   4  15   92.98    4.06
   0   4  15   95.27    4.19
   0   4 -15   92.72    4.13
   0   4 -15   92.65    4.06
   0  -4  16   51.04    2.36
   0  -4  16   47.11    2.23
   0  -4 -16   45.93    2.16
   0  -4 -16   48.82    2.23
   0   4  16   51.37    2.29
   0   4  16   50.19    2.29
   0   4 -16   51.04    2.36
   0   4 -16   49.47    2.29
   0  -4  17    0.20    0.20
   0  -4  17    0.39    0.20
   0  -4 -17    0.39    0.13
   0  -4 -17    0.26    0.20
   0   4  17    0.59    0.20
   0   4  17    0.59    0.20
   0   4 -17    0.33    0.20
   0   4 -17    0.39    0.20
   0  -4  18  609.11   25.75
   0  -4  18  624.64   26.41
   0  -4 -18  677.52   28.63
   0  -4 -18  650.20   27.45
   0   4  18  642.53   27.19
   0   4 -18  630.61   26.67
   0   4 -18  635.26   26.86
   0  -4  19   12.06    0.72
   0  -4  19   13.10    0.79
   0  -4 -19   12.19    0.72
   0  -4 -19   12.12    0.72
   0   4  19   11.73    0.72
   0   4  19   11.40    0.66
   0   4 -19   12.38    0.72
   0   4 -19   12.84    0.79
   0  -4  20   32.76    1.64
   0  -4 -20   36.37    1.70
   0  -4 -20   37.35    1.83
   0   4  20   37.15    1.83
   0   4  20   37.02    1.77
   0   4 -20   32.57    1.57
   0   4 -20   31.39    1.57
   0  -4  21   14.55    0.85
   0  -4  21   13.63    0.85
   0  -4 -21   15.66    0.85
   0  -4 -21   15.14    0.92
   0   4  21   16.45    0.98
   0   4  21   15.27    0.85
   0   4 -21   14.22    0.85
   0   4 -21   13.96    0.85
   0  -4  22  394.00   16.77
   0  -4  22  378.73   16.18
   0  -4 -22  410.71   17.49
   0  -4 -22  417.13   17.69
   0   4  22  420.73   17.95
   0   4  22  389.21   16.51
   0   4 -22  394.32   16.77
   0   4 -22  387.84   16.58
   0  -4  23    7.86    0.59
   0  -4  23    8.78    0.66
   0  -4 -23    8.32    0.66
   0  -4 -23   10.22    0.66
   0   4  23    9.89    0.66
   0   4  23    9.96    0.72
   0   4 -23    8.71    0.59
   0   4 -23    8.91    0.66
   0  -4  24   13.76    0.85
   0  -4  24   13.56    0.85
   0  -4 -24   13.83    0.85
   0  -4 -24   14.28    0.85
   0   4  24   14.02    0.92
   0   4  24   14.68    0.85
   0   4 -24   13.83    0.85
   0   4 -24   12.19    0.85
   0  -4  25    5.11    0.52
   0  -4  25    5.37    0.52
   0  -4 -25    5.31    0.46
   0  -4 -25    5.24    0.52
   0   4  25    4.46    0.52
   0   4  25    5.70    0.46
   0   4 -25    5.50    0.46
   0   4 -25    4.72    0.52
   0  -4  26  363.79   15.59
   0  -4  26  340.99   14.68
   0  -4 -26  413.59   17.63
   0  -4 -26  387.77   16.58
   0   4  26  363.07   15.46
   0   4  26  397.14   16.97
   0   4 -26  347.41   14.94
   0   4 -26  370.02   15.79
   0  -4  27   20.31    1.24
   0  -4 -27   22.47    1.31
   0  -4 -27   21.62    1.18
   0   4  27   22.34    1.18
   0   4  27   22.67    1.31
   0   4 -27   20.64    1.24
   0  -4  28    5.96    0.59
   0  -4  28    5.70    0.59
   0  -4 -28    6.16    0.59
   0   4  28    4.65    0.52
   0   4 -28    5.57    0.59
   0   4 -28    6.49    0.59
   0  -4  29   15.66    0.98
   0  -4  29   15.53    1.05
   0  -4 -29   13.69    0.92
   0   4  29   15.59    0.98
   0   4 -29   15.59    1.05
   0   4 -29   17.23    1.05
   0  -4  30   70.37    3.28
   0  -4  30   63.30    3.08
   0  -4 -30   68.34    3.28
   0  -4 -30   68.93    3.21
   0   4  30   73.45    3.47
   0   4  30   66.83    3.08
   0   4 -30   66.97    3.21
   0   4 -30   69.19    3.21
   0  -4  31    0.39    0.26
   0  -4  31    0.85    0.26
   0  -4 -31    0.85    0.33
   0  -4 -31    0.66    0.26
   0   4  31    0.66    0.26
   0   4  31    0.85    0.33
   0   4 -31    0.66    0.26
   0   4 -31    0.72    0.33
   0  -4  32   36.30    1.90
   0  -4  32   36.37    1.97
   0  -4 -32   39.05    1.97
   0  -4 -32   38.79    2.03
   0   4  32   37.55    2.03
   0   4  32   35.38    1.83
   0   4 -32   36.82    1.97
   0   4 -32   36.69    1.90
   0  -4  33    0.26    0.26
   0  -4  33    0.13    0.26
   0  -4 -33    0.07    0.20
   0  -4 -33   -0.13    0.26
   0   4  33    0.00    0.20
   0   4  33   -0.20    0.26
   0   4 -33   -0.20    0.26
   0   4 -33   -0.07    0.26
   0  -4  34   35.12    1.90
   0  -4  34   37.09    1.97
   0  -4 -34   37.94    1.90
   0  -4 -34   33.35    1.83
   0   4  34   35.25    1.90
   0   4  34   35.19    1.83
   0   4 -34   38.79    2.10
   0   4 -34   34.01    1.77
   0  -4  35    0.20    0.26
   0  -4  35    0.46    0.26
   0  -4 -35    0.00    0.26
   0  -4 -35    0.26    0.26
   0   4  35    0.39    0.33
   0   4  35    0.39    0.26
   0   4 -35    0.13    0.26
   0   4 -35    0.07    0.20
   0  -4  36    3.73    0.52
   0  -4  36    3.08    0.46
   0  -4 -36    3.21    0.52
   0  -4 -36    3.01    0.39
   0   4  36    3.47    0.46
   0   4  36    2.82    0.52
   0   4 -36    2.88    0.39
   0   4 -36    3.73    0.52
   0  -4  37    1.97    0.39
   0  -4 -37    1.83    0.46
   0   4  37    2.75    0.46
   0   4  37    2.69    0.39
   0   4 -37    1.97    0.39
   0  -4  38    2.29    0.39
   0  -4  38    2.16    0.39
   0  -4 -38    2.49    0.39
   0  -4 -38    2.03    0.46
   0   4  38    2.36    0.39
   0   4  38    2.36    0.46
   0   4 -38    2.49    0.39
   0   4 -38    2.75    0.46
   0  -4  39    0.92    0.33
   0  -4  39    1.31    0.33
   0   4 -39    0.66    0.26
   0   4 -39    1.24    0.39
   0  -4  40    1.24    0.33
   0  -4  40    0.85    0.33
   0  -4 -40    1.83    0.33
   0  -4 -40    1.11    0.39
   0   4  40    1.31    0.33
   0   4  40    0.66    0.39
   0   4 -40    1.18    0.33
   0   4 -40    1.05    0.33
   0  -4  41    4.59    0.59
   0  -4  41    3.34    0.52
   0  -4 -41    3.41    0.46
   0  -4 -41    3.73    0.52
   0   4  41    3.15    0.52
   0   4  41    4.13    0.52
   0   4 -41    2.95    0.59
   0  -4  42   -0.20    0.26
   0  -4  42    0.00    0.26
   0  -4 -42    0.26    0.26
   0  -4 -42   -0.07    0.26
   0   4  42    0.13    0.26
   0   4  42    0.00    0.26
   0   4 -42    0.00    0.26
   0   4 -42   -0.07    0.26
   0  -4  43    1.57    0.33
   0  -4  43    2.10    0.46
   0  -4 -43    1.90    0.46
   0  -4 -43    2.23    0.39
   0   4  43    2.36    0.39
   0   4  43    2.29    0.46
   0   4 -43    2.88    0.46
   0   4 -43    3.08    0.52
   0  -4  44    0.33    0.26
   0  -4 -44    0.13    0.33
   0  -4 -44   -0.07    0.26
   0   4  44    0.00    0.33
   0   4  44    0.20    0.26
   0   4 -44    0.39    0.26
   0   4 -44   -0.26    0.26
   0  -4 -45    1.97    0.39
   0  -4 -45    1.64    0.39
   0   4  45    1.70    0.39
   0   4  45    1.77    0.46
   0  -4 -46    0.26    0.26
   0  -4 -46   -0.07    0.26
   0   4  46   -0.33    0.33
   0  -6   0  202.67    8.58
   0  -6   0  196.31    8.32
   0   6   0  193.03    8.13
   0   6   0  190.09    8.06
   0  -6   1   33.29    1.44
   0  -6   1   27.91    1.24
   0  -6  -1   30.40    1.38
   0  -6  -1   32.57    1.44
   0   6   1   31.58    1.38
   0   6   1   29.94    1.31
   0   6  -1   30.86    1.38
   0   6  -1   28.37    1.24
   0  -6   2   37.87    1.70
   0  -6   2   37.55    1.64
   0  -6  -2   36.23    1.57
   0  -6  -2   42.92    1.90
   0   6   2   40.63    1.77
   0   6   2   38.27    1.70
   0   6  -2   37.61    1.70
   0   6  -2   34.27    1.51
   0  -6   3   32.50    1.44
   0  -6   3   32.89    1.51
   0  -6  -3   31.26    1.38
   0  -6  -3   34.79    1.51
   0   6   3   34.14    1.51
   0   6   3   32.76    1.44
   0  -6  -4   26.60    1.18
   0  -6  -4   23.39    1.05
   0   6   4   25.23    1.11
   0   6   4   24.96    1.11
   0  -6  -5  396.23   16.71
   0  -6  -5  366.61   15.46
   0   6   5  365.49   15.40
   0   6   5  385.09   16.25
   0  -6   6  367.53   15.53
   0  -6  -6  372.96   15.73
   0  -6  -6  330.90   13.96
   0   6   6  362.22   15.27
   0   6   6  365.89   15.40
   0   6  -6  374.80   15.86
   0  -6   7  141.34    6.03
   0  -6   7  137.47    5.90
   0   6  -7  131.57    5.64
   0   6  -7  142.32    6.09
   0  -6   8   34.73    1.57
   0  -6   8   38.07    1.77
   0   6  -8   36.43    1.70
   0   6  -8   36.89    1.64
   0  -6   9  197.69    8.45
   0   6  -9  202.73    8.65
   0   6  -9  210.20    8.91
   0  -6  10  474.13   19.98
   0  -6  10  435.87   18.41
   0  -6 -10  447.99   18.94
   0  -6 -10  470.86   19.85
   0   6  10  491.10   20.71
   0   6  10  496.08   20.90
   0   6 -10  465.42   19.66
   0   6 -10  460.11   19.46
   0  -6  11  463.65   19.59
   0  -6  11  521.31   22.02
   0  -6 -11  467.25   19.66
   0  -6 -11  484.29   20.44
   0   6  11  485.80   20.51
   0   6  11  462.21   19.46
   0   6 -11  470.92   19.85
   0   6 -11  565.28   23.92
   0  -6  12  275.53   11.73
   0  -6  12  278.02   11.86
   0  -6 -12  283.00   12.06
   0  -6 -12  271.20   11.47
   0   6  12  288.77   12.25
   0   6  12  294.92   12.45
   0   6 -12  275.07   11.66
   0   6 -12  285.55   12.19
   0  -6  13  789.57   33.29
   0  -6  13  803.98   33.94
   0  -6 -13  826.92   34.79
   0  -6 -13  904.89   38.14
   0   6  13  832.81   35.06
   0   6  13  843.95   35.51
   0   6 -13  832.16   35.12
   0   6 -13  805.29   33.94
   0  -6  14  375.19   15.92
   0  -6  14  396.68   16.84
   0  -6 -14  412.41   17.49
   0  -6 -14  384.43   16.25
   0   6  14  416.21   17.63
   0   6  14  392.49   16.58
   0   6 -14  382.46   16.25
   0   6 -14  379.25   16.05
   0  -6  15  256.72   10.94
   0  -6  15  260.79   11.14
   0  -6 -15  284.70   12.12
   0  -6 -15  271.79   11.53
   0   6  15  254.04   10.81
   0   6  15  279.85   11.93
   0   6 -15  250.56   10.75
   0   6 -15  269.24   11.47
   0  -6  16   58.32    2.69
   0  -6  16   58.05    2.62
   0  -6 -16   63.56    2.88
   0  -6 -16   60.61    2.69
   0   6  16   59.04    2.69
   0   6  16   58.25    2.62
   0   6 -16   56.94    2.62
   0   6 -16   56.42    2.56
   0  -6  17  275.20   11.79
   0  -6  17  272.97   11.66
   0  -6 -17  284.05   12.12
   0  -6 -17  276.05   11.73
   0   6  17  270.55   11.60
   0   6  17  290.40   12.38
   0   6 -17  278.02   11.86
   0   6 -17  279.33   11.99
   0  -6  18  186.94    8.13
   0  -6  18  194.34    8.39
   0  -6 -18  201.88    8.71
   0  -6 -18  207.19    8.85
   0   6  18  204.96    8.78
   0   6  18  199.72    8.65
   0   6 -18  197.62    8.58
   0   6 -18  186.74    7.99
   0  -6  19  167.81    7.34
   0  -6  19  162.63    7.08
   0  -6 -19  170.36    7.40
   0  -6 -19  174.23    7.47
   0   6  19  171.02    7.40
   0   6  19  163.75    7.08
   0   6 -19  169.25    7.40
   0   6 -19  168.27    7.27
   0  -6  20    0.20    0.20
   0  -6  20   -0.07    0.13
   0  -6 -20    0.00    0.20
   0  -6 -20    0.20    0.20
   0   6  20    0.00    0.20
   0   6  20    0.00    0.13
   0   6 -20   -0.07    0.20
   0   6 -20    0.00    0.13
   0  -6  21   88.92    4.06
   0  -6  21   85.31    3.80
   0  -6 -21   84.72    3.87
   0  -6 -21   88.79    3.93
   0   6  21   78.83    3.54
   0   6  21   92.52    4.19
   0   6 -21   83.28    3.80
   0   6 -21   85.25    3.80
   0  -6  22  226.06    9.83
   0  -6  22  229.40    9.89
   0  -6 -22  238.51   10.29
   0  -6 -22  245.78   10.48
   0   6  22  248.01   10.61
   0   6  22  247.22   10.68
   0   6 -22  237.53   10.16
   0   6 -22  225.99    9.83
   0  -6  23  167.41    7.34
   0  -6  23  172.20    7.47
   0  -6 -23  173.31    7.47
   0  -6 -23  177.44    7.73
   0   6  23  173.64    7.54
   0   6  23  180.39    7.86
   0   6 -23  161.58    7.14
   0   6 -23  163.88    7.08
   0  -6 -24    3.21    0.33
   0  -6 -24    2.82    0.39
   0   6  24    3.28    0.39
   0   6  24    3.60    0.46
   0  -6  25   21.56    1.18
   0  -6  25   20.05    1.18
   0  -6 -25   19.66    1.05
   0  -6 -25   20.18    1.18
   0   6  25   19.59    1.05
   0   6  25   20.44    1.18
   0   6 -25   19.85    1.18
   0   6 -25   20.97    1.11
   0  -6  26  184.71    8.13
   0  -6  26  183.21    7.99
   0  -6 -26  188.97    8.13
   0  -6 -26  193.30    8.45
   0   6  26  189.17    8.32
   0   6  26  191.59    8.26
   0   6 -26  182.68    7.93
   0   6 -26  186.09    8.19
   0  -6  27   86.36    3.93
   0  -6  27   81.84    3.80
   0   6 -27   83.74    3.93
   0   6 -27   81.91    3.67
   0  -6  28   12.52    0.92
   0  -6  28   12.32    0.79
   0  -6 -28   11.47    0.85
   0  -6 -28   11.99    0.72
   0   6  28   10.88    0.85
   0   6  28   11.40    0.72
   0   6 -28   10.61    0.85
   0   6 -28   11.14    0.72
   0  -6  29    4.78    0.46
   0  -6  29    3.73    0.46
   0  -6 -29    4.06    0.52
   0  -6 -29    3.93    0.39
   0   6  29    4.39    0.46
   0   6  29    3.93    0.52
   0   6 -29    4.13    0.52
   0   6 -29    4.32    0.46
   0  -6  30   26.14    1.51
   0  -6  30   27.65    1.44
   0  -6 -30   28.31    1.44
   0  -6 -30   24.31    1.44
   0   6  30   26.54    1.57
   0   6  30   25.23    1.38
   0   6 -30   25.16    1.51
   0   6 -30   25.16    1.31
   0  -6  31   40.04    1.97
   0  -6  31   38.86    2.03
   0  -6 -31   39.38    1.90
   0  -6 -31   38.00    2.03
   0   6  31   37.61    1.90
   0   6  31   37.68    2.03
   0   6 -31   36.50    1.97
   0   6 -31   38.07    1.90
   0  -6  32    0.33    0.26
   0  -6  32    0.33    0.20
   0  -6 -32    0.26    0.26
   0  -6 -32    0.52    0.26
   0   6  32    0.26    0.20
   0   6  32    0.52    0.33
   0   6 -32    0.26    0.26
   0   6 -32    0.26    0.20
   0  -6  33   -0.07    0.26
   0  -6  33    0.26    0.20
   0  -6 -33    0.13    0.20
   0  -6 -33   -0.07    0.26
   0   6  33    0.07    0.20
   0   6  33    0.46    0.33
   0   6 -33    0.39    0.26
   0   6 -33    0.20    0.20
   0  -6  34    2.56    0.46
   0  -6  34    2.42    0.39
   0  -6 -34    2.03    0.46
   0  -6 -34    2.16    0.33
   0   6  34    1.97    0.46
   0   6  34    2.95    0.39
   0   6 -34    2.49    0.46
   0   6 -34    2.56    0.33
   0  -6  35   12.32    0.85
   0  -6  35   10.94    0.98
   0   6  35   13.43    0.85
   0   6  35   11.60    0.98
   0   6 -35   12.32    0.85
   0   6 -35    9.17    0.92
   0  -6  36    1.64    0.39
   0  -6  36    1.57    0.33
   0  -6 -36    2.03    0.46
   0  -6 -36    1.77    0.33
   0   6  36    1.24    0.33
   0   6  36    1.70    0.46
   0   6 -36    1.05    0.39
   0   6 -36    1.51    0.33
   0  -6  37    0.98    0.33
   0  -6  37    1.05    0.26
   0  -6 -37    0.98    0.39
   0  -6 -37    1.18    0.26
   0   6  37    0.46    0.33
   0   6  37    0.92    0.26
   0   6 -37    0.72    0.26
   0   6 -37    0.79    0.33
   0  -6  38    2.56    0.46
   0  -6  38    2.42    0.39
   0   6 -38    2.49    0.46
   0   6 -38    2.29    0.33
   0  -6  39    1.38    0.33
   0  -6  39    1.11    0.33
   0  -6 -39    1.24    0.39
   0  -6 -39    1.64    0.33
   0   6  39    1.83    0.33
   0   6  39    1.64    0.46
   0   6 -39    1.64    0.39
   0   6 -39    1.31    0.33
   0  -6  40    1.51    0.39
   0  -6  40    1.24    0.33
   0  -6 -40    1.90    0.33
   0  -6 -40    1.38    0.39
   0   6  40    1.44    0.33
   0   6  40    1.64    0.46
   0   6 -40    1.11    0.26
   0   6 -40    0.92    0.39
   0  -6  41    0.59    0.33
   0  -6  41    0.20    0.20
   0  -6 -41    0.39    0.26
   0  -6 -41    0.46    0.33
   0   6  41    0.20    0.33
   0   6  41    0.13    0.26
   0   6 -41    0.00    0.20
   0   6 -41    0.33    0.33
   0  -6  42    0.13    0.26
   0  -6  42    0.00    0.26
   0  -6 -42    0.39    0.26
   0  -6 -42    0.00    0.26
   0   6  42    0.00    0.20
   0   6  42    0.33    0.33
   0   6 -42    0.13    0.20
   0   6 -42   -0.13    0.26
   0  -6  43    0.13    0.20
   0  -6  43   -0.07    0.26
   0  -6 -43    0.07    0.20
   0  -6 -43    0.26    0.33
   0   6  43    0.07    0.20
   0   6  43    0.07    0.33
   0   6 -43    0.07    0.33
   0   6 -43   -0.26    0.20
   0  -6 -44    0.26    0.33
   0  -6 -44   -0.07    0.20
   0   6  44    0.39    0.26
   0   6  44    0.20    0.33
   0  -6 -45    0.07    0.26
   0  -6 -45    0.13    0.26
   0   6  45    0.00    0.26
   0   6  45    0.26    0.26
   0  -8   0  193.03    8.19
   0  -8   0  182.16    7.73
   0   8   0  173.51    7.40
   0   8   0  174.82    7.40
   0  -8   1   10.29    0.52
   0  -8   1   10.81    0.59
   0  -8  -1   11.01    0.59
   0  -8  -1   12.06    0.59
   0   8   1   10.68    0.52
   0   8   1   11.66    0.59
   0   8  -1   10.48    0.52
   0   8  -1   10.48    0.59
   0  -8   2   31.65    1.44
   0  -8   2   30.73    1.38
   0  -8  -2   30.21    1.38
   0   8   2   27.39    1.24
   0   8   2   26.80    1.24
   0   8  -2   30.60    1.44
   0   8  -2   30.99    1.38
   0  -8   3    3.15    0.26
   0  -8  -3    2.29    0.26
   0  -8  -3    2.56    0.20
   0   8   3    2.23    0.20
   0   8   3    2.62    0.26
   0   8  -3    2.62    0.20
   0  -8   4  214.92    9.11
   0  -8   4  220.55    9.37
   0  -8  -4  200.24    8.45
   0  -8  -4  199.13    8.45
   0   8   4  205.62    8.71
   0   8   4  193.17    8.19
   0   8  -4  224.22    9.57
   0   8  -4  203.91    8.65
   0  -8   5  381.88   16.12
   0  -8   5  383.12   16.18
   0  -8  -5  352.32   14.87
   0  -8  -5  373.03   15.73
   0   8   5  357.57   15.07
   0   8   5  360.45   15.20
   0  -8   6  105.23    4.52
   0  -8   6  114.67    4.98
   0  -8  -6  109.95    4.72
   0  -8  -6  105.69    4.52
   0   8   6  105.17    4.52
   0   8   6  107.92    4.65
   0   8  -6  120.11    5.18
   0   8  -6  113.29    4.85
   0  -8   7  281.69   11.99
   0  -8   7  275.27   11.66
   0  -8  -7  280.84   11.93
   0  -8  -7  275.40   11.60
   0   8   7  283.06   11.99
   0   8   7  279.59   11.86
   0   8  -7  282.80   11.99
   0   8  -7  267.21   11.40
   0  -8   8  518.69   21.89
   0  -8   8  538.09   22.67
   0  -8  -8  495.49   20.90
   0  -8  -8  466.01   19.59
   0   8   8  472.56   19.92
   0   8   8  476.10   20.05
   0   8  -8  498.71   21.03
   0   8  -8  545.55   23.06
   0  -8   9  120.63    5.24
   0  -8   9  124.04    5.31
   0  -8  -9  125.48    5.37
   0  -8  -9  115.13    4.98
   0   8   9  120.43    5.18
   0   8   9  126.85    5.44
   0   8  -9  114.01    4.98
   0   8  -9  120.56    5.18
   0  -8  10    2.75    0.33
   0  -8 -10    2.29    0.26
   0  -8 -10    2.88    0.26
   0   8  10    2.69    0.26
   0   8  10    2.36    0.26
   0   8 -10    3.08    0.33
   0   8 -10    2.88    0.26
   0  -8  11  144.48    6.22
   0  -8  11  133.08    5.70
   0  -8 -11  137.21    5.96
   0  -8 -11  141.73    6.03
   0   8  11  140.42    6.03
   0   8  11  142.84    6.16
   0   8 -11  149.46    6.49
   0   8 -11  146.12    6.22
   0  -8  12   14.15    0.79
   0  -8  12   12.84    0.72
   0  -8 -12   14.28    0.79
   0  -8 -12   12.71    0.66
   0   8  12   13.10    0.72
   0   8  12   12.52    0.72
   0   8 -12   14.87    0.85
   0   8 -12   13.69    0.72
   0  -8  13  347.08   14.74
   0  -8  13  359.92   15.27
   0  -8 -13  371.98   15.73
   0  -8 -13  370.80   15.73
   0   8  13  372.57   15.73
   0   8  13  368.64   15.66
   0   8 -13  403.17   17.17
   0   8 -13  362.48   15.33
   0  -8  14   36.63    1.77
   0  -8  14   38.66    1.83
   0  -8 -14   35.84    1.70
   0  -8 -14   35.25    1.57
   0   8  14   35.19    1.70
   0   8  14   34.79    1.57
   0   8 -14   38.33    1.90
   0   8 -14   37.87    1.77
   0  -8  15  189.30    8.19
   0  -8  15  187.07    7.99
   0  -8 -15  194.54    8.39
   0  -8 -15  198.93    8.45
   0   8  15  189.69    8.19
   0   8  15  200.70    8.58
   0   8 -15  196.11    8.39
   0   8 -15  196.90    8.52
   0  -8  16    0.79    0.26
   0  -8  16    0.59    0.20
   0  -8 -16    0.92    0.20
   0  -8 -16    0.98    0.26
   0   8  16    0.52    0.20
   0   8  16    0.66    0.20
   0   8 -16    0.59    0.20
   0   8 -16    0.66    0.26
   0  -8  17   95.27    4.19
   0  -8  17  107.39    4.78
   0  -8 -17  105.04    4.52
   0  -8 -17  106.94    4.72
   0   8  17  111.78    4.85
   0   8  17  115.39    5.11
   0   8 -17   95.08    4.13
   0   8 -17  105.30    4.72
   0  -8  18   43.77    2.10
   0  -8  18   39.84    1.90
   0  -8 -18   39.31    1.77
   0  -8 -18   45.87    2.16
   0   8  18   40.56    1.97
   0   8  18   40.76    1.90
   0   8 -18   43.05    1.97
   0   8 -18   45.21    2.23
   0  -8  19  196.18    8.45
   0  -8  19  210.66    9.11
   0  -8 -19  225.80    9.63
   0  -8 -19  232.81   10.03
   0   8  19  222.32    9.63
   0   8  19  234.38   10.03
   0   8 -19  210.33    9.04
   0   8 -19  215.64    9.37
   0  -8 -20    9.76    0.72
   0  -8 -20   10.35    0.59
   0   8  20    9.11    0.66
   0   8  20   10.03    0.59
   0  -8  21   23.59    1.31
   0  -8  21   22.74    1.18
   0  -8 -21   24.31    1.31
   0  -8 -21   26.01    1.24
   0   8  21   24.38    1.24
   0   8  21   24.90    1.38
   0   8 -21   23.20    1.24
   0   8 -21   25.42    1.44
   0  -8  22    0.39    0.20
   0  -8  22    0.39    0.26
   0  -8 -22    0.39    0.20
   0  -8 -22    0.26    0.26
   0   8  22    0.26    0.20
   0   8  22    0.39    0.26
   0   8 -22    0.33    0.20
   0   8 -22    0.26    0.26
   0  -8  23   46.00    2.16
   0  -8  23   48.62    2.42
   0  -8 -23   51.70    2.49
   0  -8 -23   45.08    2.10
   0   8  23   51.31    2.49
   0   8  23   44.49    2.10
   0   8 -23   47.64    2.23
   0   8 -23   49.08    2.42
   0  -8  24   26.01    1.44
   0  -8  24   24.11    1.24
   0   8 -24   24.44    1.44
   0   8 -24   24.64    1.24
   0  -8  25   23.92    1.38
   0  -8  25   22.74    1.24
   0  -8 -25   20.77    1.05
   0  -8 -25   20.25    1.24
   0   8  25   18.94    1.05
   0   8  25   21.62    1.31
   0   8 -25   22.28    1.38
   0   8 -25   22.67    1.18
   0  -8  26    4.13    0.39
   0  -8  26    3.28    0.46
   0  -8 -26    4.06    0.52
   0  -8 -26    3.73    0.39
   0   8  26    3.93    0.39
   0   8  26    3.80    0.52
   0   8 -26    3.67    0.52
   0   8 -26    3.60    0.39
   0  -8  27   59.95    2.95
   0  -8  27   56.68    2.62
   0  -8 -27   60.35    2.75
   0  -8 -27   61.66    3.01
   0   8  27   57.27    2.69
   0   8  27   58.32    2.88
   0   8 -27   61.66    3.01
   0   8 -27   56.68    2.62
   0  -8  28   10.35    0.85
   0  -8  28    9.96    0.72
   0  -8 -28    8.78    0.66
   0  -8 -28    8.19    0.79
   0   8  28    8.45    0.66
   0   8  28    8.52    0.79
   0   8 -28    8.26    0.59
   0   8 -28    9.96    0.85
   0  -8  29   11.86    0.92
   0  -8  29   13.17    0.85
   0  -8 -29   10.81    0.92
   0  -8 -29   10.48    0.72
   0   8  29   10.94    0.72
   0   8  29   10.55    0.92
   0   8 -29   12.58    0.79
   0   8 -29   12.84    0.98
   0  -8  30    0.00    0.20
   0  -8  30    0.07    0.26
   0  -8 -30    0.39    0.33
   0  -8 -30   -0.07    0.20
   0   8  30    0.00    0.20
   0   8  30   -0.26    0.33
   0   8 -30    0.39    0.33
   0   8 -30    0.00    0.20
   0  -8  31   47.37    2.29
   0  -8  31   48.36    2.49
   0  -8 -31   49.67    2.36
   0  -8 -31   44.69    2.36
   0   8  31   49.54    2.36
   0   8  31   42.26    2.29
   0   8 -31   44.62    2.16
   0   8 -31   46.72    2.42
   0  -8  32   12.19    0.92
   0  -8  32   12.45    0.79
   0  -8 -32   11.79    0.98
   0  -8 -32   10.88    0.72
   0   8  32   11.27    0.98
   0   8  32   12.12    0.85
   0   8 -32   12.12    0.98
   0   8 -32   13.37    0.85
   0  -8 -33    9.70    0.72
   0   8  33   11.79    0.98
   0   8  33   11.27    0.79
   0  -8  34    0.26    0.26
   0  -8  34    0.33    0.20
   0  -8 -34    0.07    0.20
   0  -8 -34    0.20    0.26
   0   8  34    0.46    0.26
   0   8  34    0.26    0.33
   0   8 -34    0.00    0.33
   0   8 -34    0.07    0.20
   0  -8  35   16.71    1.18
   0  -8  35   17.10    1.05
   0  -8 -35   17.10    1.05
   0  -8 -35   14.09    1.11
   0   8  35   15.33    1.18
   0   8  35   17.17    1.05
   0   8 -35   16.58    1.18
   0   8 -35   16.12    0.98
   0  -8  36    7.14    0.72
   0  -8  36    6.75    0.59
   0   8 -36    6.62    0.72
   0   8 -36    6.68    0.59
   0  -8  37    1.18    0.26
   0  -8  37    1.51    0.39
   0  -8 -37    0.92    0.26
   0  -8 -37    0.66    0.33
   0   8  37    0.92    0.39
   0   8  37    1.31    0.33
   0   8 -37    1.18    0.39
   0   8 -37    1.18    0.26
   0  -8  38    0.79    0.26
   0  -8  38    1.18    0.33
   0  -8 -38    0.52    0.33
   0  -8 -38    0.98    0.26
   0   8  38    0.85    0.26
   0   8  38    0.79    0.39
   0   8 -38    0.92    0.33
   0   8 -38    0.98    0.26
   0  -8  39    0.92    0.26
   0  -8  39    0.98    0.33
   0  -8 -39    0.92    0.26
   0  -8 -39    0.98    0.39
   0   8  39    0.92    0.33
   0   8  39    0.72    0.39
   0   8 -39    0.98    0.26
   0   8 -39    0.66    0.33
   0  -8  40    6.81    0.59
   0  -8  40    6.68    0.72
   0  -8 -40    6.75    0.59
   0  -8 -40    5.11    0.66
   0   8  40    4.06    0.66
   0   8  40    6.75    0.66
   0   8 -40    6.81    0.59
   0   8 -40    5.83    0.66
   0  -8  41    0.07    0.20
   0  -8  41   -0.07    0.26
   0  -8 -41    0.20    0.33
   0  -8 -41   -0.07    0.20
   0   8  41   -0.33    0.33
   0   8  41   -0.13    0.20
   0   8 -41    0.13    0.20
   0   8 -41    0.00    0.26
   0  -8 -42   -0.20    0.20
   0  -8 -42   -0.20    0.26
   0   8  42    0.13    0.33
   0   8  42    0.00    0.26
   0  -8 -43    0.59    0.33
   0  -8 -43    0.39    0.26
   0   8  43    0.39    0.26
   0   8  43    0.13    0.33
   0  -8 -44    2.49    0.39
   0  -8 -44    2.23    0.52
   0   8  44    2.23    0.46
   0   8  44    1.57    0.52
   0 -10   0  683.42   28.77
   0 -10   0  636.50   26.80
   0  10   0  658.52   27.72
   0  10   0  633.42   26.67
   0 -10   1   56.94    2.49
   0 -10   1   62.12    2.75
   0 -10  -1   65.13    2.88
   0 -10  -1   58.38    2.56
   0  10   1   65.79    2.88
   0  10   1   63.89    2.82
   0  10  -1   60.28    2.62
   0  10  -1   65.46    2.88
   0 -10   2  169.12    7.21
   0 -10   2  169.45    7.27
   0 -10  -2  174.43    7.47
   0 -10  -2  170.23    7.27
   0  10   2  183.40    7.80
   0  10   2  178.36    7.60
   0  10  -2  173.12    7.34
   0  10  -2  182.62    7.80
   0 -10   3  302.33   12.78
   0 -10   3  279.46   11.86
   0 -10  -3  292.89   12.38
   0 -10  -3  284.83   12.06
   0  10   3  309.41   13.10
   0  10   3  289.09   12.25
   0  10  -3  303.64   12.84
   0  10  -3  284.57   12.12
   0 -10   4  460.24   19.40
   0 -10   4  434.95   18.35
   0 -10  -4  427.87   18.08
   0 -10  -4  420.47   17.69
   0  10   4  457.49   19.33
   0  10   4  424.27   17.89
   0  10  -4  433.77   18.35
   0  10  -4  429.77   18.08
   0 -10   5   35.84    1.64
   0 -10   5   31.39    1.44
   0 -10  -5   31.32    1.44
   0 -10  -5   30.21    1.44
   0  10   5   32.17    1.51
   0  10   5   31.65    1.44
   0  10  -5   31.45    1.44
   0  10  -5   33.61    1.57
   0 -10   6  178.68    7.67
   0 -10   6  178.29    7.60
   0 -10  -6  189.69    8.13
   0 -10  -6  187.46    7.93
   0  10   6  195.92    8.32
   0  10   6  196.25    8.39
   0  10  -6  178.55    7.67
   0  10  -6  196.05    8.32
   0 -10   7  107.79    4.72
   0 -10   7  106.74    4.59
   0 -10  -7   95.53    4.13
   0 -10  -7   95.93    4.13
   0  10   7   97.11    4.19
   0  10   7   99.07    4.26
   0  10  -7  113.29    4.91
   0 -10   8  225.86    9.63
   0 -10   8  202.93    8.71
   0 -10  -8  209.94    8.91
   0 -10  -8  226.78    9.70
   0  10   8  213.28    9.11
   0  10   8  213.48    9.11
   0  10  -8  214.92    9.24
   0  10  -8  208.24    8.85
   0 -10   9   94.35    4.06
   0 -10   9  105.36    4.65
   0 -10  -9   98.75    4.26
   0 -10  -9  112.64    4.91
   0  10   9  107.13    4.65
   0  10   9   98.61    4.26
   0  10  -9   98.42    4.26
   0  10  -9  105.95    4.72
   0 -10  10   51.17    2.29
   0 -10  10   54.91    2.56
   0 -10 -10   52.16    2.36
   0 -10 -10   57.01    2.49
   0  10  10   56.42    2.49
   0  10  10   55.30    2.49
   0  10 -10   51.04    2.29
   0  10 -10   55.89    2.62
   0 -10  11   66.44    2.95
   0 -10  11   67.95    3.08
   0 -10 -11   58.51    2.56
   0 -10 -11   59.10    2.69
   0  10  11   65.26    2.95
   0  10 -11   68.87    3.15
   0  10 -11   65.52    2.88
   0 -10 -12  264.65   11.20
   0 -10 -12  273.30   11.66
   0  10  12  267.34   11.40
   0  10  12  265.77   11.27
   0  10 -12  260.33   11.07
   0  10 -12  254.89   10.94
   0 -10  13    9.24    0.59
   0 -10  13    9.83    0.66
   0 -10 -13    8.13    0.46
   0 -10 -13    8.19    0.59
   0  10  13    9.17    0.59
   0  10  13    7.54    0.46
   0  10 -13    9.30    0.52
   0 -10 -14   85.77    3.73
   0 -10 -14   82.23    3.67
   0  10  14   87.34    3.80
   0  10  14   88.20    3.93
   0 -10 -15   25.29    1.31
   0 -10 -15   23.98    1.11
   0  10  15   21.82    1.11
   0  10  15   24.77    1.31
   0 -10  16    0.26    0.26
   0 -10  16    0.26    0.20
   0 -10 -16    0.52    0.20
   0 -10 -16    0.33    0.26
   0  10  16    0.20    0.20
   0  10  16    0.39    0.20
   0  10 -16    0.46    0.20
   0  10 -16    0.26    0.26
   0 -10  17   18.61    1.11
   0 -10  17   20.44    1.05
   0 -10 -17   18.41    1.05
   0 -10 -17   17.63    0.85
   0  10  17   18.15    1.05
   0  10  17   16.05    0.85
   0  10 -17   19.85    1.18
   0  10 -17   18.61    0.98
   0 -10  18   31.45    1.51
   0 -10  18   32.63    1.70
   0 -10 -18   32.83    1.70
   0 -10 -18   34.40    1.57
   0  10  18   33.48    1.57
   0  10  18   35.58    1.77
   0  10 -18   34.40    1.77
   0  10 -18   32.24    1.51
   0 -10  19   61.59    2.75
   0 -10  19   64.48    3.08
   0  10 -19   64.08    2.88
   0  10 -19   67.16    3.21
   0 -10  20    4.72    0.52
   0 -10  20    6.29    0.46
   0 -10 -20    5.50    0.46
   0  10  20    5.50    0.46
   0  10 -20    6.42    0.46
   0  10 -20    5.05    0.59
   0 -10  21    7.67    0.66
   0 -10 -21    6.03    0.39
   0 -10 -21    5.18    0.52
   0  10  21    5.77    0.59
   0  10  21    6.55    0.46
   0  10 -21    7.08    0.52
   0  10 -21    7.01    0.66
   0 -10  22   15.46    0.85
   0 -10  22   13.96    0.92
   0 -10 -22   13.30    0.92
   0 -10 -22   14.74    0.79
   0  10  22   16.97    0.92
   0  10  22   13.76    0.92
   0  10 -22   15.14    1.05
   0  10 -22   14.68    0.79
   0 -10  23   17.36    0.92
   0 -10  23   17.17    1.11
   0 -10 -23   17.23    0.92
   0 -10 -23   16.97    1.11
   0  10  23   17.23    1.11
   0  10  23   16.97    0.92
   0  10 -23   18.35    0.98
   0  10 -23   18.35    1.18
   0 -10  24    1.77    0.33
   0 -10  24    1.77    0.26
   0 -10 -24    2.10    0.39
   0 -10 -24    1.97    0.26
   0  10  24    2.03    0.39
   0  10  24    2.23    0.33
   0  10 -24    1.70    0.26
   0  10 -24    1.90    0.39
   0 -10  25   -0.07    0.20
   0 -10  25    0.13    0.20
   0 -10 -25    0.00    0.20
   0 -10 -25    0.13    0.26
   0  10  25    0.07    0.20
   0  10  25    0.13    0.26
   0  10 -25    0.20    0.20
   0  10 -25    0.07    0.26
   0 -10  26   20.44    1.05
   0 -10  26   23.00    1.38
   0 -10 -26   21.75    1.11
   0 -10 -26   22.02    1.38
   0  10  26   19.33    1.24
   0  10  26   21.49    1.11
   0  10 -26   24.05    1.44
   0  10 -26   22.15    1.11
   0 -10  27    2.49    0.46
   0 -10  27    1.64    0.26
   0 -10 -27    1.77    0.39
   0 -10 -27    1.83    0.26
   0  10  27    0.98    0.33
   0  10  27    1.83    0.26
   0  10 -27    1.77    0.46
   0  10 -27    1.70    0.26
   0 -10  28    6.68    0.66
   0 -10  28    5.57    0.46
   0 -10 -28    5.24    0.66
   0 -10 -28    6.55    0.46
   0  10  28    6.29    0.72
   0  10  28    6.55    0.52
   0  10 -28    5.57    0.66
   0  10 -28    5.37    0.46
   0 -10  29    0.66    0.20
   0 -10 -29    0.66    0.20
   0 -10 -29    0.59    0.33
   0  10  29    1.05    0.26
   0  10  29    0.79    0.39
   0  10 -29    0.52    0.20
   0 -10  30   13.37    1.05
   0 -10  30   12.65    0.85
   0 -10 -30   14.42    0.85
   0 -10 -30   11.93    0.98
   0  10  30   11.93    1.05
   0  10  30   15.40    0.92
   0  10 -30   11.20    0.79
   0  10 -30   12.12    0.98
   0 -10  31    0.07    0.26
   0 -10  31    0.07    0.20
   0  10  31    0.39    0.26
   0  10  31    0.52    0.33
   0  10 -31    0.13    0.33
   0  10 -31    0.00    0.20
   0 -10  32   10.61    0.72
   0 -10  32   10.35    0.92
   0 -10 -32    9.76    0.92
   0 -10 -32   11.14    0.72
   0  10  32   11.66    0.79
   0  10  32    8.58    0.85
   0  10 -32    9.50    0.66
   0  10 -32   10.75    0.98
   0 -10  33   13.96    1.05
   0 -10  33   14.55    0.92
   0 -10 -33   14.55    0.85
   0 -10 -33   12.25    1.05
   0  10  33   11.07    0.98
   0  10  33   14.35    0.92
   0  10 -33   12.78    1.05
   0  10 -33   14.68    0.92
   0 -10  34    2.29    0.33
   0 -10  34    2.10    0.46
   0  10 -34    2.03    0.46
   0  10 -34    2.03    0.33
   0 -10  35    0.33    0.26
   0 -10  35    0.52    0.20
   0 -10 -35    0.26    0.33
   0 -10 -35    0.46    0.26
   0  10  35    0.39    0.33
   0  10  35    0.52    0.26
   0  10 -35    0.52    0.26
   0  10 -35    0.33    0.33
   0 -10  36    4.26    0.46
   0 -10  36    4.00    0.52
   0 -10 -36    5.64    0.52
   0 -10 -36    3.28    0.59
   0  10  36    3.21    0.59
   0  10  36    4.98    0.52
   0  10 -36    4.06    0.46
   0  10 -36    4.39    0.59
   0 -10  37   10.35    0.72
   0 -10  37    8.45    0.79
   0 -10 -37    9.63    0.66
   0  10  37   10.42    0.72
   0  10 -37   10.29    0.72
   0  10 -37    8.65    0.85
   0 -10  38    0.46    0.20
   0 -10  38    0.33    0.26
   0 -10 -38    0.13    0.26
   0 -10 -38    0.26    0.33
   0  10  38    0.07    0.26
   0  10  38    0.59    0.33
   0  10 -38    0.26    0.20
   0  10 -38    0.59    0.33
   0 -10 -39   -0.07    0.33
   0 -10 -39    0.07    0.26
   0  10  39    0.39    0.33
   0  10  39    0.00    0.26
   0 -10 -40    1.77    0.46
   0 -10 -40    3.15    0.39
   0  10  40    3.60    0.52
   0  10  40    2.16    0.52
   0 -10 -41    2.49    0.52
   0  10  41    3.80    0.59
   0  10  41    4.46    0.52
   0 -10 -42    0.33    0.26
   0 -10 -42   -0.07    0.33
   0  10  42    0.39    0.26
   0  10  42    0.33    0.33
   0 -12   0   32.89    1.57
   0 -12   0   32.50    1.51
   0  12   0   34.33    1.57
   0  12   0   33.16    1.64
   0 -12   1  248.34   10.55
   0 -12  -1  264.32   11.20
   0 -12  -1  274.74   11.66
   0  12   1  266.68   11.34
   0  12   1  273.76   11.66
   0  12  -1  246.44   10.48
   0 -12  -2    3.08    0.33
   0 -12  -2    2.23    0.33
   0  12   2    3.08    0.33
   0 -12  -3  154.18    6.62
   0 -12  -3  146.12    6.29
   0  12   3  154.77    6.62
   0  12   3  141.66    6.09
   0 -12  -4   58.91    2.62
   0 -12  -4   54.84    2.49
   0  12   4   59.76    2.62
   0  12   4   55.70    2.49
   0 -12   5  378.80   16.12
   0 -12  -5  386.33   16.32
   0 -12  -5  370.47   15.66
   0  12   5  354.94   15.01
   0  12   5  407.30   17.23
   0  12  -5  390.66   16.64
   0 -12   6    0.20    0.20
   0 -12   6    0.26    0.20
   0 -12  -6   -0.07    0.20
   0  12   6    0.00    0.20
   0  12  -6    0.20    0.20
   0  12  -6    0.20    0.26
   0 -12   7   22.80    1.18
   0 -12   7   23.92    1.18
   0  12  -7   22.34    1.05
   0  12  -7   22.41    1.18
   0 -12   8    1.18    0.20
   0 -12   8    0.85    0.26
   0  12  -8    0.72    0.26
   0  12  -8    0.79    0.20
   0 -12   9  166.43    7.21
   0 -12   9  154.90    6.62
   0  12  -9  151.89    6.49
   0 -12  10    3.54    0.39
   0 -12  10    3.87    0.33
   0  12 -10    3.87    0.46
   0  12 -10    3.87    0.33
   0 -12  11   34.66    1.70
   0 -12  11   37.02    1.70
   0  12 -11   37.94    1.70
   0  12 -11   37.74    1.90
   0 -12  12   11.60    0.66
   0 -12  12   11.93    0.79
   0 -12 -12   12.32    0.79
   0 -12 -12   13.69    0.72
   0  12  12   13.17    0.72
   0  12  12   13.17    0.79
   0  12 -12   11.47    0.79
   0  12 -12   11.07    0.59
   0 -12  13   20.51    1.05
   0 -12  13   20.38    1.11
   0 -12 -13   22.34    1.05
   0 -12 -13   22.41    1.24
   0  12  13   21.36    1.18
   0  12  13   22.21    1.11
   0  12 -13   20.31    0.98
   0  12 -13   20.44    1.18
   0 -12 -14   -0.07    0.26
   0 -12 -14    0.07    0.20
   0  12  14    0.20    0.20
   0  12  14   -0.20    0.20
   0  12 -14    0.26    0.20
   0  12 -14    0.20    0.26
   0 -12  15   10.42    0.59
   0 -12  15   11.66    0.79
   0  12  15    9.04    0.66
   0  12 -15   11.86    0.85
   0  12 -15   10.03    0.59
   0 -12  16    2.62    0.39
   0 -12  16    2.62    0.26
   0 -12 -16    3.08    0.39
   0 -12 -16    2.62    0.26
   0  12  16    2.82    0.33
   0  12  16    2.56    0.39
   0  12 -16    2.42    0.39
   0  12 -16    2.75    0.26
   0 -12  17    1.38    0.33
   0 -12  17    1.57    0.26
   0 -12 -17    1.57    0.33
   0 -12 -17    1.64    0.26
   0  12  17    1.64    0.33
   0  12  17    1.51    0.26
   0  12 -17    1.44    0.26
   0  12 -17    1.38    0.39
   0 -12  18    3.47    0.46
   0 -12  18    4.00    0.33
   0 -12 -18    2.75    0.39
   0 -12 -18    3.01    0.33
   0  12  18    3.08    0.33
   0  12  18    3.28    0.39
   0  12 -18    3.93    0.52
   0  12 -18    3.08    0.33
   0 -12  19    2.29    0.26
   0 -12  19    1.38    0.33
   0 -12 -19    2.03    0.39
   0 -12 -19    2.23    0.26
   0  12  19    2.56    0.33
   0  12  19    2.10    0.39
   0  12 -19    1.97    0.26
   0  12 -19    1.38    0.39
   0 -12  20    0.92    0.33
   0 -12  20    0.52    0.20
   0 -12 -20    0.39    0.26
   0 -12 -20    0.79    0.20
   0  12  20    0.72    0.26
   0  12  20    0.46    0.20
   0  12 -20    0.59    0.20
   0  12 -20    0.39    0.33
   0 -12  21    0.13    0.20
   0 -12  21    0.20    0.26
   0 -12 -21   -0.20    0.26
   0 -12 -21   -0.07    0.20
   0  12  21    0.26    0.20
   0  12  21   -0.13    0.26
   0  12 -21    0.07    0.20
   0  12 -21    0.20    0.26
   0 -12  22    4.78    0.59
   0 -12  22    5.90    0.46
   0 -12 -22    3.60    0.52
   0 -12 -22    4.00    0.33
   0  12  22    4.13    0.52
   0  12  22    4.98    0.46
   0  12 -22    4.78    0.39
   0  12 -22    4.91    0.59
   0 -12  23    0.72    0.33
   0 -12  23    0.92    0.20
   0 -12 -23    0.92    0.33
   0 -12 -23    1.64    0.26
   0  12  23    1.51    0.26
   0  12  23    0.85    0.33
   0  12 -23    1.05    0.39
   0  12 -23    1.11    0.26
   0 -12  24    1.77    0.26
   0 -12  24    1.90    0.39
   0 -12 -24    1.44    0.39
   0 -12 -24    1.90    0.26
   0  12  24    1.70    0.26
   0  12  24    1.64    0.39
   0  12 -24    1.70    0.26
   0  12 -24    1.70    0.39
   0 -12 -25    0.39    0.20
   0 -12 -25    0.72    0.33
   0  12  25    0.66    0.26
   0  12  25    0.52    0.33
   0 -12  26    0.26    0.26
   0 -12  26    0.66    0.20
   0 -12 -26   -0.26    0.26
   0 -12 -26    0.20    0.20
   0  12  26    0.46    0.26
   0  12  26    0.59    0.33
   0  12 -26    0.26    0.20
   0  12 -26    0.52    0.33
   0 -12  27    1.97    0.26
   0 -12  27    1.51    0.39
   0 -12 -27    1.44    0.39
   0 -12 -27    1.64    0.26
   0  12  27    1.90    0.33
   0  12  27    1.51    0.39
   0  12 -27    1.70    0.39
   0  12 -27    1.57    0.26
   0 -12  28    0.26    0.20
   0 -12  28    0.46    0.33
   0 -12 -28    0.85    0.33
   0 -12 -28    0.39    0.20
   0  12  28    0.46    0.33
   0  12  28    0.52    0.26
   0  12 -28    0.33    0.20
   0  12 -28    0.39    0.33
   0 -12  29    3.01    0.46
   0 -12  29    3.41    0.39
   0 -12 -29    2.95    0.59
   0 -12 -29    3.87    0.39
   0  12  29    2.88    0.52
   0  12  29    3.01    0.39
   0  12 -29    3.67    0.39
   0  12 -29    3.60    0.59
   0 -12  30    0.33    0.26
   0 -12  30   -0.13    0.20
   0  12 -30   -0.07    0.20
   0  12 -30   -0.13    0.26
   0 -12  31    4.52    0.59
   0 -12  31    6.16    0.52
   0 -12 -31    4.26    0.66
   0 -12 -31    4.78    0.39
   0  12  31    4.85    0.46
   0  12  31    4.65    0.66
   0  12 -31    5.90    0.46
   0  12 -31    4.19    0.59
   0 -12  32    0.13    0.26
   0 -12  32    0.39    0.20
   0 -12 -32   -0.07    0.20
   0 -12 -32    0.13    0.33
   0  12 -32   -0.13    0.33
   0  12 -32    0.20    0.20
   0 -12  33    8.45    0.85
   0 -12 -33    9.57    0.59
   0 -12 -33    7.27    0.85
   0  12  33    7.21    0.85
   0  12 -33    9.83    0.92
   0 -12  34    0.26    0.20
   0 -12  34    0.26    0.26
   0 -12 -34   -0.07    0.33
   0 -12 -34    0.00    0.20
   0  12  34    0.13    0.33
   0  12  34   -0.07    0.20
   0  12 -34   -0.39    0.20
   0  12 -34    0.20    0.33
   0 -12 -35    4.39    0.66
   0  12  35    4.00    0.66
   0  12  35    6.16    0.52
   0  12 -35    4.59    0.52
   0 -12 -36    0.00    0.20
   0 -12 -36    0.07    0.33
   0  12  36    0.00    0.33
   0  12  36    0.26    0.26
   0 -12 -37    8.19    0.59
   0  12  37    5.77    0.79
   0  12  37    8.13    0.59
   0 -12 -38    0.66    0.39
   0 -12 -38    0.79    0.26
   0  12  38    0.85    0.26
   0  12  38    0.46    0.39
   0 -12 -39    1.57    0.26
   0 -12 -39    1.31    0.46
   0  12  39    1.57    0.33
   0  12  39    1.05    0.46
   0 -14   0    6.29    0.46
   0 -14   0    5.05    0.39
   0  14   0    5.83    0.52
   0  14   0    5.18    0.39
   0 -14   1    6.22    0.46
   0 -14   1    7.14    0.52
   0 -14  -1    6.42    0.46
   0 -14  -1    6.22    0.46
   0  14   1    5.31    0.46
   0  14   1    5.64    0.39
   0  14  -1    6.75    0.46
   0  14  -1    5.90    0.52
   0 -14   2    3.01    0.33
   0 -14   2    3.15    0.33
   0 -14  -2    4.26    0.39
   0 -14  -2    3.93    0.39
   0  14   2    3.87    0.33
   0  14   2    3.21    0.39
   0  14  -2    3.54    0.33
   0  14  -2    2.82    0.39
   0 -14   3   17.95    0.98
   0 -14   3   18.41    0.92
   0 -14  -3   20.51    1.05
   0 -14  -3   18.94    0.98
   0  14   3   20.38    1.05
   0  14   3   18.22    1.05
   0  14  -3   19.07    0.92
   0  14  -3   19.00    1.05
   0 -14   4   52.35    2.36
   0 -14   4   54.19    2.49
   0 -14  -4   53.34    2.42
   0 -14  -4   49.21    2.23
   0  14   4   49.27    2.23
   0  14   4   47.77    2.23
   0  14  -4   57.07    2.69
   0  14  -4   49.01    2.16
   0 -14   5    3.15    0.33
   0 -14   5    2.42    0.33
   0 -14  -5    2.88    0.33
   0 -14  -5    3.80    0.39
   0  14   5    3.21    0.33
   0  14   5    2.62    0.33
   0  14  -5    2.95    0.39
   0  14  -5    3.28    0.33
   0 -14   6   21.89    1.18
   0 -14   6   21.75    1.05
   0 -14  -6   20.90    1.05
   0 -14  -6   24.96    1.24
   0  14   6   21.49    1.11
   0  14   6   23.72    1.18
   0  14  -6   21.10    0.98
   0  14  -6   18.81    1.11
   0 -14   7   16.05    0.92
   0 -14   7   14.87    0.79
   0 -14  -7   14.09    0.79
   0 -14  -7   14.35    0.79
   0  14   7   13.24    0.79
   0  14   7   15.33    0.85
   0  14  -7   14.74    0.72
   0  14  -7   14.61    0.98
   0 -14   8   17.82    0.92
   0 -14   8   18.87    1.05
   0 -14  -8   18.48    0.98
   0 -14  -8   21.23    1.05
   0  14   8   19.26    0.98
   0  14   8   21.75    1.11
   0  14  -8   17.56    0.85
   0  14  -8   18.41    1.11
   0 -14   9    3.08    0.39
   0 -14   9    3.28    0.33
   0 -14  -9    3.21    0.39
   0 -14  -9    3.28    0.33
   0  14   9    3.15    0.39
   0  14   9    3.41    0.39
   0  14  -9    2.42    0.39
   0  14  -9    3.08    0.26
   0 -14  10    9.70    0.59
   0 -14  10    7.67    0.59
   0 -14 -10    7.60    0.59
   0  14  10    7.34    0.52
   0  14  10    9.63    0.66
   0  14 -10    8.58    0.52
   0  14 -10    8.19    0.72
   0 -14  11   16.18    0.98
   0 -14  11   16.38    0.85
   0 -14 -11   14.28    0.72
   0 -14 -11   13.50    0.85
   0  14  11   14.61    0.79
   0  14  11   15.01    0.85
   0  14 -11   13.63    0.98
   0  14 -11   13.30    0.72
   0 -14  12   14.02    0.92
   0 -14  12   13.04    0.72
   0 -14 -12   11.99    0.85
   0 -14 -12   12.32    0.66
   0  14  12   11.99    0.79
   0  14  12   12.52    0.72
   0  14 -12   13.96    0.98
   0  14 -12   13.56    0.72
   0 -14  13    0.52    0.26
   0 -14  13    0.59    0.20
   0 -14 -13    0.59    0.20
   0 -14 -13    0.66    0.26
   0  14  13    0.39    0.26
   0  14  13    0.13    0.26
   0  14 -13    0.20    0.26
   0  14 -13    0.46    0.20
   0 -14  14   46.72    2.10
   0 -14  14   47.64    2.29
   0 -14 -14   44.03    1.97
   0 -14 -14   43.11    2.16
   0  14  14   46.39    2.16
   0  14  14   42.92    2.10
   0  14 -14   47.31    2.10
   0  14 -14   48.49    2.42
   0 -14  15    2.88    0.33
   0 -14  15    3.08    0.46
   0 -14 -15    2.69    0.39
   0 -14 -15    3.21    0.33
   0  14  15    3.01    0.33
   0  14  15    3.01    0.39
   0  14 -15    3.47    0.33
   0  14 -15    3.28    0.46
   0 -14  16    8.58    0.79
   0 -14 -16    7.86    0.52
   0 -14 -16    7.60    0.66
   0  14  16    8.65    0.59
   0  14  16    8.13    0.66
   0  14 -16    8.98    0.79
   0  14 -16    9.37    0.52
   0 -14  17    0.26    0.26
   0 -14  17    0.79    0.20
   0 -14 -17    0.85    0.20
   0 -14 -17    1.11    0.33
   0  14  17    0.92    0.26
   0  14  17    0.59    0.26
   0  14 -17    0.46    0.20
   0  14 -17    0.72    0.33
   0 -14  18   31.58    1.51
   0 -14 -18   32.83    1.51
   0 -14 -18   35.65    1.90
   0  14  18   33.48    1.64
   0  14  18   37.61    1.90
   0  14 -18   30.99    1.44
   0 -14 -19    4.78    0.59
   0 -14 -19    4.78    0.39
   0  14  19    4.32    0.52
   0  14  19    4.52    0.39
   0 -14  20    1.18    0.33
   0 -14  20    1.18    0.26
   0 -14 -20    1.11    0.33
   0 -14 -20    2.03    0.26
   0  14  20    1.38    0.33
   0  14  20    1.64    0.33
   0  14 -20    1.44    0.39
   0  14 -20    1.51    0.26
   0 -14  21    1.24    0.33
   0 -14  21    0.59    0.20
   0 -14 -21    0.66    0.39
   0 -14 -21    0.33    0.20
   0  14  21    0.66    0.33
   0  14  21    0.39    0.26
   0  14 -21    0.39    0.20
   0  14 -21    0.92    0.33
   0 -14  22    9.76    0.59
   0 -14  22    9.17    0.79
   0 -14 -22    6.49    0.79
   0 -14 -22    8.85    0.52
   0  14  22    9.37    0.66
   0  14  22    7.67    0.79
   0  14 -22    8.85    0.85
   0  14 -22    9.89    0.59
   0 -14  23    1.70    0.39
   0 -14  23    2.23    0.26
   0 -14 -23    1.31    0.39
   0 -14 -23    1.90    0.26
   0  14  23    1.44    0.33
   0  14  23    2.36    0.46
   0  14 -23    1.97    0.26
   0  14 -23    1.90    0.46
   0 -14  24    1.38    0.26
   0 -14  24    0.85    0.33
   0 -14 -24    0.66    0.39
   0  14 -24    1.18    0.26
   0  14 -24    1.05    0.39
   0 -14  25    0.13    0.26
   0 -14  25    0.72    0.20
   0  14 -25    0.66    0.20
   0  14 -25    0.66    0.33
   0 -14  26    0.79    0.33
   0 -14  26    0.98    0.20
   0  14  26    0.79    0.33
   0  14  26    1.18    0.26
   0  14 -26    1.11    0.39
   0  14 -26    1.11    0.26
   0 -14  27    0.98    0.33
   0 -14  27    0.66    0.20
   0 -14 -27    0.66    0.20
   0 -14 -27    1.11    0.39
   0  14  27    0.59    0.26
   0  14  27    0.72    0.33
   0  14 -27    0.59    0.33
   0  14 -27    0.79    0.20
   0 -14  28    1.51    0.39
   0 -14  28    1.90    0.26
   0 -14 -28    1.83    0.26
   0 -14 -28    1.31    0.39
   0  14  28    1.83    0.46
   0  14  28    2.16    0.33
   0  14 -28    1.97    0.26
   0  14 -28    1.83    0.46
   0 -14  29    1.70    0.39
   0 -14  29    2.16    0.26
   0 -14 -29    0.85    0.39
   0 -14 -29    1.83    0.26
   0  14 -29    1.90    0.26
   0  14 -29    2.16    0.46
   0 -14  30    0.59    0.33
   0 -14  30    0.72    0.20
   0 -14 -30    0.52    0.20
   0 -14 -30    0.39    0.33
   0  14  30    0.39    0.33
   0  14  30    0.39    0.26
   0  14 -30    0.20    0.20
   0  14 -30    0.79    0.39
   0 -14 -31    0.00    0.20
   0 -14 -31    0.20    0.33
   0  14  31    0.20    0.26
   0  14  31    0.26    0.26
   0 -14 -32    4.00    0.66
   0 -14 -32    3.87    0.39
   0  14  32    3.47    0.59
   0  14  32    4.46    0.46
   0 -14 -33    1.70    0.26
   0 -14 -33    1.38    0.46
   0  14  33    1.38    0.33
   0  14  33    1.24    0.46
   0 -14 -34    0.20    0.33
   0 -14 -34    0.00    0.20
   0  14  34    0.00    0.20
   0  14  34    0.00    0.33
   0 -14 -35   -0.07    0.33
   0 -14 -35   -0.07    0.20
   0  14  35   -0.13    0.26
   0  14  35   -0.33    0.33
   0 -16   0    1.97    0.33
   0 -16   0    1.70    0.26
   0  16   0    1.44    0.33
   0  16   0    1.77    0.26
   0 -16   1    3.93    0.39
   0 -16   1    3.01    0.33
   0 -16  -1    3.73    0.39
   0 -16  -1    3.73    0.39
   0  16   1    3.67    0.46
   0  16   1    3.80    0.33
   0  16  -1    3.87    0.46
   0  16  -1    3.21    0.33
   0 -16   2    0.39    0.26
   0 -16   2    0.52    0.20
   0 -16  -2    0.26    0.20
   0 -16  -2    0.20    0.20
   0  16   2    0.13    0.20
   0  16   2    0.20    0.26
   0  16  -2    0.13    0.26
   0  16  -2    0.46    0.20
   0 -16   3    1.77    0.26
   0 -16   3    1.38    0.26
   0 -16  -3    1.05    0.26
   0 -16  -3    1.05    0.26
   0  16   3    1.18    0.26
   0  16   3    1.05    0.33
   0  16  -3    1.38    0.33
   0  16  -3    1.83    0.26
   0 -16   4    5.18    0.39
   0 -16   4    5.18    0.46
   0 -16  -4    5.57    0.46
   0 -16  -4    4.91    0.46
   0  16   4    5.05    0.52
   0  16   4    4.98    0.39
   0  16  -4    4.65    0.39
   0  16  -4    4.78    0.52
   0 -16   5   22.93    1.11
   0 -16   5   19.92    1.11
   0 -16  -5   23.79    1.24
   0 -16  -5   23.00    1.18
   0  16   5   22.15    1.11
   0  16   5   25.10    1.31
   0  16  -5   21.03    1.05
   0 -16   6    4.46    0.39
   0 -16   6    5.18    0.52
   0 -16  -6    4.65    0.39
   0 -16  -6    4.32    0.39
   0  16   6    4.32    0.39
   0  16   6    4.59    0.46
   0  16  -6    3.41    0.52
   0  16  -6    4.26    0.33
   0 -16   7    6.81    0.52
   0 -16  -7    8.13    0.59
   0  16   7    8.19    0.66
   0  16   7    8.78    0.59
   0  16  -7    6.95    0.46
   0 -16  -8    8.32    0.66
   0 -16  -8    6.75    0.52
   0  16   8    6.42    0.52
   0  16   8    7.67    0.59
   0 -16  -9   32.04    1.64
   0  16   9   31.06    1.57
   0 -16  10    1.77    0.33
   0 -16  10    1.24    0.26
   0 -16 -10    0.92    0.20
   0 -16 -10    1.31    0.33
   0  16  10    1.05    0.26
   0  16  10    1.64    0.33
   0  16 -10    1.31    0.26
   0  16 -10    2.49    0.46
   0 -16  11   16.32    0.98
   0 -16  11   18.41    0.98
   0 -16 -11   15.46    0.98
   0  16  11   17.10    0.98
   0  16 -11   18.87    0.92
   0  16 -11   15.07    1.05
   0 -16  12    1.24    0.26
   0 -16  12    1.51    0.33
   0 -16 -12    1.38    0.26
   0 -16 -12    1.11    0.33
   0  16  12    1.51    0.33
   0  16  12    0.85    0.33
   0  16 -12    0.72    0.33
   0  16 -12    1.51    0.26
   0 -16  13   20.90    1.24
   0 -16  13   23.13    1.11
   0 -16 -13   19.33    1.24
   0 -16 -13   20.31    1.05
   0  16  13   20.12    1.18
   0  16 -13   21.69    1.38
   0  16 -13   22.87    1.11
   0 -16  14    0.72    0.20
   0 -16  14    1.24    0.33
   0  16 -14    0.98    0.33
   0  16 -14    0.98    0.20
   0 -16  15    1.97    0.26
   0 -16  15    1.97    0.39
   0  16 -15    1.97    0.26
   0  16 -15    2.03    0.39
   0 -16  16    0.33    0.26
   0 -16  16    0.00    0.20
   0 -16 -16    0.00    0.20
   0  16  16    0.13    0.26
   0  16 -16   -0.13    0.20
   0  16 -16   -0.13    0.26
   0 -16  17   11.66    0.98
   0 -16 -17   11.27    0.66
   0 -16 -17   10.03    0.85
   0  16  17   10.16    0.79
   0  16  17   11.79    0.72
   0  16 -17   14.35    1.05
   0 -16  18    0.13    0.20
   0 -16  18   -0.13    0.26
   0 -16 -18    0.33    0.26
   0 -16 -18    0.00    0.20
   0  16  18   -0.07    0.26
   0  16  18    0.13    0.26
   0  16 -18    0.20    0.20
   0  16 -18    0.26    0.33
   0 -16  19   15.14    0.85
   0 -16  19   11.73    0.92
   0 -16 -19   12.71    0.72
   0 -16 -19   12.32    0.98
   0  16  19   12.52    0.79
   0  16  19   11.14    0.85
   0  16 -19   11.20    0.98
   0 -16  20    0.00    0.26
   0 -16  20    0.59    0.20
   0 -16 -20    0.33    0.20
   0 -16 -20    0.20    0.33
   0  16  20    0.59    0.26
   0  16  20    0.72    0.26
   0  16 -20    0.33    0.33
   0  16 -20    0.66    0.20
   0 -16  21    2.56    0.46
   0 -16  21    3.67    0.39
   0 -16 -21    2.10    0.46
   0 -16 -21    2.42    0.26
   0  16  21    2.23    0.33
   0  16  21    2.36    0.46
   0  16 -21    2.23    0.46
   0  16 -21    3.34    0.33
   0 -16  22    0.66    0.20
   0 -16  22    0.66    0.33
   0 -16 -22    0.33    0.33
   0 -16 -22    0.59    0.20
   0  16  22    0.85    0.26
   0  16  22    0.79    0.33
   0  16 -22    0.72    0.20
   0  16 -22    0.66    0.33
   0 -16  23   20.25    1.31
   0 -16  23   21.75    1.11
   0  16  23   18.22    1.05
   0  16 -23   22.41    1.11
   0 -16  24    0.00    0.26
   0 -16  24    0.20    0.20
   0 -16 -24    0.46    0.20
   0 -16 -24   -0.13    0.33
   0  16  24    0.20    0.26
   0  16  24    0.00    0.26
   0  16 -24   -0.33    0.26
   0  16 -24    0.07    0.20
   0 -16 -25    0.52    0.20
   0 -16 -25    0.46    0.33
   0  16  25    0.66    0.26
   0  16  25    0.39    0.33
   0  16 -25    0.46    0.20
   0 -16 -26    0.13    0.20
   0 -16 -26    0.07    0.33
   0 -16 -27    3.80    0.59
   0 -16 -27    5.18    0.39
   0  16  27    3.21    0.59
   0  16  27    4.91    0.46
   0 -16 -28   -0.20    0.20
   0 -16 -28    0.07    0.33
   0  16  28    0.26    0.33
   0  16  28    0.07    0.26
   0 -16 -29    1.05    0.26
   0 -16 -29    0.66    0.39
   0  16  29    0.79    0.33
   0  16  29    0.92    0.26
   0 -16 -30    0.07    0.33
   0 -16 -30    0.20    0.20
   0  16  30    0.26    0.33
   0  16  30    0.13    0.26
   0 -18   0    0.00    0.20
   0 -18   0    0.00    0.20
   0  18   0   -0.13    0.20
   0  18   0    0.07    0.26
   0 -18   1    0.20    0.20
   0 -18   1    0.20    0.26
   0 -18  -1    0.33    0.26
   0 -18  -1    0.52    0.26
   0  18   1    0.39    0.20
   0  18   1    0.20    0.26
   0  18  -1    0.00    0.26
   0  18  -1    0.26    0.20
   0 -18   2    0.13    0.20
   0 -18   2    0.39    0.20
   0 -18  -2    0.00    0.20
   0 -18  -2   -0.07    0.20
   0  18   2   -0.07    0.26
   0  18   2    0.07    0.20
   0  18  -2    0.07    0.20
   0  18  -2    0.33    0.26
   0 -18   3    0.07    0.20
   0 -18   3    0.07    0.20
   0 -18  -3    0.46    0.20
   0 -18  -3    0.33    0.26
   0  18   3    0.07    0.20
   0  18   3    0.33    0.26
   0  18  -3    0.26    0.33
   0  18  -3    0.39    0.20
   0 -18   4    5.37    0.46
   0 -18   4    3.93    0.46
   0 -18  -4    5.11    0.46
   0 -18  -4    5.77    0.52
   0  18   4    5.05    0.46
   0  18   4    5.77    0.59
   0  18  -4    4.46    0.52
   0  18  -4    5.64    0.46
   0 -18   5    0.46    0.26
   0 -18   5    0.13    0.26
   0 -18  -5    0.46    0.26
   0 -18  -5    0.39    0.20
   0  18   5    0.46    0.20
   0  18   5    0.39    0.26
   0  18  -5    0.33    0.26
   0  18  -5    0.39    0.20
   0 -18   6    2.56    0.33
   0 -18   6    2.03    0.39
   0 -18  -6    3.01    0.39
   0 -18  -6    2.69    0.39
   0  18   6    2.75    0.33
   0  18   6    2.16    0.39
   0  18  -6    2.29    0.46
   0  18  -6    2.36    0.26
   0 -18   7    1.57    0.33
   0 -18   7    1.77    0.26
   0 -18  -7    1.64    0.33
   0 -18  -7    1.11    0.26
   0  18   7    1.38    0.33
   0  18   7    1.51    0.26
   0  18  -7    1.77    0.26
   0  18  -7    2.03    0.39
   0 -18   8    1.64    0.26
   0 -18   8    1.38    0.33
   0 -18  -8    1.51    0.33
   0 -18  -8    1.24    0.26
   0  18   8    1.18    0.33
   0  18   8    1.38    0.33
   0  18  -8    1.38    0.39
   0  18  -8    1.77    0.26
   0 -18   9    0.46    0.26
   0 -18   9    0.79    0.26
   0 -18  -9    1.24    0.33
   0 -18  -9    0.92    0.26
   0  18   9    0.52    0.33
   0  18   9    1.18    0.33
   0  18  -9    0.79    0.20
   0  18  -9    1.11    0.39
   0 -18  10    6.81    0.66
   0 -18  10    7.14    0.52
   0 -18 -10    6.03    0.52
   0  18  10    5.77    0.52
   0  18  10    5.24    0.52
   0  18 -10    5.50    0.66
   0  18 -10    7.08    0.46
   0 -18  11    0.07    0.26
   0 -18  11    0.00    0.20
   0 -18 -11    0.07    0.20
   0 -18 -11    0.00    0.26
   0  18  11    0.07    0.26
   0  18  11    0.20    0.26
   0  18 -11    0.07    0.20
   0  18 -11    0.00    0.33
   0 -18  12    0.13    0.26
   0 -18  12    0.07    0.20
   0 -18 -12    0.26    0.20
   0 -18 -12   -0.20    0.26
   0  18  12    0.00    0.26
   0  18  12   -0.13    0.26
   0  18 -12    0.20    0.20
   0  18 -12    0.59    0.33
   0 -18  13    0.98    0.26
   0 -18  13    0.85    0.33
   0 -18 -13    1.05    0.33
   0 -18 -13    0.66    0.20
   0  18  13    0.85    0.33
   0  18  13    1.11    0.33
   0  18 -13    0.92    0.20
   0  18 -13    0.72    0.33
   0 -18  14    8.78    0.59
   0 -18  14    7.93    0.72
   0 -18 -14    7.34    0.72
   0  18  14    7.08    0.66
   0  18  14    5.90    0.52
   0  18 -14    8.26    0.59
   0  18 -14    7.01    0.79
   0 -18  15    0.72    0.20
   0 -18  15    0.52    0.26
   0 -18 -15    0.59    0.26
   0 -18 -15    0.66    0.33
   0  18  15    0.39    0.33
   0  18  15    0.98    0.33
   0  18 -15    0.79    0.20
   0  18 -15    0.07    0.33
   0 -18  16    0.00    0.20
   0 -18  16   -0.07    0.26
   0 -18 -16   -0.07    0.26
   0 -18 -16    0.07    0.20
   0  18  16    0.26    0.26
   0  18  16   -0.13    0.20
   0  18 -16    0.26    0.26
   0  18 -16    0.13    0.20
   0 -18 -17    1.77    0.26
   0 -18 -17    2.23    0.46
   0  18  17    1.70    0.33
   0  18  17    1.38    0.33
   0 -18 -18    9.30    0.59
   0 -18 -18    7.73    0.79
   0  18  18    8.13    0.72
   0  18  18    9.17    0.66
   0 -18 -19    2.49    0.33
   0 -18 -19    2.88    0.52
   0  18  19    2.82    0.46
   0  18  19    2.88    0.39
   0 -18 -20    2.16    0.26
   0 -18 -20    2.03    0.46
   0  18  20    1.77    0.39
   0  18  20    2.10    0.33
   0 -18 -21    0.46    0.33
   0 -18 -21    0.98    0.26
   0  18  21    0.52    0.26
   0  18  21    0.39    0.26
   0 -18 -22    3.93    0.33
   0 -18 -22    3.15    0.59
   0  18  22    2.75    0.46
   0  18  22    3.41    0.39
   0 -18 -23    0.26    0.33
   0 -18 -23    0.52    0.20
   0  18  23    0.39    0.33
   0  18  23    0.72    0.33
   1  -1 -46    1.24    0.33
   1  -1 -46    0.72    0.33
  -1  -1  46    0.92    0.33
  -1  -1  46    0.72    0.33
   1   1 -46    0.66    0.33
   1   1 -46    0.92    0.33
  -1   1  46    0.20    0.33
  -1   1  46    0.66    0.26
   1  -1 -45    2.42    0.39
   1  -1 -45    2.10    0.39
  -1  -1  45    1.70    0.39
  -1  -1  45    2.36    0.46
   1   1 -45    1.38    0.39
   1   1 -45    2.03    0.39
  -1   1  45    1.64    0.39
  -1   1  45    1.64    0.39
   1  -1 -44   13.04    0.98
   1  -1 -44   10.42    0.85
  -1  -1  44    9.57    0.85
  -1  -1  44   11.73    0.92
   1   1 -44   11.40    0.92
   1   1 -44   11.53    0.92
  -1   1  44   10.03    0.85
  -1   1  44   12.19    0.92
   1  -1 -43    0.98    0.33
   1  -1 -43    0.79    0.33
  -1  -1  43    0.79    0.33
  -1  -1  43    1.24    0.33
   1   1 -43    1.18    0.33
   1   1 -43    0.72    0.33
  -1   1  43    0.39    0.33
  -1   1  43    0.66    0.26
   1  -1 -42    0.72    0.33
   1  -1 -42    1.90    0.39
  -1  -1  42    0.85    0.33
  -1  -1  42    0.85    0.33
   1   1 -42    0.98    0.33
   1   1 -42    1.38    0.33
  -1   1  42    1.11    0.33
  -1   1  42    0.79    0.33
   1  -1 -41    0.00    0.26
   1  -1 -41   -0.20    0.26
  -1  -1  41    0.39    0.33
  -1  -1  41    0.07    0.26
  -1   1  41   -0.20    0.20
  -1   1  41   -0.07    0.26
  -1  -1  40    5.57    0.59
  -1  -1  40    6.09    0.66
   1   1 -40    5.64    0.59
   1   1 -40    6.68    0.66
  -1   1  40    5.64    0.66
  -1   1  40    5.96    0.59
   1  -1 -39    1.11    0.33
   1  -1 -39    1.70    0.39
  -1   1  39    1.38    0.39
  -1   1  39    1.44    0.39
   1  -1 -38    0.07    0.26
   1  -1 -38    0.20    0.26
  -1  -1  38    0.26    0.26
  -1  -1  38    0.33    0.26
   1   1 -38    0.33    0.26
   1   1 -38    0.20    0.26
  -1   1  38   -0.20    0.26
  -1   1  38    0.26    0.26
   1  -1 -37    0.39    0.26
   1  -1 -37    0.00    0.26
  -1  -1  37    0.20    0.26
  -1  -1  37    0.20    0.26
   1   1 -37    0.20    0.26
   1   1 -37   -0.07    0.26
  -1   1  37   -0.13    0.20
  -1   1  37    0.07    0.26
   1  -1 -36   24.57    1.44
   1  -1 -36   27.06    1.51
  -1  -1  36   24.44    1.44
  -1  -1  36   27.19    1.57
   1   1 -36   27.00    1.51
   1   1 -36   25.16    1.44
  -1   1  36   26.14    1.44
  -1   1  36   28.83    1.64
   1  -1 -35    0.46    0.26
   1  -1 -35    0.33    0.26
  -1  -1  35    0.46    0.26
  -1  -1  35    0.46    0.26
   1   1 -35    0.52    0.26
   1   1 -35    0.33    0.26
  -1   1  35    0.79    0.33
  -1   1  35    0.59    0.26
   1  -1 -34   -0.07    0.20
   1  -1 -34    0.26    0.26
  -1  -1  34    0.07    0.26
  -1  -1  34    0.07    0.20
   1   1 -34    0.00    0.20
   1   1 -34   -0.07    0.26
  -1   1  34   -0.07    0.20
  -1   1  34    0.07    0.26
   1  -1 -33   26.54    1.44
   1  -1 -33   23.72    1.38
  -1  -1  33   24.44    1.44
  -1  -1  33   25.16    1.44
   1   1 -33   23.59    1.38
   1   1 -33   26.67    1.51
  -1   1  33   26.21    1.51
  -1   1  33   25.88    1.44
   1  -1 -32  117.81    5.31
   1  -1 -32  119.78    5.37
  -1  -1  32  115.72    5.24
  -1  -1  32  115.45    5.24
   1   1 -32  126.99    5.70
   1   1 -32  116.24    5.24
  -1   1  32  118.21    5.31
  -1   1  32  122.33    5.50
   1  -1 -31    2.95    0.39
   1  -1 -31    3.01    0.46
  -1  -1  31    2.75    0.39
  -1  -1  31    3.08    0.46
   1   1 -31    2.82    0.39
   1   1 -31    2.49    0.39
  -1   1  31    2.82    0.46
  -1   1  31    2.56    0.39
   1  -1 -30    4.91    0.52
   1  -1 -30    4.13    0.46
  -1  -1  30    5.90    0.59
  -1  -1  30    5.83    0.59
   1   1 -30    5.70    0.52
   1   1 -30    5.18    0.52
  -1   1  30    5.77    0.59
  -1   1  30    5.83    0.52
   1  -1 -28    3.21    0.39
   1  -1 -28    3.47    0.39
  -1  -1  28    3.87    0.46
  -1  -1  28    3.01    0.39
   1   1 -28    3.08    0.39
   1   1 -28    3.28    0.46
  -1   1  28    3.08    0.39
  -1   1  28    3.54    0.46
   1  -1 -27    6.88    0.59
   1  -1 -27    6.88    0.59
  -1  -1  27    7.08    0.59
  -1  -1  27    7.60    0.66
   1   1 -27    7.01    0.59
   1   1 -27    7.86    0.59
  -1   1  27    6.95    0.59
  -1   1  27    7.14    0.59
   1  -1 -26  153.59    6.75
   1  -1 -26  140.68    6.22
  -1  -1  26  139.17    6.16
  -1  -1  26  136.29    6.03
   1   1 -26  143.30    6.29
   1   1 -26  140.35    6.16
  -1   1  26  139.96    6.16
  -1   1  26  136.95    6.03
   1  -1 -25    5.96    0.52
   1  -1 -25    5.31    0.52
  -1  -1  25    7.08    0.59
  -1  -1  25    5.50    0.52
   1   1 -25    6.22    0.52
   1   1 -25    6.42    0.52
  -1   1  25    5.90    0.52
  -1   1  25    5.83    0.52
   1  -1 -24   50.85    2.42
   1  -1 -24   51.11    2.42
  -1  -1  24   48.42    2.36
  -1  -1  24   49.27    2.36
   1   1 -24   50.26    2.36
   1   1 -24   47.44    2.29
  -1   1  24   47.37    2.29
  -1   1  24   47.24    2.29
   1  -1 -23   47.96    2.23
   1  -1 -23   50.32    2.36
  -1  -1  23   46.92    2.23
  -1  -1  23   48.95    2.36
   1   1 -23   49.99    2.36
   1   1 -23   48.29    2.29
  -1   1  23   50.32    2.36
  -1   1  23   48.23    2.29
   1  -1 -22  160.67    7.01
   1  -1 -22  157.91    6.88
  -1  -1  22  162.24    7.08
  -1  -1  22  156.34    6.81
   1   1 -22  152.93    6.68
   1   1 -22  158.37    6.88
  -1   1  22  160.14    7.01
  -1   1  22  156.80    6.81
   1  -1 -21   98.81    4.39
   1  -1 -21  100.25    4.46
  -1  -1  21   97.89    4.39
  -1  -1  21   98.02    4.39
   1   1 -21   92.59    4.13
   1   1 -21  102.68    4.59
  -1   1  21   96.71    4.32
  -1   1  21   98.48    4.39
   1  -1 -20   44.36    2.10
   1  -1 -20   45.80    2.16
  -1  -1  20   42.13    2.03
  -1  -1  20   46.46    2.16
   1   1 -20   44.62    2.10
   1   1 -20   46.72    2.23
  -1   1  20   45.28    2.16
  -1   1  20   44.49    2.10
   1  -1 -19  115.45    5.05
   1  -1 -19  115.78    5.05
  -1  -1  19  114.60    5.05
  -1  -1  19  111.98    4.91
   1   1 -19  112.64    4.98
   1   1 -19  109.62    4.78
  -1   1  19  111.98    4.91
  -1   1  19  113.36    4.98
   1  -1 -18   60.54    2.75
   1  -1 -18   64.87    2.95
  -1  -1  18   63.30    2.88
  -1  -1  18   66.44    3.01
   1   1 -18   61.13    2.75
   1   1 -18   64.34    2.95
  -1   1  18   62.97    2.88
  -1   1  18   63.36    2.88
   1  -1 -17    1.18    0.20
   1  -1 -17    1.05    0.20
  -1  -1  17    0.92    0.20
  -1  -1  17    1.05    0.26
   1   1 -17    0.85    0.20
   1   1 -17    0.72    0.20
  -1   1  17    1.18    0.20
  -1   1  17    1.05    0.20
  -1  -1  16  204.37    8.78
  -1  -1  16  197.69    8.52
   1   1 -16  193.43    8.32
   1   1 -16  191.40    8.19
   1  -1 -15    1.51    0.20
  -1   1  15    1.97    0.26
  -1   1  15    1.83    0.26
   1  -1 -14  275.46   11.73
   1  -1 -14  271.07   11.53
  -1  -1  14  269.70   11.47
  -1  -1  14  278.02   11.86
   1   1 -14  292.50   12.45
   1   1 -14  273.17   11.60
  -1   1  14  273.24   11.60
  -1   1  14  274.61   11.66
   1  -1 -13    1.18    0.20
   1  -1 -13    0.85    0.20
  -1  -1  13    1.18    0.20
  -1  -1  13    0.79    0.20
   1   1 -13    0.92    0.20
   1   1 -13    1.11    0.20
  -1   1  13    0.72    0.13
  -1   1  13    1.24    0.20
   1  -1 -12  482.13   20.38
   1  -1 -12  481.67   20.31
  -1  -1  12  479.77   20.25
  -1  -1  12  450.81   19.07
   1   1 -12  475.25   20.05
   1   1 -12  481.34   20.31
  -1   1  12  480.29   20.25
  -1   1  12  467.12   19.72
   1  -1 -11 2279.59   95.67
   1  -1 -11 2377.87   99.79
  -1  -1  11 2236.34   93.90
  -1  -1  11 2310.39   96.98
   1   1 -11 2286.14   95.93
   1   1 -11 2491.89  104.58
  -1   1  11 2189.82   91.93
  -1   1  11 2273.04   95.40
   1  -1 -10  418.37   17.69
   1  -1 -10  475.57   20.05
  -1  -1  10  425.97   17.95
  -1  -1  10  421.19   17.76
   1   1 -10  450.61   19.00
   1   1 -10  431.02   18.22
  -1   1  10  416.34   17.56
  -1   1  10  412.34   17.43
   1  -1  -9 5905.70  247.62
   1  -1  -9 5601.01  234.84
  -1  -1   9 5713.71  239.62
  -1  -1   9 5692.75  238.70
   1   1  -9 5636.40  236.35
   1   1  -9 5778.58  242.31
  -1   1   9 5678.33  238.12
  -1   1   9 5631.15  236.15
   1  -1  -8   43.11    1.90
  -1  -1   8   45.54    2.03
  -1  -1   8   46.13    2.03
   1   1  -8   43.11    1.90
   1   1  -8   49.80    2.23
  -1   1   8   44.49    1.97
  -1   1   8   43.05    1.90
   1  -1  -7  421.45   17.76
   1  -1  -7  419.81   17.69
  -1  -1   7  441.90   18.61
  -1  -1   7  429.71   18.08
   1   1  -7  427.74   18.02
   1   1  -7  433.31   18.28
  -1   1   7  400.68   16.91
  -1   1   7  426.43   17.95
   1  -1  -6 1603.38   67.29
   1  -1  -6 1663.01   69.78
  -1  -1   6 1588.31   66.64
  -1  -1   6 1579.13   66.25
   1   1  -6 1635.49   68.60
   1   1  -6 1672.83   70.18
  -1   1   6 1573.89   66.05
  -1   1   6 1573.24   65.98
   1  -1  -5    0.46    0.07
   1  -1  -5    0.46    0.07
  -1  -1   5    0.33    0.07
  -1  -1   5    0.39    0.07
   1   1  -5    0.39    0.07
   1   1  -5    0.46    0.07
  -1   1   5    0.66    0.07
  -1   1   5    0.39    0.07
   1  -1  -4   77.65    3.28
   1  -1  -4   76.66    3.28
  -1  -1   4   80.14    3.41
  -1  -1   4   81.12    3.47
   1   1  -4   80.07    3.41
   1   1  -4   77.91    3.34
   1  -1  -3    6.22    0.33
   1  -1  -3    7.27    0.33
  -1  -1   3    6.22    0.33
   1   1  -3    6.42    0.33
  -1   1   3    5.83    0.26
   1  -1  -2  786.29   32.96
   1  -1  -2  866.89   36.37
  -1  -1   2  805.29   33.81
  -1  -1   2  872.13   36.56
   1   1  -2  862.30   36.17
   1   1  -2  877.37   36.82
  -1   1   2  897.68   37.68
  -1   1   2  796.12   33.42
   1  -1  -1  168.00    7.08
   1  -1  -1  164.01    6.88
  -1  -1   1  178.68    7.54
   1   1  -1  187.27    7.86
  -1   1   1  173.97    7.34
  -1   1   1  157.91    6.62
   1  -1   0  609.44   25.55
   1  -1   0  631.13   26.47
  -1  -1   0  616.91   25.88
  -1  -1   0  682.76   28.63
  -1   1   0  676.21   28.37
  -1   1   0  668.35   28.04
   1  -1   1    4.52    0.20
  -1  -1  -1    4.59    0.20
  -1  -1  -1    4.98    0.20
   1   1   1    4.59    0.20
   1   1   1    5.11    0.26
  -1   1  -1    4.46    0.20
  -1  -1  -2  139.96    5.90
  -1  -1  -2  144.94    6.09
   1   1   2  156.67    6.62
   1   1   2  146.58    6.16
  -1   1  -2  141.73    5.96
  -1   1  -2  138.13    5.83
   1  -1   3   28.57    1.24
   1  -1   3   31.65    1.38
  -1  -1  -3   32.43    1.38
  -1  -1  -3   29.88    1.31
   1   1   3   31.98    1.38
  -1   1  -3   33.09    1.44
  -1   1  -3   28.37    1.24
   1  -1   4  578.38   24.31
   1  -1   4  561.08   23.59
  -1  -1  -4  570.85   23.98
  -1  -1  -4  577.01   24.24
   1   1   4  531.99   22.34
   1   1   4  582.38   24.44
  -1   1  -4  567.31   23.85
  -1   1  -4  581.33   24.44
   1  -1   5   22.67    0.98
   1  -1   5   21.30    0.98
  -1  -1  -5   22.02    0.98
  -1  -1  -5   22.08    0.98
   1   1   5   20.84    0.92
   1   1   5   20.18    0.92
  -1   1  -5   23.98    1.05
  -1   1  -5   20.77    0.92
   1  -1   6  132.29    5.64
   1  -1   6  128.69    5.50
  -1  -1  -6  130.66    5.57
  -1  -1  -6  130.52    5.57
   1   1   6  124.37    5.31
   1   1   6  125.81    5.37
  -1   1  -6  148.22    6.29
  -1   1  -6  130.39    5.57
   1  -1   7   24.77    1.11
   1  -1   7   24.57    1.11
  -1  -1  -7   23.92    1.11
  -1  -1  -7   26.34    1.18
   1   1   7   24.05    1.11
   1   1   7   24.64    1.11
  -1   1  -7   25.16    1.18
  -1   1  -7   24.18    1.11
   1  -1   8 5926.01  248.47
   1  -1   8 6180.90  259.15
  -1  -1  -8 6032.16  252.92
  -1  -1  -8 6028.23  252.73
   1   1   8 6324.40  265.18
   1   1   8 6258.88  262.42
  -1   1  -8 6104.89  256.00
  -1   1  -8 6178.94  259.08
   1  -1   9 1906.76   80.07
   1  -1   9 1875.30   78.69
  -1  -1  -9 1866.13   78.30
  -1  -1  -9 1935.59   81.18
   1   1   9 1894.96   79.55
   1   1   9 1857.61   77.97
  -1   1  -9 1987.35   83.41
  -1   1  -9 1897.58   79.61
   1  -1  10  155.16    6.62
   1  -1  10  151.89    6.49
  -1  -1 -10  150.71    6.42
  -1  -1 -10  142.25    6.09
   1   1  10  147.50    6.29
   1   1  10  147.89    6.29
  -1   1 -10  159.49    6.81
  -1   1 -10  152.87    6.55
   1  -1  11   98.22    4.26
   1  -1  11   95.40    4.13
  -1  -1 -11   95.40    4.13
  -1  -1 -11  104.71    4.52
   1   1  11   99.86    4.32
   1   1  11   93.77    4.06
  -1   1 -11   96.12    4.13
  -1   1 -11  103.99    4.52
   1  -1  12    5.90    0.39
  -1  -1 -12    5.96    0.39
  -1  -1 -12    6.49    0.39
   1   1  12    6.09    0.39
   1   1  12    6.95    0.46
  -1   1 -12    5.83    0.39
  -1   1 -12    5.44    0.39
   1  -1  13    1.18    0.20
   1  -1  13    0.92    0.20
  -1  -1 -13    1.38    0.20
  -1  -1 -13    1.24    0.20
   1   1  13    1.31    0.20
   1   1  13    1.05    0.20
  -1   1 -13    0.92    0.20
  -1   1 -13    1.11    0.20
   1  -1  14  445.89   18.87
   1  -1  14  421.78   17.82
  -1  -1 -14  452.97   19.13
  -1  -1 -14  429.58   18.15
   1   1  14  436.06   18.41
   1   1  14  419.81   17.76
  -1   1 -14  425.65   18.02
  -1   1 -14  439.47   18.61
  -1  -1 -15    4.00    0.33
  -1  -1 -15    4.00    0.33
   1   1  15    4.13    0.33
   1   1  15    3.54    0.33
   1  -1  16  332.93   14.15
  -1   1 -16  345.77   14.68
   1  -1  17  167.22    7.21
   1  -1  17  176.92    7.60
  -1  -1 -17  162.96    7.01
  -1  -1 -17  162.37    7.01
   1   1  17  165.19    7.14
   1   1  17  162.30    7.01
  -1   1 -17  163.09    7.01
  -1   1 -17  167.28    7.21
   1  -1  18    0.79    0.20
   1  -1  18    0.72    0.20
  -1  -1 -18    1.05    0.20
  -1  -1 -18    1.05    0.20
   1   1  18    0.85    0.20
   1   1  18    0.98    0.20
  -1   1 -18    1.05    0.20
  -1   1 -18    1.11    0.26
   1  -1  19    0.85    0.20
   1  -1  19    0.92    0.20
  -1  -1 -19    1.05    0.26
  -1  -1 -19    1.05    0.26
   1   1  19    0.72    0.20
   1   1  19    1.24    0.26
  -1   1 -19    0.92    0.20
  -1   1 -19    1.05    0.26
   1  -1  20  529.83   22.47
   1  -1  20  548.57   23.26
  -1  -1 -20  555.19   23.52
  -1  -1 -20  553.35   23.39
   1   1  20  519.54   22.02
   1   1  20  528.13   22.34
  -1   1 -20  562.26   23.79
  -1   1 -20  555.12   23.52
   1  -1  21    1.83    0.33
   1  -1  21    1.77    0.33
  -1  -1 -21    1.77    0.26
  -1  -1 -21    2.23    0.33
   1   1  21    2.10    0.33
   1   1  21    1.83    0.26
  -1   1 -21    1.97    0.33
  -1   1 -21    1.77    0.33
   1  -1  22   72.99    3.34
   1  -1  22   66.25    3.08
  -1  -1 -22   66.11    3.01
  -1  -1 -22   68.93    3.15
   1   1  22   66.11    3.01
   1   1  22   64.08    2.95
  -1   1 -22   67.36    3.08
  -1   1 -22   66.70    3.01
   1  -1  23  125.02    5.50
   1  -1  23  120.24    5.31
  -1  -1 -23  124.76    5.50
  -1  -1 -23  111.39    4.91
   1   1  23  123.64    5.44
   1   1  23  116.50    5.18
  -1   1 -23  117.03    5.18
  -1   1 -23  124.82    5.50
   1  -1  24  187.66    8.19
   1  -1  24  202.86    8.78
  -1  -1 -24  191.13    8.32
  -1  -1 -24  201.75    8.71
   1   1  24  197.56    8.58
   1   1  24  178.03    7.73
  -1   1 -24  186.68    8.13
  -1   1 -24  193.36    8.39
   1  -1  25    7.80    0.59
   1  -1  25    7.80    0.66
  -1  -1 -25    8.19    0.59
  -1  -1 -25    8.32    0.59
   1   1  25    8.78    0.66
   1   1  25    8.71    0.66
  -1   1 -25    8.06    0.59
  -1   1 -25    7.54    0.59
   1  -1  26  378.99   16.18
   1  -1  26  383.05   16.38
  -1  -1 -26  394.59   16.84
  -1  -1 -26  411.89   17.56
   1   1  26  370.80   15.86
   1   1  26  378.86   16.18
  -1   1 -26  397.34   16.97
  -1   1 -26  386.99   16.51
   1  -1  27    3.73    0.46
   1  -1  27    3.15    0.39
  -1  -1 -27    3.41    0.39
  -1  -1 -27    3.34    0.39
   1   1  27    3.34    0.46
   1   1  27    3.34    0.46
  -1   1 -27    3.47    0.39
  -1   1 -27    2.95    0.39
   1  -1  28   78.50    3.60
   1  -1  28   76.34    3.54
  -1  -1 -28   78.50    3.60
  -1  -1 -28   78.83    3.60
   1   1  28   82.63    3.80
   1   1  28   77.32    3.54
  -1   1 -28   78.04    3.60
  -1   1 -28   77.65    3.54
  -1  -1 -29   24.11    1.38
   1   1  29   19.72    1.24
   1  -1  30    8.65    0.72
   1  -1  30    8.19    0.66
  -1  -1 -30    6.81    0.59
  -1  -1 -30    6.62    0.66
   1   1  30    7.93    0.66
   1   1  30    7.67    0.66
  -1   1 -30    8.26    0.66
  -1   1 -30    8.78    0.72
   1  -1  31    0.39    0.26
   1  -1  31    0.20    0.26
  -1  -1 -31   -0.13    0.26
  -1  -1 -31    0.07    0.20
   1   1  31    0.72    0.26
   1   1  31    0.13    0.20
  -1   1 -31    0.39    0.26
  -1   1 -31    0.26    0.26
   1  -1  32   21.49    1.24
   1  -1  32   24.96    1.44
  -1  -1 -32   22.67    1.31
  -1  -1 -32   24.57    1.38
   1   1  32   23.13    1.31
   1   1  32   26.28    1.51
  -1   1 -32   22.15    1.24
  -1   1 -32   23.52    1.38
   1  -1  33    6.03    0.59
   1  -1  33    5.50    0.59
  -1  -1 -33    5.18    0.52
  -1  -1 -33    5.70    0.52
   1   1  33    5.44    0.59
   1   1  33    5.18    0.52
  -1   1 -33    5.50    0.52
  -1   1 -33    5.24    0.59
   1  -1  34    0.92    0.33
   1  -1  34    1.24    0.33
  -1  -1 -34    0.72    0.33
  -1  -1 -34    1.44    0.33
   1   1  34    1.05    0.33
   1   1  34    1.64    0.39
  -1   1 -34    0.98    0.33
  -1   1 -34    1.05    0.33
   1  -1  35    9.30    0.79
   1  -1  35    8.58    0.72
  -1  -1 -35    8.65    0.72
  -1  -1 -35    8.71    0.72
   1   1  35    9.17    0.72
   1   1  35    7.99    0.72
  -1   1 -35    8.78    0.72
  -1   1 -35    9.17    0.79
   1  -1  36    1.83    0.39
   1  -1  36    1.24    0.33
  -1  -1 -36    1.97    0.39
  -1  -1 -36    1.57    0.39
   1   1  36    1.77    0.39
   1   1  36    1.57    0.33
  -1   1 -36    1.90    0.39
  -1   1 -36    1.38    0.33
   1  -1  37    2.29    0.39
   1  -1  37    2.16    0.39
  -1  -1 -37    1.83    0.33
  -1  -1 -37    2.10    0.39
   1   1  37    2.36    0.39
   1   1  37    2.29    0.39
  -1   1 -37    2.62    0.39
  -1   1 -37    2.23    0.39
   1  -1  38   11.14    0.85
   1  -1  38   11.20    0.85
  -1  -1 -38   10.29    0.85
   1   1  38   11.47    0.85
   1   1  38   11.86    0.92
  -1   1 -38   11.34    0.85
  -1   1 -38   12.25    0.92
  -1  -1 -39    0.20    0.26
  -1  -1 -39    0.33    0.26
   1   1  39    0.46    0.33
   1   1  39    0.20    0.26
   1  -1  40    0.07    0.26
   1  -1  40    0.20    0.26
  -1  -1 -40   -0.20    0.26
  -1  -1 -40    0.00    0.26
   1   1  40    0.00    0.26
   1   1  40   -0.20    0.20
  -1   1 -40    0.20    0.26
  -1   1 -40    0.07    0.26
   1  -1  41    3.80    0.52
   1  -1  41    3.34    0.46
  -1  -1 -41    3.28    0.46
  -1  -1 -41    3.47    0.46
   1   1  41    3.67    0.46
   1   1  41    2.88    0.46
  -1   1 -41    3.87    0.52
  -1   1 -41    2.82    0.46
   1  -1  42    1.24    0.33
   1  -1  42    0.98    0.33
  -1  -1 -42    1.24    0.33
  -1  -1 -42    0.59    0.33
   1   1  42    0.98    0.33
   1   1  42    1.05    0.33
  -1   1 -42    1.05    0.33
  -1   1 -42    0.92    0.33
   1  -1  43    0.46    0.33
   1  -1  43    0.66    0.26
  -1  -1 -43    0.33    0.26
  -1  -1 -43    0.33    0.26
   1   1  43    0.20    0.26
   1   1  43    0.46    0.26
  -1   1 -43    0.13    0.26
  -1   1 -43    0.26    0.26
   1  -1  44    1.24    0.33
   1  -1  44    1.24    0.33
  -1  -1 -44    0.79    0.33
  -1  -1 -44    0.72    0.33
   1   1  44    0.98    0.33
   1   1  44    1.05    0.33
  -1   1 -44    1.57    0.39
  -1   1 -44    0.98    0.33
   1  -1  45    0.20    0.26
   1  -1  45    0.00    0.26
  -1  -1 -45    0.26    0.26
  -1  -1 -45    0.39    0.26
   1   1  45    0.13    0.26
   1   1  45    0.39    0.26
  -1   1 -45    0.33    0.26
  -1   1 -45    0.13    0.26
   1  -1  46    0.26    0.26
   1  -1  46    0.00    0.26
  -1  -1 -46    0.07    0.26
  -1  -1 -46   -0.07    0.26
   1   1  46    0.13    0.26
   1   1  46    0.07    0.26
  -1   1 -46   -0.07    0.26
  -1   1 -46    0.26    0.26
   1  -3 -46   -0.07    0.26
   1  -3 -46    0.00    0.26
  -1   3  46    0.26    0.26
  -1   3  46    0.07    0.26
   1  -3 -45    3.87    0.59
   1  -3 -45    5.24    0.59
  -1  -3  45    4.98    0.59
  -1  -3  45    5.37    0.59
   1   3 -45    5.05    0.59
   1   3 -45    6.03    0.66
  -1   3  45    4.98    0.59
  -1   3  45    3.54    0.59
   1  -3 -44    3.08    0.46
   1  -3 -44    2.16    0.46
  -1  -3  44    3.01    0.52
  -1  -3  44    3.01    0.46
   1   3 -44    3.41    0.46
   1   3 -44    2.88    0.52
  -1   3  44    3.15    0.52
  -1   3  44    3.47    0.46
   1  -3 -43    0.07    0.26
   1  -3 -43    0.33    0.26
  -1  -3  43    0.20    0.26
  -1  -3  43    0.00    0.26
   1   3 -43    0.33    0.26
   1   3 -43    0.39    0.26
  -1   3  43   -0.13    0.20
  -1   3  43   -0.07    0.26
   1  -3 -42    1.38    0.39
   1  -3 -42    1.44    0.33
  -1  -3  42    1.24    0.39
  -1  -3  42    1.70    0.39
   1   3 -42    1.31    0.33
  -1   3  42    1.11    0.39
  -1   3  42    1.57    0.33
   1  -3 -41    2.49    0.39
   1  -3 -41    2.69    0.46
  -1  -3  41    2.42    0.46
  -1  -3  41    2.42    0.46
   1   3 -41    2.69    0.46
   1   3 -41    2.75    0.46
  -1   3  41    2.10    0.46
  -1   3  41    2.23    0.39
   1  -3 -40    3.80    0.52
   1  -3 -40    4.72    0.52
  -1  -3  40    4.19    0.52
  -1  -3  40    5.37    0.59
   1   3 -40    5.05    0.52
   1   3 -40    4.91    0.59
  -1   3  40    4.06    0.59
  -1   3  40    4.46    0.52
   1  -3 -39    1.24    0.39
  -1  -3  39    1.83    0.39
  -1  -3  39    2.10    0.39
   1   3 -39    2.36    0.46
   1   3 -39    2.49    0.39
   1  -3 -38    1.44    0.39
   1  -3 -38    2.49    0.39
  -1   3  38    1.83    0.39
  -1   3  38    1.70    0.39
   1  -3 -37    0.07    0.20
   1  -3 -37   -0.20    0.26
  -1  -3  37   -0.13    0.20
  -1  -3  37    0.33    0.26
   1   3 -37   -0.13    0.26
   1   3 -37    0.00    0.26
  -1   3  37    0.00    0.20
  -1   3  37    0.00    0.26
   1  -3 -36    3.73    0.52
   1  -3 -36    3.60    0.46
  -1  -3  36    3.08    0.46
  -1  -3  36    3.41    0.46
   1   3 -36    3.47    0.52
   1   3 -36    3.08    0.46
  -1   3  36    3.21    0.52
  -1   3  36    3.21    0.46
   1  -3 -35    3.67    0.46
   1  -3 -35    3.21    0.52
  -1  -3  35    3.80    0.46
  -1  -3  35    3.60    0.46
   1   3 -35    4.13    0.46
   1   3 -35    3.47    0.52
  -1   3  35    3.67    0.52
  -1   3  35    3.21    0.46
   1  -3 -34    0.26    0.26
   1  -3 -34   -0.33    0.20
  -1  -3  34   -0.13    0.20
  -1  -3  34    0.26    0.26
   1   3 -34    0.26    0.26
   1   3 -34   -0.20    0.26
  -1   3  34    0.00    0.20
  -1   3  34    0.26    0.26
   1  -3 -33   16.32    1.05
   1  -3 -33   16.18    1.11
  -1  -3  33   16.38    1.05
  -1  -3  33   16.64    1.11
   1   3 -33   15.99    1.05
   1   3 -33   16.84    1.05
  -1   3  33   16.64    1.05
  -1   3  33   16.45    1.11
   1  -3 -32   33.42    1.77
   1  -3 -32   34.07    1.77
  -1  -3  32   32.17    1.70
  -1  -3  32   33.81    1.83
   1   3 -32   31.98    1.70
   1   3 -32   30.34    1.70
  -1   3  32   32.04    1.70
  -1   3  32   34.47    1.90
   1  -3 -31    0.98    0.33
   1  -3 -31    0.79    0.26
  -1  -3  31    0.79    0.26
  -1  -3  31    1.31    0.33
   1   3 -31    0.98    0.33
   1   3 -31    1.51    0.33
  -1   3  31    0.52    0.33
  -1   3  31    1.11    0.26
   1  -3 -30   13.56    0.85
   1  -3 -30   12.52    0.92
  -1  -3  30   13.50    0.92
  -1  -3  30   14.81    0.98
   1   3 -30   16.18    1.05
   1   3 -30   15.01    0.92
  -1   3  30   12.91    0.85
  -1   3  30   13.43    0.98
  -1  -3  29   74.83    3.47
  -1  -3  29   76.60    3.60
   1   3 -29   77.52    3.60
   1   3 -29   72.27    3.34
   1  -3 -28  105.17    4.72
   1  -3 -28  103.07    4.65
  -1  -3  28   95.21    4.46
  -1  -3  28   97.17    4.46
   1   3 -28   91.86    4.19
  -1   3  28  101.37    4.65
  -1   3  28   98.81    4.46
   1  -3 -27    2.75    0.39
   1  -3 -27    2.82    0.39
  -1  -3  27    2.62    0.39
   1   3 -27    3.21    0.39
  -1   3  27    2.82    0.39
  -1   3  27    3.08    0.46
   1  -3 -26   93.04    4.19
   1  -3 -26   92.59    4.19
  -1  -3  26   82.82    3.80
  -1  -3  26   90.42    4.13
   1   3 -26   90.62    4.06
   1   3 -26   88.13    4.00
  -1   3  26   88.59    4.00
  -1   3  26   92.19    4.19
   1  -3 -25   58.51    2.75
   1  -3 -25   60.15    2.75
  -1  -3  25   57.20    2.69
  -1  -3  25   56.09    2.69
   1   3 -25   57.40    2.69
   1   3 -25   52.35    2.56
  -1   3  25   59.04    2.82
  -1   3  25   58.32    2.69
   1  -3 -24  115.06    5.11
   1  -3 -24  118.34    5.24
  -1  -3  24  105.63    4.72
  -1  -3  24  114.27    5.11
   1   3 -24  111.59    4.98
   1   3 -24  113.09    5.05
  -1   3  24  114.54    5.05
  -1   3  24  113.68    5.11
   1  -3 -23   17.23    0.98
   1  -3 -23   17.69    0.98
  -1  -3  23   17.89    1.05
  -1  -3  23   17.89    1.05
   1   3 -23   18.67    1.05
   1   3 -23   18.94    1.11
  -1   3  23   18.15    1.05
  -1   3  23   17.56    0.98
   1  -3 -22   50.52    2.36
   1  -3 -22   50.91    2.42
  -1  -3  22   48.68    2.29
  -1  -3  22   47.37    2.29
   1   3 -22   49.99    2.36
   1   3 -22   48.16    2.29
  -1   3  22   52.62    2.49
  -1   3  22   49.21    2.29
   1  -3 -21    4.78    0.39
   1  -3 -21    4.59    0.46
  -1  -3  21    4.72    0.46
  -1  -3  21    5.57    0.46
   1   3 -21    4.39    0.39
   1   3 -21    5.70    0.52
  -1   3  21    4.39    0.39
  -1   3  21    6.09    0.52
   1  -3 -20    2.36    0.33
   1  -3 -20    1.77    0.26
  -1  -3  20    1.44    0.26
   1   3 -20    1.57    0.33
  -1   3  20    2.03    0.33
  -1   3  20    1.70    0.26
   1  -3 -19    2.36    0.26
   1  -3 -19    1.97    0.26
  -1  -3  19    2.23    0.33
  -1  -3  19    2.23    0.26
   1   3 -19    2.16    0.33
   1   3 -19    2.03    0.26
  -1   3  19    2.10    0.26
  -1   3  19    2.23    0.33
   1  -3 -18  271.34   11.60
   1  -3 -18  266.23   11.40
  -1  -3  18  257.38   11.01
  -1  -3  18  274.15   11.73
   1   3 -18  262.82   11.20
   1   3 -18  270.16   11.60
  -1   3  18  282.34   12.06
  -1   3  18  281.82   12.06
   1  -3 -17    0.13    0.13
   1  -3 -17    0.26    0.20
  -1  -3  17    0.13    0.13
  -1  -3  17    0.07    0.13
   1   3 -17    0.00    0.13
   1   3 -17    0.52    0.20
  -1   3  17    0.46    0.20
  -1   3  17    0.39    0.20
   1  -3 -16   32.04    1.51
   1  -3 -16   32.89    1.57
  -1  -3  16   31.71    1.57
  -1  -3  16   30.67    1.51
   1   3 -16   31.52    1.57
   1   3 -16   32.17    1.51
  -1   3  16   34.40    1.64
  -1   3  16   32.37    1.57
  -1  -3  15   64.21    2.88
  -1  -3  15   65.79    2.95
   1   3 -15   62.64    2.82
   1   3 -15   63.10    2.88
   1  -3 -14  295.78   12.58
  -1  -3  14  283.39   12.06
  -1  -3  14  288.57   12.32
   1   3 -14  288.04   12.25
   1   3 -14  311.76   13.24
  -1   3  14  302.85   12.91
   1  -3 -13  493.73   20.84
   1  -3 -13  508.66   21.49
  -1   3  13  502.64   21.23
  -1   3  13  496.74   20.97
   1  -3 -12  217.28    9.24
   1  -3 -12  232.28    9.89
  -1  -3  12  223.31    9.50
  -1  -3  12  224.42    9.57
   1   3 -12  221.80    9.44
   1   3 -12  231.43    9.89
  -1   3  12  234.45    9.96
  -1   3  12  224.94    9.57
   1  -3 -11   60.81    2.69
   1  -3 -11   66.51    2.95
  -1  -3  11   58.84    2.62
  -1  -3  11   63.43    2.82
   1   3 -11   62.77    2.75
   1   3 -11   59.17    2.62
  -1   3  11   60.02    2.69
  -1   3  11   58.45    2.56
   1  -3 -10  117.75    5.05
   1  -3 -10  123.19    5.31
  -1  -3  10  119.25    5.11
  -1  -3  10  122.53    5.24
   1   3 -10  127.38    5.50
   1   3 -10  127.18    5.44
  -1   3  10  123.25    5.31
  -1   3  10  122.79    5.24
   1  -3  -9    5.64    0.33
   1  -3  -9    6.29    0.39
  -1  -3   9    5.50    0.33
  -1  -3   9    5.31    0.33
   1   3  -9    5.96    0.33
   1   3  -9    5.83    0.39
  -1   3   9    5.50    0.33
  -1   3   9    5.44    0.33
   1  -3  -8   34.07    1.51
   1  -3  -8   35.58    1.57
  -1  -3   8   32.76    1.51
  -1  -3   8   33.88    1.51
   1   3  -8   35.32    1.57
   1   3  -8   34.47    1.57
  -1   3   8   34.53    1.57
  -1   3   8   36.96    1.64
   1  -3  -7    6.42    0.33
  -1  -3   7    6.22    0.39
   1   3  -7    5.18    0.33
   1   3  -7    5.90    0.33
  -1   3   7    5.96    0.33
  -1   3   7    6.09    0.33
   1  -3  -6 1558.82   65.39
   1  -3  -6 1361.59   57.14
  -1  -3   6 1452.02   60.94
  -1  -3   6 1435.64   60.28
   1   3  -6 1503.78   63.10
   1   3  -6 1526.71   64.08
  -1   3   6 1370.11   57.53
  -1   3   6 1359.63   57.07
   1  -3  -5 1523.44   63.89
   1  -3  -5 1587.00   66.57
  -1  -3   5 1663.66   69.78
  -1  -3   5 1507.06   63.23
   1   3  -5 1689.21   70.90
  -1   3   5 1586.34   66.57
  -1   3   5 1441.53   60.48
   1  -3  -4   68.28    2.95
   1  -3  -4   74.50    3.15
  -1  -3   4   67.03    2.88
  -1  -3   4   73.06    3.15
   1   3  -4   66.77    2.88
  -1   3   4   67.29    2.88
  -1   3   4   79.02    3.34
   1  -3  -3  283.39   11.93
   1  -3  -3  270.55   11.40
  -1  -3   3  309.73   13.04
  -1  -3   3  270.55   11.40
   1   3  -3  282.41   11.93
   1   3  -3  285.55   11.99
  -1   3   3  279.66   11.79
  -1   3   3  291.39   12.25
   1  -3  -2  434.69   18.28
   1  -3  -2  426.89   17.95
  -1  -3   2  450.48   18.94
  -1  -3   2  455.79   19.13
   1   3  -2  483.90   20.31
   1   3  -2  480.75   20.25
   1  -3  -1  872.13   36.63
   1  -3  -1  906.20   38.00
  -1  -3   1  840.68   35.25
  -1  -3   1  933.72   39.18
   1   3  -1  963.21   40.43
   1   3  -1  912.10   38.27
  -1   3   1  895.06   37.55
  -1   3   1  947.48   39.77
   1  -3   0 1545.72   64.80
   1  -3   0 1485.43   62.31
  -1  -3   0 1509.02   63.30
   1   3   0 1505.75   63.17
   1   3   0 1583.72   66.44
  -1   3   0 1672.83   70.18
  -1   3   0 1543.75   64.74
   1  -3   1  327.42   13.76
   1  -3   1  352.00   14.81
  -1  -3  -1  313.73   13.17
  -1  -3  -1  291.12   12.25
   1   3   1  308.88   12.97
   1   3   1  321.07   13.50
  -1   3  -1  326.25   13.69
   1  -3   2   54.71    2.36
   1  -3   2   56.94    2.42
  -1  -3  -2   51.70    2.23
  -1  -3  -2   50.39    2.16
   1   3   2   52.35    2.23
   1   3   2   51.83    2.23
  -1   3  -2   51.76    2.23
  -1   3  -2   52.94    2.23
   1  -3   3  343.67   14.48
   1  -3   3  332.67   14.02
  -1  -3  -3  296.96   12.52
  -1  -3  -3  295.25   12.38
   1   3   3  280.31   11.79
   1   3   3  294.92   12.38
  -1   3  -3  318.71   13.43
  -1   3  -3  310.58   13.04
  -1  -3  -4 1762.60   73.91
  -1  -3  -4 1754.74   73.58
   1   3   4 1775.05   74.44
   1   3   4 1712.80   71.81
  -1   3  -4 1847.13   77.45
  -1   3  -4 2054.84   86.16
   1  -3   5  395.64   16.64
   1  -3   5  366.54   15.46
  -1  -3  -5  366.74   15.40
  -1  -3  -5  380.17   15.99
   1   3   5  386.66   16.25
   1   3   5  379.39   15.99
  -1   3  -5  373.68   15.73
  -1   3  -5  389.74   16.38
   1  -3   6    0.46    0.13
   1  -3   6    0.66    0.13
  -1  -3  -6    0.72    0.13
  -1  -3  -6    0.85    0.13
   1   3   6    0.79    0.13
   1   3   6    0.79    0.13
  -1   3  -6    0.52    0.13
  -1   3  -6    0.79    0.13
   1  -3   7   12.06    0.59
   1  -3   7   12.97    0.66
  -1  -3  -7   11.40    0.59
  -1  -3  -7   10.61    0.52
   1   3   7   11.47    0.59
   1   3   7   10.48    0.52
  -1   3  -7   12.52    0.59
  -1   3  -7   11.60    0.59
   1  -3   8  457.16   19.26
   1  -3   8  478.13   20.18
  -1  -3  -8  466.07   19.66
  -1  -3  -8  490.71   20.64
   1   3   8  501.65   21.10
   1   3   8  473.35   19.92
  -1   3  -8  509.65   21.49
  -1   3  -8  474.33   19.98
   1  -3   9    9.76    0.52
   1  -3   9   11.14    0.59
  -1  -3  -9   10.35    0.52
  -1  -3  -9   10.88    0.52
   1   3   9   11.47    0.59
   1   3   9   10.68    0.59
  -1   3  -9   10.29    0.52
  -1   3  -9   11.01    0.59
   1  -3  10   89.18    3.87
   1  -3  10   88.46    3.87
  -1  -3 -10   94.09    4.06
  -1  -3 -10   92.59    4.00
   1   3  10   93.24    4.06
   1   3  10   96.26    4.13
  -1   3 -10   92.19    4.00
  -1   3 -10   91.21    3.93
   1  -3  11    3.73    0.33
   1  -3  11    4.06    0.33
  -1  -3 -11    4.06    0.26
  -1  -3 -11    4.52    0.33
   1   3  11    3.87    0.33
   1   3  11    4.06    0.26
  -1   3 -11    4.06    0.33
  -1   3 -11    3.54    0.33
   1  -3  12   39.77    1.83
   1  -3  12   40.63    1.83
  -1  -3 -12   41.87    1.90
  -1  -3 -12   42.85    1.90
   1   3  12   42.79    1.97
   1   3  12   42.92    1.90
  -1   3 -12   45.54    2.03
  -1   3 -12   43.38    1.97
  -1  -3 -13  208.24    8.91
  -1  -3 -13  218.52    9.30
   1   3  13  219.11    9.30
   1   3  13  209.42    8.91
   1  -3  14    9.96    0.59
  -1  -3 -14   11.34    0.66
  -1  -3 -14   11.47    0.66
   1   3  14   10.35    0.59
   1   3  14   11.14    0.59
   1  -3  15  303.05   12.91
   1  -3  15  305.47   13.04
  -1   3 -15  314.39   13.37
  -1   3 -15  299.38   12.71
   1  -3  16   49.08    2.29
   1  -3  16   52.22    2.42
  -1  -3 -16   56.81    2.56
  -1  -3 -16   57.40    2.56
   1   3  16   56.29    2.56
   1   3  16   55.70    2.56
  -1   3 -16   54.71    2.49
  -1   3 -16   49.60    2.29
   1  -3  17   69.13    3.15
   1  -3  17   70.90    3.21
  -1  -3 -17   70.05    3.15
  -1  -3 -17   67.03    3.01
   1   3  17   70.44    3.15
   1   3  17   71.81    3.21
  -1   3 -17   69.06    3.15
  -1   3 -17   69.46    3.08
   1  -3  18   58.32    2.69
   1  -3  18   57.46    2.62
  -1  -3 -18   67.69    3.01
  -1  -3 -18   64.93    2.95
   1   3  18   65.79    3.01
   1   3  18   65.46    2.95
  -1   3 -18   56.35    2.56
  -1   3 -18   63.56    2.88
   1  -3  19 1047.08   44.16
   1  -3  19 1057.56   44.56
  -1  -3 -19 1098.84   46.26
  -1  -3 -19 1104.74   46.52
   1   3  19 1098.19   46.26
   1   3  19 1130.95   47.64
  -1   3 -19 1082.46   45.60
  -1   3 -19 1147.33   48.36
   1  -3  20   48.29    2.29
   1  -3  20   51.11    2.36
  -1  -3 -20   53.66    2.42
  -1  -3 -20   54.91    2.56
   1   3  20   53.80    2.49
   1   3  20   58.12    2.69
  -1   3 -20   51.76    2.42
  -1   3 -20   54.65    2.56
   1  -3  21   94.88    4.26
   1  -3  21   95.27    4.26
  -1  -3 -21  102.48    4.52
  -1  -3 -21  102.35    4.52
   1   3  21   99.33    4.39
   1   3  21  103.59    4.59
  -1   3 -21   94.55    4.19
  -1   3 -21   96.78    4.32
   1  -3  22   24.38    1.31
   1  -3  22   23.46    1.24
  -1  -3 -22   24.90    1.31
  -1  -3 -22   26.14    1.31
   1   3  22   27.45    1.44
   1   3  22   26.01    1.31
  -1   3 -22   22.93    1.24
  -1   3 -22   23.79    1.24
   1  -3  23   90.75    4.06
   1  -3  23   80.40    3.67
  -1  -3 -23   85.38    3.80
  -1  -3 -23   84.40    3.80
   1   3  23   87.28    3.93
   1   3  23   85.51    3.80
  -1   3 -23   86.03    3.93
  -1   3 -23   87.87    3.93
   1  -3  24    1.31    0.26
   1  -3  24    1.11    0.26
  -1  -3 -24    1.18    0.26
  -1  -3 -24    1.31    0.26
   1   3  24    0.85    0.20
   1   3  24    0.79    0.26
  -1   3 -24    1.51    0.33
  -1   3 -24    1.24    0.26
   1  -3  25    7.93    0.59
   1  -3  25    8.91    0.66
  -1  -3 -25    7.73    0.59
  -1  -3 -25    8.71    0.66
   1   3  25    9.04    0.72
   1   3  25    8.52    0.59
  -1   3 -25    9.17    0.66
  -1   3 -25    8.39    0.66
   1  -3  26   58.91    2.75
   1  -3  26   56.48    2.69
  -1  -3 -26   60.54    2.82
  -1  -3 -26   58.84    2.75
   1   3  26   60.68    2.88
   1   3  26   58.84    2.75
  -1   3 -26   56.55    2.69
  -1   3 -26   56.48    2.69
   1  -3  27   81.32    3.73
  -1  -3 -27   83.81    3.87
  -1  -3 -27   85.57    3.87
   1   3  27   79.35    3.60
   1   3  27   83.02    3.80
  -1   3 -27   83.81    3.80
  -1   3 -27   77.06    3.60
   1  -3  28   24.83    1.44
  -1  -3 -28   27.06    1.44
  -1  -3 -28   27.13    1.51
   1   3  28   27.65    1.44
   1   3  28   27.39    1.51
  -1   3 -28   24.96    1.44
   1  -3  29   21.43    1.24
   1  -3  29   22.74    1.31
  -1   3 -29   23.06    1.31
  -1   3 -29   21.75    1.24
   1  -3  30   47.77    2.36
   1  -3  30   45.60    2.29
  -1  -3 -30   47.37    2.36
  -1  -3 -30   47.64    2.29
   1   3  30   47.64    2.29
   1   3  30   51.31    2.56
  -1   3 -30   44.56    2.23
  -1   3 -30   47.70    2.36
   1  -3  31   29.16    1.64
   1  -3  31   33.22    1.77
  -1  -3 -31   34.33    1.77
  -1  -3 -31   30.21    1.64
   1   3  31   30.80    1.64
   1   3  31   32.37    1.77
  -1   3 -31   32.17    1.70
  -1   3 -31   31.06    1.64
   1  -3  32    0.59    0.26
   1  -3  32    0.92    0.33
  -1  -3 -32    0.46    0.26
  -1  -3 -32    0.92    0.26
   1   3  32    0.59    0.26
   1   3  32    0.66    0.33
  -1   3 -32    0.72    0.33
  -1   3 -32    0.59    0.26
   1  -3  33   36.76    1.97
   1  -3  33   38.72    2.03
  -1  -3 -33   37.68    1.90
  -1  -3 -33   38.46    2.03
   1   3  33   37.35    1.90
   1   3  33   38.53    2.03
  -1   3 -33   36.23    1.90
  -1   3 -33   36.30    1.90
   1  -3  34    6.88    0.66
   1  -3  34    7.73    0.66
  -1  -3 -34    7.80    0.72
  -1  -3 -34    7.54    0.66
   1   3  34    6.88    0.59
   1   3  34    7.01    0.72
  -1   3 -34    6.68    0.59
  -1   3 -34    8.19    0.72
   1  -3  35    0.66    0.26
   1  -3  35    0.52    0.26
  -1  -3 -35    0.52    0.26
  -1  -3 -35    0.72    0.33
   1   3  35    0.33    0.26
   1   3  35    0.26    0.26
  -1   3 -35    0.72    0.33
  -1   3 -35    0.13    0.26
   1  -3  36    6.22    0.59
   1  -3  36    6.62    0.66
  -1  -3 -36    7.21    0.66
  -1  -3 -36    5.50    0.59
   1   3  36    6.88    0.72
   1   3  36    6.42    0.59
  -1   3 -36    6.75    0.59
  -1   3 -36    7.86    0.72
   1  -3  37    2.10    0.39
   1  -3  37    0.98    0.33
  -1  -3 -37    1.51    0.39
  -1  -3 -37    1.57    0.33
   1   3  37    1.64    0.39
   1   3  37    1.77    0.33
  -1   3 -37    1.51    0.39
  -1   3 -37    1.64    0.33
  -1  -3 -38    4.59    0.59
  -1  -3 -38    5.37    0.52
   1   3  38    4.78    0.52
   1   3  38    5.11    0.59
   1  -3  39   -0.13    0.26
   1  -3  39    0.07    0.26
  -1  -3 -39    0.20    0.26
  -1  -3 -39    0.07    0.26
   1   3  39    0.00    0.26
   1   3  39   -0.33    0.26
  -1   3 -39    0.20    0.26
  -1   3 -39    0.20    0.26
   1  -3  40   10.55    0.92
   1  -3  40    8.98    0.79
  -1  -3 -40    7.60    0.79
  -1  -3 -40    9.70    0.79
   1   3  40    9.04    0.85
   1   3  40    9.96    0.79
  -1   3 -40    8.91    0.85
  -1   3 -40    8.39    0.79
   1  -3  41    1.70    0.39
   1  -3  41    2.49    0.46
  -1  -3 -41    1.77    0.39
  -1  -3 -41    2.56    0.39
   1   3  41    2.42    0.46
   1   3  41    2.49    0.39
  -1   3 -41    1.83    0.39
  -1   3 -41    2.03    0.39
   1  -3  42    4.78    0.59
   1  -3  42    4.59    0.59
  -1  -3 -42    4.46    0.59
  -1  -3 -42    3.93    0.52
   1   3  42    4.78    0.59
   1   3  42    4.39    0.52
  -1   3 -42    4.39    0.52
  -1   3 -42    5.18    0.59
   1  -3  43   -0.20    0.26
   1  -3  43   -0.13    0.26
  -1  -3 -43   -0.26    0.26
  -1  -3 -43    0.07    0.26
   1   3  43    0.20    0.26
   1   3  43   -0.07    0.26
  -1   3 -43    0.07    0.26
  -1   3 -43    0.20    0.26
   1  -3  44    1.64    0.39
   1  -3  44    1.83    0.39
  -1  -3 -44    1.31    0.33
  -1  -3 -44    1.44    0.39
   1   3  44    1.38    0.33
   1   3  44    1.38    0.39
  -1   3 -44    1.83    0.39
  -1   3 -44    1.64    0.39
   1  -3  45    3.54    0.52
   1  -3  45    3.28    0.52
  -1  -3 -45    3.01    0.46
  -1  -3 -45    2.03    0.46
   1   3  45    2.69    0.46
   1   3  45    2.88    0.46
  -1   3 -45    2.62    0.46
  -1   3 -45    2.88    0.52
  -1  -3 -46    1.44    0.39
  -1  -3 -46    1.11    0.39
   1   3  46    0.98    0.33
   1   3  46    0.92    0.39
   1  -5 -45    1.38    0.39
   1  -5 -45    1.70    0.33
  -1   5  45    1.57    0.33
  -1   5  45    1.11    0.39
   1  -5 -44   -0.07    0.26
   1  -5 -44   -0.07    0.26
  -1  -5  44    0.00    0.26
  -1  -5  44   -0.13    0.20
   1   5 -44    0.20    0.26
   1   5 -44   -0.26    0.26
  -1   5  44   -0.07    0.26
  -1   5  44    0.20    0.33
   1  -5 -43    0.26    0.26
   1  -5 -43    0.20    0.33
  -1  -5  43    0.46    0.26
  -1  -5  43    0.52    0.33
   1   5 -43    0.07    0.33
   1   5 -43    0.07    0.20
  -1   5  43    0.39    0.26
  -1   5  43    0.72    0.33
   1  -5 -42    0.00    0.26
   1  -5 -42    0.13    0.20
  -1  -5  42    0.00    0.20
  -1  -5  42    0.20    0.26
   1   5 -42    0.13    0.20
   1   5 -42    0.13    0.26
  -1   5  42    0.13    0.33
  -1   5  42    0.07    0.20
   1  -5 -41    4.06    0.59
   1  -5 -41    5.18    0.52
  -1  -5  41    5.57    0.66
  -1  -5  41    4.46    0.52
   1   5 -41    4.98    0.52
   1   5 -41    4.91    0.59
  -1   5  41    3.80    0.59
  -1   5  41    4.52    0.52
   1  -5 -40    1.24    0.33
   1  -5 -40    1.18    0.39
  -1  -5  40    0.98    0.33
  -1  -5  40    1.24    0.33
   1   5 -40    1.24    0.39
   1   5 -40    1.51    0.33
   1  -5 -39    0.85    0.26
   1  -5 -39    0.39    0.33
  -1  -5  39    0.59    0.26
  -1  -5  39    0.79    0.33
   1   5 -39    0.79    0.26
   1   5 -39    0.39    0.33
  -1   5  39    0.66    0.33
  -1   5  39    0.52    0.26
   1  -5 -38    1.31    0.33
   1  -5 -38    0.92    0.33
  -1  -5  38    1.18    0.33
  -1  -5  38    1.24    0.33
   1   5 -38    0.98    0.33
   1   5 -38    0.98    0.26
  -1   5  38    1.18    0.33
  -1   5  38    1.18    0.39
  -1  -5  37    3.87    0.46
  -1  -5  37    4.85    0.59
   1   5 -37    3.47    0.52
   1   5 -37    2.95    0.46
  -1   5  37    4.39    0.46
  -1   5  37    3.73    0.59
   1  -5 -36    6.09    0.66
   1  -5 -36    6.36    0.59
  -1  -5  36    5.90    0.66
  -1  -5  36    6.75    0.66
   1   5 -36    7.21    0.59
   1   5 -36    5.44    0.66
  -1   5  36    6.68    0.72
  -1   5  36    6.81    0.59
   1  -5 -35    2.10    0.33
   1  -5 -35    1.70    0.39
  -1  -5  35    2.10    0.39
  -1  -5  35    2.36    0.39
   1   5 -35    1.90    0.33
   1   5 -35    1.70    0.39
  -1   5  35    1.64    0.33
  -1   5  35    1.83    0.46
   1  -5 -34    9.17    0.66
   1  -5 -34    8.58    0.79
  -1  -5  34    9.04    0.72
  -1  -5  34    9.57    0.79
   1   5 -34    9.57    0.72
   1   5 -34    8.06    0.79
  -1   5  34    8.85    0.85
  -1   5  34    8.32    0.66
   1  -5 -33    2.23    0.33
   1  -5 -33    1.83    0.46
  -1  -5  33    1.83    0.33
  -1  -5  33    1.90    0.39
   1   5 -33    2.49    0.39
   1   5 -33    2.42    0.46
  -1   5  33    1.83    0.46
  -1   5  33    1.97    0.33
   1  -5 -32    0.39    0.26
   1  -5 -32    0.26    0.26
  -1  -5  32    0.66    0.26
  -1  -5  32    0.46    0.26
   1   5 -32    0.39    0.26
   1   5 -32    0.59    0.26
  -1   5  32    0.46    0.20
  -1   5  32    0.39    0.33
   1  -5 -31    0.66    0.26
   1  -5 -31    0.72    0.33
  -1  -5  31    0.98    0.26
  -1  -5  31    0.79    0.26
   1   5 -31    0.85    0.26
   1   5 -31    0.79    0.33
  -1   5  31    0.66    0.26
  -1   5  31    1.05    0.33
   1  -5 -30   15.40    1.05
   1  -5 -30   16.77    0.98
  -1  -5  30   15.92    0.98
  -1  -5  30   15.73    1.05
   1   5 -30   16.71    0.98
   1   5 -30   15.79    1.05
  -1   5  30   16.97    1.11
  -1   5  30   15.20    0.92
   1  -5 -29    2.36    0.39
   1  -5 -29    2.62    0.33
  -1  -5  29    3.54    0.46
  -1  -5  29    2.69    0.39
   1   5 -29    2.29    0.39
   1   5 -29    3.15    0.39
  -1   5  29    2.36    0.39
  -1   5  29    2.88    0.39
  -1  -5  28    0.79    0.26
  -1  -5  28    1.24    0.33
   1   5 -28    1.05    0.26
   1   5 -28    0.92    0.33
   1  -5 -27    0.92    0.26
   1  -5 -27    1.31    0.33
  -1  -5  27    1.38    0.26
  -1  -5  27    0.98    0.26
   1   5 -27    1.05    0.26
   1   5 -27    1.05    0.33
  -1   5  27    1.11    0.33
  -1   5  27    1.24    0.26
   1  -5 -26   36.43    1.77
   1  -5 -26   35.51    1.83
  -1  -5  26   35.25    1.83
  -1  -5  26   34.27    1.77
   1   5 -26   32.24    1.70
   1   5 -26   36.69    1.90
  -1   5  26   39.64    2.03
  -1   5  26   37.35    1.83
   1  -5 -25   75.03    3.47
   1  -5 -25   73.98    3.34
   1   5 -25   66.18    3.08
  -1   5  25   73.13    3.41
  -1   5  25   70.64    3.21
   1  -5 -24    4.06    0.46
   1  -5 -24    3.93    0.39
  -1  -5  24    3.80    0.39
  -1  -5  24    3.34    0.39
   1   5 -24    3.60    0.39
   1   5 -24    3.80    0.46
  -1   5  24    3.41    0.39
  -1   5  24    3.80    0.46
   1  -5 -23   32.70    1.57
   1  -5 -23   29.42    1.51
  -1  -5  23   28.90    1.51
  -1  -5  23   28.77    1.51
   1   5 -23   30.86    1.57
   1   5 -23   29.49    1.57
  -1   5  23   31.12    1.64
  -1   5  23   27.52    1.38
   1  -5 -22  137.21    6.03
   1  -5 -22  138.32    6.03
  -1  -5  22  145.20    6.36
  -1  -5  22  126.85    5.64
   1   5 -22  136.88    6.03
   1   5 -22  140.75    6.16
  -1   5  22  136.68    6.03
  -1   5  22  134.78    5.90
   1  -5 -21    0.66    0.20
   1  -5 -21    0.79    0.26
  -1  -5  21    0.92    0.26
  -1  -5  21    0.79    0.26
   1   5 -21    1.05    0.26
   1   5 -21    1.11    0.26
  -1   5  21    0.85    0.26
  -1   5  21    0.59    0.20
   1  -5 -20   35.97    1.70
   1  -5 -20   34.20    1.70
  -1  -5  20   35.06    1.70
  -1  -5  20   32.63    1.64
   1   5 -20   33.81    1.64
   1   5 -20   32.24    1.64
  -1   5  20   37.74    1.83
  -1   5  20   34.79    1.64
   1  -5 -19    6.49    0.52
   1  -5 -19    7.67    0.52
  -1  -5  19    5.50    0.46
  -1  -5  19    5.96    0.46
   1   5 -19    5.83    0.52
   1   5 -19    5.50    0.46
  -1   5  19    5.83    0.52
  -1   5  19    6.22    0.46
   1  -5 -18   43.18    2.03
   1  -5 -18   42.20    1.97
  -1  -5  18   40.82    1.90
  -1  -5  18   42.46    2.03
   1   5 -18   40.69    1.90
   1   5 -18   42.79    2.03
  -1   5  18   43.31    2.03
  -1   5  18   41.28    1.97
   1  -5 -17    4.32    0.39
   1  -5 -17    3.80    0.33
  -1  -5  17    4.52    0.39
  -1  -5  17    3.67    0.39
   1   5 -17    4.00    0.33
   1   5 -17    3.34    0.39
  -1   5  17    4.06    0.33
  -1   5  17    3.60    0.39
   1  -5 -16   11.14    0.66
   1  -5 -16   12.52    0.72
  -1  -5  16   11.01    0.66
  -1  -5  16   10.81    0.66
   1   5 -16    9.83    0.66
   1   5 -16   11.53    0.66
  -1   5  16   11.86    0.72
  -1   5  16   11.07    0.66
   1  -5 -15  172.46    7.40
   1  -5 -15  175.47    7.54
  -1  -5  15  176.92    7.60
  -1  -5  15  156.14    6.75
   1   5 -15  174.23    7.54
   1   5 -15  167.15    7.21
  -1   5  15  175.15    7.54
  -1   5  15  177.64    7.67
   1  -5 -14   12.78    0.66
  -1  -5  14   11.47    0.66
  -1  -5  14   14.42    0.79
   1   5 -14   12.06    0.66
   1   5 -14   13.10    0.79
  -1   5  14   12.84    0.72
  -1   5  14   14.74    0.79
   1  -5 -13  226.65    9.70
   1  -5 -13  222.85    9.50
  -1  -5  13  216.75    9.30
  -1  -5  13  228.88    9.76
   1   5 -13  219.70    9.37
   1   5 -13  210.01    9.04
  -1   5  13  233.20    9.96
  -1   5  13  234.90    9.96
  -1  -5  12   19.00    0.98
  -1  -5  12   18.15    0.98
   1   5 -12   19.26    0.98
   1   5 -12   18.81    0.92
  -1   5  12   21.49    1.05
  -1  -5  11  159.09    6.81
  -1  -5  11  157.32    6.75
   1   5 -11  159.29    6.81
   1   5 -11  164.27    7.08
   1  -5 -10  817.09   34.40
   1  -5 -10  819.71   34.47
  -1  -5  10  813.16   34.27
  -1  -5  10  745.01   31.39
   1   5 -10  775.15   32.70
  -1   5  10  756.80   31.84
  -1   5  10  773.84   32.57
   1  -5  -9  123.45    5.31
   1  -5  -9  111.06    4.72
  -1   5   9  117.48    5.05
  -1   5   9  107.13    4.59
   1  -5  -8  466.60   19.66
   1  -5  -8  456.51   19.20
  -1  -5   8  435.41   18.35
  -1  -5   8  482.45   20.38
   1   5  -8  420.60   17.76
   1   5  -8  461.68   19.53
  -1   5   8  473.28   19.98
  -1   5   8  466.93   19.66
   1  -5  -7    1.18    0.20
  -1  -5   7    1.05    0.13
  -1  -5   7    0.59    0.13
   1   5  -7    0.85    0.13
   1  -5  -6  413.98   17.43
   1  -5  -6  400.35   16.84
  -1  -5   6  407.63   17.17
  -1  -5   6  438.42   18.48
   1   5  -6  413.33   17.43
   1   5  -6  413.13   17.43
  -1   5   6  451.99   19.07
  -1   5   6  383.58   16.18
   1  -5  -5   51.90    2.23
   1  -5  -5   51.50    2.23
  -1  -5   5   57.99    2.56
  -1  -5   5   57.33    2.49
   1   5  -5   53.21    2.29
   1   5  -5   52.42    2.29
  -1   5   5   50.45    2.16
  -1   5   5   50.78    2.23
   1  -5  -4   81.32    3.47
   1  -5  -4   86.16    3.67
  -1  -5   4   85.90    3.67
  -1  -5   4   82.10    3.54
   1   5  -4   82.36    3.54
   1   5  -4   94.16    4.06
  -1   5   4   80.33    3.41
  -1   5   4   87.08    3.73
   1  -5  -3    4.52    0.26
   1  -5  -3    4.52    0.26
  -1  -5   3    3.67    0.26
   1   5  -3    3.93    0.26
  -1   5   3    4.26    0.26
  -1   5   3    4.78    0.26
   1  -5  -2    3.21    0.20
   1  -5  -2    2.62    0.20
  -1  -5   2    2.42    0.20
  -1  -5   2    2.95    0.20
   1   5  -2    2.49    0.20
   1   5  -2    2.75    0.20
  -1   5   2    2.88    0.20
  -1   5   2    3.08    0.20
   1  -5  -1  116.96    4.98
   1  -5  -1  128.56    5.44
  -1  -5   1  122.79    5.18
  -1  -5   1  129.74    5.50
   1   5  -1  117.94    4.98
   1   5  -1  132.82    5.64
  -1   5   1  121.42    5.18
  -1   5   1  115.65    4.91
   1  -5   0  622.48   26.14
   1  -5   0  586.97   24.64
  -1  -5   0  657.21   27.59
  -1  -5   0  631.33   26.54
   1   5   0  575.43   24.18
   1   5   0  634.01   26.67
   1  -5   1   93.24    4.00
   1  -5   1   88.79    3.80
  -1  -5  -1   92.72    3.93
  -1  -5  -1   98.16    4.19
   1   5   1   86.62    3.67
   1   5   1   88.79    3.80
  -1   5  -1   86.75    3.67
  -1   5  -1   84.59    3.60
   1  -5   2  565.61   23.79
   1  -5   2  554.20   23.33
  -1  -5  -2  532.19   22.34
  -1  -5  -2  571.83   24.05
   1   5   2  514.82   21.62
   1   5   2  540.12   22.67
  -1   5  -2  540.51   22.74
  -1   5  -2  536.91   22.54
   1  -5   3   91.34    3.93
   1  -5   3   84.46    3.60
  -1  -5  -3   81.58    3.47
  -1  -5  -3   79.61    3.41
   1   5   3   77.25    3.28
   1   5   3   77.78    3.34
  -1   5  -3   84.07    3.60
  -1   5  -3   82.30    3.54
   1  -5   4  138.98    5.90
   1  -5   4  136.22    5.77
  -1  -5  -4  127.05    5.37
  -1  -5  -4  130.66    5.50
   1   5   4  124.89    5.31
   1   5   4  127.77    5.44
  -1   5  -4  133.28    5.64
  -1   5  -4  130.66    5.57
   1  -5   5  244.21   10.35
   1  -5   5  264.65   11.20
  -1  -5  -5  246.50   10.42
  -1  -5  -5  248.27   10.48
   1   5   5  254.10   10.75
   1   5   5  246.11   10.42
  -1   5  -5  264.91   11.20
  -1   5  -5  279.26   11.79
  -1  -5  -6  106.48    4.59
  -1  -5  -6  106.74    4.52
   1   5   6  118.80    5.05
   1   5   6  107.13    4.59
  -1   5  -6  111.46    4.78
  -1   5  -6  118.80    5.11
   1  -5   7  286.67   12.12
   1  -5   7  273.37   11.60
  -1  -5  -7  288.63   12.19
  -1  -5  -7  313.53   13.24
   1   5   7  306.13   12.91
   1   5   7  290.60   12.25
  -1   5  -7  310.00   13.10
  -1   5  -7  296.50   12.52
   1  -5   8   37.28    1.70
  -1  -5  -8   45.28    2.03
  -1  -5  -8   44.36    1.97
   1   5   8   42.79    1.90
   1   5   8   40.10    1.77
  -1   5  -8   39.97    1.77
  -1  -5  -9  581.20   24.51
  -1  -5  -9  549.62   23.13
   1   5   9  519.48   21.89
   1   5   9  551.91   23.26
   1  -5  10   28.50    1.31
   1  -5  10   27.39    1.31
  -1  -5 -10   30.01    1.38
  -1  -5 -10   28.37    1.31
   1   5  10   27.45    1.31
   1   5  10   29.68    1.38
  -1   5 -10   25.82    1.24
  -1   5 -10   29.62    1.44
   1  -5  11  197.95    8.45
   1  -5  11  197.69    8.45
  -1  -5 -11  204.17    8.71
   1   5  11  194.21    8.26
  -1   5 -11  199.13    8.52
  -1   5 -11  197.49    8.39
   1  -5  12  177.18    7.60
   1  -5  12  182.75    7.80
  -1   5 -12  180.78    7.73
  -1   5 -12  194.28    8.32
   1  -5  13   43.31    1.97
   1  -5  13   41.21    1.90
  -1  -5 -13   42.13    1.90
  -1  -5 -13   39.18    1.83
   1   5  13   42.07    1.97
   1   5  13   43.11    1.97
  -1   5 -13   42.39    1.90
  -1   5 -13   43.25    2.03
   1  -5  14   13.89    0.79
   1  -5  14   14.68    0.79
  -1  -5 -14   13.24    0.72
  -1  -5 -14   14.22    0.79
   1   5  14   13.76    0.79
   1   5  14   12.25    0.66
  -1   5 -14   15.07    0.79
  -1   5 -14   14.02    0.79
   1  -5  15  123.05    5.37
   1  -5  15  115.26    5.05
  -1  -5 -15  124.76    5.37
  -1  -5 -15  125.28    5.44
   1   5  15  120.76    5.24
   1   5  15  123.25    5.37
  -1   5 -15  118.40    5.18
  -1   5 -15  117.16    5.11
   1  -5  16    0.66    0.20
   1  -5  16    1.18    0.20
  -1  -5 -16    0.79    0.20
  -1  -5 -16    0.98    0.20
   1   5  16    0.92    0.20
   1   5  16    1.44    0.20
  -1   5 -16    0.92    0.20
  -1   5 -16    0.85    0.20
   1  -5  17   72.21    3.21
   1  -5  17   76.34    3.47
  -1  -5 -17   75.55    3.34
  -1  -5 -17   82.30    3.67
   1   5  17   85.25    3.80
   1   5  17   77.71    3.41
  -1   5 -17   77.06    3.41
  -1   5 -17   74.76    3.41
   1  -5  18   25.03    1.24
   1  -5  18   24.77    1.31
  -1  -5 -18   25.88    1.24
  -1  -5 -18   25.55    1.31
   1   5  18   28.37    1.44
   1   5  18   25.75    1.24
  -1   5 -18   23.39    1.24
  -1   5 -18   23.65    1.18
   1  -5  19   17.63    0.98
   1  -5  19   19.13    1.05
  -1  -5 -19   18.41    0.92
  -1  -5 -19   17.04    0.98
   1   5  19   18.74    0.98
   1   5  19   19.13    1.05
  -1   5 -19   18.61    1.05
  -1   5 -19   18.41    0.98
   1  -5  20    0.26    0.20
   1  -5  20    0.20    0.20
  -1  -5 -20    0.20    0.20
  -1  -5 -20    0.33    0.20
   1   5  20    0.26    0.20
   1   5  20    0.33    0.20
  -1   5 -20    0.07    0.20
  -1   5 -20    0.20    0.20
   1  -5  21   12.45    0.79
   1  -5  21   11.14    0.72
  -1  -5 -21   12.12    0.79
  -1  -5 -21   11.79    0.66
   1   5  21   11.40    0.66
   1   5  21   11.66    0.79
  -1   5 -21   11.93    0.72
  -1   5 -21   10.68    0.72
   1  -5  22    0.39    0.20
   1  -5  22   -0.20    0.20
  -1  -5 -22    0.07    0.20
  -1  -5 -22    0.07    0.20
   1   5  22    0.39    0.20
   1   5  22   -0.07    0.20
  -1   5 -22    0.13    0.20
  -1   5 -22    0.00    0.20
   1  -5  23   17.76    1.05
   1  -5  23   17.82    0.98
  -1  -5 -23   19.72    1.11
  -1  -5 -23   20.97    1.11
   1   5  23   19.92    1.11
   1   5  23   19.33    1.05
  -1   5 -23   17.56    1.05
  -1   5 -23   18.08    0.98
   1  -5  24    3.15    0.39
   1  -5  24    3.01    0.39
  -1  -5 -24    3.54    0.39
  -1  -5 -24    3.08    0.33
   1   5  24    3.08    0.33
   1   5  24    2.75    0.39
  -1   5 -24    2.88    0.39
  -1   5 -24    3.08    0.33
   1  -5  25    2.36    0.39
  -1  -5 -25    1.97    0.33
  -1  -5 -25    2.88    0.33
   1   5  25    2.10    0.39
   1   5  25    2.16    0.33
  -1   5 -25    1.90    0.33
   1  -5  26   79.35    3.67
   1  -5  26   79.28    3.67
  -1  -5 -26   86.36    3.93
  -1  -5 -26   86.10    3.87
   1   5  26   84.85    3.80
   1   5  26   82.36    3.80
  -1   5 -26   86.69    4.00
   1  -5  27    2.49    0.39
   1  -5  27    2.36    0.33
  -1  -5 -27    2.49    0.33
  -1  -5 -27    2.69    0.39
   1   5  27    2.49    0.39
   1   5  27    2.42    0.33
  -1   5 -27    2.49    0.39
  -1   5 -27    2.42    0.33
   1  -5  28   39.25    2.03
   1  -5  28   44.16    2.16
  -1   5 -28   40.95    1.97
  -1   5 -28   40.36    2.10
   1  -5  29    0.46    0.20
   1  -5  29    0.20    0.26
  -1  -5 -29    0.00    0.26
  -1  -5 -29    0.59    0.20
   1   5  29    0.26    0.26
   1   5  29    0.20    0.20
  -1   5 -29    0.13    0.26
  -1   5 -29    0.33    0.20
   1  -5  30   26.73    1.44
   1  -5  30   27.98    1.57
  -1  -5 -30   28.70    1.44
  -1  -5 -30   23.46    1.38
   1   5  30   27.72    1.57
   1   5  30   27.52    1.44
  -1   5 -30   26.86    1.57
  -1   5 -30   27.85    1.44
   1  -5  31    7.73    0.66
   1  -5  31    6.03    0.59
  -1  -5 -31    6.75    0.52
  -1  -5 -31    6.81    0.66
   1   5  31    6.49    0.66
   1   5  31    7.21    0.59
  -1   5 -31    6.88    0.59
  -1   5 -31    5.77    0.59
   1  -5  32   17.89    1.18
   1  -5  32   19.26    1.11
  -1  -5 -32   19.85    1.11
  -1  -5 -32   18.08    1.18
   1   5  32   16.71    1.18
   1   5  32   17.49    1.05
  -1   5 -32   18.81    1.11
  -1   5 -32   19.07    1.24
   1  -5  33    4.26    0.52
   1  -5  33    4.85    0.52
  -1  -5 -33    3.67    0.52
  -1  -5 -33    4.39    0.46
   1   5  33    4.65    0.59
   1   5  33    3.87    0.46
  -1   5 -33    4.65    0.59
  -1   5 -33    4.13    0.46
   1  -5  34   10.35    0.85
   1  -5  34   11.34    0.79
  -1  -5 -34   11.27    0.79
  -1  -5 -34    9.04    0.85
   1   5  34    8.91    0.85
   1   5  34   11.34    0.79
  -1   5 -34    8.52    0.79
  -1   5 -34    9.83    0.72
   1  -5  35    0.39    0.26
   1  -5  35    0.20    0.20
   1   5  35    0.13    0.33
   1   5  35    0.26    0.20
  -1   5 -35    0.07    0.26
  -1   5 -35    0.46    0.26
   1  -5  36    8.58    0.85
   1  -5  36    9.44    0.72
  -1  -5 -36    9.83    0.72
  -1  -5 -36    9.57    0.85
   1   5  36    8.98    0.72
   1   5  36    8.19    0.79
  -1   5 -36    9.17    0.72
  -1   5 -36    8.52    0.85
   1  -5  37    2.03    0.39
   1  -5  37    1.90    0.33
  -1  -5 -37    1.38    0.39
  -1  -5 -37    1.70    0.33
   1   5  37    1.44    0.33
   1   5  37    1.31    0.39
  -1   5 -37    1.38    0.33
  -1   5 -37    1.44    0.39
   1  -5  38   11.79    0.85
   1  -5  38   11.07    0.92
  -1  -5 -38    9.44    0.85
  -1  -5 -38   11.93    0.79
  -1   5 -38   10.68    0.79
  -1   5 -38   12.65    0.98
   1  -5  39    0.07    0.26
   1  -5  39   -0.07    0.20
  -1   5 -39    0.07    0.26
  -1   5 -39    0.00    0.20
   1  -5  40    3.47    0.52
   1  -5  40    3.73    0.46
  -1  -5 -40    3.01    0.52
  -1  -5 -40    3.41    0.39
   1   5  40    3.15    0.52
   1   5  40    3.08    0.39
  -1   5 -40    3.21    0.46
  -1   5 -40    3.01    0.52
   1  -5  41    1.64    0.33
   1  -5  41    1.97    0.39
  -1  -5 -41    1.51    0.39
  -1  -5 -41    1.51    0.33
   1   5  41    2.10    0.39
   1   5  41    1.44    0.39
  -1   5 -41    1.90    0.46
  -1   5 -41    2.10    0.33
   1  -5  42    6.42    0.59
   1  -5  42    7.21    0.72
  -1  -5 -42    5.83    0.72
  -1  -5 -42    7.27    0.66
   1   5  42    7.27    0.66
   1   5  42    5.83    0.72
  -1   5 -42    6.55    0.59
  -1   5 -42    6.81    0.72
  -1  -5 -43    0.33    0.26
  -1  -5 -43   -0.20    0.20
   1   5  43    0.07    0.33
   1   5  43    0.07    0.26
  -1   5 -43   -0.20    0.26
  -1   5 -43   -0.07    0.20
   1  -5  44    4.65    0.79
   1  -5  44    4.52    0.59
  -1  -5 -44    7.08    0.66
  -1  -5 -44    5.44    0.66
   1   5  44    5.57    0.72
  -1   5 -44    5.05    0.72
  -1   5 -44    6.03    0.59
  -1  -5 -45    1.31    0.39
  -1  -5 -45    1.11    0.33
   1   5  45    1.11    0.33
   1   5  45    1.64    0.39
  -1  -5 -46    3.41    0.52
  -1  -5 -46    3.08    0.59
   1   5  46    2.36    0.59
   1  -7 -44    0.07    0.26
   1  -7 -44    0.26    0.33
  -1   7  44    0.52    0.26
  -1   7  44   -0.26    0.33
   1  -7 -43    0.85    0.26
   1  -7 -43    1.05    0.39
  -1   7  43    0.59    0.33
  -1   7  43    0.52    0.26
   1  -7 -42    0.59    0.33
   1  -7 -42    0.79    0.26
  -1  -7  42    0.52    0.26
  -1  -7  42    0.52    0.33
   1   7 -42    0.52    0.26
   1   7 -42    0.79    0.33
  -1   7  42    0.92    0.33
  -1   7  42    0.59    0.33
   1  -7 -41    0.52    0.26
   1  -7 -41    0.52    0.33
  -1  -7  41    0.20    0.26
  -1  -7  41    0.52    0.26
   1   7 -41    0.20    0.20
   1   7 -41    0.46    0.33
  -1   7  41    0.39    0.33
  -1   7  41    0.66    0.26
   1  -7 -40    1.31    0.33
   1  -7 -40    1.05    0.39
  -1  -7  40    0.98    0.33
  -1  -7  40    1.24    0.26
   1   7 -40    1.05    0.26
   1   7 -40    1.11    0.39
  -1   7  40    0.92    0.33
  -1   7  40    1.51    0.46
   1  -7 -39    0.07    0.20
   1  -7 -39    0.00    0.33
  -1  -7  39   -0.26    0.20
  -1  -7  39    0.26    0.26
   1   7 -39    0.39    0.33
   1   7 -39   -0.07    0.20
  -1   7  39    0.00    0.20
  -1   7  39    0.26    0.33
   1  -7 -38    0.13    0.33
   1  -7 -38    0.26    0.26
  -1  -7  38    0.13    0.20
  -1  -7  38    0.39    0.26
   1   7 -38    0.39    0.20
   1   7 -38    0.33    0.33
  -1   7  38    0.13    0.26
  -1   7  38    0.00    0.33
  -1  -7  37    6.75    0.72
  -1  -7  37    7.60    0.66
   1   7 -37    6.95    0.72
   1   7 -37    7.14    0.59
   1  -7 -36    0.20    0.20
   1  -7 -36    0.07    0.26
  -1  -7  36    0.33    0.20
  -1  -7  36    0.33    0.26
   1   7 -36    0.00    0.20
   1   7 -36    0.26    0.26
  -1   7  36    0.20    0.20
  -1   7  36    0.46    0.33
   1  -7 -35    0.26    0.33
   1  -7 -35    0.46    0.26
  -1  -7  35    0.72    0.26
  -1  -7  35    0.72    0.26
   1   7 -35    0.26    0.33
   1   7 -35    0.52    0.26
  -1   7  35    0.52    0.26
  -1   7  35    0.52    0.33
   1  -7 -34    2.62    0.39
   1  -7 -34    2.62    0.46
  -1   7  34    2.36    0.46
  -1   7  34    2.36    0.39
   1  -7 -33   14.61    1.11
   1  -7 -33   15.40    0.92
  -1  -7  33   15.66    1.11
  -1  -7  33   17.56    1.05
   1   7 -33   16.77    1.18
   1   7 -33   16.32    0.98
  -1   7  33   14.48    1.11
  -1   7  33   15.20    0.98
   1  -7 -32    1.77    0.39
   1  -7 -32    1.38    0.26
  -1  -7  32    1.44    0.26
  -1  -7  32    1.31    0.33
   1   7 -32    1.38    0.39
   1   7 -32    1.44    0.26
  -1   7  32    1.64    0.33
  -1   7  32    1.31    0.39
   1  -7 -31    0.39    0.26
   1  -7 -31    0.92    0.33
  -1  -7  31    0.46    0.26
  -1  -7  31    0.66    0.26
   1   7 -31    0.85    0.26
   1   7 -31    0.52    0.33
  -1   7  31    0.46    0.26
  -1   7  31    0.72    0.33
   1  -7 -30    2.69    0.33
   1  -7 -30    2.69    0.46
  -1  -7  30    2.03    0.33
  -1  -7  30    2.62    0.39
   1   7 -30    2.82    0.33
   1   7 -30    3.21    0.46
  -1   7  30    2.36    0.33
  -1   7  30    3.01    0.46
   1  -7 -29   11.27    0.92
   1  -7 -29   11.34    0.72
  -1  -7  29   13.43    0.85
  -1  -7  29   13.56    0.98
   1   7 -29   12.38    0.92
   1   7 -29   11.79    0.79
  -1   7  29   11.34    0.92
  -1   7  29   10.55    0.72
   1  -7 -28    1.97    0.33
   1  -7 -28    1.83    0.39
  -1  -7  28    2.16    0.33
  -1  -7  28    1.24    0.33
   1   7 -28    1.77    0.33
   1   7 -28    1.64    0.39
  -1   7  28    1.57    0.39
  -1   7  28    1.64    0.33
   1  -7 -27    6.75    0.66
   1  -7 -27    7.27    0.52
  -1  -7  27    7.54    0.66
  -1  -7  27    7.67    0.59
   1   7 -27    6.42    0.66
   1   7 -27    7.73    0.59
  -1   7  27    6.49    0.52
  -1   7  27    6.62    0.66
   1  -7 -26    3.01    0.39
  -1  -7  26    3.67    0.46
  -1  -7  26    4.26    0.39
   1   7 -26    2.95    0.33
   1   7 -26    3.54    0.52
  -1   7  26    3.28    0.39
   1  -7 -25   12.12    0.98
  -1  -7  25   15.86    0.92
  -1  -7  25   15.01    0.98
   1   7 -25   15.59    1.05
   1   7 -25   15.73    0.92
   1  -7 -24    2.82    0.39
   1  -7 -24    2.95    0.33
  -1  -7  24    3.08    0.33
  -1  -7  24    3.41    0.46
   1   7 -24    2.62    0.39
   1   7 -24    3.15    0.33
  -1   7  24    2.56    0.33
  -1   7  24    3.34    0.46
   1  -7 -23    0.72    0.20
   1  -7 -23    0.72    0.26
  -1  -7  23    0.52    0.20
  -1  -7  23    0.72    0.20
   1   7 -23    0.72    0.26
   1   7 -23    0.59    0.26
  -1   7  23    0.79    0.26
  -1   7  23    0.72    0.20
   1  -7 -22   94.35    4.26
   1  -7 -22   92.98    4.13
  -1   7  22   91.08    4.06
  -1   7  22   98.75    4.46
   1  -7 -21   91.28    4.13
   1  -7 -21   92.52    4.06
  -1  -7  21   92.85    4.13
  -1  -7  21   95.53    4.32
   1   7 -21   93.57    4.13
   1   7 -21   99.07    4.52
  -1   7  21   89.38    4.00
  -1   7  21   90.03    4.06
   1  -7 -20    7.47    0.52
   1  -7 -20    7.08    0.59
  -1  -7  20    6.36    0.52
  -1  -7  20    7.14    0.52
   1   7 -20    5.96    0.46
   1   7 -20    7.73    0.66
  -1   7  20    8.26    0.66
  -1   7  20    7.54    0.52
   1  -7 -19   28.57    1.38
   1  -7 -19   31.32    1.57
  -1  -7  19   29.09    1.44
  -1  -7  19   28.11    1.44
   1   7 -19   30.99    1.57
   1   7 -19   31.98    1.57
  -1   7  19   27.06    1.31
  -1   7  19   31.71    1.57
   1  -7 -18   55.37    2.49
   1  -7 -18   55.56    2.56
  -1  -7  18   52.09    2.42
  -1  -7  18   56.61    2.69
   1   7 -18   58.38    2.62
   1   7 -18   59.04    2.75
  -1   7  18   60.54    2.82
  -1   7  18   53.66    2.42
   1  -7 -17   30.34    1.51
   1  -7 -17   29.62    1.38
  -1  -7  17   30.80    1.51
  -1  -7  17   30.53    1.57
   1   7 -17   29.88    1.51
   1   7 -17   30.86    1.51
  -1   7  17   30.67    1.51
  -1   7  17   24.83    1.18
   1  -7 -16   46.39    2.16
   1  -7 -16   45.15    2.03
  -1  -7  16   40.95    1.97
  -1  -7  16   39.97    1.90
   1   7 -16   42.59    2.03
   1   7 -16   41.35    1.90
  -1   7  16   45.67    2.10
  -1   7  16   44.82    2.10
   1  -7 -15    5.31    0.39
   1  -7 -15    4.72    0.39
  -1  -7  15    4.98    0.39
  -1  -7  15    5.50    0.46
   1   7 -15    4.78    0.46
   1   7 -15    5.18    0.39
  -1   7  15    5.57    0.39
  -1   7  15    4.26    0.39
   1  -7 -14    1.57    0.26
  -1  -7  14    1.38    0.20
  -1  -7  14    1.97    0.26
   1   7 -14    1.77    0.26
   1   7 -14    1.83    0.26
  -1   7  14    2.36    0.26
  -1   7  14    2.03    0.26
   1  -7 -13   18.67    0.98
   1  -7 -13   17.63    0.85
  -1  -7  13   16.38    0.92
  -1  -7  13   17.56    0.92
   1   7 -13   16.51    0.85
   1   7 -13   17.49    0.98
  -1   7  13   16.91    0.85
  -1   7  13   16.71    0.92
   1  -7 -12   18.35    0.85
   1  -7 -12   19.26    0.98
  -1  -7  12   19.07    0.98
  -1  -7  12   21.49    1.05
   1   7 -12   19.98    1.05
   1   7 -12   20.25    0.98
  -1   7  12   19.46    0.92
  -1   7  12   18.61    0.98
   1  -7 -11  199.52    8.52
   1  -7 -11  192.31    8.19
   1   7 -11  191.07    8.19
   1   7 -11  207.52    8.85
  -1   7  11  203.13    8.65
  -1   7  11  195.85    8.32
   1  -7 -10  264.98   11.27
   1  -7 -10  258.17   10.94
  -1  -7  10  275.79   11.73
  -1  -7  10  276.45   11.79
   1   7 -10  263.21   11.14
   1   7 -10  254.82   10.88
  -1   7  10  278.28   11.79
  -1   7  10  281.89   11.93
   1  -7  -9   46.33    2.03
   1  -7  -9   49.47    2.23
  -1  -7   9   51.31    2.29
  -1  -7   9   52.03    2.36
   1   7  -9   52.03    2.29
   1   7  -9   47.37    2.16
  -1   7   9   44.69    1.97
  -1   7   9   47.24    2.10
   1  -7  -8    2.16    0.26
  -1  -7   8    2.23    0.26
  -1  -7   8    1.51    0.20
  -1   7   8    2.16    0.20
   1  -7  -7  460.18   19.40
   1  -7  -7  422.43   17.76
  -1  -7   7  430.43   18.22
  -1  -7   7  406.91   17.17
   1   7  -7  431.02   18.22
   1   7  -7  418.50   17.63
  -1   7   7  443.60   18.74
  -1   7   7  415.69   17.49
   1  -7  -6  158.50    6.75
   1  -7  -6  162.37    6.95
  -1  -7   6  174.95    7.47
  -1  -7   6  171.74    7.34
   1   7  -6  166.10    7.08
   1   7  -6  159.62    6.81
  -1   7   6  162.96    6.95
  -1   7   6  169.97    7.21
   1  -7  -5   20.12    0.98
   1  -7  -5   21.62    0.98
  -1  -7   5   20.25    0.98
  -1  -7   5   19.53    0.92
  -1   7   5   21.16    0.98
  -1   7   5   19.92    0.92
   1  -7  -4   45.34    1.97
   1  -7  -4   46.39    2.03
  -1  -7   4   46.78    2.03
  -1  -7   4   43.51    1.97
   1   7  -4   39.38    1.70
   1   7  -4   43.84    1.97
  -1   7   4   47.70    2.10
  -1   7   4   44.95    1.97
   1  -7  -3  126.00    5.37
   1  -7  -3  124.82    5.31
  -1  -7   3  128.03    5.44
  -1  -7   3  131.44    5.57
   1   7  -3  128.95    5.50
   1   7  -3  116.50    4.98
  -1   7   3  123.58    5.24
  -1   7   3  131.44    5.57
   1  -7  -2   12.45    0.59
   1  -7  -2   12.52    0.66
  -1  -7   2   12.32    0.59
  -1  -7   2   11.34    0.59
   1   7  -2   10.35    0.59
   1   7  -2   11.86    0.59
  -1   7   2   12.12    0.59
  -1   7   2   13.30    0.66
   1  -7  -1  139.83    5.96
   1  -7  -1  137.01    5.83
  -1  -7   1  129.28    5.50
  -1  -7   1  129.02    5.50
   1   7  -1  125.94    5.37
   1   7  -1  142.38    6.09
  -1   7   1  127.97    5.44
  -1   7   1  141.47    6.03
   1  -7   0    8.71    0.46
  -1  -7   0    8.39    0.46
  -1  -7   0    7.60    0.39
   1   7   0    7.80    0.39
   1   7   0    8.13    0.46
  -1   7   0    7.34    0.39
  -1   7   0    8.52    0.46
   1  -7   1  211.84    8.98
   1  -7   1  224.09    9.50
  -1  -7  -1  213.41    9.04
  -1  -7  -1  193.89    8.19
   1   7   1  208.10    8.85
   1   7   1  194.08    8.19
  -1   7  -1  213.74    9.04
  -1   7  -1  203.06    8.58
   1  -7   2    8.71    0.46
   1  -7   2   10.03    0.52
  -1  -7  -2    9.04    0.46
  -1  -7  -2    9.37    0.46
   1   7   2    9.76    0.52
   1   7   2    9.63    0.52
   1  -7   3   14.15    0.72
  -1  -7  -3   13.17    0.66
  -1  -7  -3   13.83    0.66
   1   7   3   14.22    0.66
   1   7   3   13.24    0.66
  -1   7  -3   15.86    0.79
  -1   7  -3   15.46    0.72
   1  -7   4   46.19    2.03
   1  -7   4   45.21    1.97
  -1  -7  -4   43.84    1.97
  -1  -7  -4   42.39    1.83
   1   7   4   45.02    1.97
   1   7   4   44.10    1.97
  -1   7  -4   45.67    1.97
  -1   7  -4   40.36    1.83
   1  -7   5  111.59    4.78
   1  -7   5  108.77    4.65
  -1  -7  -5   96.98    4.13
  -1  -7  -5  101.63    4.39
   1   7   5   97.37    4.19
   1   7   5   96.91    4.13
  -1   7  -5  103.79    4.46
  -1   7  -5  114.34    4.91
   1  -7   6    1.57    0.20
   1  -7   6    0.98    0.20
  -1  -7  -6    1.57    0.20
  -1  -7  -6    1.83    0.20
   1   7   6    1.64    0.20
   1   7   6    1.64    0.20
  -1   7  -6    1.38    0.20
   1  -7   7   41.94    1.90
   1  -7   7   39.64    1.83
  -1  -7  -7   41.08    1.83
  -1  -7  -7   38.66    1.70
   1   7   7   42.00    1.90
   1   7   7   40.82    1.83
  -1   7  -7   40.04    1.77
  -1   7  -7   39.25    1.83
  -1  -7  -8   39.25    1.70
  -1  -7  -8   39.45    1.77
   1   7   8   42.07    1.83
   1   7   8   38.46    1.77
  -1   7  -8   37.22    1.77
  -1   7  -8   35.58    1.57
   1  -7   9  448.91   19.00
   1  -7   9  456.38   19.26
  -1  -7  -9  431.54   18.15
  -1  -7  -9  476.43   20.12
   1   7   9  443.01   18.67
   1   7   9  469.94   19.85
  -1   7  -9  469.74   19.79
  -1   7  -9  465.03   19.66
   1  -7  10  318.84   13.56
   1  -7  10  327.49   13.89
  -1  -7 -10  318.32   13.50
  -1  -7 -10  314.39   13.30
   1   7  10  322.64   13.63
   1   7  10  319.95   13.56
  -1   7 -10  305.74   13.04
  -1   7 -10  321.13   13.56
   1  -7  11  107.07    4.65
   1  -7  11  109.43    4.78
  -1  -7 -11   99.40    4.26
  -1  -7 -11  106.94    4.65
   1   7  11  104.97    4.59
   1   7  11   96.65    4.19
  -1   7 -11  107.00    4.59
  -1   7 -11  114.60    4.98
   1  -7  12   22.87    1.11
   1  -7  12   20.25    1.05
   1   7  12   25.49    1.24
  -1   7 -12   22.80    1.11
  -1   7 -12   20.64    1.05
   1  -7  13   65.13    2.88
   1  -7  13   57.33    2.62
  -1  -7 -13   60.28    2.62
  -1  -7 -13   64.87    2.88
   1   7  13   59.95    2.62
   1   7  13   62.77    2.82
  -1   7 -13   59.36    2.62
  -1   7 -13   61.20    2.82
   1  -7  14    7.86    0.46
   1  -7  14    8.85    0.59
  -1  -7 -14    9.24    0.52
  -1  -7 -14   10.03    0.66
   1   7  14    8.58    0.52
   1   7  14    8.52    0.59
  -1   7 -14    8.91    0.52
  -1   7 -14    8.19    0.59
   1  -7  15   85.57    3.80
   1  -7  15   82.95    3.67
  -1  -7 -15   86.56    3.87
  -1  -7 -15   84.53    3.67
   1   7  15   92.06    4.06
   1   7  15   88.79    3.87
  -1   7 -15   84.59    3.73
  -1   7 -15   93.11    4.19
   1  -7  16    0.13    0.20
   1  -7  16    0.20    0.13
  -1  -7 -16    0.26    0.20
  -1  -7 -16    0.20    0.13
   1   7  16    0.20    0.20
   1   7  16    0.39    0.20
  -1   7 -16    0.33    0.20
  -1   7 -16    0.26    0.13
   1  -7  17   49.80    2.29
   1  -7  17   45.54    2.16
  -1  -7 -17   50.39    2.23
  -1  -7 -17   48.62    2.29
   1   7  17   47.37    2.23
   1   7  17   51.37    2.29
  -1   7 -17   46.52    2.16
  -1   7 -17   49.47    2.36
   1  -7  18    6.09    0.52
   1  -7  18    6.36    0.46
  -1  -7 -18    5.37    0.39
  -1  -7 -18    5.83    0.46
   1   7  18    6.09    0.52
   1   7  18    4.52    0.39
  -1   7 -18    6.22    0.46
  -1   7 -18    6.49    0.52
   1  -7  19    1.18    0.26
   1  -7  19    1.05    0.20
  -1  -7 -19    1.18    0.20
  -1  -7 -19    1.18    0.26
   1   7  19    0.92    0.26
   1   7  19    0.72    0.20
  -1   7 -19    1.24    0.26
  -1   7 -19    1.11    0.33
   1  -7  20    5.57    0.52
   1  -7  20    6.75    0.52
  -1  -7 -20    6.03    0.46
  -1  -7 -20    5.05    0.46
   1   7  20    6.16    0.52
   1   7  20    6.16    0.46
  -1   7 -20    5.90    0.52
  -1   7 -20    5.44    0.46
   1  -7  21    0.59    0.20
   1  -7  21    0.98    0.26
  -1  -7 -21    0.72    0.20
  -1  -7 -21    0.26    0.20
   1   7  21    0.52    0.20
   1   7  21    0.79    0.26
  -1   7 -21    0.26    0.20
  -1   7 -21    0.79    0.26
  -1  -7 -22   90.29    4.13
  -1  -7 -22   85.77    3.80
   1   7  22   80.53    3.60
   1   7  22   87.47    4.00
   1  -7  23    3.34    0.46
   1  -7  23    2.82    0.33
  -1  -7 -23    2.95    0.33
  -1  -7 -23    2.88    0.39
   1   7  23    2.95    0.33
   1   7  23    2.62    0.39
  -1   7 -23    3.54    0.46
  -1   7 -23    2.42    0.33
   1  -7  24    4.65    0.46
   1  -7  24    4.59    0.46
  -1  -7 -24    5.24    0.46
  -1  -7 -24    5.18    0.52
   1   7  24    4.98    0.46
   1   7  24    4.98    0.52
  -1   7 -24    4.85    0.52
  -1   7 -24    5.50    0.46
   1  -7  25    5.83    0.52
   1  -7  25    4.13    0.52
  -1  -7 -25    4.19    0.39
  -1  -7 -25    4.59    0.52
   1   7  25    4.46    0.52
   1   7  25    4.00    0.39
  -1   7 -25    4.32    0.39
  -1   7 -25    5.64    0.59
   1  -7  26    6.16    0.59
   1  -7  26    6.62    0.52
  -1   7 -26    6.22    0.52
  -1   7 -26    6.55    0.66
   1  -7  27    0.66    0.20
   1  -7  27    0.46    0.26
  -1  -7 -27    0.52    0.20
  -1  -7 -27    0.52    0.26
   1   7  27    0.20    0.26
   1   7  27    0.72    0.26
  -1   7 -27    0.52    0.20
  -1   7 -27    0.26    0.26
   1  -7  28    0.00    0.20
   1  -7  28    0.00    0.26
  -1  -7 -28    0.20    0.20
  -1  -7 -28    0.20    0.26
   1   7  28    0.07    0.26
   1   7  28    0.00    0.20
  -1   7 -28    0.00    0.26
  -1   7 -28   -0.13    0.20
   1  -7  29   10.61    0.72
   1  -7  29   10.09    0.79
  -1  -7 -29    9.89    0.85
  -1  -7 -29   10.09    0.66
   1   7  29    9.57    0.85
   1   7  29    9.11    0.66
  -1   7 -29    9.11    0.79
  -1   7 -29   11.07    0.72
   1  -7  30   21.75    1.31
   1  -7  30   21.03    1.18
  -1  -7 -30   18.48    1.05
  -1  -7 -30   18.61    1.24
   1   7  30   18.67    1.05
   1   7  30   19.20    1.24
  -1   7 -30   19.13    1.05
  -1   7 -30   23.72    1.44
   1  -7  31   10.68    0.85
   1  -7  31    9.57    0.72
  -1  -7 -31    9.76    0.66
  -1  -7 -31    9.76    0.85
   1   7  31    8.65    0.66
   1   7  31   10.16    0.85
  -1   7 -31    9.89    0.66
  -1   7 -31    9.24    0.85
   1  -7  32    4.59    0.59
   1  -7  32    4.78    0.46
  -1  -7 -32    3.80    0.52
  -1  -7 -32    5.11    0.46
   1   7  32    4.19    0.46
   1   7  32    4.32    0.59
  -1   7 -32    4.32    0.46
  -1   7 -32    4.91    0.59
   1  -7  33   18.22    1.18
   1  -7  33   17.23    1.05
   1   7  33   16.91    1.05
   1   7  33   15.33    1.11
  -1   7 -33   17.89    1.24
  -1   7 -33   16.77    0.98
  -1  -7 -34    5.44    0.52
  -1  -7 -34    5.18    0.66
   1   7  34    5.44    0.66
   1   7  34    6.36    0.59
   1  -7  35    0.00    0.26
   1  -7  35    0.07    0.20
  -1  -7 -35    0.33    0.26
  -1  -7 -35    0.46    0.26
   1   7  35    0.39    0.26
   1   7  35    0.39    0.33
  -1   7 -35    0.39    0.20
  -1   7 -35    0.39    0.26
   1  -7  36    2.10    0.33
   1  -7  36    1.90    0.39
  -1  -7 -36    1.57    0.46
  -1  -7 -36    1.64    0.33
   1   7  36    1.11    0.46
  -1   7 -36    1.38    0.39
  -1   7 -36    1.70    0.33
   1  -7  37   17.10    1.05
   1  -7  37   18.35    1.24
  -1  -7 -37   13.83    1.11
  -1   7 -37   16.84    0.98
  -1   7 -37   17.49    1.24
   1  -7  38    2.88    0.39
   1  -7  38    2.36    0.46
  -1  -7 -38    2.49    0.39
  -1  -7 -38    1.77    0.46
   1   7  38    2.69    0.39
   1   7  38    2.42    0.52
  -1   7 -38    2.88    0.39
  -1   7 -38    2.75    0.46
   1  -7  39    0.20    0.20
   1  -7  39    0.39    0.26
  -1  -7 -39    0.00    0.20
  -1  -7 -39    0.07    0.33
   1   7  39    0.46    0.33
   1   7  39    0.52    0.26
  -1   7 -39    0.20    0.20
  -1   7 -39    0.33    0.33
   1  -7  40    0.00    0.20
   1  -7  40    0.26    0.26
  -1  -7 -40    0.07    0.26
  -1  -7 -40    0.13    0.33
   1   7  40    0.85    0.33
   1   7  40    0.13    0.26
  -1   7 -40   -0.07    0.26
  -1   7 -40    0.07    0.20
   1  -7  41    8.98    0.85
   1  -7  41    7.93    0.66
  -1  -7 -41    7.93    0.66
  -1  -7 -41    6.03    0.72
   1   7  41    7.27    0.66
   1   7  41    6.49    0.79
  -1   7 -41    8.85    0.72
   1  -7  42    0.98    0.39
   1  -7  42    1.24    0.33
  -1  -7 -42    1.05    0.33
  -1  -7 -42    0.59    0.33
   1   7  42    1.31    0.33
   1   7  42    1.31    0.39
  -1   7 -42    1.11    0.39
  -1   7 -42    1.57    0.33
  -1  -7 -43    0.20    0.26
  -1  -7 -43    0.20    0.33
   1   7  43    0.20    0.33
   1   7  43    0.46    0.26
  -1  -7 -44   -0.07    0.26
  -1  -7 -44    0.26    0.26
   1   7  44    0.39    0.33
   1   7  44   -0.07    0.20
  -1  -7 -45    2.03    0.59
   1  -9 -43    1.18    0.33
   1  -9 -43    0.92    0.46
  -1   9  43    0.92    0.33
  -1   9  43    1.11    0.46
   1  -9 -42    0.13    0.33
   1  -9 -42    0.13    0.20
  -1   9  42   -0.26    0.33
  -1   9  42    0.00    0.26
   1  -9 -41    0.59    0.26
   1  -9 -41    0.39    0.33
  -1   9  41    0.20    0.33
  -1   9  41    0.46    0.26
   1  -9 -40    0.39    0.33
   1  -9 -40    1.05    0.26
  -1   9  40    0.85    0.26
  -1   9  40    0.92    0.39
   1  -9 -39    1.31    0.39
   1  -9 -39    1.11    0.33
  -1  -9  39    1.44    0.33
  -1  -9  39    1.57    0.39
   1   9 -39    1.44    0.33
   1   9 -39    1.77    0.46
  -1   9  39    1.57    0.46
  -1   9  39    0.85    0.33
   1  -9 -38    0.00    0.20
   1  -9 -38    0.00    0.33
  -1  -9  38    0.07    0.20
  -1  -9  38    0.20    0.26
   1   9 -38   -0.07    0.26
   1   9 -38    0.13    0.20
  -1   9  38   -0.07    0.33
  -1   9  38   -0.20    0.26
   1  -9 -37    0.00    0.20
   1  -9 -37   -0.07    0.26
  -1  -9  37   -0.20    0.20
  -1  -9  37    0.07    0.26
   1   9 -37    0.00    0.20
   1   9 -37   -0.33    0.26
  -1   9  37   -0.20    0.26
  -1   9  37    0.13    0.20
   1  -9 -36    0.85    0.26
   1  -9 -36    1.31    0.39
  -1  -9  36    0.98    0.33
  -1  -9  36    1.31    0.26
   1   9 -36    0.98    0.26
   1   9 -36    0.85    0.33
  -1   9  36    0.52    0.39
  -1   9  36    0.66    0.26
  -1  -9  35    0.07    0.20
  -1  -9  35    0.39    0.26
   1   9 -35    0.33    0.20
   1   9 -35    0.46    0.33
   1  -9 -34    0.66    0.33
   1  -9 -34    0.59    0.26
  -1  -9  34    0.66    0.33
  -1  -9  34    0.39    0.26
   1   9 -34    0.72    0.33
   1   9 -34    0.39    0.26
  -1   9  34    0.85    0.39
  -1   9  34    0.59    0.26
   1  -9 -33    0.26    0.20
   1  -9 -33    0.66    0.33
  -1  -9  33    0.46    0.20
  -1  -9  33    0.39    0.26
   1   9 -33    0.39    0.20
   1   9 -33    0.13    0.33
  -1   9  33    0.39    0.33
  -1   9  33    0.20    0.26
   1  -9 -32    1.83    0.26
   1  -9 -32    1.44    0.39
  -1  -9  32    1.90    0.39
  -1  -9  32    2.23    0.33
   1   9 -32    1.77    0.33
   1   9 -32    1.57    0.39
  -1   9  32    2.03    0.33
  -1   9  32    1.70    0.46
   1  -9 -31    0.72    0.26
   1  -9 -31    0.52    0.33
   1   9 -31    0.46    0.26
  -1   9  31    0.85    0.39
  -1   9  31    0.98    0.26
   1  -9 -30    2.95    0.33
   1  -9 -30    3.15    0.52
  -1  -9  30    3.15    0.46
  -1  -9  30    3.21    0.39
   1   9 -30    2.75    0.52
   1   9 -30    3.21    0.39
  -1   9  30    3.54    0.59
  -1   9  30    2.23    0.33
   1  -9 -29    6.29    0.72
   1  -9 -29    6.42    0.52
  -1  -9  29    7.01    0.66
  -1  -9  29    6.62    0.52
   1   9 -29    6.88    0.52
   1   9 -29    7.27    0.72
  -1   9  29    6.55    0.52
  -1   9  29    7.34    0.72
   1  -9 -28    0.13    0.26
   1  -9 -28    0.00    0.20
  -1  -9  28    0.26    0.20
  -1  -9  28    0.00    0.20
   1   9 -28    0.20    0.26
   1   9 -28    0.00    0.20
  -1   9  28    0.20    0.20
  -1   9  28   -0.13    0.26
   1  -9 -27    1.77    0.26
   1  -9 -27    0.92    0.33
  -1  -9  27    1.38    0.33
  -1  -9  27    1.90    0.33
   1   9 -27    2.16    0.39
   1   9 -27    1.38    0.26
  -1   9  27    1.11    0.33
  -1   9  27    1.31    0.26
   1  -9 -26    2.23    0.33
   1  -9 -26    2.36    0.46
  -1  -9  26    2.03    0.33
  -1  -9  26    1.77    0.39
   1   9 -26    2.03    0.33
   1   9 -26    2.23    0.46
  -1   9  26    1.77    0.39
  -1   9  26    2.42    0.33
   1  -9 -25    6.75    0.52
   1  -9 -25    5.31    0.59
  -1  -9  25    5.31    0.46
  -1  -9  25    5.57    0.59
   1   9 -25    6.29    0.52
   1   9 -25    6.22    0.66
  -1   9  25    5.57    0.59
  -1   9  25    5.64    0.46
   1  -9 -24    0.72    0.33
   1  -9 -24    1.64    0.26
  -1  -9  24    1.44    0.26
  -1  -9  24    1.31    0.33
   1   9 -24    1.18    0.26
   1   9 -24    1.31    0.39
  -1   9  24    1.05    0.33
  -1   9  24    1.11    0.26
   1  -9 -23   23.06    1.11
   1  -9 -23   21.82    1.31
  -1  -9  23   21.16    1.11
  -1  -9  23   23.13    1.31
   1   9 -23   21.49    1.31
   1   9 -23   20.97    1.11
  -1   9  23   23.13    1.18
  -1   9  23   21.49    1.24
  -1  -9  22    2.49    0.39
  -1  -9  22    3.01    0.33
   1   9 -22    2.69    0.33
   1   9 -22    3.47    0.46
   1  -9 -21    0.46    0.26
  -1  -9  21    0.59    0.20
  -1  -9  21    0.39    0.26
   1   9 -21    0.59    0.20
   1   9 -21    0.52    0.26
  -1   9  21    0.52    0.26
   1  -9 -20    0.00    0.20
   1  -9 -20    0.13    0.13
  -1  -9  20    0.26    0.20
  -1  -9  20    0.00    0.13
   1   9 -20    0.07    0.20
   1   9 -20    0.00    0.26
  -1   9  20   -0.13    0.20
  -1   9  20    0.00    0.20
   1  -9 -19   60.61    2.82
   1  -9 -19   62.64    2.75
  -1  -9  19   61.07    2.75
  -1  -9  19   60.87    2.88
   1   9 -19   59.82    2.82
   1   9 -19   58.91    2.69
  -1   9  19   59.23    2.69
  -1   9  19   59.56    2.82
   1  -9 -18   36.04    1.64
   1  -9 -18   33.74    1.70
  -1   9  18   34.47    1.64
  -1   9  18   29.55    1.57
   1  -9 -17   65.66    3.01
   1  -9 -17   64.80    2.82
  -1  -9  17   67.42    3.01
  -1  -9  17   56.09    2.69
   1   9 -17   64.61    2.88
   1   9 -17   59.69    2.88
  -1   9  17   58.51    2.75
  -1   9  17   61.92    2.75
   1  -9 -16    0.33    0.20
   1  -9 -16    0.13    0.20
  -1  -9  16    0.33    0.20
  -1  -9  16    0.46    0.20
   1   9 -16    0.13    0.20
   1   9 -16    0.13    0.20
  -1   9  16    0.39    0.20
  -1   9  16    0.13    0.20
   1  -9 -15  240.54   10.35
   1  -9 -15  222.91    9.44
  -1  -9  15  230.97    9.96
  -1  -9  15  231.24    9.89
   1   9 -15  226.19    9.76
   1   9 -15  217.54    9.30
  -1   9  15  229.01    9.76
  -1   9  15  224.68    9.63
   1  -9 -14   73.65    3.34
   1  -9 -14   72.86    3.15
  -1  -9  14   66.64    2.95
  -1  -9  14   69.65    3.21
   1   9 -14   68.15    3.01
   1   9 -14   74.70    3.41
  -1   9  14   67.69    3.08
  -1   9  14   71.09    3.15
   1  -9 -13    1.31    0.26
   1  -9 -13    1.44    0.20
   1   9 -13    1.97    0.33
   1   9 -13    1.70    0.26
  -1   9  13    1.57    0.26
  -1   9  13    1.44    0.26
   1  -9 -12    4.19    0.39
   1  -9 -12    4.72    0.33
  -1  -9  12    4.52    0.39
  -1  -9  12    5.77    0.39
   1   9 -12    5.18    0.39
   1   9 -12    5.90    0.46
  -1   9  12    4.52    0.39
  -1   9  12    4.91    0.39
   1  -9 -11  179.54    7.73
   1  -9 -11  177.31    7.54
  -1  -9  11  177.11    7.60
  -1  -9  11  174.56    7.47
   1   9 -11  189.63    8.19
   1   9 -11  183.01    7.80
  -1   9  11  174.75    7.47
  -1   9  11  179.60    7.73
   1  -9 -10  124.30    5.37
   1  -9 -10  136.16    5.83
  -1  -9  10  134.32    5.83
  -1  -9  10  132.03    5.70
   1   9 -10  126.92    5.57
   1   9 -10  132.95    5.70
  -1   9  10  148.81    6.42
  -1   9  10  139.11    5.96
   1  -9  -9  117.09    4.98
  -1  -9   9  124.95    5.37
  -1  -9   9  131.70    5.70
   1   9  -9  122.14    5.31
   1   9  -9  130.39    5.57
  -1   9   9  117.88    5.11
  -1   9   9  116.11    4.98
   1  -9  -8   96.91    4.13
   1  -9  -8  102.74    4.46
  -1  -9   8  102.74    4.52
  -1  -9   8  102.22    4.39
   1   9  -8   97.24    4.26
   1   9  -8   97.17    4.19
  -1   9   8   99.73    4.32
  -1   9   8   92.32    4.00
   1  -9  -7   41.87    1.90
   1  -9  -7   44.43    1.97
  -1  -9   7   51.63    2.36
  -1  -9   7   47.64    2.10
  -1   9   7   43.57    1.97
  -1   9   7   46.26    2.03
   1  -9  -6   20.64    0.98
   1  -9  -6   21.23    1.05
  -1  -9   6   18.94    0.98
  -1  -9   6   23.26    1.11
   1   9  -6   19.53    0.98
   1   9  -6   21.95    1.05
  -1   9   6   20.57    0.98
  -1   9   6   22.28    1.05
   1  -9  -5   61.27    2.62
   1  -9  -5   62.51    2.75
  -1  -9   5   59.04    2.62
  -1  -9   5   61.92    2.69
   1   9  -5   64.34    2.88
   1   9  -5   60.35    2.62
  -1   9   5   65.07    2.82
  -1   9   5   63.95    2.82
   1  -9  -4    0.07    0.13
   1  -9  -4    0.26    0.13
  -1  -9   4    0.00    0.13
  -1  -9   4    0.20    0.13
   1   9  -4    0.07    0.13
   1   9  -4   -0.13    0.13
  -1   9   4    0.07    0.13
  -1   9   4   -0.07    0.13
   1  -9  -3    4.19    0.26
   1  -9  -3    3.41    0.26
  -1  -9   3    4.39    0.33
  -1  -9   3    4.39    0.33
   1   9  -3    4.00    0.33
   1   9  -3    4.00    0.26
  -1   9   3    3.34    0.26
  -1   9   3    3.60    0.26
   1  -9  -2   50.52    2.23
   1  -9  -2   51.17    2.23
  -1  -9   2   57.33    2.49
  -1  -9   2   54.78    2.42
   1   9  -2   58.38    2.62
   1   9  -2   54.91    2.36
  -1   9   2   54.12    2.36
  -1   9   2   54.71    2.42
   1  -9  -1    4.19    0.26
   1  -9  -1    4.19    0.33
  -1  -9   1    4.52    0.33
  -1  -9   1    4.32    0.33
   1   9  -1    4.85    0.33
   1   9  -1    4.00    0.26
  -1   9   1    4.26    0.33
  -1   9   1    4.06    0.26
   1  -9   0   14.48    0.72
   1  -9   0   14.02    0.72
  -1  -9   0   15.79    0.79
  -1  -9   0   14.28    0.72
   1   9   0   14.35    0.72
   1   9   0   14.68    0.79
  -1   9   0   14.61    0.72
  -1   9   0   12.38    0.66
   1  -9   1   96.58    4.19
   1  -9   1   82.76    3.60
  -1  -9  -1   92.06    4.00
  -1  -9  -1   94.29    4.06
   1   9   1   88.92    3.80
   1   9   1   90.29    3.93
  -1   9  -1   86.16    3.67
  -1   9  -1   94.16    4.06
   1  -9   2  157.39    6.68
   1  -9   2  142.19    6.09
  -1  -9  -2  133.34    5.70
  -1  -9  -2  132.69    5.70
   1   9   2  138.52    5.90
   1   9   2  136.55    5.83
  -1   9  -2  145.92    6.29
  -1   9  -2  139.63    5.96
   1  -9   3   41.35    1.83
   1  -9   3   40.56    1.83
  -1  -9  -3   44.36    1.97
  -1  -9  -3   42.13    1.83
   1   9   3   46.52    2.10
   1   9   3   40.49    1.77
  -1   9  -3   40.36    1.77
  -1   9  -3   39.58    1.83
   1  -9   4  103.99    4.46
   1  -9   4  119.12    5.11
  -1  -9  -4   99.66    4.32
  -1  -9  -4   97.83    4.19
   1   9   4  104.77    4.52
   1   9   4  110.28    4.72
   1  -9   5  183.27    7.80
   1  -9   5  180.85    7.67
  -1  -9  -5  164.27    6.95
  -1  -9  -5  160.99    6.88
   1   9   5  169.45    7.21
   1   9   5  167.02    7.08
  -1   9  -5  173.38    7.34
   1  -9   6    4.00    0.33
   1  -9   6    3.67    0.33
  -1  -9  -6    3.60    0.26
  -1  -9  -6    3.87    0.33
   1   9   6    3.34    0.26
  -1   9  -6    4.13    0.33
  -1   9  -6    4.06    0.33
   1  -9   7    3.87    0.33
   1  -9   7    3.60    0.26
  -1  -9  -7    3.41    0.33
  -1  -9  -7    4.00    0.26
   1   9   7    3.87    0.26
   1   9   7    3.67    0.26
  -1   9  -7    3.67    0.26
  -1   9  -7    3.60    0.33
   1  -9   8   13.17    0.72
   1  -9   8   11.66    0.59
   1   9   8   10.94    0.59
  -1   9  -8   12.97    0.72
  -1   9  -8   11.93    0.59
   1  -9   9    3.41    0.33
   1  -9   9    4.46    0.33
  -1  -9  -9    4.46    0.33
  -1  -9  -9    4.78    0.39
   1   9   9    4.26    0.33
   1   9   9    3.54    0.33
  -1   9  -9    3.73    0.39
  -1   9  -9    4.06    0.33
   1  -9  10   39.77    1.90
  -1  -9 -10   45.60    2.10
  -1  -9 -10   40.43    1.77
   1   9  10   42.79    1.97
   1   9  10   41.80    1.90
  -1   9 -10   41.80    1.90
  -1   9 -10   41.08    1.97
   1  -9  11    1.24    0.26
   1  -9  11    1.11    0.20
  -1  -9 -11    1.57    0.20
  -1  -9 -11    1.51    0.26
   1   9  11    1.51    0.26
   1   9  11    1.38    0.26
  -1   9 -11    1.11    0.20
  -1   9 -11    1.24    0.26
   1  -9  12    3.73    0.33
   1  -9  12    3.93    0.39
  -1  -9 -12    3.21    0.26
  -1  -9 -12    3.34    0.33
   1   9  12    3.60    0.33
   1   9  12    3.28    0.33
  -1   9 -12    3.60    0.33
  -1   9 -12    4.00    0.39
   1  -9  13   19.33    1.05
   1  -9  13   18.67    0.92
  -1  -9 -13   20.18    0.98
  -1  -9 -13   20.38    1.05
   1   9  13   19.00    0.92
   1   9  13   20.57    1.05
  -1   9 -13   20.44    1.11
  -1   9 -13   18.35    0.92
   1  -9  14   52.81    2.49
   1  -9  14   51.50    2.36
  -1  -9 -14   53.14    2.36
  -1  -9 -14   49.73    2.29
   1   9  14   55.37    2.56
   1   9  14   53.53    2.36
  -1   9 -14   54.32    2.56
  -1   9 -14   49.73    2.23
   1  -9  15  103.79    4.65
   1  -9  15   90.42    3.93
  -1  -9 -15  101.69    4.39
  -1  -9 -15   97.76    4.32
   1   9  15  101.56    4.39
   1   9  15   99.27    4.39
  -1   9 -15   98.55    4.26
  -1   9 -15  103.72    4.65
   1  -9  16    3.67    0.33
   1  -9  16    2.95    0.39
  -1  -9 -16    3.41    0.39
  -1  -9 -16    3.80    0.33
   1   9  16    3.60    0.39
   1   9  16    3.21    0.33
  -1   9 -16    2.95    0.39
  -1   9 -16    3.28    0.33
   1  -9  17   25.75    1.31
  -1  -9 -17   29.03    1.51
  -1  -9 -17   26.47    1.24
   1   9  17   26.34    1.38
   1   9  17   23.92    1.18
  -1   9 -17   26.54    1.31
  -1  -9 -18   71.75    3.15
  -1  -9 -18   72.54    3.34
   1   9  18   73.65    3.41
   1   9  18   70.05    3.08
   1  -9  19    0.07    0.20
   1  -9  19    0.00    0.20
  -1  -9 -19    0.33    0.20
  -1  -9 -19    0.26    0.20
   1   9  19    0.13    0.20
   1   9  19    0.13    0.20
  -1   9 -19    0.20    0.20
  -1   9 -19    0.39    0.26
   1  -9  20   31.98    1.70
   1  -9  20   31.58    1.51
  -1  -9 -20   31.78    1.64
  -1  -9 -20   33.29    1.57
   1   9  20   27.78    1.31
   1   9  20   32.76    1.70
  -1   9 -20   31.78    1.70
  -1   9 -20   32.50    1.57
   1  -9  21    3.41    0.46
   1  -9  21    4.26    0.39
  -1  -9 -21    4.19    0.33
  -1  -9 -21    3.15    0.39
   1   9  21    4.00    0.46
   1   9  21    3.80    0.39
  -1   9 -21    3.93    0.39
  -1   9 -21    3.80    0.46
   1  -9  22   33.42    1.64
   1  -9  22   35.97    1.83
  -1   9 -22   40.04    2.03
  -1   9 -22   32.37    1.57
   1  -9  23    3.28    0.33
   1  -9  23    3.34    0.46
  -1  -9 -23    2.16    0.26
   1   9  23    1.90    0.46
  -1   9 -23    3.34    0.46
  -1   9 -23    3.08    0.33
   1  -9  24   85.57    4.00
   1  -9  24   78.43    3.54
  -1  -9 -24   87.54    3.87
  -1  -9 -24   85.57    3.93
   1   9  24   86.23    4.00
   1   9  24   90.82    4.00
  -1   9 -24   77.84    3.47
  -1   9 -24   87.80    4.06
   1  -9  25    5.44    0.46
   1  -9  25    5.64    0.59
  -1  -9 -25    5.70    0.46
  -1  -9 -25    5.11    0.59
   1   9  25    4.98    0.59
   1   9  25    5.44    0.46
  -1   9 -25    5.44    0.46
  -1   9 -25    5.83    0.66
   1  -9  26   14.09    0.85
   1  -9  26   15.14    1.05
  -1  -9 -26   14.42    0.79
  -1  -9 -26   12.19    0.92
   1   9  26   14.42    1.05
   1   9  26   14.94    0.85
  -1   9 -26   13.10    0.79
  -1   9 -26   13.24    0.98
   1  -9  27   10.75    0.72
   1  -9  27    9.37    0.79
  -1  -9 -27   10.29    0.66
  -1  -9 -27    8.78    0.79
   1   9  27    8.71    0.79
   1   9  27   10.16    0.66
  -1   9 -27   10.75    0.72
  -1   9 -27   10.48    0.85
   1  -9  28   22.28    1.18
   1  -9  28   22.34    1.38
  -1  -9 -28   21.23    1.31
  -1  -9 -28   23.79    1.24
   1   9  28   20.57    1.18
   1   9  28   20.05    1.31
  -1   9 -28   22.21    1.18
  -1   9 -28   21.43    1.38
   1  -9  29   20.51    1.31
   1  -9  29   22.21    1.24
  -1   9 -29   22.21    1.44
  -1   9 -29   20.84    1.11
   1  -9  30   11.93    0.92
  -1  -9 -30    9.24    0.85
  -1  -9 -30    9.04    0.59
   1   9  30    9.17    0.85
   1   9  30    8.58    0.66
  -1   9 -30   10.61    0.92
  -1   9 -30   11.01    0.72
   1   9  31    5.05    0.66
   1   9  31    4.65    0.46
   1  -9  32    5.31    0.66
   1  -9  32    5.44    0.52
  -1  -9 -32    4.65    0.46
  -1  -9 -32    5.05    0.66
   1   9  32    5.31    0.66
   1   9  32    4.06    0.46
  -1   9 -32    4.72    0.46
  -1   9 -32    4.91    0.66
   1  -9  33   33.55    1.70
   1  -9  33   34.47    1.90
  -1  -9 -33   28.50    1.44
  -1  -9 -33   28.90    1.77
   1   9  33   30.21    1.83
  -1   9 -33   31.39    1.83
  -1   9 -33   33.42    1.70
   1  -9  34    0.52    0.33
   1  -9  34    0.79    0.26
  -1  -9 -34    0.59    0.33
  -1  -9 -34    0.13    0.20
   1   9  34    0.52    0.39
   1   9  34    0.33    0.26
  -1   9 -34    0.59    0.33
  -1   9 -34    0.39    0.20
   1  -9  35    5.83    0.66
   1  -9  35    5.77    0.52
  -1  -9 -35    3.73    0.72
  -1   9 -35    4.85    0.66
  -1   9 -35    5.31    0.46
   1  -9  36    0.79    0.33
   1  -9  36    1.31    0.26
  -1  -9 -36    0.98    0.39
  -1  -9 -36    1.24    0.26
   1   9  36    0.98    0.26
   1   9  36    0.52    0.33
  -1   9 -36    0.85    0.33
  -1   9 -36    0.59    0.26
   1  -9  37    8.32    0.66
   1  -9  37    8.39    0.79
  -1  -9 -37    6.22    0.52
  -1  -9 -37    6.75    0.72
   1   9  37    6.42    0.59
  -1   9 -37    8.52    0.66
  -1   9 -37    8.06    0.79
   1  -9  38    0.13    0.20
   1  -9  38    0.07    0.26
  -1  -9 -38    0.07    0.26
  -1  -9 -38   -0.20    0.20
   1   9  38    0.13    0.26
   1   9  38    0.07    0.33
  -1   9 -38    0.20    0.20
  -1   9 -38    0.52    0.33
   1  -9  39    0.13    0.20
   1  -9  39    0.26    0.26
  -1  -9 -39    0.26    0.20
  -1  -9 -39    0.26    0.26
   1   9  39    0.20    0.26
   1   9  39   -0.20    0.26
  -1   9 -39    0.26    0.20
  -1   9 -39    0.13    0.26
  -1  -9 -40    0.13    0.33
  -1  -9 -40    0.26    0.20
   1   9  40    0.26    0.33
   1   9  40    0.26    0.26
  -1  -9 -41    1.31    0.26
  -1  -9 -41    0.92    0.39
   1   9  41    0.92    0.39
   1   9  41    1.31    0.33
  -1  -9 -42    0.52    0.33
  -1  -9 -42    0.59    0.26
   1   9  42    0.66    0.26
   1   9  42    0.85    0.39
  -1  -9 -43    0.20    0.33
  -1  -9 -43   -0.13    0.20
   1   9  43    0.00    0.20
   1   9  43   -0.26    0.33
   1 -11 -40    0.72    0.26
   1 -11 -40    0.39    0.33
  -1  11  40    0.39    0.33
  -1  11  40    0.72    0.26
   1 -11 -39    1.38    0.46
   1 -11 -39    1.77    0.33
  -1  11  39    1.51    0.46
  -1  11  39    2.49    0.39
   1 -11 -38   -0.13    0.20
   1 -11 -38   -0.20    0.26
  -1  11  38   -0.26    0.26
  -1  11  38    0.00    0.33
   1 -11 -37    0.52    0.20
   1 -11 -37    0.26    0.39
  -1  11  37    0.92    0.39
  -1  11  37    0.39    0.26
   1 -11 -36    3.08    0.52
   1 -11 -36    3.80    0.39
  -1 -11  36    3.08    0.52
  -1 -11  36    4.32    0.39
   1  11 -36    2.88    0.52
   1  11 -36    3.60    0.39
  -1  11  36    2.88    0.52
  -1  11  36    4.19    0.46
   1 -11 -35    1.11    0.26
   1 -11 -35    0.79    0.39
  -1 -11  35    1.05    0.33
  -1 -11  35    0.85    0.20
   1  11 -35    0.98    0.26
   1  11 -35    1.31    0.39
  -1  11  35    0.59    0.39
  -1  11  35    0.66    0.26
   1 -11 -34    1.18    0.26
   1 -11 -34    0.52    0.33
  -1 -11  34    1.11    0.33
  -1 -11  34    0.66    0.20
   1  11 -34    0.85    0.39
   1  11 -34    1.31    0.26
   1 -11 -33   -0.13    0.33
   1 -11 -33    0.20    0.20
  -1 -11  33    0.20    0.20
  -1 -11  33   -0.13    0.26
   1  11 -33   -0.20    0.26
   1  11 -33    0.13    0.20
  -1  11  33    0.33    0.33
  -1  11  33    0.13    0.26
  -1 -11  32   10.16    0.66
  -1 -11  32    9.24    0.85
   1  11 -32   10.22    0.66
   1  11 -32    8.26    0.85
  -1 -11  31   -0.20    0.26
  -1 -11  31    0.00    0.20
   1  11 -31    0.13    0.20
   1  11 -31    0.39    0.33
  -1  11  31   -0.13    0.20
  -1  11  31    0.26    0.33
   1 -11 -30    1.31    0.26
   1 -11 -30    1.24    0.39
  -1 -11  30    1.57    0.26
  -1 -11  30    1.44    0.39
   1  11 -30    2.16    0.33
   1  11 -30    1.90    0.46
  -1  11  30    1.57    0.46
  -1  11  30    1.64    0.33
   1 -11 -29    1.44    0.26
   1 -11 -29    0.92    0.39
  -1 -11  29    1.18    0.26
  -1 -11  29    0.85    0.33
   1  11 -29    0.98    0.39
   1  11 -29    1.44    0.26
  -1  11  29    1.24    0.26
  -1  11  29    1.51    0.39
   1 -11 -28    4.00    0.59
   1 -11 -28    4.65    0.39
  -1 -11  28    4.19    0.59
  -1 -11  28    4.46    0.46
   1  11 -28    3.67    0.59
  -1  11  28    4.32    0.59
  -1  11  28    4.32    0.39
   1 -11 -27    0.20    0.26
   1 -11 -27   -0.07    0.20
  -1 -11  27    0.26    0.20
   1  11 -27    0.07    0.20
  -1  11  27    0.07    0.26
  -1  11  27    0.26    0.20
   1 -11 -26    1.64    0.39
   1 -11 -26    1.97    0.26
  -1 -11  26    2.16    0.33
  -1 -11  26    1.64    0.39
   1  11 -26    1.97    0.26
   1  11 -26    1.83    0.39
  -1  11  26    2.03    0.33
  -1  11  26    2.10    0.46
   1 -11 -25    4.32    0.39
   1 -11 -25    4.26    0.52
  -1 -11  25    5.11    0.52
  -1 -11  25    5.31    0.46
   1  11 -25    4.59    0.39
   1  11 -25    5.31    0.59
  -1  11  25    4.52    0.39
  -1  11  25    4.06    0.52
   1 -11 -24   11.27    0.66
   1 -11 -24   10.03    0.85
  -1 -11  24   12.78    0.79
  -1 -11  24   11.99    0.92
   1  11 -24   11.34    0.92
   1  11 -24   11.86    0.72
  -1  11  24    9.70    0.85
  -1  11  24   11.93    0.72
   1 -11 -23    0.79    0.20
   1 -11 -23    0.85    0.33
  -1 -11  23    1.05    0.33
  -1 -11  23    0.85    0.20
   1  11 -23    1.24    0.26
   1  11 -23    0.66    0.33
  -1  11  23    0.98    0.26
  -1  11  23    0.92    0.33
   1 -11 -22    0.66    0.33
   1 -11 -22    1.44    0.26
  -1 -11  22    1.05    0.20
  -1 -11  22    1.11    0.33
   1  11 -22    1.05    0.20
   1  11 -22    0.79    0.33
  -1  11  22    0.98    0.33
  -1  11  22    1.38    0.26
   1 -11 -21    7.60    0.46
   1 -11 -21    6.68    0.66
  -1 -11  21    9.17    0.59
  -1 -11  21    7.01    0.66
   1  11 -21    8.65    0.52
   1  11 -21    7.67    0.72
  -1  11  21    7.73    0.52
  -1  11  21    7.21    0.66
   1 -11 -20    1.90    0.39
   1 -11 -20    2.42    0.26
  -1 -11  20    2.29    0.39
  -1 -11  20    2.49    0.26
   1  11 -20    2.23    0.39
   1  11 -20    2.49    0.26
  -1  11  20    1.83    0.39
  -1  11  20    2.23    0.33
   1 -11 -19   14.28    0.79
   1 -11 -19   13.43    0.92
  -1 -11  19   14.02    0.79
  -1 -11  19   12.84    0.92
   1  11 -19   13.17    0.72
   1  11 -19   13.83    0.98
  -1  11  19   14.87    0.85
  -1  11  19   12.91    0.85
   1 -11 -18    4.06    0.33
   1 -11 -18    5.05    0.52
  -1 -11  18    4.06    0.46
  -1 -11  18    4.26    0.39
   1  11 -18    3.87    0.33
   1  11 -18    3.67    0.46
  -1  11  18    4.26    0.39
  -1  11  18    4.13    0.46
   1 -11 -17   16.12    0.85
   1 -11 -17   16.64    0.98
  -1 -11  17   17.23    1.05
  -1 -11  17   15.92    0.85
   1  11 -17   17.36    0.92
   1  11 -17   19.07    1.18
  -1  11  17   16.18    0.98
   1 -11 -16    4.91    0.39
  -1 -11  16    6.36    0.46
   1  11 -16    6.42    0.46
   1  11 -16    5.96    0.59
  -1 -11  15   93.18    4.26
   1  11 -15   94.22    4.26
   1  11 -15   82.95    3.60
   1 -11 -14    3.67    0.39
  -1 -11  14    3.87    0.33
  -1 -11  14    3.01    0.39
   1  11 -14    3.15    0.33
   1  11 -14    3.87    0.46
  -1  11  14    3.67    0.46
   1 -11 -13    2.95    0.26
   1 -11 -13    3.80    0.39
  -1 -11  13    3.80    0.39
  -1 -11  13    3.87    0.33
   1  11 -13    3.80    0.33
   1  11 -13    3.47    0.39
  -1  11  13    3.21    0.33
  -1  11  13    2.95    0.39
   1 -11 -12    0.85    0.26
   1 -11 -12    1.31    0.20
  -1 -11  12    1.18    0.26
  -1 -11  12    0.52    0.20
   1  11 -12    0.92    0.20
   1  11 -12    0.98    0.26
  -1  11  12    1.24    0.26
  -1  11  12    1.18    0.26
   1 -11 -11  155.29    6.62
   1 -11 -11  148.48    6.49
  -1  11  11  165.84    7.14
  -1  11  11  165.51    7.08
   1 -11 -10    6.03    0.39
  -1  11  10    5.11    0.39
  -1  11  10    5.70    0.46
   1 -11  -9   49.01    2.16
   1 -11  -9   48.62    2.23
  -1 -11   9   51.44    2.29
  -1 -11   9   46.98    2.23
  -1  11   9   52.16    2.36
  -1  11   9   53.21    2.36
   1 -11  -8   18.81    0.98
   1 -11  -8   17.56    0.85
  -1 -11   8   17.76    0.98
  -1 -11   8   18.61    0.92
   1  11  -8   19.00    0.92
   1  11  -8   18.22    1.05
  -1  11   8   17.89    0.92
  -1  11   8   18.54    0.92
   1 -11  -7  191.20    8.19
   1 -11  -7  198.08    8.39
  -1 -11   7  215.12    9.24
  -1 -11   7  182.42    7.80
   1  11  -7  196.70    8.32
   1  11  -7  210.07    9.04
  -1  11   7  195.46    8.32
  -1  11   7  202.60    8.65
   1 -11  -6   14.61    0.72
   1 -11  -6   12.71    0.72
  -1 -11   6   14.94    0.79
  -1 -11   6   13.10    0.66
   1  11  -6   15.33    0.79
   1  11  -6   12.84    0.79
  -1  11   6   14.15    0.72
  -1  11   6   13.69    0.72
   1 -11  -5   60.09    2.62
   1 -11  -5   59.76    2.69
  -1 -11   5   62.05    2.75
  -1 -11   5   57.14    2.56
   1  11  -5   65.92    2.95
   1  11  -5   60.48    2.62
  -1  11   5   59.43    2.62
  -1  11   5   67.23    2.95
   1 -11  -4   33.88    1.57
   1 -11  -4   38.99    1.77
  -1 -11   4   35.25    1.64
  -1 -11   4   35.06    1.64
   1  11  -4   35.84    1.70
   1  11  -4   35.12    1.57
  -1  11   4   33.02    1.51
  -1  11   4   37.41    1.70
   1 -11  -3   53.60    2.42
   1 -11  -3   50.39    2.23
  -1 -11   3   51.37    2.29
  -1 -11   3   51.63    2.29
   1  11  -3   50.39    2.23
   1  11  -3   51.70    2.36
  -1  11   3   53.80    2.36
  -1  11   3   48.75    2.23
   1 -11  -2   49.01    2.23
   1 -11  -2   46.13    2.03
  -1 -11   2   43.90    1.97
  -1 -11   2   47.44    2.16
   1  11  -2   47.77    2.16
   1  11  -2   45.28    2.03
  -1  11   2   47.31    2.16
  -1  11   2   47.11    2.10
   1 -11  -1   95.80    4.13
   1 -11  -1   99.73    4.32
  -1 -11   1   91.47    3.93
  -1 -11   1   94.03    4.06
   1  11  -1   90.36    3.87
   1  11  -1   87.93    3.87
  -1  11   1  103.14    4.52
  -1  11   1   94.94    4.06
   1 -11   0    4.52    0.33
   1 -11   0    4.52    0.33
  -1  11   0    5.37    0.39
  -1  11   0    4.91    0.33
   1 -11   1   66.90    2.95
   1 -11   1   63.56    2.82
  -1 -11  -1   63.95    2.82
  -1 -11  -1   66.77    2.95
   1  11   1   63.95    2.88
   1  11   1   62.71    2.75
  -1  11  -1   62.64    2.82
  -1  11  -1   63.10    2.75
   1 -11   2   23.98    1.18
   1 -11   2   25.29    1.18
  -1 -11  -2   25.62    1.18
  -1 -11  -2   25.16    1.18
   1  11   2   25.49    1.18
   1  11   2   24.77    1.18
  -1  11  -2   22.28    1.11
  -1  11  -2   25.82    1.18
   1 -11   3   18.35    0.92
   1 -11   3   18.54    0.92
  -1 -11  -3   18.67    0.92
  -1 -11  -3   17.89    0.85
   1  11   3   17.69    0.92
   1  11   3   18.41    0.92
  -1  11  -3   19.46    0.98
  -1  11  -3   19.66    0.92
   1 -11   4    2.16    0.26
   1 -11   4    1.83    0.26
  -1 -11  -4    1.44    0.20
  -1 -11  -4    1.70    0.20
   1  11   4    1.90    0.26
   1  11   4    1.64    0.20
  -1  11  -4    1.97    0.26
   1 -11   5   54.71    2.42
   1 -11   5   54.91    2.49
  -1 -11  -5   57.14    2.49
  -1 -11  -5   52.75    2.36
   1  11   5   54.19    2.42
   1  11   5   55.63    2.49
  -1  11  -5   53.53    2.42
  -1  11  -5   52.48    2.29
   1 -11   6    2.16    0.26
   1 -11   6    3.34    0.26
  -1 -11  -6    3.08    0.26
  -1 -11  -6    3.08    0.33
   1  11   6    3.15    0.33
   1  11   6    3.15    0.33
   1 -11   7    5.70    0.46
   1 -11   7    4.85    0.33
  -1 -11  -7    5.90    0.39
  -1 -11  -7    5.37    0.39
   1  11   7    6.03    0.39
   1  11   7    5.70    0.39
  -1  11  -7    5.44    0.39
  -1  11  -7    4.78    0.46
   1 -11   8    0.98    0.20
   1 -11   8    1.44    0.20
  -1 -11  -8    0.92    0.26
  -1 -11  -8    1.05    0.20
   1  11   8    1.31    0.26
   1  11   8    0.98    0.20
  -1  11  -8    1.38    0.20
  -1  11  -8    1.11    0.26
   1 -11   9    0.33    0.20
  -1 -11  -9    0.66    0.20
  -1 -11  -9    0.59    0.20
   1  11   9    0.33    0.20
   1  11   9    0.07    0.20
  -1  11  -9    0.13    0.20
  -1 -11 -10    5.44    0.39
  -1 -11 -10    4.00    0.39
   1  11  10    4.91    0.39
   1  11  10    4.78    0.39
  -1 -11 -11   18.81    0.92
  -1 -11 -11   21.49    1.11
   1  11  11   18.48    0.98
   1  11  11   18.61    0.92
  -1  11 -11   17.04    1.05
   1 -11  12    9.70    0.66
   1 -11  12   11.07    0.66
  -1 -11 -12   11.53    0.59
  -1 -11 -12   10.35    0.66
   1  11  12   10.09    0.66
   1  11  12   10.75    0.59
  -1  11 -12   11.14    0.59
  -1  11 -12   10.68    0.72
   1 -11  13   20.77    1.11
   1 -11  13   22.80    1.11
  -1 -11 -13   19.79    1.11
  -1 -11 -13   20.71    0.98
   1  11  13   19.20    0.98
   1  11  13   20.51    1.11
  -1  11 -13   22.61    1.24
  -1  11 -13   21.30    1.05
   1 -11  14   59.76    2.69
   1 -11  14   59.89    2.82
  -1 -11 -14   66.38    3.01
  -1 -11 -14   62.18    2.75
   1  11  14   67.88    3.01
   1  11  14   63.23    2.88
  -1  11 -14   62.18    2.95
  -1  11 -14   60.02    2.69
   1 -11  15   49.21    2.23
   1 -11  15   55.56    2.62
  -1 -11 -15   51.63    2.42
   1  11  15   49.14    2.29
  -1  11 -15   55.04    2.62
  -1  11 -15   53.80    2.42
   1 -11  16   56.29    2.56
   1 -11  16   64.67    3.01
  -1  11 -16   60.61    2.88
  -1  11 -16   56.88    2.56
   1 -11  17   90.29    4.13
   1 -11  17   83.61    3.67
  -1 -11 -17   81.45    3.54
   1  11  17   78.10    3.47
  -1  11 -17   83.87    3.67
  -1  11 -17   86.95    4.00
   1 -11  18   14.42    0.79
   1 -11  18   13.89    0.92
  -1 -11 -18   15.07    0.92
  -1 -11 -18   14.81    0.79
   1  11  18   15.40    0.85
   1  11  18   13.96    0.92
  -1  11 -18   14.42    0.98
  -1  11 -18   14.22    0.79
   1 -11  19   12.91    0.72
   1 -11  19   12.97    0.92
  -1 -11 -19   13.04    0.85
  -1 -11 -19   13.04    0.72
   1  11  19   11.40    0.66
   1  11  19   12.06    0.85
  -1  11 -19   13.96    0.98
  -1  11 -19   13.24    0.72
   1 -11  20    1.11    0.20
   1 -11  20    0.98    0.33
  -1 -11 -20    0.92    0.33
  -1 -11 -20    1.24    0.20
   1  11  20    1.11    0.33
   1  11  20    1.24    0.26
  -1  11 -20    1.11    0.33
  -1  11 -20    1.18    0.20
   1 -11  21    0.00    0.13
   1 -11  21   -0.13    0.20
  -1 -11 -21    0.13    0.20
  -1 -11 -21    0.20    0.26
   1  11  21    0.20    0.20
   1  11  21   -0.07    0.20
  -1  11 -21    0.39    0.26
  -1  11 -21    0.00    0.20
   1 -11  22    0.20    0.20
   1 -11  22    0.13    0.26
  -1 -11 -22    0.26    0.26
  -1 -11 -22    0.00    0.20
   1  11  22   -0.20    0.20
   1  11  22    0.33    0.26
  -1  11 -22    0.00    0.26
  -1  11 -22    0.26    0.20
   1 -11  23   20.51    1.24
   1 -11  23   20.05    1.05
  -1 -11 -23   20.05    0.98
  -1 -11 -23   17.63    1.18
   1  11  23   19.98    1.05
   1  11  23   18.67    1.18
  -1  11 -23   19.40    0.98
  -1  11 -23   20.77    1.31
   1 -11  24    0.07    0.20
   1 -11  24   -0.07    0.26
  -1 -11 -24   -0.07    0.26
  -1 -11 -24    0.13    0.20
   1  11  24    0.13    0.20
   1  11  24   -0.13    0.26
  -1  11 -24    0.00    0.26
  -1  11 -24   -0.13    0.20
   1 -11  25    1.05    0.20
   1 -11  25    0.72    0.33
  -1 -11 -25    1.11    0.33
  -1 -11 -25    1.11    0.20
   1  11  25    0.85    0.26
   1  11  25    0.98    0.33
  -1  11 -25    1.11    0.26
  -1  11 -25    0.92    0.33
   1 -11  26    0.66    0.20
   1 -11  26    0.33    0.26
  -1 -11 -26    0.66    0.20
  -1 -11 -26    0.39    0.26
   1  11  26    0.85    0.26
   1  11  26    0.92    0.33
  -1  11 -26    0.59    0.20
  -1  11 -26    0.26    0.33
  -1 -11 -27   19.59    0.98
  -1 -11 -27   17.49    1.24
   1  11  27   19.92    1.31
   1  11  27   19.72    1.05
   1 -11  28    1.51    0.39
   1 -11  28    0.98    0.26
  -1 -11 -28    1.57    0.26
  -1 -11 -28    0.79    0.39
   1  11  28    1.51    0.26
   1  11  28    1.11    0.39
  -1  11 -28    0.85    0.39
  -1  11 -28    0.98    0.26
   1 -11  29    6.75    0.52
   1 -11  29    8.13    0.79
   1  11  29    5.24    0.66
   1  11  29    6.09    0.52
  -1  11 -29    6.49    0.72
  -1  11 -29    7.67    0.52
   1 -11  30    3.47    0.52
   1 -11  30    3.34    0.39
  -1 -11 -30    2.88    0.33
  -1 -11 -30    2.56    0.52
   1  11  30    2.56    0.52
   1  11  30    2.49    0.33
  -1  11 -30    2.36    0.46
  -1  11 -30    3.73    0.39
   1 -11  31   26.80    1.38
   1 -11  31   24.05    1.51
  -1 -11 -31   23.39    1.18
  -1 -11 -31   22.80    1.51
   1  11  31   23.33    1.24
  -1  11 -31   27.06    1.64
   1 -11  32    0.26    0.26
   1 -11  32    0.39    0.20
  -1  11 -32    0.07    0.33
  -1  11 -32    0.52    0.20
   1 -11  33    0.33    0.26
   1 -11  33    0.13    0.20
  -1 -11 -33    0.20    0.33
  -1 -11 -33    0.26    0.20
   1  11  33    0.33    0.20
   1  11  33    0.33    0.33
  -1  11 -33    0.33    0.33
  -1  11 -33    0.00    0.20
   1 -11  34    4.26    0.39
   1 -11  34    4.26    0.59
  -1 -11 -34    2.62    0.52
  -1 -11 -34    3.28    0.33
   1  11  34    3.73    0.39
   1  11  34    2.75    0.52
  -1  11 -34    4.85    0.46
  -1  11 -34    3.60    0.59
   1 -11  35    5.05    0.46
   1 -11  35    4.59    0.59
  -1 -11 -35    4.06    0.59
  -1 -11 -35    4.72    0.39
   1  11  35    4.32    0.46
   1  11  35    2.95    0.59
  -1  11 -35    3.93    0.59
  -1  11 -35    5.31    0.46
   1 -11  36    0.00    0.20
   1 -11  36    0.07    0.26
  -1 -11 -36   -0.20    0.20
  -1 -11 -36    0.07    0.26
   1  11  36    0.00    0.20
   1  11  36    0.07    0.33
  -1  11 -36   -0.07    0.20
  -1  11 -36    0.13    0.26
  -1 -11 -37    0.46    0.20
  -1 -11 -37    0.20    0.33
   1  11  37    0.33    0.26
   1  11  37    0.13    0.33
  -1 -11 -38    1.11    0.26
  -1 -11 -38    1.11    0.39
   1  11  38    1.05    0.33
   1  11  38    1.11    0.39
  -1 -11 -39    0.26    0.20
  -1 -11 -39    0.20    0.33
   1  11  39    0.07    0.26
   1  11  39    0.13    0.33
  -1 -11 -40   -0.26    0.20
  -1 -11 -40   -0.13    0.26
   1  11  40   -0.07    0.26
   1  11  40    0.07    0.33
  -1 -11 -41    0.20    0.20
  -1 -11 -41    0.00    0.26
   1 -13 -37    1.83    0.52
   1 -13 -37    3.34    0.39
  -1  13  37    2.88    0.39
  -1  13  37    2.49    0.59
   1 -13 -36    0.33    0.33
   1 -13 -36    0.39    0.20
  -1  13  36    0.52    0.33
  -1  13  36    0.52    0.26
   1 -13 -35    2.49    0.33
   1 -13 -35    1.64    0.46
  -1  13  35    2.75    0.39
  -1  13  35    1.57    0.46
   1 -13 -34    0.20    0.33
   1 -13 -34    0.72    0.26
  -1  13  34    0.59    0.26
  -1  13  34    0.33    0.33
   1 -13 -33    4.32    0.39
   1 -13 -33    3.41    0.59
  -1 -13  33    3.73    0.46
   1  13 -33    3.60    0.39
  -1  13  33    4.46    0.46
  -1  13  33    3.93    0.66
   1 -13 -32    0.46    0.20
   1 -13 -32    0.26    0.33
  -1 -13  32    0.85    0.33
  -1 -13  32    0.39    0.20
   1  13 -32    0.33    0.20
   1  13 -32    0.39    0.33
  -1  13  32    0.52    0.26
  -1  13  32    0.26    0.33
   1 -13 -31    3.08    0.33
   1 -13 -31    2.49    0.52
  -1 -13  31    2.95    0.33
  -1 -13  31    3.47    0.52
   1  13 -31    2.88    0.52
   1  13 -31    3.41    0.33
  -1  13  31    2.36    0.52
  -1  13  31    3.28    0.39
   1 -13 -30   -0.07    0.33
   1 -13 -30    0.07    0.20
  -1 -13  30    0.00    0.26
  -1 -13  30    0.07    0.13
   1  13 -30    0.20    0.20
   1  13 -30   -0.20    0.26
  -1  13  30    0.00    0.26
  -1  13  30    0.07    0.26
   1 -13 -29    3.60    0.59
   1 -13 -29    3.87    0.39
  -1 -13  29    4.52    0.39
  -1 -13  29    4.39    0.59
   1  13 -29    4.85    0.66
   1  13 -29    5.05    0.39
  -1  13  29    3.15    0.52
  -1  13  29    4.06    0.39
   1 -13 -28    0.59    0.46
   1 -13 -28    1.05    0.26
  -1 -13  28    1.57    0.39
  -1 -13  28    1.90    0.26
   1  13 -28    1.90    0.46
   1  13 -28    1.64    0.26
  -1  13  28    0.98    0.39
  -1  13  28    1.70    0.33
  -1 -13  27    1.97    0.39
  -1 -13  27    2.29    0.33
   1  13 -27    2.42    0.46
   1  13 -27    2.16    0.26
   1 -13 -26    0.00    0.26
   1 -13 -26   -0.07    0.20
  -1 -13  26    0.00    0.13
  -1 -13  26    0.00    0.26
   1  13 -26    0.07    0.20
   1  13 -26    0.07    0.26
  -1  13  26    0.26    0.20
  -1  13  26   -0.26    0.26
   1 -13 -25    1.97    0.26
   1 -13 -25    2.29    0.46
  -1 -13  25    2.62    0.33
  -1 -13  25    2.23    0.39
   1  13 -25    2.56    0.33
   1  13 -25    2.23    0.46
  -1  13  25    1.97    0.33
  -1  13  25    1.77    0.46
   1 -13 -24    1.90    0.26
   1 -13 -24    1.90    0.46
  -1 -13  24    2.42    0.39
  -1 -13  24    2.62    0.33
   1  13 -24    2.36    0.46
   1  13 -24    2.29    0.26
  -1  13  24    2.42    0.33
  -1  13  24    1.24    0.39
   1 -13 -23    0.07    0.26
   1 -13 -23    0.26    0.20
  -1 -13  23    0.26    0.26
  -1 -13  23    0.07    0.20
   1  13 -23   -0.07    0.26
   1  13 -23    0.07    0.20
  -1  13  23    0.13    0.20
  -1  13  23    0.00    0.26
   1 -13 -22    2.10    0.26
   1 -13 -22    2.36    0.46
  -1  13  22    1.77    0.33
  -1  13  22    2.10    0.46
   1 -13 -21   22.28    1.11
   1 -13 -21   20.31    1.31
  -1 -13  21   21.56    1.11
  -1 -13  21   21.89    1.31
   1  13 -21   23.00    1.38
   1  13 -21   21.16    1.05
  -1  13  21   19.98    1.31
  -1  13  21   18.67    0.98
   1 -13 -20    7.54    0.79
   1 -13 -20    8.98    0.52
  -1 -13  20    9.17    0.59
  -1 -13  20    8.13    0.72
   1  13 -20    8.39    0.79
   1  13 -20    8.26    0.52
  -1  13  20    8.45    0.72
  -1  13  20    8.39    0.59
   1 -13 -19    1.51    0.26
   1 -13 -19    1.44    0.33
  -1 -13  19    1.38    0.26
  -1 -13  19    0.92    0.33
   1  13 -19    1.51    0.26
   1  13 -19    0.92    0.39
  -1  13  19    1.51    0.33
  -1  13  19    1.51    0.26
   1 -13 -18    2.16    0.26
   1 -13 -18    2.03    0.39
  -1 -13  18    1.97    0.39
  -1 -13  18    2.56    0.26
   1  13 -18    1.77    0.39
   1  13 -18    2.03    0.26
  -1  13  18    1.70    0.26
  -1  13  18    2.03    0.39
   1 -13 -17    7.47    0.66
   1 -13 -17    9.83    0.59
  -1 -13  17   10.94    0.79
  -1 -13  17    8.58    0.59
   1  13 -17    9.83    0.79
   1  13 -17    9.24    0.52
  -1  13  17    8.91    0.59
  -1  13  17    8.91    0.72
   1 -13 -16    8.32    0.52
   1 -13 -16    8.52    0.72
  -1 -13  16    8.71    0.52
   1  13 -16   10.16    0.79
   1  13 -16    8.32    0.52
  -1  13  16    8.78    0.66
  -1  13  16    8.06    0.52
   1 -13 -15    0.79    0.20
   1 -13 -15    0.92    0.33
  -1 -13  15    0.66    0.26
  -1 -13  15    0.46    0.20
   1  13 -15    0.72    0.33
   1  13 -15    0.72    0.20
  -1  13  15    0.72    0.26
  -1  13  15    1.05    0.26
   1 -13 -14    1.05    0.20
   1 -13 -14    0.98    0.26
  -1 -13  14    1.24    0.33
  -1 -13  14    1.38    0.20
   1  13 -14    1.11    0.20
   1  13 -14    1.57    0.33
  -1  13  14    1.05    0.26
  -1  13  14    1.38    0.26
   1 -13 -13    6.03    0.59
   1 -13 -13    6.29    0.39
  -1 -13  13    7.27    0.46
  -1 -13  13    5.96    0.52
   1  13 -13    5.77    0.39
   1  13 -13    6.29    0.59
  -1  13  13    5.96    0.46
  -1  13  13    5.96    0.52
   1 -13 -12   63.36    2.75
   1 -13 -12   68.28    3.15
  -1 -13  12   73.39    3.21
  -1 -13  12   71.42    3.28
   1  13 -12   70.57    3.08
   1  13 -12   71.03    3.34
  -1  13  12   69.91    3.21
  -1  13  12   67.75    3.01
   1 -13 -11    0.20    0.20
   1 -13 -11    0.59    0.20
  -1 -13  11    0.72    0.26
  -1 -13  11    0.52    0.20
  -1  13  11    0.46    0.26
  -1  13  11    0.26    0.26
   1 -13 -10   60.09    2.62
  -1 -13  10   59.82    2.62
  -1 -13  10   66.83    3.08
   1  13 -10   63.76    3.01
   1  13 -10   57.46    2.56
  -1  13  10   61.27    2.75
  -1  13  10   53.53    2.49
   1 -13  -9    4.85    0.39
   1 -13  -9    5.18    0.46
  -1 -13   9    4.91    0.46
  -1 -13   9    5.24    0.39
   1  13  -9    3.73    0.46
   1  13  -9    4.78    0.33
  -1  13   9    4.59    0.39
  -1  13   9    4.65    0.46
   1 -13  -8    4.65    0.33
   1 -13  -8    5.05    0.46
  -1 -13   8    4.52    0.33
  -1 -13   8    4.39    0.46
   1  13  -8    4.78    0.33
   1  13  -8    4.98    0.52
  -1  13   8    4.19    0.39
  -1  13   8    4.46    0.39
   1 -13  -7    4.91    0.39
   1 -13  -7    5.24    0.39
  -1 -13   7    4.65    0.46
  -1 -13   7    5.24    0.39
   1  13  -7    5.18    0.52
   1  13  -7    4.39    0.33
  -1  13   7    4.78    0.39
  -1  13   7    4.52    0.39
   1 -13  -6   22.74    1.11
   1 -13  -6   26.80    1.31
  -1 -13   6   22.21    1.18
  -1 -13   6   23.46    1.11
   1  13  -6   22.61    1.24
   1  13  -6   21.36    1.05
  -1  13   6   23.33    1.18
   1 -13  -5    0.13    0.20
   1 -13  -5    0.26    0.20
  -1 -13   5    0.26    0.20
  -1 -13   5    0.07    0.20
   1  13  -5    0.20    0.20
   1  13  -5    0.00    0.26
  -1  13   5   -0.13    0.20
  -1  13   5   -0.20    0.20
   1 -13  -4    3.08    0.33
   1 -13  -4    2.75    0.26
  -1 -13   4    2.88    0.33
  -1 -13   4    2.88    0.33
   1  13  -4    3.67    0.39
   1  13  -4    2.95    0.26
  -1  13   4    2.88    0.26
  -1  13   4    2.36    0.33
   1 -13  -3    0.72    0.20
   1 -13  -3    0.98    0.20
  -1 -13   3    0.92    0.26
  -1 -13   3    0.79    0.20
   1  13  -3    0.85    0.20
   1  13  -3    0.98    0.26
  -1  13   3    1.05    0.26
  -1  13   3    1.11    0.20
   1 -13  -2    8.58    0.52
   1 -13  -2    7.54    0.52
  -1 -13   2    7.34    0.46
  -1 -13   2    9.17    0.59
   1  13  -2    8.39    0.52
   1  13  -2    7.47    0.59
  -1  13   2    7.86    0.46
  -1  13   2    7.80    0.59
   1 -13  -1   13.56    0.79
   1 -13  -1   12.58    0.72
  -1 -13   1   12.45    0.72
  -1 -13   1   14.02    0.79
   1  13  -1   13.10    0.72
   1  13  -1   13.37    0.79
  -1  13   1   13.43    0.72
  -1  13   1   13.76    0.85
   1 -13   0    1.11    0.26
   1 -13   0    0.66    0.20
  -1 -13   0    0.66    0.20
  -1 -13   0    0.46    0.20
   1  13   0    0.92    0.20
   1  13   0    0.66    0.26
  -1  13   0    0.46    0.26
  -1  13   0    1.18    0.20
   1 -13   1    1.57    0.26
   1 -13   1    1.31    0.26
  -1 -13  -1    1.51    0.26
  -1 -13  -1    0.98    0.20
   1  13   1    1.31    0.26
   1  13   1    1.57    0.26
  -1  13  -1    1.51    0.20
  -1  13  -1    0.85    0.26
   1 -13   2   17.43    0.92
   1 -13   2   18.61    0.98
  -1 -13  -2   17.76    0.92
  -1 -13  -2   17.63    0.92
   1  13   2   17.23    0.98
   1  13   2   17.69    0.92
  -1  13  -2   19.53    1.05
  -1  13  -2   18.15    0.92
   1 -13   3    5.11    0.39
   1 -13   3    5.24    0.39
  -1 -13  -3    4.13    0.39
  -1 -13  -3    4.26    0.39
   1  13   3    4.13    0.33
   1  13   3    4.98    0.46
  -1  13  -3    4.65    0.46
  -1  13  -3    5.05    0.39
   1 -13   4   20.77    1.05
   1 -13   4   19.46    1.05
  -1 -13  -4   20.77    1.05
  -1 -13  -4   22.02    1.11
   1  13   4   21.62    1.05
   1  13   4   19.33    1.05
  -1  13  -4   21.82    1.18
  -1  13  -4   19.85    0.98
   1 -13   5    0.79    0.26
   1 -13   5    0.79    0.20
  -1 -13  -5    0.72    0.20
  -1 -13  -5    0.79    0.20
   1  13   5    0.98    0.20
   1  13   5    0.52    0.20
  -1  13  -5    0.66    0.26
  -1  13  -5    0.85    0.20
   1 -13   6   10.42    0.66
  -1 -13  -6    9.24    0.59
  -1 -13  -6    8.98    0.52
   1  13   6    9.70    0.59
   1  13   6    8.65    0.59
  -1  13  -6   11.14    0.59
  -1  13  -6    9.37    0.66
   1 -13   7   15.27    0.92
   1 -13   7   15.92    0.85
  -1 -13  -7   14.22    0.79
   1  13   7   14.55    0.79
   1  13   7   17.30    0.92
  -1  13  -7   12.97    0.85
  -1  13  -7   14.68    0.72
   1 -13   8    3.01    0.33
   1 -13   8    3.67    0.39
  -1 -13  -8    3.28    0.39
  -1 -13  -8    4.06    0.33
   1  13   8    4.00    0.39
   1  13   8    3.80    0.39
   1 -13   9    0.00    0.20
   1 -13   9    0.20    0.20
  -1 -13  -9    0.20    0.20
  -1 -13  -9    0.20    0.26
   1  13   9   -0.07    0.26
   1  13   9    0.13    0.26
  -1  13  -9   -0.33    0.26
  -1  13  -9    0.00    0.20
   1 -13  10   33.16    1.51
  -1 -13 -10   37.87    1.70
   1  13  10   37.68    1.77
   1  13  10   34.86    1.70
  -1  13 -10   36.23    1.64
   1 -13  11   93.11    4.06
   1 -13  11   92.06    4.13
  -1 -13 -11   84.66    3.80
  -1 -13 -11   90.10    3.87
   1  13  11   91.41    4.00
   1  13  11   87.67    3.93
  -1  13 -11   96.45    4.39
  -1  13 -11   89.51    3.87
   1 -13  12   28.24    1.31
   1 -13  12   27.06    1.44
  -1 -13 -12   25.88    1.24
  -1 -13 -12   27.32    1.44
   1  13  12   24.70    1.31
   1  13  12   25.75    1.24
  -1  13 -12   24.90    1.38
  -1  13 -12   28.18    1.31
  -1 -13 -13    1.70    0.33
  -1 -13 -13    2.29    0.26
   1  13  13    2.03    0.26
   1  13  13    2.03    0.33
  -1  13 -13    2.62    0.26
  -1  13 -13    2.49    0.39
   1 -13  14    0.13    0.13
   1 -13  14    0.26    0.26
  -1 -13 -14    0.13    0.20
  -1 -13 -14    0.00    0.26
   1  13  14    0.13    0.20
   1  13  14    0.00    0.20
  -1  13 -14   -0.07    0.13
  -1  13 -14    0.26    0.26
   1 -13  15   35.91    1.83
   1 -13  15   33.22    1.57
  -1 -13 -15   34.66    1.77
  -1 -13 -15   34.86    1.57
   1  13  15   36.50    1.83
   1  13  15   35.25    1.64
  -1  13 -15   33.94    1.57
  -1  13 -15   37.87    1.97
   1 -13  16   14.15    0.79
   1 -13  16   13.63    0.92
  -1 -13 -16   13.89    0.72
  -1 -13 -16   13.37    0.92
   1  13  16   13.50    0.85
   1  13  16   14.35    0.79
  -1  13 -16   14.09    0.72
  -1  13 -16   16.38    1.05
   1 -13  17    4.06    0.33
   1 -13  17    4.32    0.52
  -1 -13 -17    3.87    0.33
  -1 -13 -17    4.32    0.52
   1  13  17    4.19    0.39
   1  13  17    3.60    0.46
  -1  13 -17    4.52    0.59
  -1  13 -17    3.80    0.33
   1 -13  18    0.33    0.26
   1 -13  18    0.52    0.20
  -1 -13 -18    0.46    0.26
  -1 -13 -18    0.46    0.20
   1  13  18    0.26    0.20
   1  13  18    0.59    0.26
  -1  13 -18    0.52    0.33
  -1  13 -18    0.52    0.20
   1 -13  19   39.90    2.10
   1 -13  19   39.51    1.83
  -1 -13 -19   38.53    1.97
  -1 -13 -19   39.38    1.77
   1  13  19   37.28    1.77
   1  13  19   43.97    2.16
  -1  13 -19   41.21    1.90
  -1  13 -19   39.97    2.10
   1 -13  20    0.85    0.33
   1 -13  20    0.92    0.20
  -1 -13 -20    0.79    0.33
  -1 -13 -20    1.24    0.20
   1  13  20    0.92    0.33
   1  13  20    1.11    0.26
  -1  13 -20    0.98    0.20
  -1  13 -20    1.11    0.39
   1 -13  21    1.18    0.33
   1 -13  21    1.51    0.26
  -1 -13 -21    1.51    0.26
  -1 -13 -21    1.11    0.39
   1  13  21    1.18    0.26
   1  13  21    1.57    0.39
  -1  13 -21    1.51    0.39
  -1  13 -21    1.38    0.26
  -1 -13 -22   15.46    1.11
  -1 -13 -22   17.30    0.85
   1  13  22   16.58    1.18
   1  13  22   14.48    0.85
   1 -13  23   23.92    1.18
   1 -13  23   25.82    1.51
  -1 -13 -23   24.64    1.18
  -1 -13 -23   22.74    1.44
   1  13  23   24.70    1.51
   1  13  23   23.06    1.18
  -1  13 -23   25.03    1.51
  -1  13 -23   24.44    1.18
   1 -13  24    0.39    0.20
   1 -13  24    0.13    0.26
  -1 -13 -24    0.26    0.20
  -1 -13 -24    0.33    0.33
   1  13  24    0.52    0.33
   1  13  24    0.33    0.26
  -1  13 -24    0.26    0.20
  -1  13 -24    0.26    0.33
   1 -13  25    0.20    0.26
   1 -13  25    0.07    0.20
  -1 -13 -25    0.39    0.26
  -1 -13 -25    0.39    0.20
   1  13  25    0.07    0.26
   1  13  25   -0.13    0.20
  -1  13 -25    0.39    0.33
  -1  13 -25    0.26    0.20
   1 -13  26    7.60    0.72
   1 -13  26    8.13    0.59
   1  13  26    7.40    0.79
   1  13  26    7.01    0.52
  -1  13 -26    7.27    0.79
  -1  13 -26    8.39    0.52
   1 -13  27    9.89    0.85
   1 -13  27   11.99    0.72
  -1 -13 -27    9.44    0.59
  -1 -13 -27    9.76    0.92
   1  13  27   10.68    0.92
  -1  13 -27   10.88    0.92
  -1  13 -27   12.06    0.72
   1 -13  28    0.72    0.33
   1 -13  28    0.52    0.20
  -1  13 -28    0.46    0.20
  -1  13 -28    0.66    0.33
   1 -13  29    0.26    0.20
   1 -13  29   -0.07    0.26
  -1 -13 -29    0.07    0.20
  -1 -13 -29   -0.07    0.33
   1  13  29    0.33    0.33
   1  13  29   -0.13    0.26
  -1  13 -29    0.20    0.20
  -1  13 -29    0.13    0.33
   1 -13  30    4.46    0.39
   1 -13  30    3.73    0.52
  -1 -13 -30    3.15    0.59
  -1 -13 -30    3.47    0.33
   1  13  30    3.34    0.59
   1  13  30    3.73    0.39
  -1  13 -30    3.28    0.52
  -1  13 -30    4.59    0.39
   1 -13  31    5.11    0.46
   1 -13  31    4.46    0.59
  -1 -13 -31    4.32    0.66
  -1 -13 -31    4.78    0.39
   1  13  31    4.52    0.46
   1  13  31    4.78    0.66
  -1  13 -31    5.70    0.46
  -1  13 -31    5.05    0.66
   1 -13  32    0.52    0.33
   1 -13  32    0.85    0.20
  -1 -13 -32    0.79    0.20
  -1 -13 -32    0.26    0.33
   1  13  32    1.05    0.26
   1  13  32    0.52    0.33
  -1  13 -32    0.79    0.26
  -1  13 -32    0.85    0.39
  -1 -13 -33   -0.07    0.33
  -1 -13 -33    0.13    0.20
   1  13  33    0.20    0.33
   1  13  33    0.00    0.26
  -1 -13 -34    0.13    0.33
  -1 -13 -34    0.33    0.20
   1  13  34    0.52    0.26
   1  13  34    0.07    0.33
  -1 -13 -35    0.26    0.20
  -1 -13 -35    0.39    0.33
   1  13  35    0.00    0.26
   1  13  35    0.33    0.33
  -1 -13 -36    1.64    0.46
  -1 -13 -36    2.42    0.33
   1  13  36    2.75    0.39
   1  13  36    1.83    0.52
  -1 -13 -37   -0.26    0.26
  -1 -13 -37   -0.39    0.20
   1  13  37    0.00    0.26
   1  13  37   -0.13    0.33
   1 -15 -33    2.29    0.59
   1 -15 -33    4.06    0.39
  -1  15  33    3.60    0.46
  -1  15  33    3.21    0.66
   1 -15 -32    0.46    0.33
   1 -15 -32    0.46    0.20
  -1  15  32    0.33    0.26
  -1  15  32    0.26    0.33
   1 -15 -31    0.92    0.39
   1 -15 -31    0.79    0.20
  -1  15  31    0.66    0.26
  -1  15  31    0.66    0.33
   1 -15 -30   -0.13    0.20
   1 -15 -30    0.07    0.33
  -1  15  30    0.26    0.26
  -1  15  30   -0.20    0.26
   1 -15 -29    5.18    0.72
   1 -15 -29    6.75    0.46
   1 -15 -28    1.11    0.39
   1 -15 -28    1.18    0.26
  -1 -15  28    1.05    0.26
  -1 -15  28    0.66    0.39
   1  15 -28    1.11    0.26
   1  15 -28    0.66    0.39
  -1  15  28    0.98    0.39
  -1  15  28    0.92    0.26
   1 -15 -27    1.90    0.26
   1 -15 -27    1.05    0.39
  -1 -15  27    1.77    0.39
  -1 -15  27    2.29    0.26
   1  15 -27    1.97    0.26
   1  15 -27    1.83    0.46
  -1  15  27    1.51    0.46
  -1  15  27    2.16    0.33
   1 -15 -26   -0.07    0.33
   1 -15 -26    0.07    0.20
  -1 -15  26    0.13    0.26
  -1 -15  26    0.07    0.20
   1  15 -26    0.20    0.33
   1  15 -26    0.00    0.20
  -1  15  26    0.07    0.26
  -1  15  26   -0.13    0.33
   1 -15 -25    9.96    0.59
  -1 -15  25   11.07    0.66
  -1 -15  25    9.44    0.85
   1  15 -25   11.99    0.72
   1  15 -25    9.30    0.92
  -1  15  25    9.11    0.85
  -1  15  25   10.55    0.72
   1 -15 -24    0.72    0.20
   1 -15 -24    0.72    0.39
  -1 -15  24    0.79    0.33
  -1 -15  24    0.92    0.20
   1  15 -24    0.92    0.20
   1  15 -24    0.72    0.39
  -1  15  24    0.66    0.33
  -1  15  24    0.46    0.26
   1 -15 -23    0.39    0.33
   1 -15 -23    1.24    0.20
  -1 -15  23    1.24    0.26
  -1 -15  23    1.11    0.33
   1  15 -23    1.11    0.39
   1  15 -23    1.18    0.20
  -1  15  23    0.79    0.26
  -1  15  23    1.11    0.33
   1 -15 -22    0.46    0.33
   1 -15 -22    1.24    0.20
  -1 -15  22    0.98    0.33
  -1 -15  22    1.31    0.20
   1  15 -22    0.98    0.20
   1  15 -22    1.11    0.39
  -1  15  22    1.11    0.26
  -1  15  22    1.18    0.33
   1 -15 -21   10.29    0.66
   1  15 -21   12.84    1.05
  -1  15  21    9.44    0.72
  -1 -15  20    0.20    0.26
  -1 -15  20    0.26    0.20
   1  15 -20    0.33    0.20
   1  15 -20    0.52    0.33
   1 -15 -19    0.20    0.20
   1 -15 -19    0.66    0.33
  -1 -15  19    0.66    0.20
  -1 -15  19    0.59    0.33
   1  15 -19    0.20    0.33
   1  15 -19    0.85    0.20
  -1  15  19    0.52    0.26
  -1  15  19    0.66    0.26
   1 -15 -18   -0.07    0.26
   1 -15 -18    0.20    0.20
   1  15 -18    0.26    0.20
   1  15 -18    0.07    0.26
  -1  15  18    0.26    0.26
  -1  15  18    0.13    0.26
   1 -15 -17    0.85    0.20
   1 -15 -17    0.92    0.33
  -1 -15  17    0.72    0.33
  -1 -15  17    1.05    0.26
   1  15 -17    0.92    0.20
   1  15 -17    0.59    0.33
  -1  15  17    0.85    0.26
  -1  15  17    0.52    0.26
   1 -15 -16    0.07    0.26
   1 -15 -16    0.20    0.20
  -1 -15  16    0.07    0.20
  -1 -15  16    0.07    0.20
   1  15 -16    0.13    0.20
   1  15 -16    0.33    0.33
  -1  15  16    0.13    0.26
  -1  15  16    0.07    0.26
   1 -15 -15    7.01    0.66
   1 -15 -15    8.39    0.52
  -1  15  15    7.47    0.52
  -1  15  15    7.86    0.66
   1 -15 -14    0.26    0.20
   1 -15 -14    0.26    0.26
  -1 -15  14    0.33    0.20
   1  15 -14    0.20    0.20
  -1  15  14    0.39    0.26
  -1  15  14    0.52    0.26
   1 -15 -13    2.49    0.39
   1 -15 -13    2.75    0.26
  -1 -15  13    2.69    0.26
  -1 -15  13    2.75    0.39
  -1  15  13    2.82    0.39
  -1  15  13    2.82    0.33
   1 -15 -12    2.36    0.26
   1 -15 -12    2.75    0.39
  -1 -15  12    2.56    0.39
  -1 -15  12    2.42    0.26
   1  15 -12    3.01    0.26
   1  15 -12    2.56    0.46
  -1  15  12    2.95    0.39
  -1  15  12    2.29    0.33
   1 -15 -11    2.10    0.33
   1 -15 -11    3.34    0.33
  -1 -15  11    3.34    0.33
  -1 -15  11    3.41    0.39
   1  15 -11    2.75    0.46
   1  15 -11    3.28    0.26
  -1  15  11    3.15    0.39
  -1  15  11    2.56    0.39
   1 -15 -10    0.20    0.20
   1 -15 -10    0.07    0.20
  -1 -15  10    0.07    0.20
  -1 -15  10    0.07    0.20
   1  15 -10    0.07    0.26
   1  15 -10    0.20    0.20
  -1  15  10    0.07    0.20
  -1  15  10    0.33    0.26
   1 -15  -9    1.11    0.33
   1 -15  -9    1.64    0.26
  -1 -15   9    1.44    0.26
  -1 -15   9    0.92    0.26
   1  15  -9    1.38    0.33
   1  15  -9    1.38    0.20
  -1  15   9    1.44    0.33
  -1  15   9    2.10    0.33
   1 -15  -8    7.27    0.59
   1 -15  -8    6.36    0.46
  -1 -15   8    7.47    0.59
  -1 -15   8    6.95    0.46
   1  15  -8    7.01    0.46
   1  15  -8    8.13    0.72
  -1  15   8    5.50    0.46
  -1  15   8    7.21    0.52
   1 -15  -7    0.85    0.20
   1 -15  -7    0.39    0.26
  -1 -15   7    0.52    0.20
  -1 -15   7    0.52    0.26
   1  15  -7    0.33    0.26
   1  15  -7    0.46    0.20
  -1  15   7    0.59    0.20
  -1  15   7    0.07    0.20
   1 -15  -6    1.51    0.26
   1 -15  -6    1.57    0.26
  -1 -15   6    0.92    0.26
  -1 -15   6    1.83    0.26
   1  15  -6    1.18    0.33
   1  15  -6    1.83    0.26
  -1  15   6    1.64    0.26
  -1  15   6    1.38    0.33
   1 -15  -5    6.16    0.46
   1 -15  -5    5.96    0.46
  -1 -15   5    5.05    0.46
  -1 -15   5    6.49    0.46
   1  15  -5    5.50    0.52
   1  15  -5    6.62    0.46
  -1  15   5    7.27    0.52
  -1  15   5    5.57    0.52
   1 -15  -4    2.56    0.33
   1 -15  -4    2.95    0.33
  -1 -15   4    2.49    0.33
  -1 -15   4    3.28    0.39
   1  15  -4    2.69    0.26
   1  15  -4    3.34    0.39
  -1  15   4    2.75    0.39
  -1  15   4    2.75    0.33
   1 -15  -3   19.40    1.05
   1 -15  -3   20.57    1.05
  -1 -15   3   19.13    0.98
  -1 -15   3   20.25    1.11
   1  15  -3   19.85    0.98
   1  15  -3   20.44    1.18
  -1  15   3   17.89    1.05
  -1  15   3   18.94    0.98
   1 -15  -2    9.70    0.66
   1 -15  -2   11.86    0.72
  -1 -15   2    9.96    0.66
  -1 -15   2   11.27    0.66
   1  15  -2   10.09    0.72
   1  15  -2   11.86    0.66
  -1  15   2   11.79    0.66
  -1  15   2   11.14    0.72
   1 -15  -1    5.37    0.46
   1 -15  -1    5.37    0.46
  -1 -15   1    4.91    0.39
  -1 -15   1    5.05    0.46
   1  15  -1    5.44    0.39
   1  15  -1    4.65    0.46
  -1  15   1    5.24    0.52
  -1  15   1    4.91    0.39
   1 -15   0    5.05    0.46
   1 -15   0    3.80    0.39
  -1 -15   0    4.32    0.39
  -1 -15   0    4.06    0.39
   1  15   0    4.26    0.33
   1  15   0    4.52    0.46
  -1  15   0    4.32    0.33
  -1  15   0    4.91    0.46
   1 -15   1   15.92    0.85
   1 -15   1   15.66    0.85
  -1 -15  -1   14.94    0.85
  -1 -15  -1   15.33    0.85
   1  15   1   14.55    0.79
   1  15   1   16.32    0.98
  -1  15  -1   15.73    0.92
  -1  15  -1   15.79    0.85
   1 -15   2    0.00    0.20
   1 -15   2    0.13    0.20
  -1 -15  -2    0.07    0.20
  -1 -15  -2    0.07    0.20
   1  15   2    0.13    0.20
   1  15   2    0.20    0.26
  -1  15  -2    0.13    0.26
  -1  15  -2    0.13    0.20
   1 -15   3  111.52    4.91
   1 -15   3  100.84    4.39
  -1 -15  -3  104.18    4.52
  -1 -15  -3  107.46    4.72
   1  15   3  108.64    4.72
   1  15   3  108.57    4.78
  -1  15  -3  102.61    4.46
  -1  15  -3  114.60    5.11
   1 -15   4    0.72    0.26
   1 -15   4    0.98    0.26
  -1 -15  -4    0.66    0.26
  -1 -15  -4    1.05    0.26
   1  15   4    0.72    0.20
   1  15   4    0.98    0.33
  -1  15  -4    0.85    0.20
  -1  15  -4    0.66    0.33
   1 -15   5   19.40    0.98
  -1 -15  -5   19.20    1.05
  -1 -15  -5   20.18    1.05
   1  15   5   18.81    0.98
   1  15   5   17.56    0.98
  -1  15  -5   21.75    1.24
  -1  15  -5   18.48    0.92
   1 -15   6    0.20    0.20
   1 -15   6    0.13    0.20
  -1 -15  -6    0.07    0.26
  -1 -15  -6    0.07    0.20
   1  15   6    0.20    0.26
   1  15   6    0.20    0.20
  -1  15  -6   -0.20    0.26
  -1  15  -6    0.20    0.20
   1 -15   7   65.98    2.95
   1 -15   7   71.03    3.28
  -1 -15  -7   67.95    3.08
  -1 -15  -7   62.05    2.75
   1  15   7   65.79    2.95
   1  15   7   64.93    2.95
  -1  15  -7   70.05    3.08
  -1  15  -7   66.83    3.15
   1 -15   8   20.44    1.18
   1 -15   8   19.13    0.98
  -1 -15  -8   18.08    0.92
  -1 -15  -8   20.12    1.11
   1  15   8   20.25    1.05
  -1  15  -8   20.51    0.98
  -1  15  -8   19.46    1.18
   1 -15   9   28.31    1.38
   1 -15   9   28.11    1.51
  -1 -15  -9   24.90    1.24
   1  15   9   29.75    1.51
  -1  15  -9   28.37    1.31
  -1  15  -9   24.70    1.44
   1 -15  10    4.98    0.39
   1 -15  10    5.50    0.52
  -1 -15 -10    5.57    0.46
   1  15  10    3.93    0.39
   1  15  10    4.91    0.46
   1 -15  11   41.28    1.90
   1 -15  11   44.10    2.16
  -1 -15 -11   40.10    1.83
   1  15  11   37.94    1.83
   1  15  11   41.48    1.97
  -1  15 -11   39.71    2.03
  -1  15 -11   38.59    1.77
   1 -15  12    4.98    0.39
   1 -15  12    4.59    0.46
  -1 -15 -12    4.32    0.52
  -1 -15 -12    4.46    0.33
   1  15  12    4.06    0.39
   1  15  12    4.46    0.46
  -1  15 -12    4.65    0.33
  -1  15 -12    4.98    0.59
   1 -15  13   13.04    0.72
  -1 -15 -13   12.58    0.92
  -1 -15 -13   12.25    0.66
   1  15  13   12.78    0.85
   1  15  13   11.79    0.72
  -1  15 -13   10.55    0.85
  -1  15 -13   12.84    0.72
  -1 -15 -14    5.18    0.39
  -1 -15 -14    4.85    0.52
   1  15  14    5.11    0.52
   1  15  14    4.46    0.39
  -1 -15 -15   10.75    0.59
  -1 -15 -15   10.03    0.79
   1  15  15   11.34    0.72
   1  15  15   10.94    0.79
   1 -15  16    5.11    0.52
   1 -15  16    5.37    0.39
  -1 -15 -16    4.52    0.52
  -1 -15 -16    4.78    0.39
   1  15  16    4.26    0.46
   1  15  16    4.32    0.39
  -1  15 -16    4.72    0.59
  -1  15 -16    5.37    0.39
   1 -15  17   11.27    0.85
  -1 -15 -17   10.35    0.85
  -1 -15 -17   10.09    0.59
   1  15  17    9.83    0.79
   1  15  17    9.50    0.66
  -1  15 -17   12.06    0.92
   1 -15  18   12.84    0.92
  -1 -15 -18    9.44    0.79
  -1 -15 -18   10.68    0.59
   1  15  18   11.27    0.85
   1  15  18    9.89    0.66
  -1  15 -18   12.25    0.98
   1 -15  19    1.83    0.39
   1 -15  19    1.64    0.26
  -1 -15 -19    2.03    0.46
  -1 -15 -19    1.97    0.26
   1  15  19    2.29    0.39
   1  15  19    1.97    0.33
  -1  15 -19    1.57    0.46
  -1  15 -19    1.90    0.26
   1 -15  20   10.09    0.85
   1 -15  20   11.01    0.66
  -1 -15 -20    9.83    0.85
   1  15  20    8.78    0.79
  -1  15 -20    8.91    0.85
  -1  15 -20   11.34    0.66
   1 -15  21    2.42    0.46
   1 -15  21    3.15    0.33
  -1  15 -21    2.62    0.46
  -1  15 -21    2.69    0.26
   1 -15  22    4.06    0.33
   1 -15  22    4.26    0.52
  -1 -15 -22    3.15    0.33
   1  15  22    3.54    0.39
  -1  15 -22    4.52    0.39
  -1  15 -22    3.87    0.59
   1 -15  23    0.26    0.26
   1 -15  23    0.13    0.13
   1  15  23    0.13    0.26
   1  15  23   -0.26    0.26
  -1  15 -23    0.20    0.20
  -1  15 -23    0.13    0.33
   1 -15  24    5.05    0.39
   1 -15  24    5.37    0.59
  -1 -15 -24    4.78    0.39
  -1 -15 -24    3.41    0.59
   1  15  24    4.59    0.46
   1  15  24    3.73    0.59
  -1  15 -24    4.65    0.59
  -1  15 -24    4.85    0.39
   1 -15  25    1.70    0.39
   1 -15  25    2.29    0.26
  -1 -15 -25    1.64    0.26
  -1 -15 -25    2.03    0.46
   1  15  25    1.70    0.46
   1  15  25    2.29    0.33
  -1  15 -25    2.62    0.33
  -1  15 -25    1.44    0.46
   1 -15  26    0.13    0.26
   1 -15  26    0.46    0.20
  -1 -15 -26    0.26    0.20
  -1 -15 -26   -0.13    0.26
   1  15  26    0.46    0.33
   1  15  26    0.33    0.26
  -1  15 -26    0.13    0.33
  -1  15 -26    0.33    0.20
   1 -15  27    1.18    0.39
   1 -15  27    1.77    0.26
  -1 -15 -27    1.24    0.26
  -1 -15 -27    1.05    0.39
   1  15  27    0.66    0.33
   1  15  27    1.38    0.33
  -1  15 -27    1.11    0.39
  -1  15 -27    1.57    0.26
  -1 -15 -28    1.57    0.26
  -1 -15 -28    0.98    0.39
   1  15  28    1.44    0.33
   1  15  28    1.44    0.39
  -1 -15 -29   -0.20    0.26
  -1 -15 -29    0.13    0.20
   1  15  29   -0.26    0.26
   1  15  29    0.13    0.26
  -1 -15 -30    0.07    0.20
  -1 -15 -30   -0.07    0.26
   1  15  30    0.13    0.26
   1  15  30    0.00    0.26
  -1 -15 -31    0.13    0.33
  -1 -15 -31   -0.13    0.20
   1  15  31    0.00    0.26
   1  15  31    0.13    0.26
  -1 -15 -32    0.92    0.20
  -1 -15 -32    0.52    0.39
   1  15  32    1.24    0.33
   1  15  32    0.66    0.33
  -1 -15 -33    0.20    0.20
  -1 -15 -33    0.00    0.33
   1  15  33    0.46    0.33
   1  15  33    0.52    0.26
   1 -17 -27    0.00    0.20
   1 -17 -27   -0.33    0.26
  -1  17  27    0.00    0.26
  -1  17  27    0.07    0.26
   1 -17 -26    0.07    0.33
   1 -17 -26    0.46    0.20
  -1  17  26    0.00    0.33
  -1  17  26    0.39    0.26
   1 -17 -25    1.31    0.46
   1 -17 -25    1.90    0.26
  -1  17  25    2.03    0.33
  -1  17  25    1.64    0.46
   1 -17 -24    2.16    0.52
   1 -17 -24    2.82    0.33
  -1  17  24    2.56    0.52
  -1  17  24    2.75    0.39
   1 -17 -23    0.98    0.26
   1 -17 -23    0.79    0.39
  -1  17  23    1.38    0.33
  -1  17  23    0.79    0.33
   1 -17 -22    0.72    0.26
   1 -17 -22    0.52    0.46
  -1  17  22    0.72    0.26
  -1  17  22    0.59    0.33
   1 -17 -21    1.05    0.26
   1 -17 -21    1.51    0.39
  -1 -17  21    1.51    0.26
  -1 -17  21    1.18    0.39
   1  17 -21    1.77    0.26
   1  17 -21    1.11    0.39
  -1  17  21    1.24    0.33
  -1  17  21    1.57    0.33
   1 -17 -20    2.10    0.39
   1 -17 -20    2.42    0.26
   1  17 -20    1.97    0.46
   1  17 -20    2.82    0.26
  -1  17  20    2.03    0.39
  -1  17  20    2.16    0.33
   1 -17 -19    2.10    0.26
   1 -17 -19    1.44    0.39
  -1 -17  19    1.18    0.33
  -1 -17  19    2.29    0.26
   1  17 -19    1.70    0.46
   1  17 -19    2.36    0.26
  -1  17  19    1.64    0.33
  -1  17  19    1.90    0.39
   1 -17 -18    0.52    0.33
   1 -17 -18    0.85    0.20
  -1 -17  18    0.52    0.33
  -1 -17  18    1.24    0.26
   1  17 -18    1.11    0.20
   1  17 -18    0.92    0.39
  -1  17  18    0.59    0.26
  -1  17  18    0.98    0.26
   1 -17 -17   -0.13    0.26
   1 -17 -17    0.00    0.20
  -1 -17  17    0.20    0.20
  -1 -17  17   -0.13    0.20
   1  17 -17   -0.13    0.20
   1  17 -17    0.00    0.26
  -1  17  17   -0.20    0.20
  -1  17  17    0.13    0.26
   1 -17 -16    1.38    0.26
   1 -17 -16    1.38    0.39
  -1 -17  16    0.98    0.33
  -1 -17  16    1.64    0.26
   1  17 -16    1.11    0.39
   1  17 -16    1.38    0.20
  -1  17  16    1.24    0.26
  -1  17  16    0.85    0.33
   1 -17 -15    1.05    0.33
   1 -17 -15    1.70    0.26
  -1 -17  15    1.70    0.26
  -1 -17  15    1.77    0.33
  -1  17  15    1.64    0.39
  -1  17  15    1.18    0.33
   1 -17 -14    4.13    0.39
   1 -17 -14    3.41    0.52
  -1 -17  14    4.72    0.39
  -1 -17  14    3.21    0.46
   1  17 -14    4.00    0.52
   1  17 -14    4.13    0.33
  -1  17  14    3.08    0.46
  -1  17  14    3.93    0.46
   1 -17 -13    2.03    0.39
   1 -17 -13    2.42    0.33
  -1 -17  13    2.36    0.33
  -1 -17  13    1.70    0.33
   1  17 -13    2.49    0.46
   1  17 -13    2.75    0.26
  -1  17  13    2.49    0.39
  -1  17  13    1.64    0.33
   1 -17 -12    3.34    0.46
   1 -17 -12    3.28    0.33
  -1 -17  12    3.93    0.39
  -1 -17  12    3.15    0.46
   1  17 -12    3.41    0.52
   1  17 -12    3.73    0.33
  -1  17  12    3.67    0.46
  -1  17  12    4.26    0.52
   1 -17 -11    2.69    0.33
   1 -17 -11    2.69    0.46
  -1 -17  11    3.34    0.33
  -1 -17  11    3.21    0.46
   1  17 -11    3.15    0.33
   1  17 -11    3.15    0.46
  -1  17  11    2.95    0.39
  -1  17  11    2.23    0.39
   1 -17 -10   19.00    0.98
   1 -17 -10   18.02    1.11
  -1 -17  10   22.87    1.31
   1  17 -10   21.23    1.31
  -1  17  10   19.72    1.11
  -1  17  10   18.61    1.05
   1 -17  -9    1.51    0.33
   1 -17  -9    1.11    0.26
  -1 -17   9    1.18    0.33
  -1 -17   9    1.38    0.26
   1  17  -9    1.18    0.39
   1  17  -9    1.51    0.26
  -1  17   9    1.24    0.33
  -1  17   9    1.51    0.33
   1 -17  -8    0.13    0.20
   1 -17  -8    0.13    0.26
  -1 -17   8    0.26    0.26
  -1 -17   8   -0.20    0.20
   1  17  -8    0.07    0.20
   1  17  -8    0.33    0.33
  -1  17   8    0.13    0.26
  -1  17   8    0.13    0.26
   1 -17  -7    7.99    0.59
   1 -17  -7    7.99    0.59
  -1 -17   7    9.04    0.72
  -1 -17   7    8.45    0.59
   1  17  -7    7.54    0.72
   1  17  -7    8.85    0.52
  -1  17   7    7.80    0.59
  -1  17   7    6.95    0.66
   1 -17  -6   12.45    0.79
   1 -17  -6   10.81    0.72
  -1 -17   6   10.16    0.79
  -1 -17   6   10.94    0.66
   1  17  -6   10.09    0.85
   1  17  -6   12.45    0.66
  -1  17   6   11.60    0.79
  -1  17   6   11.40    0.72
   1 -17  -5    0.66    0.26
   1 -17  -5    0.59    0.26
  -1 -17   5    0.52    0.20
  -1 -17   5    0.52    0.26
   1  17  -5    0.52    0.20
   1  17  -5    0.20    0.33
  -1  17   5    0.85    0.33
  -1  17   5    0.39    0.20
   1 -17  -4    8.32    0.59
   1 -17  -4    7.14    0.52
  -1 -17   4    8.06    0.52
  -1 -17   4    7.60    0.59
   1  17  -4    9.63    0.59
   1  17  -4    6.88    0.66
  -1  17   4    7.73    0.52
  -1  17   4    7.67    0.66
   1 -17  -3   11.47    0.72
   1 -17  -3   12.52    0.79
  -1 -17   3   11.73    0.72
  -1 -17   3   12.52    0.79
   1  17  -3   12.84    0.85
   1  17  -3   12.58    0.72
  -1  17   3   11.47    0.66
  -1  17   3   10.29    0.79
   1 -17  -2    8.85    0.59
   1 -17  -2    9.24    0.59
  -1 -17   2    8.78    0.66
  -1 -17   2    9.50    0.59
   1  17  -2    8.91    0.59
   1  17  -2   10.48    0.79
  -1  17   2    9.70    0.59
  -1  17   2    8.58    0.66
   1 -17  -1    0.13    0.20
   1 -17  -1    0.07    0.20
  -1 -17   1   -0.07    0.20
  -1 -17   1    0.07    0.20
   1  17  -1    0.20    0.20
   1  17  -1    0.00    0.26
  -1  17   1    0.39    0.26
  -1  17   1   -0.13    0.20
   1 -17   0    8.78    0.59
   1 -17   0    9.17    0.66
  -1 -17   0   10.48    0.66
  -1 -17   0    8.65    0.59
   1  17   0    8.19    0.52
   1  17   0    9.63    0.72
  -1  17   0    8.65    0.52
  -1  17   0   10.09    0.72
   1 -17   1    1.38    0.26
   1 -17   1    1.44    0.26
  -1 -17  -1    0.98    0.26
  -1 -17  -1    1.05    0.26
   1  17   1    1.38    0.26
   1  17   1    1.44    0.33
  -1  17  -1    1.38    0.33
  -1  17  -1    1.24    0.26
   1 -17   2    6.75    0.52
   1 -17   2    6.81    0.52
  -1 -17  -2    5.90    0.52
   1  17   2    5.18    0.52
  -1  17  -2    6.81    0.59
  -1  17  -2    6.95    0.46
   1 -17   3    3.80    0.39
   1 -17   3    4.91    0.46
  -1 -17  -3    4.26    0.46
  -1 -17  -3    2.95    0.39
   1  17   3    3.67    0.46
  -1  17  -3    4.46    0.52
  -1  17  -3    4.26    0.39
   1 -17   4   34.86    1.64
   1 -17   4   30.93    1.57
  -1 -17  -4   34.40    1.70
   1  17   4   33.35    1.70
  -1  17  -4   34.20    1.57
  -1  17  -4   28.11    1.57
   1 -17   5    3.73    0.46
   1 -17   5    4.59    0.39
  -1 -17  -5    3.47    0.39
  -1 -17  -5    2.82    0.39
   1  17   5    3.01    0.39
   1  17   5    4.32    0.52
  -1  17  -5    3.93    0.52
   1 -17   6    1.38    0.26
   1 -17   6    0.98    0.33
  -1 -17  -6    0.85    0.26
  -1 -17  -6    1.44    0.26
   1  17   6    1.05    0.26
   1  17   6    0.92    0.33
  -1  17  -6    1.57    0.39
  -1  17  -6    1.57    0.26
   1 -17   7    7.40    0.52
   1 -17   7    6.75    0.59
  -1 -17  -7    5.57    0.52
  -1 -17  -7    6.16    0.52
   1  17   7    6.95    0.52
   1  17   7    6.49    0.59
  -1  17  -7    6.88    0.46
  -1  17  -7    7.67    0.72
   1 -17   8   27.78    1.51
   1 -17   8   30.21    1.44
  -1 -17  -8   25.95    1.31
  -1 -17  -8   29.49    1.51
   1  17   8   27.78    1.44
   1  17   8   27.26    1.44
  -1  17  -8   27.45    1.31
  -1  17  -8   28.63    1.64
   1 -17   9    1.64    0.26
   1 -17   9    1.31    0.33
  -1 -17  -9    1.44    0.33
  -1 -17  -9    1.31    0.26
   1  17   9    1.77    0.33
   1  17   9    1.44    0.33
  -1  17  -9    1.51    0.26
  -1  17  -9    1.24    0.39
   1 -17  10    2.62    0.33
   1 -17  10    2.56    0.39
  -1 -17 -10    2.23    0.39
  -1 -17 -10    2.49    0.33
   1  17  10    2.62    0.39
   1  17  10    2.29    0.39
  -1  17 -10    2.88    0.26
  -1  17 -10    2.03    0.46
   1 -17  11    0.07    0.20
   1 -17  11    0.33    0.26
  -1 -17 -11    0.20    0.20
  -1 -17 -11    0.00    0.26
   1  17  11    0.07    0.26
   1  17  11   -0.07    0.26
  -1  17 -11    0.20    0.20
  -1  17 -11    0.20    0.33
   1 -17  12   30.47    1.64
  -1 -17 -12   28.57    1.64
  -1 -17 -12   25.55    1.24
   1  17  12   30.93    1.64
   1 -17  13    0.39    0.26
   1 -17  13    0.72    0.20
  -1 -17 -13    0.39    0.20
  -1 -17 -13    0.66    0.33
   1  17  13    0.59    0.26
   1  17  13    0.39    0.26
  -1  17 -13    0.79    0.33
  -1  17 -13    0.85    0.20
   1 -17  14    0.46    0.26
   1 -17  14    0.52    0.20
  -1 -17 -14    0.46    0.26
  -1 -17 -14    0.26    0.20
   1  17  14    0.72    0.26
   1  17  14    0.26    0.26
  -1  17 -14    0.33    0.20
  -1  17 -14    0.26    0.26
   1 -17  15    0.46    0.26
   1 -17  15    0.59    0.20
  -1 -17 -15    0.52    0.20
  -1 -17 -15    0.26    0.33
   1  17  15    0.07    0.26
   1  17  15    0.79    0.26
  -1  17 -15    0.59    0.20
  -1  17 -15    0.72    0.33
   1 -17  16   21.16    1.24
   1 -17  16   23.52    1.18
  -1 -17 -16   21.62    1.05
   1  17  16   19.07    1.18
   1  17  16   19.92    1.05
  -1  17 -16   22.67    1.38
  -1  17 -16   23.65    1.11
   1 -17  17    0.72    0.33
  -1 -17 -17    0.72    0.20
  -1 -17 -17    0.46    0.33
   1  17  17    0.79    0.26
   1  17  17    0.92    0.33
  -1  17 -17    1.24    0.39
  -1  17 -17    1.11    0.20
   1 -17  18    1.44    0.39
   1 -17  18    1.70    0.26
  -1 -17 -18    1.24    0.20
  -1 -17 -18    1.70    0.39
   1  17  18    1.38    0.26
   1  17  18    1.44    0.33
  -1  17 -18    1.57    0.26
  -1  17 -18    1.38    0.39
   1 -17  19    0.20    0.20
   1 -17  19    0.07    0.26
  -1 -17 -19    0.13    0.20
  -1 -17 -19   -0.07    0.26
   1  17  19    0.20    0.26
   1  17  19   -0.07    0.26
  -1  17 -19    0.26    0.33
  -1  17 -19    0.26    0.20
   1 -17  20    7.47    0.72
   1  17  20    8.45    0.72
   1  17  20    7.99    0.59
  -1  17 -20    6.88    0.79
   1 -17  21    0.13    0.20
   1 -17  21    0.20    0.26
  -1 -17 -21   -0.07    0.26
  -1 -17 -21    0.00    0.20
   1  17  21    0.39    0.33
   1  17  21    0.13    0.26
  -1  17 -21   -0.13    0.33
  -1  17 -21   -0.20    0.20
  -1 -17 -22    2.03    0.46
  -1 -17 -22    2.82    0.33
   1  17  22    2.42    0.33
   1  17  22    1.90    0.46
  -1 -17 -23    0.00    0.26
  -1 -17 -23   -0.20    0.20
   1  17  23    0.07    0.26
  -1 -17 -24    1.11    0.26
  -1 -17 -24    1.31    0.39
   1  17  24    1.24    0.39
   1  17  24    0.98    0.26
  -1 -17 -25    0.26    0.33
  -1 -17 -25    0.72    0.20
   1  17  25    0.13    0.26
   1  17  25    0.66    0.33
  -1 -17 -26    0.59    0.20
  -1 -17 -26    0.33    0.33
   1  17  26    0.46    0.33
   1  17  26    0.26    0.26
  -1 -17 -27    0.00    0.26
  -1 -17 -27    0.26    0.20
   1  17  27    0.26    0.26
   1  17  27    0.39    0.26
   1 -19 -17   -0.20    0.26
   1 -19 -17    0.26    0.20
  -1  19  17   -0.39    0.33
  -1  19  17    0.07    0.26
   1 -19 -16   -0.07    0.26
   1 -19 -16   -0.07    0.20
  -1  19  16    0.20    0.26
  -1  19  16    0.13    0.26
   1 -19 -15    6.62    0.52
   1 -19 -15    7.08    0.72
  -1  19  15    7.21    0.72
  -1  19  15    6.09    0.59
   1 -19 -14    0.66    0.20
   1 -19 -14    0.79    0.33
  -1  19  14    0.66    0.26
  -1  19  14    0.85    0.33
   1 -19 -13    2.75    0.46
   1 -19 -13    2.29    0.33
  -1  19  13    2.95    0.39
  -1  19  13    3.08    0.46
   1 -19 -12    0.26    0.33
   1 -19 -12    0.26    0.20
  -1  19  12    0.13    0.26
  -1  19  12    0.26    0.26
   1 -19 -11    8.78    0.79
   1 -19 -11    7.80    0.59
  -1 -19  11    7.08    0.52
   1  19 -11    7.27    0.52
  -1  19  11    7.01    0.66
  -1  19  11    7.54    0.66
   1 -19 -10    0.20    0.26
   1 -19 -10    0.52    0.26
  -1 -19  10    0.46    0.26
  -1 -19  10    0.20    0.20
   1  19 -10    0.07    0.33
   1  19 -10    0.52    0.20
  -1  19  10    0.52    0.33
  -1  19  10    0.39    0.26
   1 -19  -9    2.82    0.33
   1 -19  -9    2.10    0.39
  -1 -19   9    3.08    0.33
  -1 -19   9    3.21    0.46
   1  19  -9    3.08    0.33
   1  19  -9    2.75    0.46
  -1  19   9    2.62    0.46
  -1  19   9    2.42    0.39
   1 -19  -8    0.85    0.33
   1 -19  -8    1.31    0.26
  -1 -19   8    0.66    0.26
  -1 -19   8    0.85    0.33
   1  19  -8    0.66    0.33
   1  19  -8    1.18    0.26
  -1  19   8    1.05    0.33
  -1  19   8    0.52    0.33
   1 -19  -7   13.63    0.85
  -1 -19   7   14.42    0.98
  -1 -19   7   16.12    0.92
   1  19  -7   12.78    0.98
  -1  19   7   13.37    0.92
  -1  19   7   17.04    0.98
   1 -19  -6    0.33    0.26
   1 -19  -6    0.26    0.26
  -1 -19   6    0.46    0.26
  -1 -19   6    0.66    0.26
   1  19  -6    0.26    0.33
   1  19  -6    0.39    0.20
  -1  19   6    0.52    0.33
  -1  19   6    0.79    0.26
   1 -19  -5    3.08    0.39
   1 -19  -5    2.56    0.33
  -1 -19   5    3.80    0.39
  -1 -19   5    3.21    0.46
   1  19  -5    3.08    0.52
   1  19  -5    3.41    0.33
  -1  19   5    2.95    0.33
  -1  19   5    2.29    0.39
   1 -19  -4    2.23    0.33
   1 -19  -4    1.97    0.33
  -1 -19   4    2.10    0.39
  -1 -19   4    2.23    0.33
   1  19  -4    2.36    0.46
   1  19  -4    2.62    0.33
  -1  19   4    2.42    0.39
  -1  19   4    2.36    0.33
   1 -19  -3    7.08    0.59
   1 -19  -3    7.21    0.59
  -1 -19   3    5.90    0.52
  -1 -19   3    7.60    0.59
   1  19  -3    7.73    0.52
  -1  19   3    7.54    0.52
  -1  19   3    7.01    0.66
   1 -19  -2    0.26    0.26
   1 -19  -2   -0.07    0.20
  -1 -19   2   -0.13    0.20
  -1 -19   2    0.20    0.20
   1  19  -2    0.20    0.26
   1  19  -2   -0.07    0.20
  -1  19   2    0.00    0.26
  -1  19   2    0.07    0.20
   1 -19  -1    6.68    0.52
   1 -19  -1    6.49    0.52
  -1 -19   1    5.96    0.46
  -1 -19   1    6.16    0.52
   1  19  -1    6.29    0.46
   1  19  -1    6.62    0.66
  -1  19   1    6.75    0.52
  -1  19   1    6.42    0.59
   1 -19   0    3.93    0.39
   1 -19   0    4.00    0.46
  -1 -19   0    4.06    0.39
  -1 -19   0    4.00    0.46
   1  19   0    4.06    0.52
   1  19   0    4.26    0.39
  -1  19   0    3.60    0.46
  -1  19   0    3.87    0.39
   1 -19   1    1.24    0.33
   1 -19   1    1.24    0.26
  -1 -19  -1    1.11    0.26
  -1 -19  -1    0.92    0.26
   1  19   1    0.85    0.26
   1  19   1    0.92    0.33
  -1  19  -1    1.70    0.39
  -1  19  -1    1.31    0.26
   1 -19   2    0.26    0.20
   1 -19   2    0.46    0.26
  -1 -19  -2    0.39    0.26
  -1 -19  -2    0.39    0.26
   1  19   2    0.13    0.26
   1  19   2    0.13    0.20
  -1  19  -2    0.13    0.20
  -1  19  -2    0.46    0.26
   1 -19   3    3.73    0.39
   1 -19   3    2.88    0.39
  -1 -19  -3    3.93    0.39
  -1 -19  -3    3.54    0.39
   1  19   3    3.60    0.46
   1  19   3    3.73    0.39
  -1  19  -3    3.80    0.33
  -1  19  -3    2.82    0.46
   1 -19   4    4.46    0.39
   1 -19   4    3.41    0.46
  -1 -19  -4    4.26    0.46
  -1 -19  -4    3.87    0.39
   1  19   4    4.52    0.39
   1  19   4    3.15    0.46
  -1  19  -4    4.59    0.39
   1 -19   5    0.13    0.20
   1 -19   5   -0.07    0.20
  -1 -19  -5    0.13    0.20
  -1 -19  -5    0.00    0.20
   1  19   5    0.13    0.26
   1  19   5    0.20    0.20
  -1  19  -5   -0.13    0.33
  -1  19  -5   -0.20    0.20
   1 -19   6    0.26    0.26
   1 -19   6    0.07    0.20
  -1 -19  -6    0.00    0.20
  -1 -19  -6   -0.13    0.26
   1  19   6    0.20    0.26
   1  19   6   -0.20    0.20
  -1  19  -6   -0.26    0.26
  -1  19  -6    0.00    0.20
   1 -19   7    5.50    0.46
   1 -19   7    4.19    0.52
  -1 -19  -7    5.24    0.52
  -1 -19  -7    3.67    0.39
   1  19   7    4.46    0.52
   1  19   7    5.18    0.52
  -1  19  -7    5.11    0.39
  -1  19  -7    4.06    0.59
   1 -19   8    2.49    0.33
   1 -19   8    1.97    0.39
  -1 -19  -8    2.69    0.39
  -1 -19  -8    2.29    0.33
   1  19   8    1.83    0.39
   1  19   8    2.36    0.39
  -1  19  -8    1.77    0.46
  -1  19  -8    2.16    0.26
   1 -19   9    1.05    0.26
   1 -19   9    0.85    0.33
  -1 -19  -9    1.11    0.33
  -1 -19  -9    1.38    0.26
   1  19   9    0.92    0.33
   1  19   9    1.38    0.33
  -1  19  -9    0.98    0.20
  -1  19  -9    1.11    0.39
   1 -19  10    0.07    0.26
   1 -19  10    0.26    0.26
  -1 -19 -10    0.59    0.26
  -1 -19 -10    0.52    0.26
   1  19  10    0.98    0.26
   1  19  10    1.18    0.33
  -1  19 -10    0.52    0.33
  -1  19 -10    0.79    0.20
  -1 -19 -11    3.54    0.52
  -1 -19 -11    2.88    0.33
   1  19  11    3.28    0.46
   1  19  11    4.06    0.52
  -1 -19 -12    1.83    0.39
  -1 -19 -12    1.18    0.26
   1  19  12    1.57    0.39
   1  19  12    1.57    0.33
  -1 -19 -13    3.34    0.52
  -1 -19 -13    3.21    0.33
   1  19  13    3.73    0.46
   1  19  13    3.60    0.52
  -1 -19 -14    0.00    0.26
  -1 -19 -14   -0.13    0.20
   1  19  14    0.20    0.26
   1  19  14    0.00    0.20
  -1 -19 -15    0.20    0.20
  -1 -19 -15    0.66    0.33
   1  19  15    0.13    0.20
   1  19  15    0.20    0.26
   1  19  16    0.13    0.26
   1  19  16    0.00    0.20
  -1 -19 -17    1.18    0.26
  -1 -19 -17    1.51    0.39
   1  19  17    1.31    0.33
   1  19  17    0.79    0.33
  -1 -19 -18    0.26    0.33
   1  19  18    0.20    0.33
   2   0 -46    1.77    0.39
   2   0 -46    1.83    0.39
  -2   0  46    1.57    0.39
  -2   0  46    2.10    0.39
   2   0 -45   -0.07    0.26
   2   0 -45    0.07    0.26
  -2   0  45   -0.33    0.26
  -2   0  45    0.07    0.26
   2   0 -44    0.33    0.26
   2   0 -44    0.26    0.26
  -2   0  44   -0.26    0.26
   2   0 -43   -0.20    0.26
   2   0 -43    0.20    0.26
  -2   0  43    0.26    0.26
  -2   0  43    0.07    0.26
   2   0 -42    0.26    0.26
   2   0 -42    0.46    0.26
  -2   0  42    0.13    0.26
  -2   0  42   -0.07    0.26
   2   0 -41   -0.13    0.26
   2   0 -41   -0.39    0.20
  -2   0  41    0.13    0.26
  -2   0  41   -0.07    0.26
   2   0 -40    0.39    0.26
   2   0 -40    0.33    0.26
  -2   0  40    0.33    0.26
  -2   0  40    0.52    0.26
   2   0 -38    0.13    0.26
   2   0 -38    0.20    0.26
  -2   0  38    0.59    0.26
  -2   0  38   -0.07    0.26
   2   0 -37   -0.13    0.26
   2   0 -37   -0.07    0.26
  -2   0  37   -0.13    0.26
  -2   0  37    0.07    0.26
   2   0 -36    1.05    0.33
   2   0 -36    1.05    0.33
  -2   0  36    0.85    0.33
  -2   0  36    0.46    0.33
   2   0 -35   -0.07    0.26
   2   0 -35    0.39    0.26
  -2   0  35    0.07    0.26
  -2   0  35    0.07    0.26
   2   0 -34   59.10    2.88
   2   0 -34   56.74    2.75
  -2   0  34   56.94    2.82
  -2   0  34   52.94    2.62
   2   0 -33    0.00    0.26
   2   0 -33   -0.07    0.26
  -2   0  33    0.00    0.26
  -2   0  33    0.07    0.20
   2   0 -32  113.68    5.11
   2   0 -32  107.26    4.85
  -2   0  32  118.80    5.37
  -2   0  32  107.07    4.85
   2   0 -31   -0.13    0.20
   2   0 -31    0.07    0.26
  -2   0  31   -0.13    0.26
  -2   0  31    0.20    0.20
   2   0 -30   71.16    3.34
   2   0 -30   68.15    3.21
  -2   0  30   71.03    3.34
  -2   0  30   68.34    3.21
   2   0 -28  241.59   10.48
   2   0 -28  251.15   10.88
  -2   0  28  258.30   11.20
  -2   0  28  233.99   10.16
   2   0 -27   -0.07    0.20
   2   0 -27    0.00    0.20
  -2   0  27   -0.39    0.20
  -2   0  27    0.07    0.26
   2   0 -26  473.87   20.18
   2   0 -26  496.87   21.10
  -2   0  26  468.04   19.92
  -2   0  26  477.41   20.31
   2   0 -25   -0.20    0.20
   2   0 -25    0.26    0.20
  -2   0  25    0.07    0.20
  -2   0  25    0.13    0.20
   2   0 -24  240.47   10.35
   2   0 -24  245.06   10.55
  -2   0  24  236.48   10.22
  -2   0  24  241.92   10.42
   2   0 -23    0.20    0.20
   2   0 -23    0.07    0.20
  -2   0  23    0.07    0.20
  -2   0  23   -0.13    0.20
   2   0 -22 1639.42   68.93
   2   0 -22 1670.21   70.24
  -2   0  22 1696.42   71.36
  -2   0  22 1682.01   70.77
   2   0 -21    0.13    0.20
   2   0 -21    0.13    0.20
  -2   0  21    0.00    0.20
  -2   0  21    0.13    0.20
   2   0 -20 1818.95   76.47
   2   0 -20 1832.71   77.06
  -2   0  20 1832.71   77.06
  -2   0  20 1836.64   77.19
   2   0 -19    0.13    0.20
   2   0 -19    0.00    0.13
  -2   0  19    0.13    0.20
  -2   0  19    0.00    0.20
   2   0 -18  762.05   32.17
   2   0 -18  778.43   32.83
  -2   0  18  768.60   32.43
  -2   0  18  798.09   33.68
   2   0 -17    0.52    0.20
   2   0 -17    0.72    0.20
  -2   0  17    0.59    0.20
  -2   0  17    0.46    0.20
   2   0 -16 1092.94   46.00
  -2   0  16 1112.60   46.85
   2   0 -15    0.07    0.13
  -2   0  15    0.00    0.13
   2   0 -14   83.81    3.67
   2   0 -14   84.72    3.73
  -2   0  14   76.93    3.41
  -2   0  14   86.62    3.80
   2   0 -13    0.07    0.13
   2   0 -13    0.00    0.13
  -2   0  13    0.07    0.13
  -2   0  13    0.00    0.13
   2   0 -12  130.46    5.64
   2   0 -12  124.23    5.37
  -2   0  12  122.73    5.31
  -2   0  12  125.61    5.44
   2   0 -11    1.70    0.20
   2   0 -11    1.31    0.20
  -2   0  11    1.31    0.20
  -2   0  11    1.51    0.20
   2   0 -10 5798.24  243.16
   2   0 -10 6197.94  259.87
  -2   0  10 5928.63  248.60
  -2   0  10 5875.56  246.37
   2   0  -9    0.79    0.13
   2   0  -9    0.92    0.13
  -2   0   9    0.85    0.13
  -2   0   9    0.72    0.13
   2   0  -8 2768.40  116.11
   2   0  -8 2753.98  115.52
  -2   0   8 2722.53  114.21
  -2   0   8 2707.46  113.55
   2   0  -7    0.85    0.13
   2   0  -7    0.85    0.13
  -2   0   7    0.72    0.13
  -2   0   7    0.85    0.13
   2   0  -6   77.78    3.34
   2   0  -6   83.48    3.60
   2   0  -5    0.13    0.07
   2   0  -5    0.07    0.07
  -2   0   5    0.13    0.07
  -2   0   5    0.13    0.07
   2   0  -4  912.75   38.33
   2   0  -4  952.72   39.97
  -2   0   4  926.51   38.86
  -2   0   4  933.72   39.18
   2   0  -3    0.20    0.07
   2   0  -3    0.20    0.07
  -2   0   3    0.13    0.07
  -2   0   3    0.20    0.07
   2   0  -2  677.52   28.44
   2   0  -2  641.61   26.93
  -2   0   2  663.76   27.85
  -2   0   2  690.63   28.96
   2   0  -1    0.07    0.07
   2   0  -1    0.07    0.07
  -2   0   1    0.07    0.07
  -2   0   1    0.07    0.07
  -2   0   0   34.20    1.44
   2   0   1    0.07    0.07
  -2   0  -1    0.13    0.07
  -2   0  -1    0.07    0.07
   2   0   2  701.76   29.42
  -2   0  -2  812.50   34.07
  -2   0  -2  778.43   32.63
   2   0   3    0.26    0.07
   2   0   3    0.13    0.07
  -2   0  -3    0.20    0.07
   2   0   4   33.02    1.44
   2   0   4   29.42    1.31
  -2   0  -4   31.98    1.38
  -2   0  -4   29.75    1.31
   2   0   5    0.00    0.07
   2   0   5    0.07    0.07
  -2   0  -5    0.07    0.07
  -2   0  -5    0.13    0.07
   2   0   6  697.83   29.35
   2   0   6  696.52   29.29
  -2   0  -6  736.49   30.93
  -2   0  -6  691.28   29.03
   2   0   7    0.26    0.07
   2   0   7    0.13    0.07
  -2   0  -7    0.20    0.13
  -2   0  -7    0.13    0.07
   2   0   8  199.13    8.45
   2   0   8  192.84    8.19
  -2   0  -8  194.08    8.26
  -2   0  -8  191.33    8.13
   2   0   9    0.46    0.13
   2   0   9    0.66    0.13
  -2   0  -9    0.52    0.13
  -2   0  -9    0.52    0.13
   2   0  10 4525.10  189.76
   2   0  10 4278.08  179.41
  -2   0 -10 4394.06  184.25
  -2   0 -10 4323.29  181.31
   2   0  11    0.07    0.13
   2   0  11    0.20    0.13
  -2   0 -11    0.39    0.13
  -2   0 -11    0.13    0.13
   2   0  12  688.66   29.03
   2   0  12  630.47   26.60
  -2   0 -12  668.35   28.18
  -2   0 -12  621.69   26.21
   2   0  13    0.26    0.13
   2   0  13    0.39    0.13
  -2   0 -13    0.13    0.13
  -2   0 -13    0.26    0.13
   2   0  14    2.75    0.26
   2   0  14    2.10    0.26
  -2   0 -14    2.23    0.26
  -2   0 -14    2.49    0.26
   2   0  15    0.59    0.20
   2   0  15    0.59    0.20
  -2   0 -15    0.59    0.20
  -2   0 -15    0.46    0.20
   2   0  17    0.00    0.13
   2   0  17    0.13    0.13
  -2   0 -17    0.26    0.20
  -2   0 -17    0.07    0.13
   2   0  18  266.03   11.40
   2   0  18  252.07   10.81
  -2   0 -18  250.63   10.75
  -2   0 -18  252.33   10.81
   2   0  19    0.00    0.13
   2   0  19    0.07    0.13
  -2   0 -19    0.00    0.20
  -2   0 -19    0.07    0.20
   2   0  20  258.17   11.07
   2   0  20  256.66   11.01
  -2   0 -20  281.69   12.06
  -2   0 -20  262.36   11.20
   2   0  21    0.00    0.20
   2   0  21    0.26    0.20
  -2   0 -21    0.20    0.20
  -2   0 -21    0.13    0.20
   2   0  22   84.79    3.80
   2   0  22   87.02    3.93
  -2   0 -22   86.82    3.87
  -2   0 -22   84.40    3.80
   2   0  23    0.07    0.26
   2   0  23    0.13    0.20
  -2   0 -23   -0.07    0.20
  -2   0 -23    0.13    0.20
   2   0  24 1096.22   46.19
   2   0  24 1052.32   44.43
  -2   0 -24 1079.84   45.54
  -2   0 -24 1080.49   45.54
   2   0  25    1.51    0.33
   2   0  25    0.26    0.20
  -2   0 -25    0.39    0.26
  -2   0 -25    0.46    0.26
   2   0  26   19.79    1.11
   2   0  26   16.84    1.05
  -2   0 -26   18.48    1.05
  -2   0 -26   18.22    1.05
   2   0  27   -0.13    0.20
   2   0  27   -0.13    0.26
  -2   0 -27   -0.13    0.20
  -2   0 -27    0.07    0.20
   2   0  28  319.10   13.69
   2   0  28  329.26   14.15
  -2   0 -28  331.55   14.22
  -2   0 -28  324.48   13.89
  -2   0 -29    0.00    0.26
   2   0  30   14.94    0.98
   2   0  30   15.40    0.98
  -2   0 -30   16.45    1.05
  -2   0 -30   14.74    0.98
   2   0  31    0.13    0.20
   2   0  31    0.33    0.26
  -2   0 -31    0.07    0.26
  -2   0 -31    0.07    0.26
   2   0  32   74.83    3.54
   2   0  32   68.34    3.21
  -2   0 -32   71.95    3.34
  -2   0 -32   69.39    3.28
   2   0  33   -0.13    0.20
   2   0  33    0.00    0.26
  -2   0 -33    0.07    0.26
  -2   0 -33    0.07    0.26
   2   0  34    3.21    0.46
   2   0  34    4.39    0.46
  -2   0 -34    3.73    0.46
  -2   0 -34    3.41    0.46
   2   0  35   -0.13    0.26
   2   0  35    0.20    0.26
  -2   0 -35   -0.07    0.26
  -2   0 -35    0.26    0.26
   2   0  36   14.94    1.05
   2   0  36   15.73    1.05
  -2   0 -36   15.01    1.05
  -2   0 -36   13.96    0.98
   2   0  37   -0.07    0.26
   2   0  37   -0.13    0.20
  -2   0 -37   -0.13    0.20
  -2   0 -37   -0.13    0.26
   2   0  38    4.52    0.52
   2   0  38    5.37    0.59
  -2   0 -38    4.72    0.52
  -2   0 -38    4.65    0.52
   2   0  39   -0.07    0.20
   2   0  39    0.20    0.26
  -2   0 -39    0.13    0.26
  -2   0 -39   -0.26    0.26
   2   0  40    0.13    0.26
  -2   0 -40    0.52    0.26
  -2   0 -40    0.13    0.26
   2   0  41    0.20    0.26
   2   0  41   -0.20    0.20
  -2   0 -41   -0.20    0.26
  -2   0 -41    0.13    0.26
   2   0  42    0.59    0.33
   2   0  42    0.66    0.26
  -2   0 -42    0.72    0.33
  -2   0 -42    0.85    0.33
   2   0  43    0.00    0.26
   2   0  43    0.13    0.26
  -2   0 -43   -0.20    0.26
  -2   0 -43   -0.13    0.26
   2   0  44    0.13    0.26
   2   0  44    0.20    0.26
  -2   0 -44    0.20    0.26
  -2   0 -44    0.46    0.26
   2   0  45   -0.07    0.26
   2   0  45   -0.13    0.26
  -2   0 -45   -0.20    0.26
  -2   0 -45    0.00    0.26
   2   0  46    0.00    0.26
   2   0  46   -0.26    0.26
  -2   0 -46    0.00    0.26
  -2   0 -46    0.20    0.26
   2  -2 -46    0.26    0.26
   2  -2 -46    0.33    0.33
  -2   2  46    0.20    0.26
  -2   2  46   -0.13    0.26
   2  -2 -45    0.07    0.26
   2  -2 -45    0.26    0.26
   2   2 -45    0.26    0.26
   2   2 -45    0.07    0.26
  -2   2  45   -0.13    0.26
  -2   2  45    0.26    0.26
   2  -2 -44    0.33    0.26
   2  -2 -44    0.07    0.26
  -2  -2  44   -0.07    0.26
  -2  -2  44   -0.07    0.26
   2   2 -44    0.13    0.26
   2   2 -44   -0.26    0.26
  -2   2  44   -0.13    0.20
  -2   2  44    0.20    0.26
   2  -2 -43   11.66    0.85
   2  -2 -43    8.32    0.79
  -2  -2  43   10.61    0.85
  -2  -2  43   10.42    0.85
   2   2 -43   10.88    0.92
   2   2 -43   11.07    0.85
   2  -2 -42    0.13    0.26
   2  -2 -42   -0.07    0.26
  -2  -2  42   -0.13    0.26
  -2  -2  42   -0.20    0.26
   2   2 -42    0.33    0.26
   2   2 -42   -0.33    0.26
  -2   2  42    0.20    0.26
  -2   2  42   -0.13    0.26
   2  -2 -41    0.85    0.33
   2  -2 -41    1.11    0.33
  -2  -2  41    0.79    0.33
  -2  -2  41    0.98    0.33
   2   2 -41    0.98    0.33
   2   2 -41    0.92    0.33
  -2   2  41    1.44    0.39
  -2   2  41    0.66    0.26
   2  -2 -40    0.85    0.33
   2  -2 -40    0.79    0.33
  -2  -2  40    1.24    0.33
  -2  -2  40    1.05    0.33
   2   2 -40    1.44    0.39
   2   2 -40    1.44    0.33
  -2   2  40    1.44    0.33
  -2   2  40    1.11    0.39
   2  -2 -39   10.68    0.92
  -2  -2  39    9.83    0.85
   2   2 -39   11.79    0.92
   2   2 -39    7.93    0.79
  -2   2  39    8.91    0.92
   2  -2 -38   10.09    0.79
   2  -2 -38   10.29    0.85
  -2  -2  38   11.01    0.85
  -2  -2  38   10.35    0.85
   2   2 -38   10.81    0.85
   2   2 -38    9.70    0.79
  -2   2  38    9.30    0.85
  -2   2  38   10.22    0.79
   2  -2 -37    0.92    0.33
   2  -2 -37    1.70    0.39
  -2  -2  37    1.57    0.39
  -2  -2  37    1.11    0.33
   2   2 -37    1.05    0.33
   2   2 -37    0.98    0.33
  -2   2  37    1.18    0.33
  -2   2  37    1.11    0.39
   2  -2 -36    6.75    0.59
   2  -2 -36    6.29    0.66
  -2  -2  36    6.22    0.59
  -2  -2  36    6.95    0.66
   2   2 -36    6.42    0.59
   2   2 -36    7.86    0.72
  -2   2  36    6.55    0.66
  -2   2  36    6.42    0.59
   2  -2 -35   23.46    1.31
   2  -2 -35   24.24    1.44
  -2  -2  35   25.03    1.44
  -2  -2  35   23.46    1.38
   2   2 -35   23.46    1.38
   2   2 -35   22.67    1.38
  -2   2  35   25.75    1.51
  -2   2  35   24.31    1.38
   2  -2 -34   19.98    1.18
   2  -2 -34   19.07    1.18
  -2  -2  34   20.18    1.24
  -2  -2  34   19.13    1.18
   2   2 -34   19.59    1.24
   2   2 -34   20.31    1.24
  -2   2  34   20.51    1.31
  -2   2  34   22.21    1.24
   2  -2 -33   50.26    2.42
   2  -2 -33   47.77    2.42
  -2  -2  33   50.58    2.49
  -2  -2  33   44.43    2.29
   2   2 -33   47.51    2.36
   2   2 -33   46.85    2.36
  -2   2  33   46.52    2.29
  -2   2  33   53.66    2.69
   2  -2 -32   27.13    1.51
   2  -2 -32   27.72    1.51
  -2  -2  32   24.11    1.38
  -2  -2  32   30.21    1.64
   2   2 -32   27.45    1.51
   2   2 -32   26.80    1.44
  -2   2  32   26.21    1.44
  -2   2  32   28.50    1.64
   2  -2 -31   19.66    1.11
   2  -2 -31   17.56    1.11
  -2  -2  31   17.49    1.11
  -2  -2  31   18.54    1.11
   2   2 -31   17.56    1.05
   2   2 -31   18.15    1.11
  -2   2  31   18.15    1.11
  -2   2  31   17.30    1.11
   2  -2 -30   54.84    2.62
   2  -2 -30   51.90    2.56
  -2  -2  30   51.50    2.49
  -2  -2  30   49.34    2.42
   2   2 -30   51.83    2.56
   2   2 -30   50.13    2.42
  -2   2  30   53.07    2.56
  -2   2  30   51.31    2.56
  -2  -2  29  162.17    7.14
  -2  -2  29  170.49    7.47
   2   2 -29  170.76    7.47
   2   2 -29  180.06    7.93
   2  -2 -28   86.36    3.93
   2  -2 -28   84.26    3.87
  -2   2  28   89.38    4.13
  -2   2  28   78.76    3.60
   2  -2 -27    2.29    0.39
   2  -2 -27    2.29    0.33
  -2  -2  27    2.16    0.33
  -2  -2  27    2.10    0.33
   2   2 -27    2.36    0.33
   2   2 -27    2.10    0.33
  -2   2  27    2.42    0.39
  -2   2  27    2.62    0.33
   2  -2 -26  162.96    7.14
   2  -2 -26  164.40    7.21
  -2  -2  26  167.28    7.34
  -2  -2  26  154.96    6.81
   2   2 -26  157.00    6.88
   2   2 -26  161.52    7.08
  -2   2  26  172.79    7.60
  -2   2  26  157.91    6.88
   2  -2 -25  378.21   16.12
   2  -2 -25  364.38   15.53
  -2  -2  25  394.52   16.84
  -2  -2  25  364.77   15.59
   2   2 -25  377.68   16.12
   2   2 -25  369.62   15.79
  -2   2  25  392.16   16.77
  -2   2  25  356.91   15.27
   2  -2 -24  196.25    8.52
   2  -2 -24  193.49    8.39
  -2  -2  24  181.63    7.93
  -2  -2  24  199.32    8.65
   2   2 -24  195.52    8.52
   2   2 -24  193.56    8.39
  -2   2  24  190.15    8.26
  -2   2  24  203.91    8.85
   2  -2 -23    8.85    0.66
   2  -2 -23   10.35    0.66
  -2  -2  23    7.99    0.59
  -2  -2  23    8.32    0.59
   2   2 -23    8.26    0.59
  -2   2  23    9.96    0.72
  -2   2  23   10.03    0.66
   2  -2 -22   80.92    3.67
   2  -2 -22   78.63    3.54
  -2  -2  22   79.87    3.60
  -2  -2  22   71.22    3.28
   2   2 -22   77.58    3.47
   2   2 -22   83.94    3.80
  -2   2  22   80.46    3.67
  -2   2  22   76.86    3.47
   2  -2 -21  405.99   17.23
   2  -2 -21  414.44   17.63
  -2  -2  21  389.02   16.58
  -2  -2  21  406.64   17.30
   2   2 -21  410.18   17.43
   2   2 -21  423.61   18.02
  -2   2  21  397.47   16.91
  -2   2  21  391.97   16.71
   2  -2 -20   29.81    1.51
   2  -2 -20   29.81    1.44
  -2  -2  20   27.26    1.38
  -2  -2  20   30.14    1.51
   2   2 -20   28.37    1.44
   2   2 -20   27.52    1.38
  -2   2  20   31.58    1.57
  -2   2  20   28.83    1.44
   2  -2 -19  135.70    5.90
   2  -2 -19  137.86    6.03
  -2  -2  19  143.63    6.29
  -2  -2  19  155.29    6.75
   2   2 -19  161.19    7.01
   2   2 -19  139.76    6.09
  -2   2  19  144.74    6.29
  -2   2  19  134.39    5.83
   2  -2 -18  217.47    9.30
   2  -2 -18  218.98    9.44
  -2  -2  18  228.88    9.83
  -2  -2  18  209.81    9.04
   2   2 -18  212.89    9.11
   2   2 -18  225.14    9.70
  -2   2  18  208.96    8.98
  -2   2  18  218.33    9.37
   2  -2 -17  893.10   37.61
   2  -2 -17  898.34   37.87
  -2  -2  17  885.89   37.35
  -2  -2  17  881.96   37.15
   2   2 -17  895.06   37.74
   2   2 -17  872.78   36.76
  -2   2  17  878.68   37.02
  -2   2  17  866.23   36.50
   2  -2 -16  178.03    7.67
   2  -2 -16  177.31    7.67
  -2  -2  16  175.21    7.54
  -2  -2  16  172.85    7.47
   2   2 -16  175.08    7.54
   2   2 -16  172.53    7.47
  -2   2  16  179.01    7.67
  -2   2  16  171.08    7.40
  -2  -2  15 1000.56   42.13
   2   2 -15 1008.42   42.46
   2  -2 -14   24.70    1.18
   2  -2 -14   23.13    1.11
  -2   2  14   22.87    1.11
  -2   2  14   23.13    1.18
   2  -2 -13  684.07   28.83
   2  -2 -13  671.62   28.31
  -2  -2  13  695.21   29.29
  -2  -2  13  664.42   28.04
   2   2 -13  696.52   29.35
   2   2 -13  689.32   29.03
  -2   2  13  672.93   28.37
  -2   2  13  678.18   28.57
   2  -2 -12    0.79    0.13
   2  -2 -12    0.66    0.13
  -2  -2  12    0.85    0.20
  -2  -2  12    0.79    0.20
   2   2 -12    0.79    0.20
   2   2 -12    0.98    0.20
  -2   2  12    0.72    0.20
  -2   2  12    0.79    0.13
   2  -2 -11  368.25   15.59
   2  -2 -11  361.04   15.27
  -2  -2  11  351.60   14.87
  -2  -2  11  365.89   15.46
   2   2 -11  375.58   15.86
   2   2 -11  380.43   16.12
  -2   2  11  369.95   15.66
  -2   2  11  357.89   15.14
   2  -2 -10  425.06   17.95
   2  -2 -10  411.69   17.36
  -2  -2  10  406.84   17.17
  -2  -2  10  406.91   17.17
   2   2 -10  425.45   17.95
   2   2 -10  418.70   17.69
  -2   2  10  396.62   16.71
  -2   2  10  405.79   17.17
   2  -2  -9  241.33   10.22
   2  -2  -9  238.57   10.09
  -2  -2   9  224.36    9.50
  -2  -2   9  244.08   10.35
   2   2  -9  268.78   11.40
   2   2  -9  249.65   10.55
  -2   2   9  232.61    9.89
  -2   2   9  238.05   10.09
   2  -2  -8    2.62    0.20
   2  -2  -8    3.08    0.26
   2   2  -8    2.49    0.20
   2   2  -8    2.95    0.20
  -2   2   8    3.21    0.20
  -2   2   8    2.62    0.20
   2  -2  -7   42.79    1.90
   2  -2  -7   48.55    2.10
  -2  -2   7   44.23    1.97
  -2  -2   7   49.41    2.16
   2   2  -7   48.68    2.16
   2   2  -7   44.56    1.97
  -2   2   7   41.87    1.83
   2  -2  -6  942.89   39.58
   2  -2  -6  984.83   41.35
  -2  -2   6  984.83   41.35
  -2  -2   6 1037.25   43.57
   2   2  -6 1043.15   43.84
   2   2  -6  993.35   41.67
  -2   2   6  923.24   38.79
  -2   2   6  925.86   38.86
   2  -2  -5  532.58   22.41
   2  -2  -5  566.13   23.79
  -2  -2   5  575.96   24.24
  -2  -2   5  628.18   26.41
   2   2  -5  627.53   26.34
   2   2  -5  635.85   26.73
  -2   2   5  547.91   23.00
  -2   2   5  586.44   24.64
   2  -2  -4   23.59    1.05
   2  -2  -4   22.80    0.98
  -2  -2   4   23.85    1.05
  -2  -2   4   22.74    1.05
   2   2  -4   23.06    1.05
   2   2  -4   22.93    1.05
   2  -2  -3 5386.09  225.80
   2  -2  -3 5288.46  221.67
  -2  -2   3 5779.89  242.31
  -2  -2   3 5102.37  213.87
   2   2  -3 5876.21  246.31
  -2   2   3 5245.22  219.90
  -2   2   3 5575.46  233.72
   2  -2  -2 1322.28   55.43
   2  -2  -2 1444.15   60.54
  -2  -2   2 1338.66   56.15
  -2   2   2 1456.60   61.07
  -2   2   2 1521.47   63.82
   2  -2  -1  478.20   20.05
   2  -2  -1  460.18   19.33
  -2  -2   1  431.22   18.08
  -2  -2   1  436.13   18.28
   2   2  -1  501.65   21.03
   2   2  -1  448.25   18.81
  -2   2   1  481.80   20.25
  -2   2   1  467.38   19.59
   2  -2   0   68.15    2.88
   2  -2   0   73.58    3.08
  -2  -2   0   76.79    3.21
  -2  -2   0   65.46    2.75
   2   2   0   65.59    2.75
   2   2   0   74.37    3.15
  -2   2   0   68.80    2.88
  -2   2   0   71.42    3.01
   2  -2   1 2060.08   86.36
   2  -2   1 2167.54   90.88
  -2  -2  -1 2038.46   85.44
  -2  -2  -1 2002.42   83.94
   2   2   1 1940.17   81.32
   2   2   1 2046.32   85.77
  -2   2  -1 2189.17   91.80
  -2   2  -1 2394.26  100.38
  -2  -2  -2   22.67    0.98
  -2  -2  -2   23.13    0.98
   2   2   2   22.54    0.98
   2   2   2   20.90    0.92
  -2   2  -2   24.38    1.05
   2  -2   3 1032.01   43.31
   2  -2   3 1127.67   47.31
  -2  -2  -3 1054.29   44.23
  -2  -2  -3 1101.46   46.19
   2   2   3 1047.08   43.90
   2   2   3 1009.07   42.33
  -2   2  -3 1039.87   43.64
  -2   2  -3 1058.22   44.43
   2  -2   4  532.25   22.34
   2  -2   4  550.93   23.13
  -2  -2  -4  531.60   22.34
  -2  -2  -4  550.14   23.13
   2   2   4  530.35   22.28
   2   2   4  521.18   21.89
  -2   2  -4  546.47   23.00
  -2   2  -4  538.41   22.61
   2  -2   5 2774.95  116.37
   2  -2   5 2709.43  113.62
  -2  -2  -5 2828.68  118.60
  -2  -2  -5 2948.59  123.64
   2   2   5 2913.21  122.14
   2   2   5 2694.36  112.96
  -2   2  -5 2771.02  116.24
  -2   2  -5 2802.47  117.48
   2  -2   6 1399.60   58.71
   2  -2   6 1418.60   59.56
  -2  -2  -6 1410.08   59.17
  -2  -2  -6 1399.60   58.78
   2   2   6 1512.95   63.49
   2   2   6 1462.50   61.40
  -2   2  -6 1421.88   59.69
  -2   2  -6 1462.50   61.40
   2  -2   7   94.55    4.06
  -2  -2  -7  105.76    4.52
  -2  -2  -7   99.53    4.26
   2   2   7  104.97    4.46
   2   2   7   98.35    4.19
  -2   2  -7   89.11    3.87
  -2   2  -7   92.39    3.93
   2  -2   8  624.32   26.28
   2  -2   8  674.90   28.37
  -2  -2  -8  705.70   29.68
  -2  -2  -8  667.69   28.04
   2   2   8  644.76   27.13
   2   2   8  624.71   26.28
  -2   2  -8  686.04   28.90
  -2   2  -8  683.42   28.77
   2  -2   9 1241.68   52.16
   2  -2   9 1193.85   50.13
  -2  -2  -9 1233.17   51.83
  -2  -2  -9 1311.80   55.11
   2   2   9 1302.62   54.71
   2   2   9 1212.85   50.91
  -2   2  -9 1248.24   52.42
  -2   2  -9 1265.93   53.21
   2  -2  10  354.16   15.01
   2  -2  10  338.17   14.28
  -2  -2 -10  340.33   14.35
  -2  -2 -10  339.94   14.35
   2   2  10  332.80   14.09
   2   2  10  331.09   13.96
  -2   2 -10  348.59   14.74
  -2   2 -10  369.03   15.59
   2  -2  11  641.29   27.00
   2  -2  11  599.55   25.29
  -2  -2 -11  649.21   27.32
  -2  -2 -11  645.81   27.19
   2   2  11  654.78   27.59
   2   2  11  640.43   27.00
  -2   2 -11  657.86   27.72
  -2   2 -11  644.69   27.19
   2  -2  12  226.26    9.63
   2  -2  12  215.38    9.17
  -2  -2 -12  216.36    9.17
  -2  -2 -12  227.30    9.70
   2   2  12  230.51    9.83
   2   2  12  224.81    9.57
  -2   2 -12  231.63    9.89
  -2   2 -12  229.01    9.76
   2  -2  13   67.42    3.01
   2  -2  13   63.36    2.82
  -2  -2 -13   66.77    2.95
  -2  -2 -13   69.98    3.08
   2   2  13   68.01    3.01
   2   2  13   68.21    3.01
  -2   2 -13   68.01    3.01
  -2   2 -13   69.78    3.08
   2  -2  14   60.22    2.69
  -2  -2 -14   65.07    2.88
  -2  -2 -14   64.74    2.88
   2   2  14   69.00    3.01
   2   2  14   63.95    2.88
  -2   2 -14   68.41    3.01
  -2  -2 -15  812.50   34.20
  -2  -2 -15  809.88   34.14
   2   2  15  866.89   36.50
   2   2  15  827.57   34.86
   2  -2  16  655.11   27.65
   2  -2  16  661.79   27.91
  -2   2 -16  670.97   28.31
  -2   2 -16  664.42   28.04
   2  -2  17  569.27   24.05
   2  -2  17  603.61   25.55
  -2  -2 -17  610.82   25.82
  -2  -2 -17  609.11   25.75
   2   2  17  626.35   26.47
   2   2  17  614.81   25.95
  -2   2 -17  578.25   24.44
  -2   2 -17  610.42   25.82
   2  -2  18   43.77    2.10
   2  -2  18   42.13    1.97
  -2  -2 -18   43.51    2.03
  -2  -2 -18   41.74    1.97
   2   2  18   46.00    2.10
   2   2  18   42.00    1.97
  -2   2 -18   43.18    2.03
  -2   2 -18   43.70    2.03
   2  -2  19  110.93    4.91
   2  -2  19  112.37    4.91
  -2  -2 -19  108.77    4.78
  -2  -2 -19  118.14    5.18
   2   2  19  109.49    4.78
   2   2  19  109.75    4.85
  -2   2 -19  125.28    5.50
  -2   2 -19  117.48    5.11
   2  -2  20  580.41   24.57
   2  -2  20  555.78   23.52
  -2  -2 -20  624.05   26.41
  -2  -2 -20  602.30   25.49
   2   2  20  594.63   25.16
   2   2  20  623.00   26.34
  -2   2 -20  623.14   26.34
  -2   2 -20  619.27   26.21
   2  -2  21   34.14    1.70
   2  -2  21   35.45    1.77
  -2  -2 -21   35.97    1.70
  -2  -2 -21   37.94    1.83
   2   2  21   38.53    1.90
   2   2  21   36.17    1.77
  -2   2 -21   34.33    1.70
  -2   2 -21   34.27    1.64
   2  -2  22  105.36    4.72
   2  -2  22  109.23    4.85
  -2  -2 -22  109.49    4.85
  -2  -2 -22  111.92    4.98
   2   2  22  111.33    4.91
   2   2  22  115.06    5.11
  -2   2 -22  105.69    4.72
  -2   2 -22  109.62    4.85
   2  -2  23  381.15   16.32
   2  -2  23  383.12   16.32
  -2  -2 -23  380.24   16.18
  -2  -2 -23  361.17   15.40
   2   2  23  365.63   15.59
   2   2  23  388.62   16.58
  -2   2 -23  383.64   16.32
  -2   2 -23  384.04   16.38
   2  -2  24  161.06    7.08
   2  -2  24  166.43    7.27
  -2  -2 -24  164.14    7.14
  -2  -2 -24  151.75    6.62
   2   2  24  165.58    7.21
   2   2  24  162.96    7.14
  -2   2 -24  161.45    7.01
  -2   2 -24  155.42    6.81
   2  -2  25   41.08    2.03
   2  -2  25   40.04    1.97
  -2  -2 -25   40.95    1.97
  -2  -2 -25   43.18    2.10
   2   2  25   42.13    2.10
   2   2  25   41.80    2.03
  -2   2 -25   40.43    1.97
  -2   2 -25   39.64    1.97
   2  -2  26  174.56    7.60
   2  -2  26  170.17    7.47
  -2  -2 -26  177.57    7.73
  -2  -2 -26  174.10    7.60
   2   2  26  173.51    7.54
   2   2  26  178.75    7.80
  -2   2 -26  169.51    7.40
  -2   2 -26  175.28    7.67
   2  -2  27  163.81    7.21
   2  -2  27  177.44    7.73
  -2  -2 -27  172.79    7.54
  -2  -2 -27  169.31    7.40
   2   2  27  169.84    7.47
   2   2  27  166.04    7.27
  -2   2 -27  166.89    7.27
  -2   2 -27  162.63    7.14
  -2  -2 -28   31.26    1.57
  -2  -2 -28   29.75    1.57
   2   2  28   32.63    1.70
   2   2  28   29.16    1.51
  -2   2 -28   27.06    1.44
   2  -2  29  179.21    7.86
   2  -2  29  175.67    7.73
  -2  -2 -29  192.18    8.39
   2   2  29  186.88    8.19
  -2   2 -29  166.30    7.34
  -2   2 -29  181.63    7.99
   2  -2  30   61.46    2.95
   2  -2  30   58.64    2.82
  -2  -2 -30   59.04    2.82
   2   2  30   54.58    2.75
   2   2  30   56.74    2.69
  -2   2 -30   57.53    2.75
  -2   2 -30   58.45    2.82
   2  -2  31   30.60    1.64
   2  -2  31   31.39    1.70
  -2  -2 -31   31.84    1.64
  -2  -2 -31   32.24    1.70
   2   2  31   32.24    1.70
   2   2  31   33.22    1.77
  -2   2 -31   31.84    1.64
  -2   2 -31   30.53    1.64
   2  -2  32   21.30    1.24
   2  -2  32   21.36    1.24
  -2  -2 -32   21.82    1.24
  -2  -2 -32   21.82    1.31
   2   2  32   22.87    1.38
   2   2  32   20.97    1.18
  -2   2 -32   21.43    1.24
  -2   2 -32   20.90    1.24
   2  -2  33   18.22    1.18
   2  -2  33   17.43    1.11
  -2  -2 -33   18.87    1.11
  -2  -2 -33   18.81    1.18
   2   2  33   19.53    1.18
   2   2  33   19.26    1.18
  -2   2 -33   16.18    1.05
  -2   2 -33   18.22    1.18
   2  -2  34    1.18    0.33
   2  -2  34    0.92    0.33
  -2  -2 -34    0.79    0.26
  -2  -2 -34    0.66    0.26
   2   2  34    0.85    0.33
   2   2  34    0.98    0.26
  -2   2 -34    0.85    0.26
  -2   2 -34    0.79    0.33
   2  -2  35    2.16    0.39
   2  -2  35    2.88    0.46
  -2  -2 -35    2.69    0.46
  -2  -2 -35    3.15    0.39
   2   2  35    2.95    0.46
   2   2  35    2.56    0.39
  -2   2 -35    2.88    0.46
  -2   2 -35    2.69    0.39
   2  -2  36    1.38    0.33
   2  -2  36    1.38    0.33
   2   2  36    1.11    0.33
   2   2  36    0.98    0.33
  -2   2 -36    0.98    0.33
  -2   2 -36    1.24    0.33
   2  -2  37   -0.13    0.26
   2  -2  37   -0.07    0.20
  -2  -2 -37    0.00    0.26
  -2  -2 -37    0.33    0.26
   2   2  37    0.00    0.20
   2   2  37    0.07    0.26
  -2   2 -37    0.07    0.26
  -2   2 -37    0.26    0.26
   2  -2  38    4.13    0.52
   2  -2  38    4.06    0.52
  -2  -2 -38    3.47    0.46
  -2  -2 -38    4.46    0.52
   2   2  38    3.73    0.46
   2   2  38    5.24    0.59
  -2   2 -38    2.88    0.52
  -2   2 -38    2.95    0.52
   2  -2  39    0.39    0.33
  -2  -2 -39    0.92    0.33
  -2  -2 -39    0.72    0.33
  -2   2 -39    0.85    0.39
   2  -2  40    0.20    0.26
   2  -2  40    0.20    0.26
  -2  -2 -40    0.46    0.26
   2   2  40    0.20    0.26
   2   2  40    0.20    0.33
  -2   2 -40   -0.33    0.26
  -2   2 -40    0.26    0.26
  -2  -2 -41    2.36    0.46
  -2  -2 -41    2.16    0.39
   2   2  41    1.44    0.39
   2   2  41    2.49    0.39
  -2   2 -41    2.49    0.39
  -2   2 -41    2.23    0.46
   2  -2  42    8.71    0.79
   2  -2  42    9.37    0.79
  -2  -2 -42    8.85    0.79
  -2  -2 -42    8.78    0.79
   2   2  42   10.29    0.79
   2   2  42    8.26    0.79
  -2   2 -42    9.83    0.79
  -2   2 -42    8.98    0.79
   2  -2  43    0.13    0.26
   2  -2  43    0.33    0.26
  -2  -2 -43    0.26    0.26
  -2  -2 -43    0.13    0.26
   2   2  43    0.20    0.26
   2   2  43    0.26    0.26
  -2   2 -43    0.13    0.26
  -2   2 -43    0.26    0.26
   2  -2  44    0.46    0.33
   2  -2  44    0.72    0.33
  -2  -2 -44    0.92    0.33
  -2  -2 -44    0.20    0.26
   2   2  44    0.52    0.26
   2   2  44    0.52    0.33
  -2   2 -44    0.52    0.33
  -2   2 -44    0.33    0.26
   2  -2  45    2.69    0.46
   2  -2  45    3.41    0.52
  -2  -2 -45    3.54    0.52
  -2  -2 -45    2.82    0.46
   2   2  45    3.01    0.46
   2   2  45    2.69    0.46
  -2   2 -45    3.01    0.52
  -2   2 -45    3.34    0.46
  -2  -2 -46    0.52    0.33
  -2  -2 -46    0.52    0.33
   2   2  46    0.79    0.33
   2   2  46    0.59    0.33
   2  -4 -46    5.18    0.52
   2  -4 -46    4.13    0.59
  -2   4  46    4.06    0.52
  -2   4  46    3.08    0.59
   2  -4 -45    0.20    0.33
   2  -4 -45    0.33    0.26
  -2   4  45    0.20    0.26
  -2   4  45   -0.20    0.26
   2  -4 -44    7.34    0.66
   2  -4 -44    7.99    0.79
  -2  -4  44    8.06    0.79
  -2  -4  44    9.63    0.85
   2   4 -44    8.13    0.79
   2   4 -44    8.39    0.79
  -2   4  44    9.04    0.79
  -2   4  44    7.73    0.79
   2  -4 -43    2.36    0.46
   2  -4 -43    2.36    0.39
  -2  -4  43    2.95    0.46
  -2  -4  43    2.36    0.46
   2   4 -43    2.23    0.46
  -2   4  43    1.83    0.46
  -2   4  43    2.69    0.46
   2  -4 -42    5.50    0.66
   2  -4 -42    6.09    0.59
  -2  -4  42    6.16    0.66
  -2  -4  42    6.95    0.72
   2   4 -42    6.36    0.66
   2   4 -42    5.50    0.66
  -2   4  42    4.65    0.66
  -2   4  42    5.77    0.66
   2  -4 -41    1.05    0.33
   2  -4 -41    1.44    0.33
  -2  -4  41    1.64    0.39
  -2  -4  41    1.51    0.33
   2   4 -41    1.64    0.33
   2   4 -41    1.05    0.39
  -2   4  41    1.24    0.33
  -2   4  41    1.24    0.39
   2  -4 -40    1.83    0.39
   2  -4 -40    1.38    0.39
  -2  -4  40    2.36    0.46
  -2  -4  40    1.90    0.39
   2   4 -40    1.90    0.39
   2   4 -40    1.90    0.46
  -2   4  40    2.23    0.46
  -2   4  40    1.90    0.33
  -2  -4  39    0.92    0.33
  -2  -4  39    0.33    0.26
   2   4 -39    0.33    0.26
   2   4 -39    0.85    0.26
   2  -4 -38   17.23    1.24
   2  -4 -38   15.53    1.05
  -2  -4  38   18.74    1.24
  -2  -4  38   16.51    1.11
   2   4 -38   15.92    1.05
   2   4 -38   18.22    1.18
  -2   4  38   19.07    1.31
  -2   4  38   18.02    1.11
   2  -4 -37   -0.13    0.26
   2  -4 -37    0.00    0.20
   2   4 -37    0.00    0.26
  -2   4  37    0.20    0.33
  -2   4  37   -0.13    0.20
   2  -4 -36   10.16    0.85
   2  -4 -36   11.53    0.85
  -2  -4  36   11.53    0.92
  -2  -4  36   12.19    0.92
   2   4 -36   11.99    0.92
   2   4 -36   11.34    0.85
  -2   4  36   11.07    0.79
  -2   4  36   11.93    0.98
   2  -4 -35    2.56    0.46
   2  -4 -35    2.42    0.39
  -2  -4  35    2.88    0.46
  -2  -4  35    2.69    0.39
   2   4 -35    3.01    0.39
   2   4 -35    2.69    0.46
  -2   4  35    2.75    0.39
  -2   4  35    2.42    0.46
   2  -4 -34   85.51    3.93
   2  -4 -34   82.69    3.93
  -2  -4  34   85.71    4.00
  -2  -4  34   85.18    4.00
   2   4 -34   81.97    3.80
   2   4 -34   88.92    4.19
  -2   4  34   82.69    3.80
  -2   4  34   84.66    4.00
   2  -4 -33    6.75    0.72
   2  -4 -33    7.60    0.66
  -2  -4  33    7.21    0.66
  -2  -4  33    7.86    0.66
   2   4 -33    8.32    0.72
   2   4 -33    8.19    0.66
  -2   4  33    7.08    0.72
  -2   4  33    7.27    0.59
   2  -4 -32   15.79    1.05
   2  -4 -32   14.28    0.92
  -2  -4  32   14.48    0.98
  -2  -4  32   14.48    0.98
   2   4 -32   14.42    0.92
   2   4 -32   14.68    1.05
  -2   4  32   15.40    0.98
  -2   4  32   14.35    1.05
   2  -4 -31    3.01    0.46
   2  -4 -31    3.01    0.39
  -2  -4  31    3.01    0.46
  -2  -4  31    3.80    0.46
   2   4 -31    3.28    0.46
   2   4 -31    2.36    0.39
  -2   4  31    3.08    0.39
  -2   4  31    3.21    0.46
   2  -4 -30  112.11    5.11
   2  -4 -30  114.34    5.11
  -2  -4  30  109.36    4.98
  -2  -4  30  109.03    4.91
   2   4 -30  112.64    5.05
   2   4 -30  107.46    4.91
  -2   4  30  113.16    5.05
  -2   4  30  111.39    5.11
   2  -4 -29   80.27    3.73
   2  -4 -29   81.71    3.73
  -2  -4  29   80.07    3.67
  -2  -4  29   75.75    3.54
   2   4 -29   77.78    3.67
   2   4 -29   81.64    3.73
  -2   4  29   80.27    3.67
  -2   4  29   74.30    3.47
  -2  -4  28    2.42    0.39
  -2  -4  28    2.56    0.39
   2   4 -28    3.01    0.39
   2   4 -28    1.83    0.39
   2  -4 -27    4.59    0.52
   2  -4 -27    4.39    0.46
  -2  -4  27    3.80    0.46
   2   4 -27    4.13    0.52
  -2   4  27    4.59    0.46
  -2   4  27    4.91    0.52
   2  -4 -26   18.74    1.11
   2  -4 -26   17.43    0.98
  -2  -4  26   16.25    0.98
   2   4 -26   16.71    0.98
  -2   4  26   19.20    1.11
  -2   4  26   16.91    0.98
   2  -4 -25  206.14    8.98
   2  -4 -25  210.79    9.11
  -2  -4  25  202.80    8.78
  -2  -4  25  191.00    8.39
   2   4 -25  197.03    8.52
   2   4 -25  193.17    8.45
  -2   4  25  215.84    9.37
  -2   4  25  194.67    8.45
   2  -4 -24    0.39    0.20
   2  -4 -24    0.52    0.20
  -2  -4  24    0.59    0.20
  -2  -4  24    0.85    0.26
   2   4 -24    0.72    0.26
   2   4 -24    0.72    0.26
  -2   4  24    0.33    0.20
  -2   4  24    0.39    0.26
   2  -4 -23    0.13    0.20
   2  -4 -23    0.07    0.20
  -2  -4  23    0.26    0.20
  -2  -4  23    0.20    0.20
   2   4 -23    0.07    0.20
   2   4 -23    0.13    0.20
  -2   4  23    0.13    0.20
  -2   4  23    0.13    0.20
   2  -4 -22   23.26    1.18
   2  -4 -22   25.55    1.31
  -2  -4  22   23.06    1.24
  -2  -4  22   23.85    1.24
   2   4 -22   21.16    1.18
   2   4 -22   24.05    1.24
  -2   4  22   24.18    1.31
  -2   4  22   24.83    1.24
   2  -4 -21  435.61   18.48
   2  -4 -21  432.98   18.41
  -2  -4  21  399.44   17.04
  -2  -4  21  394.13   16.77
   2   4 -21  389.41   16.64
   2   4 -21  405.53   17.23
  -2   4  21  424.27   18.02
  -2   4  21  462.54   19.66
   2  -4 -20   36.04    1.77
   2  -4 -20   35.06    1.70
  -2  -4  20   31.65    1.57
  -2  -4  20   37.02    1.77
   2   4 -20   36.37    1.83
   2   4 -20   34.66    1.70
  -2   4  20   32.63    1.57
  -2   4  20   37.02    1.83
   2  -4 -19   29.29    1.51
   2  -4 -19   28.63    1.38
  -2  -4  19   27.06    1.38
  -2  -4  19   24.64    1.31
   2   4 -19   27.32    1.38
   2   4 -19   26.54    1.31
  -2   4  19   27.52    1.44
  -2   4  19   29.16    1.44
   2  -4 -18   20.25    1.05
   2  -4 -18   22.34    1.11
  -2  -4  18   18.15    0.98
  -2  -4  18   18.94    1.05
   2   4 -18   18.15    0.98
   2   4 -18   19.98    1.05
  -2   4  18   21.36    1.11
   2  -4 -17  105.17    4.65
   2  -4 -17  104.51    4.52
  -2  -4  17  102.28    4.52
  -2  -4  17  105.49    4.65
   2   4 -17  104.58    4.65
   2   4 -17  102.41    4.52
  -2   4  17  111.59    4.85
  -2   4  17  120.96    5.31
   2  -4 -16  413.72   17.56
   2  -4 -16  366.41   15.53
  -2  -4  16  377.88   16.05
  -2  -4  16  371.46   15.79
   2   4 -16  376.37   15.99
   2   4 -16  366.80   15.59
  -2   4  16  400.75   17.04
  -2   4  16  375.39   15.92
   2  -4 -15   54.97    2.49
   2  -4 -15   54.12    2.49
  -2  -4  15   47.77    2.16
  -2  -4  15   51.04    2.36
   2   4 -15   52.42    2.36
   2   4 -15   51.17    2.36
  -2   4  15   53.53    2.42
  -2   4  15   54.45    2.49
   2  -4 -14   43.84    2.03
   2  -4 -14   46.33    2.10
  -2  -4  14   52.68    2.42
  -2  -4  14   44.62    2.10
   2   4 -14   49.80    2.23
   2   4 -14   49.14    2.29
  -2   4  14   44.62    2.03
  -2   4  14   46.33    2.16
  -2  -4  13  432.92   18.35
  -2  -4  13  446.15   18.87
   2   4 -13  474.72   20.12
   2   4 -13  445.76   18.87
   2  -4 -12   68.34    3.01
   2  -4 -12   69.06    3.08
  -2   4  12   71.22    3.15
  -2   4  12   66.25    2.88
   2  -4 -11  298.86   12.65
   2  -4 -11  269.83   11.47
  -2   4  11  294.60   12.45
  -2   4  11  295.06   12.52
   2  -4 -10  189.17    8.06
   2  -4 -10  179.34    7.60
   2   4 -10  191.07    8.19
   2   4 -10  194.93    8.32
  -2   4  10  201.49    8.58
  -2   4  10  185.89    7.93
   2  -4  -9  142.12    6.09
   2  -4  -9  139.63    5.96
  -2  -4   9  145.33    6.22
  -2  -4   9  145.99    6.22
   2   4  -9  143.04    6.09
   2   4  -9  140.48    6.03
  -2   4   9  140.16    5.96
  -2   4   9  135.05    5.77
   2  -4  -8 1051.66   44.16
   2  -4  -8 1133.57   47.64
  -2  -4   8 1144.05   48.09
   2   4  -8 1127.02   47.37
   2   4  -8 1139.47   47.83
  -2   4   8  996.62   41.87
  -2   4   8 1092.29   45.87
   2  -4  -7  111.65    4.78
   2  -4  -7  121.55    5.18
  -2  -4   7  133.87    5.70
  -2  -4   7  127.18    5.44
   2   4  -7  130.07    5.57
   2   4  -7  129.41    5.50
  -2   4   7  119.45    5.11
   2  -4  -6  945.51   39.71
   2  -4  -6 1028.08   43.18
  -2  -4   6 1001.87   42.13
  -2  -4   6  935.03   39.25
   2   4  -6  960.59   40.36
   2   4  -6  917.34   38.59
  -2   4   6  917.34   38.53
  -2   4   6  930.44   39.05
   2  -4  -5  104.45    4.46
  -2  -4   5  122.27    5.24
  -2  -4   5  107.07    4.59
   2   4  -5  113.42    4.85
  -2   4   5  110.41    4.72
  -2   4   5  106.54    4.52
   2  -4  -4 1741.63   73.06
   2  -4  -4 1634.17   68.54
  -2  -4   4 1707.56   71.62
  -2  -4   4 1809.12   75.94
  -2   4   4 1758.02   73.78
  -2   4   4 1669.56   70.05
   2  -4  -3  257.77   10.88
   2  -4  -3  241.19   10.16
  -2  -4   3  260.85   11.01
  -2  -4   3  291.65   12.32
   2   4  -3  275.40   11.60
   2   4  -3  243.75   10.29
  -2   4   3  256.13   10.81
  -2   4   3  250.70   10.55
   2  -4  -2  613.96   25.75
   2  -4  -2  609.24   25.62
  -2  -4   2  648.89   27.26
  -2  -4   2  691.94   29.09
   2   4  -2  683.42   28.70
   2   4  -2  659.17   27.65
   2  -4  -1   97.37    4.13
   2  -4  -1  100.51    4.26
  -2  -4   1  100.32    4.26
  -2  -4   1   98.88    4.19
   2   4  -1   91.73    3.87
   2   4  -1   92.78    3.93
  -2   4   1  100.65    4.26
  -2   4   1  104.31    4.39
   2  -4   0   38.72    1.70
  -2  -4   0   34.53    1.51
  -2  -4   0   36.82    1.57
   2   4   0   34.14    1.51
   2   4   0   34.07    1.44
  -2   4   0   39.31    1.70
   2  -4   1  637.29   26.73
   2  -4   1  625.76   26.28
  -2  -4  -1  603.48   25.36
  -2  -4  -1  570.32   23.92
   2   4   1  577.86   24.24
   2   4   1  670.31   28.11
  -2   4  -1  589.06   24.70
  -2   4  -1  642.60   27.00
   2  -4   2 2064.67   86.56
   2  -4   2 2199.65   92.26
  -2  -4  -2 1980.80   83.08
  -2  -4  -2 1970.31   82.63
   2   4   2 1944.76   81.58
   2   4   2 1950.66   81.77
  -2   4  -2 2102.67   88.20
  -2   4  -2 2039.11   85.51
   2  -4   3  447.20   18.81
  -2  -4  -3  376.50   15.86
  -2  -4  -3  398.19   16.71
   2   4   3  379.71   15.99
   2   4   3  396.36   16.64
  -2   4  -3  437.24   18.41
  -2   4  -3  424.66   17.82
   2  -4   4  338.50   14.28
  -2  -4  -4  310.58   13.04
  -2  -4  -4  309.01   13.04
   2   4   4  305.54   12.84
   2   4   4  317.14   13.37
  -2   4  -4  343.28   14.48
   2  -4   5   38.53    1.70
   2  -4   5   35.97    1.57
  -2  -4  -5   39.31    1.70
   2   4   5   33.29    1.44
   2   4   5   36.43    1.57
  -2   4  -5   39.77    1.77
  -2   4  -5   37.74    1.64
   2  -4   6  294.14   12.45
   2  -4   6  293.29   12.38
  -2  -4  -6  281.49   11.86
  -2  -4  -6  303.57   12.84
   2   4   6  294.60   12.45
   2   4   6  289.16   12.19
  -2   4  -6  308.88   13.04
  -2   4  -6  292.37   12.32
   2  -4   7   52.94    2.36
   2  -4   7   48.55    2.16
  -2  -4  -7   54.91    2.42
  -2  -4  -7   50.91    2.23
   2   4   7   51.31    2.23
   2   4   7   53.60    2.36
  -2   4  -7   51.57    2.29
  -2   4  -7   48.55    2.10
   2  -4   8   10.09    0.52
   2  -4   8    9.30    0.52
  -2  -4  -8   10.48    0.52
  -2  -4  -8   10.81    0.59
   2   4   8    9.63    0.52
   2   4   8   10.94    0.52
  -2   4  -8    9.70    0.52
  -2   4  -8   10.61    0.59
   2  -4   9    1.57    0.20
   2  -4   9    1.05    0.13
  -2  -4  -9    1.24    0.20
   2   4   9    1.57    0.20
  -2   4  -9    1.05    0.13
  -2   4  -9    0.98    0.20
   2  -4  10  699.80   29.49
   2  -4  10  693.25   29.22
  -2  -4 -10  698.49   29.35
  -2  -4 -10  733.22   30.86
   2   4  10  709.63   29.88
   2   4  10  739.11   31.06
  -2   4 -10  700.45   29.49
  -2   4 -10  736.49   30.99
  -2  -4 -11  155.55    6.68
  -2  -4 -11  144.48    6.16
   2   4  11  147.50    6.29
   2   4  11  144.81    6.22
   2  -4  12  215.51    9.24
  -2  -4 -12  225.60    9.63
  -2  -4 -12  224.03    9.50
   2   4  12  222.45    9.50
   2   4  12  236.35   10.03
  -2   4 -12  213.41    9.11
   2  -4  13   73.19    3.21
   2  -4  13   78.76    3.47
  -2  -4 -13   73.58    3.21
  -2  -4 -13   77.38    3.41
   2   4  13   75.22    3.34
   2   4  13   71.68    3.15
  -2   4 -13   74.04    3.28
  -2   4 -13   78.89    3.47
   2  -4  14  484.29   20.44
   2  -4  14  471.25   19.92
  -2   4 -14  473.74   19.98
  -2   4 -14  477.80   20.25
   2  -4  15   39.71    1.90
   2  -4  15   40.43    1.90
  -2  -4 -15   41.35    1.90
  -2  -4 -15   39.51    1.77
   2   4  15   44.56    2.03
   2   4  15   43.05    2.03
  -2   4 -15   40.63    1.90
  -2   4 -15   37.28    1.77
   2  -4  16   38.33    1.83
   2  -4  16   35.84    1.70
  -2  -4 -16   40.23    1.90
  -2  -4 -16   37.48    1.70
   2   4  16   40.17    1.90
   2   4  16   37.81    1.77
  -2   4 -16   37.15    1.70
  -2   4 -16   35.51    1.70
   2  -4  17    4.65    0.39
   2  -4  17    5.05    0.39
  -2  -4 -17    4.46    0.33
  -2  -4 -17    5.18    0.46
   2   4  17    4.85    0.39
   2   4  17    4.52    0.39
  -2   4 -17    5.37    0.46
  -2   4 -17    5.70    0.39
   2  -4  18   56.55    2.62
   2  -4  18   62.97    2.88
  -2  -4 -18   62.31    2.82
  -2  -4 -18   60.35    2.69
   2   4  18   60.48    2.69
   2   4  18   58.64    2.69
  -2   4 -18   58.12    2.62
  -2   4 -18   61.27    2.82
   2  -4  19  128.10    5.64
   2  -4  19  146.32    6.36
  -2  -4 -19  123.25    5.31
  -2  -4 -19  135.90    5.96
   2   4  19  139.50    6.09
   2   4  19  133.15    5.77
  -2   4 -19  134.19    5.90
  -2   4 -19  135.70    5.90
   2  -4  20    6.29    0.52
  -2  -4 -20    7.21    0.52
  -2  -4 -20    7.40    0.52
   2   4  20    6.49    0.46
   2   4  20    7.54    0.59
  -2   4 -20    5.57    0.52
  -2   4 -20    6.09    0.46
   2  -4  21    2.56    0.33
   2  -4  21    2.69    0.33
  -2  -4 -21    2.88    0.33
  -2  -4 -21    3.60    0.39
   2   4  21    2.95    0.33
   2   4  21    3.34    0.39
  -2   4 -21    2.36    0.33
  -2   4 -21    2.82    0.33
   2  -4  22    2.03    0.33
   2  -4  22    2.23    0.33
  -2  -4 -22    2.42    0.33
  -2  -4 -22    2.23    0.33
   2   4  22    2.16    0.26
   2   4  22    3.08    0.39
  -2   4 -22    2.69    0.39
  -2   4 -22    2.16    0.33
   2  -4  23   32.30    1.64
   2  -4  23   31.65    1.64
  -2  -4 -23   33.94    1.70
  -2  -4 -23   32.96    1.64
   2   4  23   33.61    1.70
   2   4  23   32.83    1.64
  -2   4 -23   29.22    1.57
  -2   4 -23   31.91    1.57
   2  -4  24   37.22    1.90
   2  -4  24   37.87    1.90
  -2  -4 -24   38.33    1.83
  -2  -4 -24   40.36    1.97
   2   4  24   38.92    1.97
   2   4  24   40.36    1.97
  -2   4 -24   37.61    1.83
  -2   4 -24   37.61    1.90
   2  -4  25   11.93    0.79
   2  -4  25   11.27    0.79
  -2  -4 -25   11.20    0.79
  -2  -4 -25   11.34    0.72
   2   4  25   11.60    0.72
   2   4  25   11.27    0.79
  -2   4 -25   11.73    0.79
  -2   4 -25   11.40    0.79
   2  -4  26   29.62    1.57
   2  -4  26   28.31    1.57
  -2  -4 -26   30.14    1.51
  -2  -4 -26   30.08    1.57
   2   4  26   30.53    1.57
   2   4  26   32.89    1.70
  -2   4 -26   26.08    1.44
  -2   4 -26   31.52    1.64
  -2  -4 -27   24.44    1.31
  -2  -4 -27   23.92    1.31
   2   4  27   24.77    1.31
   2   4  27   25.62    1.44
   2  -4  28   35.38    1.83
   2  -4  28   37.35    1.90
  -2  -4 -28   37.15    1.83
  -2  -4 -28   36.17    1.90
   2   4  28   35.71    1.90
   2   4  28   37.09    1.83
  -2   4 -28   34.20    1.77
  -2   4 -28   34.79    1.83
   2  -4  29    0.13    0.26
   2  -4  29    0.33    0.26
  -2   4 -29    0.33    0.26
  -2   4 -29    0.13    0.26
   2  -4  30   26.14    1.51
   2  -4  30   29.22    1.57
  -2  -4 -30   30.99    1.57
  -2  -4 -30   29.68    1.64
   2   4  30   29.03    1.51
   2   4  30   30.47    1.70
  -2   4 -30   30.47    1.64
  -2   4 -30   28.96    1.51
   2  -4  31   30.99    1.64
   2  -4  31   28.44    1.57
  -2  -4 -31   29.88    1.64
  -2  -4 -31   29.75    1.57
   2   4  31   28.77    1.51
   2   4  31   29.68    1.64
  -2   4 -31   30.47    1.57
  -2   4 -31   30.27    1.70
   2  -4  32    6.09    0.66
   2  -4  32    6.03    0.59
  -2  -4 -32    6.16    0.59
  -2  -4 -32    7.34    0.66
   2   4  32    6.81    0.59
   2   4  32    7.08    0.66
  -2   4 -32    7.01    0.66
  -2   4 -32    7.14    0.59
   2  -4  33    0.98    0.33
   2  -4  33    1.57    0.33
  -2  -4 -33    1.44    0.39
  -2  -4 -33    1.51    0.33
   2   4  33    1.64    0.39
   2   4  33    1.05    0.26
  -2   4 -33    1.83    0.39
  -2   4 -33    1.31    0.33
   2  -4  34   13.17    0.98
   2  -4  34   14.68    0.98
  -2  -4 -34   13.37    0.98
  -2  -4 -34   12.12    0.85
   2   4  34   13.50    0.98
   2   4  34   12.84    0.85
  -2   4 -34   12.97    0.98
  -2   4 -34   14.09    0.92
   2  -4  35    0.92    0.33
   2  -4  35    0.59    0.26
  -2  -4 -35    0.72    0.33
  -2  -4 -35    0.33    0.26
   2   4  35    0.33    0.33
   2   4  35    0.33    0.26
  -2   4 -35    0.59    0.26
  -2   4 -35    0.59    0.33
   2  -4  36    0.98    0.33
   2  -4  36    0.79    0.33
  -2  -4 -36    1.11    0.33
  -2  -4 -36    0.39    0.26
   2   4  36    0.85    0.33
   2   4  36    0.72    0.26
  -2   4 -36    0.98    0.33
  -2   4 -36    1.11    0.26
   2  -4  37    0.07    0.26
  -2  -4 -37    0.07    0.20
  -2  -4 -37    0.07    0.33
   2   4  37    0.07    0.26
   2   4  37    0.00    0.26
  -2   4 -37   -0.07    0.20
   2  -4  38   10.55    0.92
   2  -4  38    9.96    0.79
  -2  -4 -38    9.63    0.79
  -2  -4 -38    8.65    0.79
   2   4  38   10.35    0.79
   2   4  38    8.71    0.85
  -2   4 -38   10.35    0.79
  -2   4 -38    9.63    0.85
   2  -4  39    2.95    0.46
   2  -4  39    2.62    0.39
  -2  -4 -39    2.29    0.46
   2  -4  40    0.33    0.26
   2  -4  40    0.13    0.26
  -2  -4 -40    0.33    0.26
  -2  -4 -40    0.26    0.26
   2   4  40    0.26    0.33
   2   4  40    0.46    0.26
  -2   4 -40    0.33    0.26
  -2   4 -40    0.33    0.26
   2  -4  41    0.20    0.26
   2  -4  41    0.13    0.20
  -2  -4 -41    0.07    0.20
  -2  -4 -41   -0.13    0.26
   2   4  41    0.20    0.33
   2   4  41    0.26    0.26
  -2   4 -41    0.46    0.26
  -2   4 -41    0.00    0.26
   2  -4  42   10.22    0.92
  -2  -4 -42    9.83    0.79
  -2  -4 -42    9.11    0.85
   2   4  42    9.11    0.85
   2   4  42   11.14    0.85
  -2   4 -42    9.89    0.85
  -2   4 -42   11.34    0.85
   2  -4  43    4.52    0.52
   2  -4  43    4.59    0.59
  -2  -4 -43    4.98    0.52
  -2  -4 -43    3.93    0.59
   2   4  43    4.59    0.52
   2   4  43    4.59    0.66
  -2   4 -43    5.05    0.52
  -2   4 -43    4.19    0.59
   2  -4  44    1.83    0.39
   2  -4  44    2.29    0.46
  -2  -4 -44    2.75    0.39
  -2  -4 -44    2.29    0.46
   2   4  44    3.08    0.46
   2   4  44    2.29    0.46
  -2   4 -44    2.75    0.46
  -2   4 -44    2.29    0.39
  -2  -4 -45    0.39    0.33
  -2  -4 -45    0.59    0.26
   2   4  45    0.46    0.33
   2   4  45    0.52    0.26
  -2  -4 -46    6.95    0.72
  -2  -4 -46    8.65    0.72
   2   4  46    7.93    0.72
   2  -6 -45    0.13    0.26
   2  -6 -45   -0.59    0.26
  -2   6  45    0.00    0.26
  -2   6  45    0.20    0.33
   2  -6 -44    3.80    0.59
   2  -6 -44    5.44    0.52
  -2   6  44    4.00    0.59
  -2   6  44    4.78    0.52
   2  -6 -43    6.55    0.79
   2  -6 -43    8.19    0.66
  -2  -6  43    8.13    0.72
  -2  -6  43    9.04    0.85
   2   6 -43    8.06    0.66
   2   6 -43    7.01    0.72
  -2   6  43    6.75    0.79
  -2   6  43    7.80    0.66
   2  -6 -42    4.78    0.66
   2  -6 -42    6.55    0.59
  -2  -6  42    5.83    0.66
  -2  -6  42    5.77    0.59
   2   6 -42    5.05    0.52
   2   6 -42    5.70    0.66
  -2   6  42    5.18    0.52
  -2   6  42    4.06    0.59
   2  -6 -41    1.44    0.33
   2  -6 -41    1.57    0.39
  -2  -6  41    1.38    0.39
  -2  -6  41    1.31    0.33
   2   6 -41    1.31    0.33
   2   6 -41    1.64    0.39
  -2   6  41    1.05    0.39
  -2   6  41    1.38    0.33
   2  -6 -40    5.96    0.72
   2  -6 -40    7.21    0.59
  -2  -6  40    7.47    0.72
  -2  -6  40    6.62    0.59
   2   6 -40    7.21    0.59
   2   6 -40    7.27    0.72
  -2   6  40    4.46    0.79
   2  -6 -39   12.58    1.05
   2  -6 -39   14.48    0.92
  -2  -6  39   15.33    1.11
  -2  -6  39   14.61    0.98
   2   6 -39   14.68    1.11
   2   6 -39   15.20    0.98
  -2   6  39   14.42    0.98
  -2   6  39   12.19    1.05
  -2  -6  38   13.83    1.05
  -2  -6  38   12.78    0.85
   2   6 -38   11.99    0.98
   2   6 -38   11.07    0.79
   2  -6 -37    0.39    0.39
   2  -6 -37    0.59    0.26
  -2  -6  37    0.52    0.26
  -2  -6  37    0.79    0.33
   2   6 -37    0.33    0.33
   2   6 -37    0.66    0.26
  -2   6  37    0.72    0.26
  -2   6  37    0.52    0.33
   2  -6 -36    4.59    0.59
   2  -6 -36    6.29    0.52
  -2  -6  36    4.85    0.59
  -2  -6  36    4.32    0.52
   2   6 -36    4.26    0.59
   2   6 -36    3.54    0.46
  -2   6  36    4.91    0.52
  -2   6  36    4.85    0.66
   2  -6 -35   20.31    1.38
   2  -6 -35   26.08    1.38
  -2  -6  35   22.61    1.44
  -2  -6  35   23.46    1.31
   2   6 -35   20.90    1.44
   2   6 -35   25.23    1.38
  -2   6  35   22.21    1.44
  -2   6  35   23.65    1.31
   2  -6 -34   18.35    1.24
   2  -6 -34   18.67    1.05
  -2  -6  34   16.77    1.05
  -2  -6  34   19.40    1.24
   2   6 -34   19.66    1.31
   2   6 -34   18.54    1.05
  -2   6  34   15.46    1.11
  -2   6  34   18.15    1.05
   2  -6 -33    3.34    0.39
   2  -6 -33    3.41    0.52
  -2  -6  33    3.87    0.46
  -2  -6  33    4.52    0.52
   2   6 -33    3.60    0.52
   2   6 -33    3.54    0.39
  -2   6  33    3.15    0.39
  -2   6  33    3.47    0.52
   2  -6 -32   13.43    0.85
   2  -6 -32   13.30    0.98
  -2  -6  32   13.63    0.92
  -2  -6  32   13.96    0.98
   2   6 -32   13.10    0.98
   2   6 -32   13.17    0.85
  -2   6  32   11.79    0.79
  -2   6  32   12.06    0.98
   2  -6 -31   21.89    1.38
   2  -6 -31   21.49    1.18
  -2  -6  31   21.30    1.18
  -2  -6  31   24.24    1.44
   2   6 -31   22.61    1.24
   2   6 -31   23.33    1.44
  -2   6  31   22.87    1.24
  -2   6  31   21.75    1.38
   2  -6 -30   51.11    2.56
   2  -6 -30   49.93    2.36
  -2  -6  30   51.63    2.56
  -2  -6  30   49.80    2.42
   2   6 -30   50.85    2.42
   2   6 -30   51.37    2.62
  -2   6  30   53.21    2.69
  -2   6  30   48.95    2.36
   2  -6 -29    2.29    0.33
   2  -6 -29    2.42    0.46
  -2  -6  29    3.08    0.46
  -2  -6  29    2.69    0.39
   2   6 -29    2.56    0.33
   2   6 -29    2.95    0.46
  -2   6  29    2.69    0.46
  -2   6  29    2.29    0.33
   2  -6 -28    1.51    0.33
   2  -6 -28    1.77    0.26
  -2  -6  28    1.90    0.33
  -2  -6  28    1.38    0.33
   2   6 -28    1.51    0.26
   2   6 -28    1.64    0.39
  -2   6  28    1.97    0.39
  -2   6  28    1.90    0.33
   2  -6 -27   10.61    0.72
  -2  -6  27   11.20    0.79
  -2  -6  27   11.27    0.85
   2   6 -27   12.19    0.92
   2   6 -27   10.88    0.72
  -2   6  27    9.89    0.72
   2  -6 -26    2.36    0.39
  -2  -6  26    3.01    0.39
  -2  -6  26    3.01    0.39
   2   6 -26    3.01    0.39
   2   6 -26    3.41    0.46
  -2   6  26    2.29    0.46
   2  -6 -25    7.47    0.52
   2  -6 -25    7.01    0.59
  -2  -6  25    6.68    0.59
  -2  -6  25    7.60    0.59
   2   6 -25    7.14    0.66
   2   6 -25    7.67    0.59
  -2   6  25    8.39    0.59
  -2   6  25    8.19    0.72
   2  -6 -24    0.26    0.20
   2  -6 -24    0.46    0.26
  -2   6  24    0.07    0.20
  -2   6  24    0.39    0.26
   2  -6 -23   12.84    0.85
   2  -6 -23   14.42    0.79
  -2  -6  23   12.58    0.79
  -2  -6  23   12.38    0.85
   2   6 -23   13.30    0.92
   2   6 -23   14.15    0.85
  -2   6  23   13.17    0.79
  -2   6  23   13.30    0.92
   2  -6 -22    2.75    0.39
   2  -6 -22    2.49    0.33
  -2  -6  22    2.10    0.33
  -2  -6  22    2.69    0.33
   2   6 -22    2.56    0.39
   2   6 -22    2.56    0.33
  -2   6  22    2.49    0.33
  -2   6  22    2.95    0.39
   2  -6 -21    1.70    0.26
   2  -6 -21    1.44    0.33
  -2  -6  21    1.64    0.33
  -2  -6  21    1.44    0.26
   2   6 -21    1.90    0.26
   2   6 -21    1.51    0.33
  -2   6  21    1.83    0.26
  -2   6  21    1.70    0.33
   2  -6 -20    2.29    0.26
   2  -6 -20    2.49    0.33
  -2  -6  20    2.82    0.33
  -2  -6  20    2.95    0.33
   2   6 -20    2.49    0.33
   2   6 -20    2.29    0.26
  -2   6  20    2.56    0.33
  -2   6  20    2.49    0.33
   2  -6 -19   29.55    1.51
   2  -6 -19   31.06    1.44
  -2  -6  19   28.63    1.44
  -2  -6  19   27.78    1.44
   2   6 -19   29.09    1.44
   2   6 -19   31.26    1.64
  -2   6  19   29.68    1.51
  -2   6  19   32.04    1.57
   2  -6 -18    2.23    0.26
   2  -6 -18    1.31    0.26
  -2  -6  18    1.64    0.26
  -2  -6  18    2.29    0.26
   2   6 -18    1.70    0.26
   2   6 -18    1.77    0.33
  -2   6  18    2.36    0.26
  -2   6  18    2.56    0.33
   2  -6 -17    0.26    0.20
   2  -6 -17    0.13    0.13
  -2  -6  17    0.59    0.20
  -2  -6  17    0.13    0.13
   2   6 -17    0.13    0.13
   2   6 -17    0.33    0.20
  -2   6  17    0.26    0.13
  -2   6  17    0.13    0.20
   2  -6 -16   23.65    1.24
   2  -6 -16   23.65    1.18
  -2  -6  16   21.82    1.18
  -2  -6  16   22.28    1.11
   2   6 -16   21.49    1.11
   2   6 -16   22.34    1.18
  -2   6  16   24.05    1.18
  -2   6  16   22.61    1.18
   2  -6 -15  269.30   11.40
   2  -6 -15  273.11   11.66
  -2  -6  15  275.73   11.73
  -2  -6  15  259.87   11.14
   2   6 -15  273.56   11.66
   2   6 -15  273.11   11.66
  -2   6  15  294.86   12.58
  -2   6  15  289.16   12.25
   2  -6 -14  185.30    7.93
   2  -6 -14  199.65    8.58
  -2  -6  14  186.09    7.99
  -2  -6  14  186.29    7.99
   2   6 -14  184.84    7.93
   2   6 -14  192.18    8.26
  -2   6  14  192.18    8.19
  -2   6  14  184.32    7.93
   2  -6 -13    2.03    0.26
   2  -6 -13    2.03    0.26
  -2  -6  13    1.51    0.26
  -2  -6  13    1.64    0.26
   2   6 -13    1.44    0.20
   2   6 -13    1.38    0.26
  -2   6  13    1.77    0.26
  -2   6  13    2.42    0.26
   2  -6 -12  116.70    5.05
   2  -6 -12  121.55    5.18
   2   6 -12  113.62    4.91
   2   6 -12  113.36    4.98
  -2   6  12  117.81    5.05
  -2   6  12  128.03    5.50
   2  -6 -11 1261.34   53.01
   2  -6 -11 1231.20   51.76
  -2  -6  11 1254.79   52.75
  -2  -6  11 1469.71   61.79
   2   6 -11 1285.59   53.99
   2   6 -11 1322.28   55.63
  -2   6  11 1196.47   50.26
  -2   6  11 1365.53   57.40
   2  -6 -10    6.81    0.46
   2  -6 -10    5.50    0.33
  -2  -6  10    4.98    0.33
   2   6 -10    5.37    0.39
  -2   6  10    6.16    0.39
  -2   6  10    5.77    0.39
   2  -6  -9   14.02    0.66
   2  -6  -9   13.10    0.72
  -2  -6   9   16.25    0.85
   2   6  -9   15.20    0.79
  -2   6   9   13.24    0.66
  -2   6   9   14.61    0.79
  -2  -6   8  444.45   18.81
  -2  -6   8  470.66   19.85
   2   6  -8  447.92   18.87
   2   6  -8  432.66   18.28
  -2  -6   7  878.68   36.96
  -2  -6   7  932.41   39.25
   2   6  -7  886.54   37.28
   2   6  -7  934.38   39.31
   2  -6  -5    0.59    0.13
  -2   6   5    0.66    0.13
   2  -6  -4  194.15    8.19
   2  -6  -4  194.41    8.26
  -2  -6   4  192.44    8.13
   2   6  -4  193.62    8.19
  -2   6   4  185.30    7.86
  -2   6   4  191.40    8.13
   2  -6  -3  514.69   21.69
   2  -6  -3  503.36   21.16
  -2  -6   3  510.50   21.49
  -2  -6   3  543.46   22.87
   2   6  -3  510.50   21.49
   2   6  -3  500.41   21.10
  -2   6   3  513.12   21.56
  -2   6   3  486.45   20.44
   2  -6  -2    8.06    0.39
  -2  -6   2    8.85    0.46
  -2  -6   2    7.14    0.39
   2   6  -2    7.54    0.39
   2   6  -2    8.06    0.39
  -2   6   2    6.95    0.39
  -2   6   2    7.14    0.39
   2  -6  -1   16.12    0.79
   2  -6  -1   14.61    0.66
  -2  -6   1   16.05    0.72
  -2  -6   1   18.15    0.85
   2   6  -1   16.12    0.72
   2   6  -1   16.18    0.79
  -2   6   1   16.18    0.79
  -2   6   1   16.32    0.79
   2  -6   0    1.31    0.13
   2  -6   0    1.44    0.20
  -2  -6   0    1.31    0.13
  -2  -6   0    1.11    0.13
   2   6   0    0.92    0.13
   2   6   0    1.57    0.13
  -2   6   0    1.38    0.13
  -2   6   0    1.05    0.13
   2  -6   1  360.71   15.20
   2  -6   1  375.52   15.79
  -2  -6  -1  385.68   16.25
  -2  -6  -1  374.54   15.79
   2   6   1  348.00   14.68
   2   6   1  359.99   15.14
  -2   6  -1  369.49   15.53
  -2   6  -1  412.21   17.36
   2  -6   2  449.50   18.94
  -2  -6  -2  474.13   19.92
  -2  -6  -2  427.15   17.95
   2   6   2  450.68   18.94
   2   6   2  448.05   18.87
  -2   6  -2  421.91   17.76
  -2  -6  -3  556.96   23.39
  -2  -6  -3  584.02   24.51
   2   6   3  564.03   23.72
   2   6   3  627.59   26.41
  -2  -6  -4  167.02    7.08
  -2  -6  -4  159.03    6.75
   2   6   4  160.73    6.81
   2   6   4  153.72    6.49
  -2  -6  -5  532.65   22.41
  -2  -6  -5  524.72   22.08
   2   6   5  514.17   21.62
   2   6   5  531.93   22.34
   2  -6   6  576.42   24.31
   2  -6   6  553.68   23.33
  -2  -6  -6  586.11   24.64
  -2  -6  -6  623.99   26.28
   2   6   6  586.44   24.64
[truncated: 7,003,572 more chars]
